# Supplementary material for: Comparative transcripts profiling reveals new insight into molecular processes regulating lycopene accumulation in a sweet orange (Citrus sinensis) red-flesh mutant
Source: BMC Genomics. 2009 Nov 18;10:540. doi: 10.1186/1471-2164-10-540 (PMC2784484; doi:10.1186/1471-2164-10-540)
Supplement: Additional file 3 — Comparison of expression of each signature between the mutant and the wild type. Four items are included, the first is the list of signatures with expression difference >2, the second is signatures differentially expressed at 0.05 significance level, the remained two are up- and down- regulated signatures at 0.05 significance level. [file 1471-2164-10-540-S3.XLS]

## Sheet: Differentially_Expressed_p<0.05
Additional file 2. The comparison of expression of each signature between mutant and wild type. Four items are included, the first is the list of signatures with expression difference >2, second is signatures differentially expressed at 0.05 significance level, the remained two are up- and dwon- regulated signatures at 0.05 significance level.
Signature	Raw Frequency in WT	Raw Frequency in MT	TPM of WT	TPM of MT	Ratio (MT/WT)	Up/Down Regulation	P-Value	Match Type	Expression mode	Matched Gene	Match Position(Nth Tag from 3'most of Senese Gene)	Gene Description
CATGCAATAAAGTATCAGTTT	4	5199	1	828	828	Up	0	PerfMap1-n	Sense	TC9079 ;TC9557 ;	1 ;1 ;	similar to UniRef100_Q8L685 Cluster: Pherophorin-dz1 protein precursor; n=1; Volvox carteri f. nagariensis|Rep: Pherophorin-dz1 protein precursor - Volvox carteri f. nagariensis, partial (6%) ;weakly similar to UniRef100_A9FSH1 Cluster: PE_PGRS; n=1; Sorangium cellulosum 'So ce 56'|Rep: PE_PGRS - Sorangium cellulosum (strain So ce56) (Polyangium cellulosum (strainSo ce56)), partial (17%) ;
CATGTGAATGTAACTCTTGTG	0	2181	1	348	348	Up	1.33e-15	PerfMap1-1	Sense	TC9079 ;	2 ;	similar to UniRef100_Q8L685 Cluster: Pherophorin-dz1 protein precursor; n=1; Volvox carteri f. nagariensis|Rep: Pherophorin-dz1 protein precursor - Volvox carteri f. nagariensis, partial (6%) ;
CATGCCTGCCTTTATACTTAA	0	811	1	129	129	Up	3.44e-11	PerfMap1-1	Antisense	CB304983 ;	2 ;	homologue to UniRef100_Q0PI93 Cluster: Coat protein; n=1; Citrus tatter leaf virus|Rep: Coat protein - Citrus tatter leaf virus, partial (63%) ;
CATGCAATGGAATTTAATATT	818	0	119	1	0.00840336	Down	4.3e-11	NoMatchGene
CATGTGTGGCTTTAGAAGATG	2	617	1	98	98	Up	4.12e-10	PerfMap1-n	Sense	TC11738 ;TC25114 ;	1 ;1 ;	weakly similar to UniRef100_UPI0000D8C71D Cluster: Wiskott-Aldrich syndrome protein (WASp).; n=1; Danio rerio|Rep: Wiskott-Aldrich syndrome protein (WASp). - Danio rerio, partial (7%) ;
CATGGCTTGAAAGGTTGTTCA	550	0	80	1	0.0125	Down	1.46e-09	PerfMap1-1	Sense	TC5370 ;	1 ;	similar to UniRef100_A5HIJ5 Cluster: Cysteine protease Cp5; n=1; Actinidia deliciosa|Rep: Cysteine protease Cp5 - Actinidia deliciosa (Kiwi), partial (70%) ;
CATGGAGTTCCCAGATGGGAT	386	7	56	1	0.0178571	Down	2.7e-08	MisMap1-n	Sense	CX074042 ;TC9775 ;	1 ;2 ;	similar to UniRef100_A7PTF9 Cluster: Chromosome chr8 scaffold_29, whole genome shotgun sequence; n=1; Vitis vinifera|Rep: Chromosome chr8 scaffold_29, whole genome shotgun sequence - Vitis vinifera (Grape), partial (46%) ;similar to UniRef100_A7PTF9 Cluster: Chromosome chr8 scaffold_29, whole genome shotgun sequence; n=1; Vitis vinifera|Rep: Chromosome chr8 scaffold_29, whole genome shotgun seque…
CATGGGTGGCATTTGATTTTG	0	368	1	59	59	Up	2.8e-08	NoMatchGene
CATGGACTAAAATTGAGGAAA	373	0	54	1	0.0185185	Down	3.59e-08	PerfMap1-1	Sense	TC5370 ;	2 ;	similar to UniRef100_A5HIJ5 Cluster: Cysteine protease Cp5; n=1; Actinidia deliciosa|Rep: Cysteine protease Cp5 - Actinidia deliciosa (Kiwi), partial (70%) ;
CATGTGATGTAATGTGTGATG	0	303	1	48	48	Up	1.36e-07	PerfMap1-1	Sense	TC14342 ;	1 ;	similar to UniRef100_Q9FNW3 Cluster: Seed maturation protein LEA 4; n=1; Glycine tomentella|Rep: Seed maturation protein LEA 4 - Glycine tomentella (Woolly glycine), partial (69%) ;
CATGGGGAAAAAATCACAGAG	3	296	1	47	47	Up	1.59e-07	PerfMap1-n	Sense	EY683808 ;TC14604 ;	2 ;3 ;	weakly similar to UniRef100_A9UP59 Cluster: Predicted protein; n=1; Monosiga brevicollis MX1|Rep: Predicted protein - Monosiga brevicollis MX1, partial (4%) ;weakly similar to UniRef100_A9UP59 Cluster: Predicted protein; n=1; Monosiga brevicollis MX1|Rep: Predicted protein - Monosiga brevicollis MX1, partial (4%) ;
CATGCGGTTTTGATAGTTGGT	248	0	36	1	0.0277778	Down	7.28e-07	PerfMap1-n	Sense	TC14555 ;TC5370 ;	1 ;3 ;	similar to UniRef100_Q84Y03 Cluster: Cysteine protease; n=1; Gossypium hirsutum|Rep: Cysteine protease - Gossypium hirsutum (Upland cotton) (Gossypium mexicanum), partial (54%) ;similar to UniRef100_A5HIJ5 Cluster: Cysteine protease Cp5; n=1; Actinidia deliciosa|Rep: Cysteine protease Cp5 - Actinidia deliciosa (Kiwi), partial (70%) ;
CATGATAAGTACGAACAGGAT	2	239	1	38	38	Up	7.42e-07	PerfMap1-n	Antisense	EY718049 ;EY751112 ;EY752788 ;EY657794 ;EY685514 ;TC1221 ;EY750216 ;	2 ;2 ;4 ;1 ;3 ;8 ;4 ;	similar to UniRef100_Q7Y235 Cluster: Arginine decarboxylase; n=1; Cucumis sativus|Rep: Arginine decarboxylase - Cucumis sativus (Cucumber), partial (22%) ;similar to UniRef100_O64453 Cluster: Arginine decarboxylase; n=1; Nicotiana sylvestris|Rep: Arginine decarboxylase - Nicotiana sylvestris (Wood tobacco), partial (24%) ;similar to UniRef100_Q3LUS5 Cluster: Arginine decarboxylase; n=1; Populus m…
CATGTATAGTAAGTACGAGCA	15	420	2	67	33.5	Up	1.78e-06	PerfMap1-1	Sense	CN187632 ;	1 ;	similar to UniRef100_Q9SW70 Cluster: Stress-related protein; n=1; Vitis riparia|Rep: Stress-related protein - Vitis riparia (Frost grape) (Vitis vulpina), partial (67%) ;
CATGCTGTAATATAACTAACT	6	204	1	33	33	Up	1.97e-06	PerfMap1-n	Sense	EY661221 ;TC16529 ;	1 ;1 ;	similar to UniRef100_Q9SWF0 Cluster: Salt-induced SI2 protein; n=1; Mesembryanthemum crystallinum|Rep: Salt-induced SI2 protein - Mesembryanthemum crystallinum (Common ice plant), partial (20%) ;weakly similar to UniRef100_A8IXM2 Cluster: Wound-responsive protein-related; n=1; Brassica rapa|Rep: Wound-responsive protein-related - Brassica campestris (Field mustard), partial (47%) ;
CATGTGTTGCACTACTGCGCG	8	178	1	28	28	Up	5.87e-06	NoMatchGene
CATGTTGATTTTTGTTATGAA	23	523	3	83	27.6667	Up	6.34e-06	NoMatchGene
CATGCGATTTAATAGCATTAA	2	169	1	27	27	Up	7.42e-06	PerfMap1-1	Sense	TC18809 ;	1 ;	similar to UniRef100_Q6PLI5 Cluster: Cytochrome P450; n=1; Hypericum androsaemum|Rep: Cytochrome P450 - Hypericum androsaemum (Tutsan), partial (40%) ;
CATGTGAATCTGAAAGTTGGA	8	170	1	27	27	Up	7.42e-06	PerfMap1-1	Sense	TC14133 ;	1 ;	similar to UniRef100_A7QBK6 Cluster: Chromosome chr13 scaffold_74, whole genome shotgun sequence; n=1; Vitis vinifera|Rep: Chromosome chr13 scaffold_74, whole genome shotgun sequence - Vitis vinifera (Grape), partial (22%) ;
CATGTGTCCTAGTTTGGTTTG	169	2	25	1	0.04	Down	8.44e-06	NoMatchGene
CATGACAAGCCAGCTGGCCGG	5	165	1	26	26	Up	9.44e-06	PerfMap1-n	Sense	TC354 ;TC12 ;TC10107 ;TC6633 ;	1 ;3 ;3 ;1 ;	similar to UniRef100_Q39627 Cluster: Citrin; n=1; Citrus sinensis|Rep: Citrin - Citrus sinensis (Sweet orange), partial (57%) ;UniRef100_Q39627 Cluster: Citrin; n=1; Citrus sinensis|Rep: Citrin - Citrus sinensis (Sweet orange), complete ;homologue to UniRef100_Q39627 Cluster: Citrin; n=1; Citrus sinensis|Rep: Citrin - Citrus sinensis (Sweet orange), partial (34%) ;similar to UniRef100_Q39627 Clus…
CATGTGATGTAATGTATGATG	0	166	1	26	26	Up	9.44e-06	MisMap1-1	Sense	TC14342 ;	1 ;	similar to UniRef100_Q9FNW3 Cluster: Seed maturation protein LEA 4; n=1; Glycine tomentella|Rep: Seed maturation protein LEA 4 - Glycine tomentella (Woolly glycine), partial (69%) ;
CATGTAGTCCATTCTGGTTCT	165	3	24	1	0.0416667	Down	1.09e-05	NoMatchGene
CATGGTGGCCGTACCCTTTCC	167	0	24	1	0.0416667	Down	1.09e-05	NoMatchGene
CATGGCATTCTGGTAGAGGTT	4	148	1	24	24	Up	1.56e-05	PerfMap1-n	Antisense	TC354 ;TC3117 ;TC6633 ;	2 ;1 ;2 ;	similar to UniRef100_Q39627 Cluster: Citrin; n=1; Citrus sinensis|Rep: Citrin - Citrus sinensis (Sweet orange), partial (57%) ;similar to UniRef100_Q39627 Cluster: Citrin; n=1; Citrus sinensis|Rep: Citrin - Citrus sinensis (Sweet orange), partial (93%) ;similar to UniRef100_Q39627 Cluster: Citrin; n=1; Citrus sinensis|Rep: Citrin - Citrus sinensis (Sweet orange), partial (85%) ;
CATGGACTTCCCAGATGGGAT	151	0	22	1	0.0454545	Down	1.88e-05	PerfMap1-n	Sense	CX074042 ;TC9775 ;	1 ;2 ;	similar to UniRef100_A7PTF9 Cluster: Chromosome chr8 scaffold_29, whole genome shotgun sequence; n=1; Vitis vinifera|Rep: Chromosome chr8 scaffold_29, whole genome shotgun sequence - Vitis vinifera (Grape), partial (46%) ;similar to UniRef100_A7PTF9 Cluster: Chromosome chr8 scaffold_29, whole genome shotgun sequence; n=1; Vitis vinifera|Rep: Chromosome chr8 scaffold_29, whole genome shotgun seque…
CATGTTAGTATCTTAGTTCGG	5	141	1	22	22	Up	2.66e-05	PerfMap1-n	Sense	EY685362 ;EY685191 ;EY687277 ;EY691687 ;EY687857 ;	1 ;3 ;2 ;1 ;1 ;	similar to UniRef100_Q9SBM1 Cluster: Hydroxyproline-rich glycoprotein DZ-HRGP precursor; n=1; Volvox carteri f. nagariensis|Rep: Hydroxyproline-rich glycoprotein DZ-HRGP precursor - Volvox carteri f. nagariensis, partial (6%) ;similar to UniRef100_Q4RE14 Cluster: Chromosome undetermined SCAF15155, whole genome shotgun sequence; n=1; Tetraodon nigroviridis|Rep: Chromosome undetermined SCAF15155, w…
CATGCAACAAAAAACAGTGGG	6	132	1	21	21	Up	3.52e-05	NoMatchGene
CATGCACCGTGTGCAAGTCCT	0	130	1	21	21	Up	3.52e-05	PerfMap1-1	Sense	TC12806 ;	1 ;	similar to UniRef100_Q9MBF4 Cluster: Glycine-rich protein; n=1; Citrus unshiu|Rep: Glycine-rich protein - Citrus unshiu (Satsuma orange), partial (87%) ;
CATGATGTCTCCAGGTTACTT	9	125	1	20	20	Up	4.71e-05	NoMatchGene
CATGAAATGAAATGTGAAAAT	127	2	18	1	0.0555556	Down	6.25e-05	NoMatchGene
CATGCGATAAAAATAGCCCTG	7	121	1	19	19	Up	6.35e-05	PerfMap1-1	Sense	TC6971 ;	7 ;	weakly similar to UniRef100_A4GYX4 Cluster: Ycf1-like; n=1; Populus trichocarpa|Rep: Ycf1-like - Populus trichocarpa (Western balsam poplar) (Populus balsamiferasubsp. trichocarpa), partial (57%) ;
CATGTCAAAGTTTATAATGGT	5	119	1	19	19	Up	6.35e-05	NoMatchGene
CATGTTTTGCTATTAGAATGC	0	122	1	19	19	Up	6.35e-05	PerfMap1-1	Antisense	TC23639 ;	2 ;	similar to UniRef100_Q20A25 Cluster: EMZ08; n=1; Elaeis guineensis|Rep: EMZ08 - Elaeis guineensis var. tenera (Oil palm), partial (83%) ;
CATGTGTATTTCTATCCTTAG	33	583	5	93	18.6	Up	7.18e-05	PerfMap1-1	Sense	TC13861 ;	2 ;	homologue to UniRef100_A7Q5E7 Cluster: Chromosome undetermined scaffold_53, whole genome shotgun sequence; n=1; Vitis vinifera|Rep: Chromosome undetermined scaffold_53, whole genome shotgun sequence - Vitis vinifera (Grape), partial (44%) ;
CATGGGGGATACGATAGCAAG	15	228	2	36	18	Up	8.67e-05	PerfMap1-n	Sense	EY719506 ;EY742078 ;EY725482 ;TC263 ;	4 ;1 ;1 ;1 ;	similar to UniRef100_A7PW19 Cluster: Chromosome chr8 scaffold_34, whole genome shotgun sequence; n=1; Vitis vinifera|Rep: Chromosome chr8 scaffold_34, whole genome shotgun sequence - Vitis vinifera (Grape), partial (20%) ;weakly similar to UniRef100_A7PW19 Cluster: Chromosome chr8 scaffold_34, whole genome shotgun sequence; n=1; Vitis vinifera|Rep: Chromosome chr8 scaffold_34, whole genome shotgu…
CATGAGAAGTTGAAGGATGAT	9	112	1	18	18	Up	8.67e-05	NoMatchGene
CATGGACGGCGCCGCCATCAA	0	116	1	18	18	Up	8.67e-05	PerfMap1-1	Antisense	TC19866 ;	2 ;	weakly similar to UniRef100_Q6PW56 Cluster: Probable lipid transfer protein family protein; n=1; Tamarix androssowii|Rep: Probable lipid transfer protein family protein - Tamarix androssowii, partial (69%) ;
CATGGACAATTTTGCTCATAC	0	116	1	18	18	Up	8.67e-05	NoMatchGene
CATGTCGGACTGTAGAATGAA	117	6	17	1	0.0588235	Down	8.69e-05	NoMatchGene
CATGTACAGCTTGTATTTGTC	17	222	2	35	17.5	Up	0.000101665	PerfMap1-1	Sense	TC14111 ;	1 ;	similar to UniRef100_A7Q3G0 Cluster: Chromosome chr13 scaffold_48, whole genome shotgun sequence; n=1; Vitis vinifera|Rep: Chromosome chr13 scaffold_48, whole genome shotgun sequence - Vitis vinifera (Grape), partial (91%) ;
CATGATCAATAAGATATGGTG	0	104	1	17	17	Up	0.000119657	NoMatchGene
CATGGGCGACGAAGATAGATG	0	106	1	17	17	Up	0.000119657	NoMatchGene
CATGCTGTCCCTGGTGCCATC	0	105	1	17	17	Up	0.000119657	PerfMap1-n	Sense	EY686750 ;TC18809 ;EY691834 ;	1 ;2 ;4 ;	similar to UniRef100_Q4TGW6 Cluster: Chromosome 11 SCAF3432, whole genome shotgun sequence; n=1; Tetraodon nigroviridis|Rep: Chromosome 11 SCAF3432, whole genome shotgun sequence - Tetraodon nigroviridis (Green puffer), partial (12%) ;similar to UniRef100_Q6PLI5 Cluster: Cytochrome P450; n=1; Hypericum androsaemum|Rep: Cytochrome P450 - Hypericum androsaemum (Tutsan), partial (40%) ;similar to Un…
CATGTTGAAATTTATTTTTGT	8	107	1	17	17	Up	0.000119657	NoMatchGene
CATGTCGGACTAGAACTCTGT	107	7	16	1	0.0625	Down	0.000122277	NoMatchGene
CATGTCGGACTGGTAGAACTT	113	6	16	1	0.0625	Down	0.000122277	NoMatchGene
CATGTGAAAAGTAAAAAGAGT	12	203	2	32	16	Up	0.00016743	NoMatchGene
CATGATAATTATAAGCTGCTA	7	99	1	16	16	Up	0.00016743	PerfMap1-n	Antisense	TC12323 ;PTCs00552.1 ;	9 ;1 ;	similar to UniRef100_A7QJ56 Cluster: Chromosome chr2 scaffold_105, whole genome shotgun sequence; n=1; Vitis vinifera|Rep: Chromosome chr2 scaffold_105, whole genome shotgun sequence - Vitis vinifera (Grape), partial (50%) ;| PUT-155a-Citrus_sinensis-16341 | bHLH family TF, nucleic acid sequence ;
CATGATAAAAAAAAATAATTA	5	103	1	16	16	Up	0.00016743	PerfMap1-n	Sense	TC6971 ;CX074965 ;	5 ;1 ;	weakly similar to UniRef100_A4GYX4 Cluster: Ycf1-like; n=1; Populus trichocarpa|Rep: Ycf1-like - Populus trichocarpa (Western balsam poplar) (Populus balsamiferasubsp. trichocarpa), partial (57%) ;weakly similar to UniRef100_A4GYX4 Cluster: Ycf1-like; n=1; Populus trichocarpa|Rep: Ycf1-like - Populus trichocarpa (Western balsam poplar) (Populus balsamiferasubsp. trichocarpa), partial (7%) ;
CATGCTAATTTATGAAAAACA	10	102	1	16	16	Up	0.00016743	PerfMap1-1	Sense	DR909269 ;	1 ;	weakly similar to UniRef100_A7P8Y3 Cluster: Chromosome chr3 scaffold_8, whole genome shotgun sequence; n=1; Vitis vinifera|Rep: Chromosome chr3 scaffold_8, whole genome shotgun sequence - Vitis vinifera (Grape), partial (11%) ;
CATGTTCAAGCAACCAATCTA	8	98	1	16	16	Up	0.00016743	PerfMap1-1	Sense	TC25452 ;	1 ;	homologue to UniRef100_A7Q5E7 Cluster: Chromosome undetermined scaffold_53, whole genome shotgun sequence; n=1; Vitis vinifera|Rep: Chromosome undetermined scaffold_53, whole genome shotgun sequence - Vitis vinifera (Grape), partial (17%) ;
CATGGCTCATCTGCTTGACTG	0	102	1	16	16	Up	0.00016743	PerfMap1-n	Antisense	TC11738 ;EY655700 ;TC25114 ;	1 ;1 ;1 ;	weakly similar to UniRef100_UPI0000D8C71D Cluster: Wiskott-Aldrich syndrome protein (WASp).; n=1; Danio rerio|Rep: Wiskott-Aldrich syndrome protein (WASp). - Danio rerio, partial (7%) ;similar to UniRef100_Q04SX5 Cluster: Type II secretory pathway component protein D; n=2; Leptospira borgpetersenii serovar, partial (2%) ;
CATGTCGGTCGTATGCCGTCT	104	6	15	1	0.0666667	Down	0.000174731	NoMatchGene
CATGTCGGACTGTAGACCTCT	198	15	29	2	0.0689655	Down	0.000210139	NoMatchGene
CATGTTATTTGGCGATGCTGT	1084	69	158	11	0.0696203	Down	0.000221149	NoMatchGene
CATGCCGTCTTCTGCTTGTCG	890	57	129	9	0.0697674	Down	0.000223683	NoMatchGene
CATGTAGAGAGAACTTCTTAC	17	187	2	30	15	Up	0.000237694	PerfMap1-1	Sense	TC23433 ;	1 ;	similar to UniRef100_A7PKV6 Cluster: Chromosome chr7 scaffold_20, whole genome shotgun sequence; n=1; Vitis vinifera|Rep: Chromosome chr7 scaffold_20, whole genome shotgun sequence - Vitis vinifera (Grape), partial (9%) ;
CATGAGAAGTAGAACTATGCC	7	94	1	15	15	Up	0.000237694	NoMatchGene
CATGTTCCTTCTAGTCTCGTT	5	97	1	15	15	Up	0.000237694	PerfMap1-n	Sense	TC5583 ;TC15623 ;	1 ;1 ;	homologue to UniRef100_A7QD26 Cluster: Chromosome undetermined scaffold_79, whole genome shotgun sequence; n=1; Vitis vinifera|Rep: Chromosome undetermined scaffold_79, whole genome shotgun sequence - Vitis vinifera (Grape), partial (43%) ;homologue to UniRef100_Q8M8A9 Cluster: NADH-ubiquinone oxidoreductase chain 4; n=2; Beta vulgaris|Rep: NADH-ubiquinone oxidoreductase chain 4 - Beta vulgaris (…
CATGATGCAGACAAGGGGGAT	0	97	1	15	15	Up	0.000237694	PerfMap1-1	Sense	TC19342 ;	1 ;
CATGAAGTTGAGCTGTTGAGG	0	91	1	15	15	Up	0.000237694	PerfMap1-n	Sense	TC9079 ;TC9557 ;	3 ;3 ;	similar to UniRef100_Q8L685 Cluster: Pherophorin-dz1 protein precursor; n=1; Volvox carteri f. nagariensis|Rep: Pherophorin-dz1 protein precursor - Volvox carteri f. nagariensis, partial (6%) ;weakly similar to UniRef100_A9FSH1 Cluster: PE_PGRS; n=1; Sorangium cellulosum 'So ce 56'|Rep: PE_PGRS - Sorangium cellulosum (strain So ce56) (Polyangium cellulosum (strainSo ce56)), partial (17%) ;
CATGTGGTTTTATTGTAACAA	9	92	1	15	15	Up	0.000237694	PerfMap1-1	Sense	DR909240 ;	2 ;	similar to UniRef100_Q67XW4 Cluster: Tubulin folding cofactor B; n=1; Arabidopsis thaliana|Rep: Tubulin folding cofactor B - Arabidopsis thaliana (Mouse-ear cress), partial (43%) ;
CATGAGATGTTATTTGGAAAA	6	91	1	15	15	Up	0.000237694	MisMap1-n	Sense	TC23673 ;TC16994 ;	3 ;1 ;	similar to UniRef100_A7QUB3 Cluster: Chromosome chr11 scaffold_177, whole genome shotgun sequence; n=1; Vitis vinifera|Rep: Chromosome chr11 scaffold_177, whole genome shotgun sequence - Vitis vinifera (Grape), partial (96%) ;homologue to UniRef100_A7QUB3 Cluster: Chromosome chr11 scaffold_177, whole genome shotgun sequence; n=1; Vitis vinifera|Rep: Chromosome chr11 scaffold_177, whole genome sho…
CATGTGTACTTGTTAATTCAC	0	97	1	15	15	Up	0.000237694	NoMatchGene
CATGTGAGGTTATGTATGGGT	0	91	1	15	15	Up	0.000237694	PerfMap1-1	Sense	EY713564 ;	1 ;
CATGAGCACTTTTCTTTCTTC	5	93	1	15	15	Up	0.000237694	NoMatchGene
CATGTGATGCTTTCTCAATTA	7	92	1	15	15	Up	0.000237694	PerfMap1-1	Sense	TC16263 ;	1 ;	similar to UniRef100_Q8LFJ5 Cluster: TRM112-like protein At1g22270; n=2; Arabidopsis thaliana|Rep: TRM112-like protein At1g22270 - Arabidopsis thaliana (Mouse-ear cress), partial (98%) ;
CATGTCGACTGTAAGAACTCT	93	8	14	1	0.0714286	Down	0.000253818	NoMatchGene
CATGACCAATCTGTCACCGTC	17	179	2	29	14.5	Up	0.000284884	PerfMap1-n	Sense	EY705093 ;TC3375 ;TC13172 ;EY731918 ;	2 ;1 ;1 ;2 ;	weakly similar to UniRef100_Q84ZW1 Cluster: Ent-kaurenoic acid oxidase; n=1; Pisum sativum|Rep: Ent-kaurenoic acid oxidase - Pisum sativum (Garden pea), partial (18%) ;weakly similar to UniRef100_A7PK10 Cluster: Chromosome chr15 scaffold_19, whole genome shotgun sequence; n=1; Vitis vinifera|Rep: Chromosome chr15 scaffold_19, whole genome shotgun sequence - Vitis vinifera (Grape), partial (40%) ;…
CATGCTGTTTTTTCCATTCAT	58	716	8	114	14.25	Up	0.000312372	PerfMap1-n	Antisense	TC21064 ;TC6774 ;TC4718 ;	2 ;6 ;2 ;	UniRef100_Q09MJ6 Cluster: Chloroplast 30S ribosomal protein S16; n=1; Citrus sinensis|Rep: Chloroplast 30S ribosomal protein S16 - Citrus sinensis (Sweet orange), complete ;homologue to UniRef100_Q09MJ7 Cluster: Maturase K; n=18; Rutaceae|Rep: Maturase K - Citrus sinensis (Sweet orange), partial (56%) ;similar to UniRef100_Q7YL84 Cluster: Maturase K; n=1; Pennantia corymbosa|Rep: Maturase K - Pen…
CATGTTCTCTTTTACTGTTAG	5	88	1	14	14	Up	0.000342881	PerfMap1-1	Sense	TC23088 ;	1 ;
CATGTTAATATAGGAGTTAGT	10	89	1	14	14	Up	0.000342881	PerfMap1-n	Sense	TC21171 ;TC23149 ;EY688259 ;TC24313 ;TC20746 ;	4 ;6 ;1 ;2 ;3 ;	weakly similar to UniRef100_P27483 Cluster: Glycine-rich cell wall structural protein precursor; n=1; Arabidopsis thaliana|Rep: Glycine-rich cell wall structural protein precursor - Arabidopsis thaliana (Mouse-ear cress), partial (14%) ;similar to UniRef100_A7MKS3 Cluster: Glycyl-tRNA synthetase beta subunit; n=1; Enterobacter sakazakii ATCC BAA-894|Rep: Glycyl-tRNA synthetase beta subunit - Ente…
CATGTCCCGTGTTCAAGACCG	0	88	1	14	14	Up	0.000342881	PerfMap1-n	Sense	TC2163 ;TC20176 ;	1 ;2 ;	osmotin ;similar to UniRef100_Q5UB69 Cluster: Osmotin-like; n=1; Theobroma cacao|Rep: Osmotin-like - Theobroma cacao (Cacao) (Cocoa), complete ;
CATGTTTAATTTGCTTAAATT	91	3	13	1	0.0769231	Down	0.000375488	NoMatchGene
CATGATCAAAGAATAACAAGC	89	3	13	1	0.0769231	Down	0.000375488	NoMatchGene
CATGAGGTTCCAAACATAAGA	89	2	13	1	0.0769231	Down	0.000375488	NoMatchGene
CATGTCGGATAGAACTCTGAA	91	9	13	1	0.0769231	Down	0.000375488	NoMatchGene
CATGTAGGACTGTAGAACTAT	91	5	13	1	0.0769231	Down	0.000375488	NoMatchGene
CATGTCGGGACGTAGAACTCT	90	9	13	1	0.0769231	Down	0.000375488	NoMatchGene
CATGTATGAAAATACTACAGA	92	0	13	1	0.0769231	Down	0.000375488	PerfMap1-n	Sense	EY740814 ;TC5858 ;	1 ;1 ;	weakly similar to UniRef100_P23469 Cluster: Receptor-type tyrosine-protein phosphatase epsilon precursor; n=5; Homo sapiens|Rep: Receptor-type tyrosine-protein phosphatase epsilon precursor - Homo sapiens (Human), partial (3%) ;similar to UniRef100_Q06652 Cluster: Probable phospholipid hydroperoxide glutathione peroxidase; n=2; Citrus|Rep: Probable phospholipid hydroperoxide glutathione peroxidas…
CATGTTATGTTCTTAAATCTT	29	342	4	54	13.5	Up	0.000414516	PerfMap1-1	Sense	TC19018 ;	1 ;	similar to UniRef100_A6YJT2 Cluster: NADH-ubiquinone oxidoreductase chain 1; n=1; Chlorocebus pygerythrus|Rep: NADH-ubiquinone oxidoreductase chain 1 - Cercopithecus pygerythrus (Vervet monkey), partial (5%) ;
CATGTGGAATTTGCATGAAAA	13	169	2	27	13.5	Up	0.000414516	PerfMap1-1	Sense	TC16535 ;	1 ;	similar to UniRef100_A7PWA1 Cluster: Chromosome chr8 scaffold_34, whole genome shotgun sequence; n=1; Vitis vinifera|Rep: Chromosome chr8 scaffold_34, whole genome shotgun sequence - Vitis vinifera (Grape), partial (57%) ;
CATGTCGTACTGTAGAACTCT	3097	228	450	36	0.08	Down	0.000460141	NoMatchGene
CATGTGTAGCAGATTAATAAA	78	906	11	144	13.0909	Up	0.000485808	PerfMap1-n	Sense	TC7208 ;TC5303 ;	1 ;1 ;	homologue to UniRef100_Q39644 Cluster: Late embryogenesis abundant protein Lea5; n=1; Citrus sinensis|Rep: Late embryogenesis abundant protein Lea5 - Citrus sinensis (Sweet orange), complete ;UniRef100_Q39644 Cluster: Late embryogenesis abundant protein Lea5; n=1; Citrus sinensis|Rep: Late embryogenesis abundant protein Lea5 - Citrus sinensis (Sweet orange), complete ;
CATGACATAAATAAGCAGTTC	9	81	1	13	13	Up	0.000503468	PerfMap1-n	Antisense	TC22564 ;TC14500 ;	3 ;3 ;	similar to UniRef100_Q49UG4 Cluster: Arsenical resistance operon repressor-like protein; n=2; Staphylococcus|Rep: Arsenical resistance operon repressor-like protein - Staphylococcus saprophyticus subsp. saprophyticus (strain ATCC 15305 /DSM 20229), partial (15%) ;
CATGCAAGAAACTTGAGAGGT	8	82	1	13	13	Up	0.000503468	PerfMap1-n	Sense	EY721563 ;EY713777 ;DR908356 ;	2 ;1 ;1 ;	similar to UniRef100_A7P423 Cluster: Chromosome chr1 scaffold_5, whole genome shotgun sequence; n=2; Vitis vinifera|Rep: Chromosome chr1 scaffold_5, whole genome shotgun sequence - Vitis vinifera (Grape), partial (37%) ;weakly similar to UniRef100_Q6TY49 Cluster: Reductase 1; n=1; Hydrangea macrophylla|Rep: Reductase 1 - Hydrangea macrophylla (Bigleaf hydrangea), partial (35%) ;weakly similar to …
CATGTACTCTTATTTGAGATC	6	83	1	13	13	Up	0.000503468	PerfMap1-1	Sense	DR911071 ;	1 ;
CATGGGTATTTCCTCTAAAAA	0	79	1	13	13	Up	0.000503468	PerfMap1-1	Antisense	TC14551 ;	4 ;
CATGTAATTGCTAGACTTAAA	0	82	1	13	13	Up	0.000503468	NoMatchGene
CATGATGGCGCCACACTGGAA	3	79	1	13	13	Up	0.000503468	PerfMap1-n	Sense	TC354 ;TC3117 ;TC6633 ;	2 ;1 ;2 ;	similar to UniRef100_Q39627 Cluster: Citrin; n=1; Citrus sinensis|Rep: Citrin - Citrus sinensis (Sweet orange), partial (57%) ;similar to UniRef100_Q39627 Cluster: Citrin; n=1; Citrus sinensis|Rep: Citrin - Citrus sinensis (Sweet orange), partial (93%) ;similar to UniRef100_Q39627 Cluster: Citrin; n=1; Citrus sinensis|Rep: Citrin - Citrus sinensis (Sweet orange), partial (85%) ;
CATGTCGGACTGTAGAACGAG	80	3	12	1	0.0833333	Down	0.000566933	NoMatchGene
CATGGTGGGGCTGGAGTAATG	80	0	12	1	0.0833333	Down	0.000566933	NoMatchGene
CATGTTGTTAGTGATGCAATT	85	4	12	1	0.0833333	Down	0.000566933	PerfMap1-1	Sense	EY696903 ;	1 ;
CATGTGGCAACTGCCTCTGCC	81	9	12	1	0.0833333	Down	0.000566933	NoMatchGene
CATGATGGGAAAGCTTTTGGA	81	3	12	1	0.0833333	Down	0.000566933	NoMatchGene
CATGGAATCAAGAAGAAGAGA	80	3	12	1	0.0833333	Down	0.000566933	NoMatchGene
CATGGAAGAAAATATAATTAC	81	0	12	1	0.0833333	Down	0.000566933	NoMatchGene
CATGTCGGACTCGTATGCCGT	3188	243	464	39	0.0840517	Down	0.000592145	NoMatchGene
CATGTTGCTCTAAAAACAGAG	30	314	4	50	12.5	Up	0.000614543	NoMatchGene
CATGTCGCTTCAATTGCACAA	14	155	2	25	12.5	Up	0.000614543	PerfMap1-1	Sense	TC7273 ;	3 ;	similar to UniRef100_A7PG97 Cluster: Chromosome chr6 scaffold_15, whole genome shotgun sequence; n=1; Vitis vinifera|Rep: Chromosome chr6 scaffold_15, whole genome shotgun sequence - Vitis vinifera (Grape), partial (19%) ;
CATGCTGTTGATACCGAGTTG	12	155	2	25	12.5	Up	0.000614543	NoMatchGene
CATGCGGACTGTAGAACTCTG	407	34	59	5	0.0847458	Down	0.000617274	NoMatchGene
CATGCTAAGTGCTACAGCCCC	16	149	2	24	12	Up	0.00075407	PerfMap1-1	Sense	EY680559 ;	1 ;	similar to UniRef100_A7QU81 Cluster: Chromosome chr2 scaffold_176, whole genome shotgun sequence; n=2; Vitis vinifera|Rep: Chromosome chr2 scaffold_176, whole genome shotgun sequence - Vitis vinifera (Grape), partial (28%) ;
CATGACTTTCATTCTAGTTAC	0	75	1	12	12	Up	0.00075407	NoMatchGene
CATGTTGAATCATAGTGTAGT	7	75	1	12	12	Up	0.00075407	NoMatchGene
CATGGGAGATTCAGAAATCAG	8	75	1	12	12	Up	0.00075407	PerfMap1-1	Antisense	CX074861 ;	2 ;	homologue to UniRef100_A7NU66 Cluster: Chromosome chr18 scaffold_1, whole genome shotgun sequence; n=1; Vitis vinifera|Rep: Chromosome chr18 scaffold_1, whole genome shotgun sequence - Vitis vinifera (Grape), partial (15%) ;
CATGTCTCTTTCTCATCAATC	3	78	1	12	12	Up	0.00075407	PerfMap1-1	Antisense	TC12982 ;	1 ;	UniRef100_A7QD26 Cluster: Chromosome undetermined scaffold_79, whole genome shotgun sequence; n=1; Vitis vinifera|Rep: Chromosome undetermined scaffold_79, whole genome shotgun sequence - Vitis vinifera (Grape), partial (32%) ;
CATGCCACATAAGAAGTTGCT	7	77	1	12	12	Up	0.00075407	PerfMap1-1	Antisense	EY705466 ;	3 ;	similar to UniRef100_A7P2R4 Cluster: Chromosome chr1 scaffold_5, whole genome shotgun sequence; n=2; Vitis vinifera|Rep: Chromosome chr1 scaffold_5, whole genome shotgun sequence - Vitis vinifera (Grape), partial (21%) ;
CATGGTCATGGCCTTCATCGT	0	78	1	12	12	Up	0.00075407	PerfMap1-n	Sense	TC17626 ;TC5265 ;TC20006 ;	5 ;2 ;2 ;	similar to UniRef100_O23966 Cluster: Dehydrin-like protein; n=2; Helianthus annuus|Rep: Dehydrin-like protein - Helianthus annuus (Common sunflower), partial (27%) ;similar to UniRef100_Q76MG2 Cluster: Dehydrin; n=1; Nicotiana tabacum|Rep: Dehydrin - Nicotiana tabacum (Common tobacco), partial (49%) ;similar to UniRef100_Q1HGF3 Cluster: Dehydrin 5; n=1; Panax ginseng|Rep: Dehydrin 5 - Panax ginse…
CATGTTTATTTATGCAAATAA	0	73	1	12	12	Up	0.00075407	NoMatchGene
CATGTTACATATCGGTAAGAG	9	76	1	12	12	Up	0.00075407	NoMatchGene
CATGTGTAAAATAGGGTATCG	0	75	1	12	12	Up	0.00075407	NoMatchGene
CATGTTGGAAGGTCGTAAAGC	8	74	1	12	12	Up	0.00075407	PerfMap1-n	Sense	TC3455 ;TC2666 ;EY735757 ;	1 ;4 ;2 ;	similar to UniRef100_A7R022 Cluster: Chromosome undetermined scaffold_296, whole genome shotgun sequence; n=1; Vitis vinifera|Rep: Chromosome undetermined scaffold_296, whole genome shotgun sequence - Vitis vinifera (Grape), partial (65%) ;similar to UniRef100_A7Q9A8 Cluster: Chromosome chr19 scaffold_66, whole genome shotgun sequence; n=1; Vitis vinifera|Rep: Chromosome chr19 scaffold_66, whole …
CATGTTATTGCTGGAATTATT	9	74	1	12	12	Up	0.00075407	PerfMap1-n	Sense	TC16497 ;TC22284 ;	1 ;1 ;	similar to UniRef100_A7PJ63 Cluster: Chromosome chr12 scaffold_18, whole genome shotgun sequence; n=1; Vitis vinifera|Rep: Chromosome chr12 scaffold_18, whole genome shotgun sequence - Vitis vinifera (Grape), partial (8%) ;similar to UniRef100_A7PJ63 Cluster: Chromosome chr12 scaffold_18, whole genome shotgun sequence; n=1; Vitis vinifera|Rep: Chromosome chr12 scaffold_18, whole genome shotgun se…
CATGTTCATTTATTGAAAAAG	8	77	1	12	12	Up	0.00075407	PerfMap1-1	Sense	TC3631 ;	2 ;	similar to UniRef100_A7PBX8 Cluster: Chromosome chr2 scaffold_11, whole genome shotgun sequence; n=1; Vitis vinifera|Rep: Chromosome chr2 scaffold_11, whole genome shotgun sequence - Vitis vinifera (Grape), partial (75%) ;
CATGTTGCAGACAGTCTCAGG	6	77	1	12	12	Up	0.00075407	PerfMap1-1	Sense	TC9185 ;	6 ;	similar to UniRef100_A7QDK9 Cluster: Chromosome chr10 scaffold_81, whole genome shotgun sequence; n=1; Vitis vinifera|Rep: Chromosome chr10 scaffold_81, whole genome shotgun sequence - Vitis vinifera (Grape), partial (58%) ;
CATGTGATAAAGAGATTCTGT	79	815	11	130	11.8182	Up	0.000813422	PerfMap1-1	Sense	CF653219 ;	1 ;	similar to UniRef100_Q5LJP0 Cluster: CG17866-PA; n=1; Drosophila melanogaster|Rep: CG17866-PA - Drosophila melanogaster, partial (0%) ;
CATGTCTTGACTCTGCTTTTC	24	220	3	35	11.6667	Up	0.000866934	PerfMap1-n	Sense	TC12308 ;TC8684 ;	1 ;1 ;	similar to UniRef100_Q3EBM1 Cluster: Uncharacterized protein At2g36410.2; n=1; Arabidopsis thaliana|Rep: Uncharacterized protein At2g36410.2 - Arabidopsis thaliana (Mouse-ear cress), partial (76%) ;similar to UniRef100_Q3EBM1 Cluster: Uncharacterized protein At2g36410.2; n=1; Arabidopsis thaliana|Rep: Uncharacterized protein At2g36410.2 - Arabidopsis thaliana (Mouse-ear cress), partial (76%) ;
CATGAGCTTCATCAACTTTAA	76	9	11	1	0.0909091	Down	0.000875901	NoMatchGene
CATGTCGACTGGTAGAACTCT	79	7	11	1	0.0909091	Down	0.000875901	NoMatchGene
CATGGTTGTGCTTAGATTTTC	77	0	11	1	0.0909091	Down	0.000875901	NoMatchGene
CATGATAATAACTCTGTGCAT	73	0	11	1	0.0909091	Down	0.000875901	NoMatchGene
CATGGATATGCTGAGGAAGAT	76	0	11	1	0.0909091	Down	0.000875901	NoMatchGene
CATGATCTTGAGATTGGACCT	74	6	11	1	0.0909091	Down	0.000875901	PerfMap1-n	Sense	TC24349 ;EY755325 ;TC16188 ;EY727600 ;EY688809 ;EY680869 ;EY691939 ;TC1815 ;EY650834 ;EY651323 ;	5 ;3 ;5 ;4 ;2 ;4 ;4 ;4 ;3 ;3 ;	similar to UniRef100_Q8LA73 Cluster: Inorganic pyrophosphatase-like protein; n=1; Arabidopsis thaliana|Rep: Inorganic pyrophosphatase-like protein - Arabidopsis thaliana (Mouse-ear cress), partial (68%) ;homologue to UniRef100_Q2P9V1 Cluster: Soluble inorganic pyrophosphatase; n=1; Papaver rhoeas|Rep: Soluble inorganic pyrophosphatase - Papaver rhoeas, partial (94%) ;homologue to UniRef100_Q9M611…
CATGGCTCTGGCCCCTGCCTT	73	5	11	1	0.0909091	Down	0.000875901	MisMap1-1	Sense	TC5834 ;	3 ;	homologue to UniRef100_Q9SEA0 Cluster: Capsanthin/capsorubin synthase, chromoplast precursor; n=1; Citrus sinensis|Rep: Capsanthin/capsorubin synthase, chromoplast precursor - Citrus sinensis (Sweet orange), partial (45%) ;
CATGTTATGTTCTTAAAAAAA	15	142	2	23	11.5	Up	0.000930445	NoMatchGene
CATGTCTGACTGTAGAACTCT	6040	512	878	82	0.0933941	Down	0.000999607	NoMatchGene
CATGCAAAAATTATGATGGAG	144	12	21	2	0.0952381	Down	0.0010992	MisMap1-1	Sense	TC22243 ;	2 ;	similar to UniRef100_Q9SW73 Cluster: NADP-isocitrate dehydrogenase; n=1; Citrus limon|Rep: NADP-isocitrate dehydrogenase - Citrus limon (Lemon), partial (49%) ;
CATGTGTAAAATAGGGTTCGT	33	347	5	55	11	Up	0.0011549	NoMatchGene
CATGCCGTTCGGTTCTCCCCA	12	136	2	22	11	Up	0.0011549	PerfMap1-1	Sense	TC6971 ;	2 ;	weakly similar to UniRef100_A4GYX4 Cluster: Ycf1-like; n=1; Populus trichocarpa|Rep: Ycf1-like - Populus trichocarpa (Western balsam poplar) (Populus balsamiferasubsp. trichocarpa), partial (57%) ;
CATGGCTATAGTAAACTAAAT	11	140	2	22	11	Up	0.0011549	PerfMap1-1	Sense	TC12069 ;	1 ;	weakly similar to UniRef100_O23785 Cluster: Cu/Zn superoxide dismutase; n=1; Citrus sinensis|Rep: Cu/Zn superoxide dismutase - Citrus sinensis (Sweet orange), partial (98%) ;
CATGTTTGTTAACTACTCTAA	16	136	2	22	11	Up	0.0011549	NoMatchGene
CATGTGATAGAAAGAGACGTG	10	66	1	11	11	Up	0.0011549	PerfMap1-n	Sense	TC4712 ;TC16053 ;	12 ;3 ;	similar to UniRef100_A7R1V6 Cluster: Chromosome chr7 scaffold_382, whole genome shotgun sequence; n=1; Vitis vinifera|Rep: Chromosome chr7 scaffold_382, whole genome shotgun sequence - Vitis vinifera (Grape), partial (89%) ;similar to UniRef100_A7R1V6 Cluster: Chromosome chr7 scaffold_382, whole genome shotgun sequence; n=1; Vitis vinifera|Rep: Chromosome chr7 scaffold_382, whole genome shotgun s…
CATGCTCCAGGTCCCTTTACC	5	68	1	11	11	Up	0.0011549	PerfMap1-1	Sense	TC11603 ;	2 ;	weakly similar to UniRef100_Q9XHE7 Cluster: Cytochrome p450 isoform PM17; n=1; Mentha x piperita|Rep: Cytochrome p450 isoform PM17 - Mentha piperita (Peppermint), partial (41%) ;
CATGCCGAAAAACCCAACAGA	0	68	1	11	11	Up	0.0011549	NoMatchGene
CATGATTAGTTAATTAAGTAA	3	67	1	11	11	Up	0.0011549	PerfMap1-n	Sense	TC6822 ;PTCs00069.1 ;	1 ;1 ;	similar to UniRef100_A7P9J2 Cluster: Chromosome chr3 scaffold_8, whole genome shotgun sequence; n=1; Vitis vinifera|Rep: Chromosome chr3 scaffold_8, whole genome shotgun sequence - Vitis vinifera (Grape), partial (29%) ;| PUT-155a-Citrus_sinensis-7659 | AP2-EREBP family TF, nucleic acid sequence ;
CATGATCTGTTATTAAGATGT	6	70	1	11	11	Up	0.0011549	NoMatchGene
CATGTTGCGCTTACCTCAATG	6	67	1	11	11	Up	0.0011549	PerfMap1-1	Sense	EY703347 ;	1 ;	similar to UniRef100_A7P6H8 Cluster: Chromosome chr9 scaffold_7, whole genome shotgun sequence; n=1; Vitis vinifera|Rep: Chromosome chr9 scaffold_7, whole genome shotgun sequence - Vitis vinifera (Grape), partial (7%) ;
CATGTCTACTGGTATCTTGTT	2	68	1	11	11	Up	0.0011549	NoMatchGene
CATGTACATATATGGTAAAAT	10	71	1	11	11	Up	0.0011549	PerfMap1-1	Sense	EY656214 ;	2 ;
CATGAAATAACTTCTGAGATT	7	69	1	11	11	Up	0.0011549	NoMatchGene
CATGCATGTGTAAGTATGAAC	0	70	1	11	11	Up	0.0011549	PerfMap1-n	Sense	EY657160 ;EY716909 ;EY717982 ;TC3635 ;TC2234 ;EY715963 ;TC2800 ;	4 ;4 ;4 ;5 ;5 ;5 ;4 ;	gb|AF206997.1| Poncirus trifoliata 18S ribosomal RNA gene, complete sequence, partial (27%) ;homologue to gb|AF206997.1| Poncirus trifoliata 18S ribosomal RNA gene, complete sequence, partial (47%) ;similar to UniRef100_Q00Y69 Cluster: Chromosome 12 contig 1, DNA sequence; n=1; Ostreococcus tauri|Rep: Chromosome 12 contig 1, DNA sequence - Ostreococcus tauri, partial (14%) ;homologue to gb|AF2069…
CATGTGCCAAATGCAGCCCTT	0	68	1	11	11	Up	0.0011549	PerfMap1-n	Sense	TC10548 ;TC10147 ;	1 ;1 ;	weakly similar to UniRef100_Q7Y1C2 Cluster: 2S albumin seed storage protein; n=1; Juglans nigra|Rep: 2S albumin seed storage protein - Juglans nigra (Black walnut), partial (22%) ;weakly similar to UniRef100_Q8H2B8 Cluster: 2s albumin; n=1; Anacardium occidentale|Rep: 2s albumin - Anacardium occidentale (Cashew), partial (38%) ;
CATGTGAAAAGATGCATTTAA	7	70	1	11	11	Up	0.0011549	PerfMap1-1	Antisense	TC8912 ;	1 ;	homologue to UniRef100_A7QD64 Cluster: Chromosome undetermined scaffold_80, whole genome shotgun sequence; n=1; Vitis vinifera|Rep: Chromosome undetermined scaffold_80, whole genome shotgun sequence - Vitis vinifera (Grape), partial (98%) ;
CATGGTCACGCTTTGCGGGAG	2	66	1	11	11	Up	0.0011549	NoMatchGene
CATGTACTATTGCTTAAAATT	5	69	1	11	11	Up	0.0011549	PerfMap1-n	Sense	EY704375 ;EY708549 ;	4 ;5 ;	UniRef100_UPI000150A266 Cluster: cation channel family protein; n=1; Tetrahymena thermophila SB210|Rep: cation channel, partial (0%) ;UniRef100_UPI000150A266 Cluster: cation channel family protein; n=1; Tetrahymena thermophila SB210|Rep: cation channel, partial (0%) ;
CATGAGTCGAATACGTTCAAT	4	66	1	11	11	Up	0.0011549	PerfMap1-1	Sense	TC25863 ;	1 ;	similar to UniRef100_A7P5X9 Cluster: Chromosome chr4 scaffold_6, whole genome shotgun sequence; n=1; Vitis vinifera|Rep: Chromosome chr4 scaffold_6, whole genome shotgun sequence - Vitis vinifera (Grape), partial (34%) ;
CATGTCAATCTCAGTTTAATC	4	66	1	11	11	Up	0.0011549	NoMatchGene
CATGTCGTCGCCGATCACTCA	3	72	1	11	11	Up	0.0011549	PerfMap1-1	Antisense	CV716769 ;	2 ;	similar to UniRef100_A7NYK0 Cluster: Chromosome chr6 scaffold_3, whole genome shotgun sequence; n=1; Vitis vinifera|Rep: Chromosome chr6 scaffold_3, whole genome shotgun sequence - Vitis vinifera (Grape), partial (18%) ;
CATGTGCTCAGTTCTTTTTTT	0	66	1	11	11	Up	0.0011549	MisMap1-1	Sense	TC23383 ;	1 ;	homologue to UniRef100_Q4S4J2 Cluster: Ubiquitin carboxyl-terminal hydrolase; n=1; Tetraodon nigroviridis|Rep: Ubiquitin carboxyl-terminal hydrolase - Tetraodon nigroviridis (Green puffer), partial (4%) ;
CATGCAATAGGAAGAGATCCA	3	68	1	11	11	Up	0.0011549	PerfMap1-1	Sense	TC11603 ;	1 ;	weakly similar to UniRef100_Q9XHE7 Cluster: Cytochrome p450 isoform PM17; n=1; Mentha x piperita|Rep: Cytochrome p450 isoform PM17 - Mentha piperita (Peppermint), partial (41%) ;
CATGGAGAAATCTCAACCATT	9	67	1	11	11	Up	0.0011549	PerfMap1-n	Sense	EY758119 ;EY691356 ;	2 ;3 ;	similar to UniRef100_A7NTL8 Cluster: Chromosome chr18 scaffold_1, whole genome shotgun sequence; n=1; Vitis vinifera|Rep: Chromosome chr18 scaffold_1, whole genome shotgun sequence - Vitis vinifera (Grape), partial (22%) ;weakly similar to UniRef100_A7NTN2 Cluster: Chromosome chr18 scaffold_1, whole genome shotgun sequence; n=1; Vitis vinifera|Rep: Chromosome chr18 scaffold_1, whole genome shotgu…
CATGGGATTTTAGCTGAGGTT	211	20	31	3	0.0967742	Down	0.00118745	NoMatchGene
CATGGTTTACTGGGGAAGCTA	1056	95	154	15	0.0974026	Down	0.00122497	PerfMap1-n	Sense	TC21569 ;TC18010 ;EY713804 ;TC5650 ;	1 ;3 ;9 ;2 ;	similar to UniRef100_A7P6S7 Cluster: Chromosome chr9 scaffold_7, whole genome shotgun sequence; n=1; Vitis vinifera|Rep: Chromosome chr9 scaffold_7, whole genome shotgun sequence - Vitis vinifera (Grape), partial (77%) ;similar to UniRef100_A7P6S7 Cluster: Chromosome chr9 scaffold_7, whole genome shotgun sequence; n=1; Vitis vinifera|Rep: Chromosome chr9 scaffold_7, whole genome shotgun sequence …
CATGTCGGACTTCGTATGCCG	1034	92	150	15	0.1	Down	0.0013891	NoMatchGene
CATGTCGGATCGTATGCCGTC	414	35	60	6	0.1	Down	0.0013891	NoMatchGene
CATGATGAATCATCTCGATGC	71	3	10	1	0.1	Down	0.0013891	NoMatchGene
CATGGGACCTAACTGGTATTG	67	7	10	1	0.1	Down	0.0013891	PerfMap1-1	Sense	TC6157 ;	1 ;	weakly similar to UniRef100_A7NZ81 Cluster: Chromosome chr6 scaffold_3, whole genome shotgun sequence; n=1; Vitis vinifera|Rep: Chromosome chr6 scaffold_3, whole genome shotgun sequence - Vitis vinifera (Grape), partial (43%) ;
CATGAGTTTGACCAAGTTTGG	66	0	10	1	0.1	Down	0.0013891	PerfMap1-1	Antisense	CN182725 ;	8 ;
CATGTACCTAGTTAACCATCC	66	8	10	1	0.1	Down	0.0013891	PerfMap1-1	Sense	TC13179 ;	3 ;	homologue to UniRef100_A7Q4B9 Cluster: Chromosome chr9 scaffold_49, whole genome shotgun sequence; n=1; Vitis vinifera|Rep: Chromosome chr9 scaffold_49, whole genome shotgun sequence - Vitis vinifera (Grape), partial (37%) ;
CATGATTAAAGTTCCTGTTAA	66	0	10	1	0.1	Down	0.0013891	NoMatchGene
CATGTCGGAACTGTAGAATCG	72	8	10	1	0.1	Down	0.0013891	NoMatchGene
CATGTCGGTGTAGAACTCTGA	66	9	10	1	0.1	Down	0.0013891	NoMatchGene
CATGTCGACTTAGAACTCTGA	70	8	10	1	0.1	Down	0.0013891	NoMatchGene
CATGTTTAAGTACGACAGTGT	68	5	10	1	0.1	Down	0.0013891	PerfMap1-n	Sense	EY741132 ;EY709650 ;EY743872 ;EY682479 ;EY666152 ;EY702088 ;EY658042 ;TC4801 ;EY689948 ;TC7049 ;EY728003 ;EY687718 ;EY657338 ;EY654762 ;EY673893 ;EY728195 ;EY715681 ;EY717056 ;EY658683 ;EY749859 ;TC700 ;EY685973 ;EY683998 ;EY729825 ;EY743924 ;EY733569 ;EY746011 ;EY658071 ;EY722007 ;EY662734 ;EY651953 ;EY658759 ;EY679530 ;EY657377 ;EY710735 ;EY747524 ;EY740499 ;EY658684 ;EY722496 ;TC4907 ;EY741138…	5 ;4 ;3 ;4 ;4 ;3 ;5 ;4 ;4 ;5 ;4 ;4 ;3 ;4 ;6 ;3 ;4 ;4 ;5 ;3 ;4 ;4 ;4 ;4 ;4 ;4 ;3 ;4 ;4 ;5 ;3 ;3 ;4 ;3 ;4 ;3 ;4 ;5 ;4 ;5 ;4 ;4 ;3 ;4 ;3 ;4 ;4 ;4 ;6 ;7 ;4 ;5 ;4 ;5 ;5 ;7 ;3 ;6 ;4 ;6 ;5 ;5 ;4 ;6 ;6 ;4 ;5 ;4 ;4 ;4 ;4 ;3 ;4 ;3 ;5 ;6 ;5 ;7 ;6 ;6 ;	homologue to UniRef100_P26518 Cluster: Glyceraldehyde-3-phosphate dehydrogenase, cytosolic; n=1; Magnolia quinquepeta|Rep: Glyceraldehyde-3-phosphate dehydrogenase, cytosolic - Magnolia liliiflora, partial (57%) ;homologue to UniRef100_A3FMH0 Cluster: Glyceraldehyde-3-phosphate dehydogenase; n=1; Beta vulgaris|Rep: Glyceraldehyde-3-phosphate dehydogenase - Beta vulgaris (Sugar beet), partial (51%…
CATGTCGGACTGTAGAAATAT	69	3	10	1	0.1	Down	0.0013891	NoMatchGene
CATGTCCGGACTGTAGAACTC	66	9	10	1	0.1	Down	0.0013891	NoMatchGene
CATGTATGCTTAGGTGCTTAT	67	6	10	1	0.1	Down	0.0013891	NoMatchGene
CATGGCGACGATCAAGTTCAA	71	6	10	1	0.1	Down	0.0013891	PerfMap1-n	Sense	EY750438 ;TC16693 ;TC11931 ;TC11396 ;	5 ;4 ;3 ;5 ;	similar to UniRef100_A7Q077 Cluster: Chromosome chr8 scaffold_41, whole genome shotgun sequence; n=1; Vitis vinifera|Rep: Chromosome chr8 scaffold_41, whole genome shotgun sequence - Vitis vinifera (Grape), partial (88%) ;similar to UniRef100_A7Q077 Cluster: Chromosome chr8 scaffold_41, whole genome shotgun sequence; n=1; Vitis vinifera|Rep: Chromosome chr8 scaffold_41, whole genome shotgun seque…
CATGTCGGATTAGAACTCTGA	68	4	10	1	0.1	Down	0.0013891	NoMatchGene
CATGTGAAAATGAAACGTTAG	50	466	7	74	10.5714	Up	0.00139692	PerfMap1-1	Sense	TC24614 ;	1 ;	homologue to UniRef100_A7P5A6 Cluster: Ubiquitin carrier protein; n=1; Vitis vinifera|Rep: Ubiquitin carrier protein - Vitis vinifera (Grape), complete ;
CATGTCGGACTGTAGAACCTG	604	59	88	9	0.102273	Down	0.00154506	NoMatchGene
CATGTTGTTTTTAAATGTAAC	19	192	3	31	10.3333	Up	0.00155594	NoMatchGene
CATGTCGGACTAGAACTCTGA	265	27	39	4	0.102564	Down	0.00156591	NoMatchGene
CATGTGAAAAGGTTTTTGATC	76	711	11	113	10.2727	Up	0.00159962	PerfMap1-1	Sense	TC23924 ;	1 ;	similar to UniRef100_A7PUS2 Cluster: Chromosome chr4 scaffold_32, whole genome shotgun sequence; n=1; Vitis vinifera|Rep: Chromosome chr4 scaffold_32, whole genome shotgun sequence - Vitis vinifera (Grape), partial (48%) ;
CATGCGTTGCACTACTGCACG	46	445	7	71	10.1429	Up	0.001698	PerfMap1-1	Sense	TC24741 ;	1 ;
CATGTCGGACTGTCGAACTCT	134	15	19	2	0.105263	Down	0.00176866	NoMatchGene
CATGGTCTTTTGTGGTTCGGG	25	252	4	40	10	Up	0.00181421	PerfMap1-1	Sense	TC9641 ;	1 ;	weakly similar to UniRef100_A7P3H7 Cluster: Chromosome chr1 scaffold_5, whole genome shotgun sequence; n=1; Vitis vinifera|Rep: Chromosome chr1 scaffold_5, whole genome shotgun sequence - Vitis vinifera (Grape), partial (79%) ;
CATGCTGCAGCTGCTGGAGAA	21	191	3	30	10	Up	0.00181421	PerfMap1-n	Sense	EY728877 ;EY729003 ;EY729007 ;	6 ;6 ;5 ;	similar to UniRef100_O23032 Cluster: YUP8H12.1; n=1; Arabidopsis thaliana|Rep: YUP8H12.1 - Arabidopsis thaliana, partial (3%) ;
CATGTTATTTGAGGAGCATTC	4	65	1	10	10	Up	0.00181421	NoMatchGene
CATGCAGAAATGCGAAAATGA	6	60	1	10	10	Up	0.00181421	NoMatchGene
CATGCACGTGCAGTTTCACGT	10	62	1	10	10	Up	0.00181421	PerfMap1-1	Sense	EY737600 ;	3 ;	similar to UniRef100_A7P956 Cluster: Chromosome chr3 scaffold_8, whole genome shotgun sequence; n=1; Vitis vinifera|Rep: Chromosome chr3 scaffold_8, whole genome shotgun sequence - Vitis vinifera (Grape), partial (22%) ;
CATGATGTTCATATCGATCTA	7	63	1	10	10	Up	0.00181421	PerfMap1-1	Antisense	TC4647 ;	4 ;	UniRef100_Q09MC9 Cluster: NADH-plastoquinone oxidoreductase subunit 5; n=1; Citrus sinensis|Rep: NADH-plastoquinone oxidoreductase subunit 5 - Citrus sinensis (Sweet orange), complete ;
CATGCGGCCACGTGTTCCATG	10	62	1	10	10	Up	0.00181421	PerfMap1-1	Sense	TC19325 ;	3 ;	similar to UniRef100_A7PQN4 Cluster: Chromosome chr6 scaffold_25, whole genome shotgun sequence; n=1; Vitis vinifera|Rep: Chromosome chr6 scaffold_25, whole genome shotgun sequence - Vitis vinifera (Grape), partial (10%) ;
CATGTATTTTCTCCAAAAAAA	9	65	1	10	10	Up	0.00181421	NoMatchGene
CATGCCCCTTCAAAGGTATAA	10	62	1	10	10	Up	0.00181421	NoMatchGene
CATGTGCTCTAATTCATTATT	4	60	1	10	10	Up	0.00181421	PerfMap1-1	Antisense	TC11385 ;	2 ;
CATGGGTTGCCTTTCAAAAAA	10	64	1	10	10	Up	0.00181421	PerfMap1-1	Sense	EY708186 ;	1 ;	weakly similar to UniRef100_Q8LDC3 Cluster: C-8,7 sterol isomerase; n=1; Arabidopsis thaliana|Rep: C-8,7 sterol isomerase - Arabidopsis thaliana (Mouse-ear cress), partial (60%) ;
CATGTAATTAGGTAACGACGA	10	61	1	10	10	Up	0.00181421	NoMatchGene
CATGCGTGTTTGTTGCCGGGG	8	63	1	10	10	Up	0.00181421	NoMatchGene
CATGAGAAAATTAATGATTGA	0	62	1	10	10	Up	0.00181421	NoMatchGene
CATGCCTCGTTTTATAGGGAA	9	63	1	10	10	Up	0.00181421	PerfMap1-1	Antisense	TC4647 ;	2 ;	UniRef100_Q09MC9 Cluster: NADH-plastoquinone oxidoreductase subunit 5; n=1; Citrus sinensis|Rep: NADH-plastoquinone oxidoreductase subunit 5 - Citrus sinensis (Sweet orange), complete ;
CATGTGTAATTATGTATCATA	6	64	1	10	10	Up	0.00181421	PerfMap1-1	Sense	TC4604 ;	1 ;	similar to UniRef100_A7R1G2 Cluster: Chromosome undetermined scaffold_351, whole genome shotgun sequence; n=1; Vitis vinifera|Rep: Chromosome undetermined scaffold_351, whole genome shotgun sequence - Vitis vinifera (Grape), partial (55%) ;
CATGCCGAATTACGCAGATCA	8	60	1	10	10	Up	0.00181421	PerfMap1-1	Sense	DY257462 ;	2 ;	similar to UniRef100_Q2HUK6 Cluster: Mitochondrial substrate carrier; n=1; Medicago truncatula|Rep: Mitochondrial substrate carrier - Medicago truncatula (Barrel medic), partial (27%) ;
CATGCGGTCTTACCAACTACA	9	63	1	10	10	Up	0.00181421	NoMatchGene
CATGGATTTGCCCTGGAGCTG	7	65	1	10	10	Up	0.00181421	PerfMap1-n	Sense	EY708239 ;TC17929 ;	2 ;2 ;	weakly similar to UniRef100_A7PK10 Cluster: Chromosome chr15 scaffold_19, whole genome shotgun sequence; n=1; Vitis vinifera|Rep: Chromosome chr15 scaffold_19, whole genome shotgun sequence - Vitis vinifera (Grape), partial (21%) ;weakly similar to UniRef100_A7PK10 Cluster: Chromosome chr15 scaffold_19, whole genome shotgun sequence; n=1; Vitis vinifera|Rep: Chromosome chr15 scaffold_19, whole ge…
CATGTTGTAAATACTATCTAC	7	61	1	10	10	Up	0.00181421	NoMatchGene
CATGCTTAAGAACCAAACAAC	5	61	1	10	10	Up	0.00181421	PerfMap1-n	Antisense	CB610750 ;TC4305 ;	2 ;4 ;	similar to UniRef100_A7QW62 Cluster: Chromosome chr3 scaffold_199, whole genome shotgun sequence; n=1; Vitis vinifera|Rep: Chromosome chr3 scaffold_199, whole genome shotgun sequence - Vitis vinifera (Grape), partial (64%) ;similar to UniRef100_A7QW62 Cluster: Chromosome chr3 scaffold_199, whole genome shotgun sequence; n=1; Vitis vinifera|Rep: Chromosome chr3 scaffold_199, whole genome shotgun s…
CATGTTAGTCCAATTTTTACC	7	60	1	10	10	Up	0.00181421	PerfMap1-1	Sense	TC8402 ;	1 ;	similar to UniRef100_A7Q6I8 Cluster: Chromosome chr11 scaffold_56, whole genome shotgun sequence; n=1; Vitis vinifera|Rep: Chromosome chr11 scaffold_56, whole genome shotgun sequence - Vitis vinifera (Grape), partial (93%) ;
CATGAGGCTGCATTCTTCTCT	6	60	1	10	10	Up	0.00181421	NoMatchGene
CATGTTACAAAGCCTACTCTA	3	60	1	10	10	Up	0.00181421	PerfMap1-1	Sense	TC19684 ;	1 ;	similar to UniRef100_A7P459 Cluster: Chromosome chr1 scaffold_5, whole genome shotgun sequence; n=2; Vitis vinifera|Rep: Chromosome chr1 scaffold_5, whole genome shotgun sequence - Vitis vinifera (Grape), partial (20%) ;
CATGCTCCTTTCACTGCTTCA	0	60	1	10	10	Up	0.00181421	MisMap1-n	Sense	TC8402 ;TC10383 ;	4 ;3 ;	similar to UniRef100_A7Q6I8 Cluster: Chromosome chr11 scaffold_56, whole genome shotgun sequence; n=1; Vitis vinifera|Rep: Chromosome chr11 scaffold_56, whole genome shotgun sequence - Vitis vinifera (Grape), partial (93%) ;similar to UniRef100_A7Q6I8 Cluster: Chromosome chr11 scaffold_56, whole genome shotgun sequence; n=1; Vitis vinifera|Rep: Chromosome chr11 scaffold_56, whole genome shotgun s…
CATGTGAATAGTGTCATTTTT	6	64	1	10	10	Up	0.00181421	PerfMap1-1	Antisense	EY726337 ;	1 ;	similar to UniRef100_A7QFJ5 Cluster: Chromosome chr8 scaffold_88, whole genome shotgun sequence; n=1; Vitis vinifera|Rep: Chromosome chr8 scaffold_88, whole genome shotgun sequence - Vitis vinifera (Grape), partial (8%) ;
CATGTGGATCAATCGAGTTAT	8	64	1	10	10	Up	0.00181421	PerfMap1-1	Sense	BQ624889 ;	2 ;	similar to UniRef100_A7PVX9 Cluster: Chromosome chr8 scaffold_34, whole genome shotgun sequence; n=1; Vitis vinifera|Rep: Chromosome chr8 scaffold_34, whole genome shotgun sequence - Vitis vinifera (Grape), partial (8%) ;
CATGCAGTTTGAATTAAAAAA	3	61	1	10	10	Up	0.00181421	NoMatchGene
CATGAGCAAAGGTGAATTGAT	2	60	1	10	10	Up	0.00181421	NoMatchGene
CATGTACTGCTATCAAACATT	10	63	1	10	10	Up	0.00181421	PerfMap1-1	Sense	EY743321 ;	1 ;
CATGAGCTCCTTGGCAAGTGG	9	60	1	10	10	Up	0.00181421	NoMatchGene
CATGTCGGACTTTAGAACTCT	1552	150	226	24	0.106195	Down	0.00184273	NoMatchGene
CATGTGGTGTGATTGTCTTTC	24	180	3	29	9.66667	Up	0.00212219	PerfMap1-n	Sense	158 ;TC14256 ;TC12408 ;755 ;TC14834 ;TC7648 ;	1 ;1 ;1 ;1 ;1 ;1 ;	similar to UniRef100_UPI00006605AE Cluster: Ezrin (p81) (Cytovillin) (Villin-2).; n=1; Takifugu rubripes|Rep: Ezrin (p81) (Cytovillin) (Villin-2). - Takifugu rubripes, partial (4%) ;similar to UniRef100_Q648S0 Cluster: Tungsten formylmethanofuran dehydrogenase subunit B; n=1; uncultured archaeon GZfos37B2|Rep: Tungsten formylmethanofuran dehydrogenase subunit B - uncultured archaeon GZfos37B2, pa…
CATGCTTGGGGCAATTCAAGC	19	181	3	29	9.66667	Up	0.00212219	PerfMap1-1	Sense	EL492540 ;	1 ;	similar to UniRef100_Q5MJV8 Cluster: Avr9/Cf-9 rapidly elicited protein 197; n=1; Nicotiana tabacum|Rep: Avr9/Cf-9 rapidly elicited protein 197 - Nicotiana tabacum (Common tobacco), partial (14%) ;
CATGTCCGACTGTAGAACTCT	690	69	100	11	0.11	Down	0.00216807	NoMatchGene
CATGTCGGACGTAGAACTCTG	2163	218	315	35	0.111111	Down	0.00227016	NoMatchGene
CATGTCGGACGGTAGAACTCT	310	34	45	5	0.111111	Down	0.00227016	NoMatchGene
CATGTCGGCTGTAGAACTCTG	125	10	18	2	0.111111	Down	0.00227016	NoMatchGene
CATGGAAAAAATGCATCTAAA	61	5	9	1	0.111111	Down	0.00227016	PerfMap1-1	Sense	TC12562 ;	3 ;	weakly similar to UniRef100_A7P0G8 Cluster: Chromosome chr19 scaffold_4, whole genome shotgun sequence; n=1; Vitis vinifera|Rep: Chromosome chr19 scaffold_4, whole genome shotgun sequence - Vitis vinifera (Grape), partial (39%) ;
CATGTGATATATGGAGTGTTG	62	9	9	1	0.111111	Down	0.00227016	PerfMap1-n	Sense	TC24439 ;EY749346 ;EY743433 ;EY749385 ;TC5980 ;EY690347 ;	4 ;3 ;2 ;4 ;6 ;3 ;	similar to UniRef100_Q9M598 Cluster: Protein kinase MK5; n=1; Mesembryanthemum crystallinum|Rep: Protein kinase MK5 - Mesembryanthemum crystallinum (Common ice plant), partial (59%) ;homologue to UniRef100_A7PCQ0 Cluster: Chromosome chr17 scaffold_12, whole genome shotgun sequence; n=1; Vitis vinifera|Rep: Chromosome chr17 scaffold_12, whole genome shotgun sequence - Vitis vinifera (Grape), parti…
CATGCAAGGTTACAGATATGT	63	8	9	1	0.111111	Down	0.00227016	MisMap1-1	Sense	CF506949 ;	1 ;	similar to UniRef100_A7Q5S1 Cluster: Chromosome chr14 scaffold_54, whole genome shotgun sequence; n=1; Vitis vinifera|Rep: Chromosome chr14 scaffold_54, whole genome shotgun sequence - Vitis vinifera (Grape), partial (11%) ;
CATGATAGATGCTGGATTGCT	62	9	9	1	0.111111	Down	0.00227016	PerfMap1-n	Sense	EY755178 ;TC5239 ;	1 ;2 ;	similar to UniRef100_A8W7I2 Cluster: tRNA isopentenyltransferase; n=1; Lotus japonicus|Rep: tRNA isopentenyltransferase - Lotus japonicus, partial (38%) ;similar to UniRef100_A7R821 Cluster: Chromosome undetermined scaffold_2178, whole genome shotgun sequence; n=1; Vitis vinifera|Rep: Chromosome undetermined scaffold_2178, whole genome shotgun sequence - Vitis vinifera (Grape), partial (57%) ;
CATGTCGGACTGTAGACTGAA	65	4	9	1	0.111111	Down	0.00227016	NoMatchGene
CATGTCGGAATGTAGAAATCT	60	8	9	1	0.111111	Down	0.00227016	NoMatchGene
CATGTCATACAATCCTTCAAT	65	0	9	1	0.111111	Down	0.00227016	NoMatchGene
CATGTTGCGTCAGCTATTGAA	59	7	9	1	0.111111	Down	0.00227016	PerfMap1-n	Sense	TC363 ;TC14699 ;	3 ;2 ;	UniRef100_Q71MJ3 Cluster: Valencene synthase; n=1; Citrus sinensis|Rep: Valencene synthase - Citrus sinensis (Sweet orange), complete ;UniRef100_Q71MJ3 Cluster: Valencene synthase; n=1; Citrus sinensis|Rep: Valencene synthase - Citrus sinensis (Sweet orange), partial (33%) ;
CATGAATGAATACAACAATAG	59	6	9	1	0.111111	Down	0.00227016	MisMap1-1	Antisense	TC18869 ;	6 ;	similar to UniRef100_A7Q038 Cluster: Chromosome chr8 scaffold_41, whole genome shotgun sequence; n=1; Vitis vinifera|Rep: Chromosome chr8 scaffold_41, whole genome shotgun sequence - Vitis vinifera (Grape), partial (22%) ;
CATGTAATAACTTTTGAGGGA	61	7	9	1	0.111111	Down	0.00227016	NoMatchGene
CATGTGGCAACTGCTTCTGCC	61	5	9	1	0.111111	Down	0.00227016	NoMatchGene
CATGCATTACCCAATCTGTTC	62	8	9	1	0.111111	Down	0.00227016	PerfMap1-1	Antisense	CX070674 ;	4 ;	similar to UniRef100_A7PCA8 Cluster: Chromosome chr2 scaffold_11, whole genome shotgun sequence; n=1; Vitis vinifera|Rep: Chromosome chr2 scaffold_11, whole genome shotgun sequence - Vitis vinifera (Grape), partial (23%) ;
CATGATGCCAGCTGAGCTGAC	60	5	9	1	0.111111	Down	0.00227016	NoMatchGene
CATGACCTTTCTCTGTCAATG	60	3	9	1	0.111111	Down	0.00227016	NoMatchGene
CATGGTGATCACTCAAGGCAC	62	7	9	1	0.111111	Down	0.00227016	PerfMap1-n	Sense	TC3346 ;EY663301 ;EY721514 ;EY702806 ;	2 ;2 ;3 ;2 ;	similar to UniRef100_A7NXD5 Cluster: Chromosome chr5 scaffold_2, whole genome shotgun sequence; n=1; Vitis vinifera|Rep: Chromosome chr5 scaffold_2, whole genome shotgun sequence - Vitis vinifera (Grape), partial (35%) ;similar to UniRef100_A7NXD5 Cluster: Chromosome chr5 scaffold_2, whole genome shotgun sequence; n=1; Vitis vinifera|Rep: Chromosome chr5 scaffold_2, whole genome shotgun sequence …
CATGTCGGACTGTAGAAATTC	63	5	9	1	0.111111	Down	0.00227016	NoMatchGene
CATGAAGTCGCTCAATCCGGC	60	8	9	1	0.111111	Down	0.00227016	NoMatchGene
CATGATTAAACAAATTAATTT	60	3	9	1	0.111111	Down	0.00227016	NoMatchGene
CATGATTGGTTAATAACATCC	62	3	9	1	0.111111	Down	0.00227016	PerfMap1-n	Antisense	EY677247 ;EY677384 ;	4 ;3 ;	similar to UniRef100_A7PD43 Cluster: Ubiquitin carrier protein; n=1; Vitis vinifera|Rep: Ubiquitin carrier protein - Vitis vinifera (Grape), partial (89%) ;homologue to UniRef100_A7PD43 Cluster: Ubiquitin carrier protein; n=1; Vitis vinifera|Rep: Ubiquitin carrier protein - Vitis vinifera (Grape), partial (77%) ;
CATGGAATCCTGTTAACTTAC	59	9	9	1	0.111111	Down	0.00227016	PerfMap1-n	Sense	TC5092 ;TC22988 ;	3 ;2 ;	similar to UniRef100_A7P887 Cluster: Chromosome chr3 scaffold_8, whole genome shotgun sequence; n=1; Vitis vinifera|Rep: Chromosome chr3 scaffold_8, whole genome shotgun sequence - Vitis vinifera (Grape), partial (66%) ;similar to UniRef100_A7P887 Cluster: Chromosome chr3 scaffold_8, whole genome shotgun sequence; n=1; Vitis vinifera|Rep: Chromosome chr3 scaffold_8, whole genome shotgun sequence …
CATGAAGTTCTGGAGCAAGCT	60	4	9	1	0.111111	Down	0.00227016	PerfMap1-n	Sense	EY680950 ;EY678829 ;EY678573 ;EY681609 ;	3 ;2 ;1 ;5 ;	similar to UniRef100_A7QM50 Cluster: Chromosome chr5 scaffold_124, whole genome shotgun sequence; n=1; Vitis vinifera|Rep: Chromosome chr5 scaffold_124, whole genome shotgun sequence - Vitis vinifera (Grape), partial (7%) ;similar to UniRef100_A2WWE6 Cluster: Ubiquitin carrier protein; n=2; Oryza sativa|Rep: Ubiquitin carrier protein - Oryza sativa subsp. indica (Rice), partial (12%) ;similar to …
CATGGCACCCTTCACCACTCT	60	2	9	1	0.111111	Down	0.00227016	NoMatchGene
CATGCACTGCTTGTAGATAGG	61	0	9	1	0.111111	Down	0.00227016	PerfMap1-1	Sense	EY678963 ;	2 ;	similar to UniRef100_A9SCH9 Cluster: Predicted protein; n=1; Physcomitrella patens subsp. patens|Rep: Predicted protein - Physcomitrella patens subsp. patens, partial (29%) ;
CATGATATATTAATATATTAT	64	3	9	1	0.111111	Down	0.00227016	NoMatchGene
CATGGTATTTGATTCACCAAA	14	118	2	19	9.5	Up	0.00229816	PerfMap1-1	Sense	CK932724 ;	1 ;	similar to UniRef100_Q9MTP8 Cluster: Uncharacterized 9.5 kDa protein in rbcL-atpB intergenic region; n=1; Oenothera elata subsp. hookeri|Rep: Uncharacterized 9.5 kDa protein in rbcL-atpB intergenic region - Oenothera hookeri (Hooker's evening primrose), partial (54%) ;
CATGCTAAGCGAATGGAGAGG	17	117	2	19	9.5	Up	0.00229816	NoMatchGene
CATGGTATGCCGTCTTCTGCT	3318	340	482	54	0.112033	Down	0.00235739	NoMatchGene
CATGCTAATCCTCGAGTATGG	58	469	8	75	9.375	Up	0.00244102	NoMatchGene
CATGTCGGACTGTTAGAACTC	2975	307	433	49	0.113164	Down	0.00246752	NoMatchGene
CATGTCGGACTCTAGAACTCT	726	75	106	12	0.113208	Down	0.00247183	NoMatchGene
CATGTGAGTTTCTAATGGAAG	43	349	6	56	9.33333	Up	0.00249087	NoMatchGene
CATGTGGATCGAACTAATCAG	19	177	3	28	9.33333	Up	0.00249087	NoMatchGene
CATGTGCTGTTTTCCAAGTGA	46	407	7	65	9.28571	Up	0.00254925	NoMatchGene
CATGTCGGACTGGTAGAACTC	13743	1430	1998	228	0.114114	Down	0.00256278	NoMatchGene
CATGATACCAATTTATGATAT	43	343	6	55	9.16667	Up	0.00270213	PerfMap1-1	Sense	TC14251 ;	2 ;	weakly similar to UniRef100_O81974 Cluster: Cytochrome P450 71D8; n=1; Glycine max|Rep: Cytochrome P450 71D8 - Glycine max (Soybean), partial (53%) ;
CATGTTGAATTTGATTTATTT	49	401	7	64	9.14286	Up	0.00273394	PerfMap1-1	Sense	TC12323 ;	9 ;	similar to UniRef100_A7QJ56 Cluster: Chromosome chr2 scaffold_105, whole genome shotgun sequence; n=1; Vitis vinifera|Rep: Chromosome chr2 scaffold_105, whole genome shotgun sequence - Vitis vinifera (Grape), partial (50%) ;
CATGTCGTCGTATGCCGTCTT	293	29	43	5	0.116279	Down	0.00278929	NoMatchGene
CATGTATAAGGATCCATATCC	39	340	6	54	9	Up	0.00293399	PerfMap1-1	Sense	TC7833 ;	1 ;
CATGTTACCTGAGGATAAAGG	24	171	3	27	9	Up	0.00293399	NoMatchGene
CATGCTCTGCTTTTCCACGAG	24	172	3	27	9	Up	0.00293399	PerfMap1-1	Sense	TC3550 ;	1 ;	similar to UniRef100_A7Q261 Cluster: Chromosome chr13 scaffold_45, whole genome shotgun sequence; n=1; Vitis vinifera|Rep: Chromosome chr13 scaffold_45, whole genome shotgun sequence - Vitis vinifera (Grape), partial (94%) ;
CATGTGTTGCGATTAAAAAAA	17	113	2	18	9	Up	0.00293399	PerfMap1-1	Sense	TC11230 ;	1 ;	homologue to UniRef100_A7PU12 Cluster: Serine/threonine protein phosphatase; n=1; Vitis vinifera|Rep: Serine/threonine protein phosphatase - Vitis vinifera (Grape), partial (15%) ;
CATGTTGATCATTGATGGAAC	13	114	2	18	9	Up	0.00293399	NoMatchGene
CATGTGAAATACAGTGAGAGA	11	110	2	18	9	Up	0.00293399	NoMatchGene
CATGGCAAGTGATGAATTTTG	16	116	2	18	9	Up	0.00293399	PerfMap1-1	Sense	EY649968 ;	2 ;	similar to UniRef100_Q70RD3 Cluster: MYB1 protein; n=1; Gerbera hybrid cv. 'Terra Regina'|Rep: MYB1 protein - Gerbera hybrid cv. 'Terra Regina', partial (28%) ;
CATGTGCAACTTTTTAGCAAA	14	115	2	18	9	Up	0.00293399	PerfMap1-1	Sense	TC14567 ;	1 ;	similar to UniRef100_Q8LGG0 Cluster: Peptidyl-prolyl isomerase FKBP12; n=1; Arabidopsis thaliana|Rep: Peptidyl-prolyl isomerase FKBP12 - Arabidopsis thaliana (Mouse-ear cress), complete ;
CATGTATATAGATGAAAAAAA	4	55	1	9	9	Up	0.00293399	PerfMap1-1	Sense	EY688599 ;	1 ;	homologue to UniRef100_A4IIQ6 Cluster: LOC100125041 protein; n=1; Xenopus tropicalis|Rep: LOC100125041 protein - Xenopus tropicalis (Western clawed frog) (Silurana tropicalis), partial (5%) ;
CATGTAACTTCAAAAATATCA	6	57	1	9	9	Up	0.00293399	PerfMap1-1	Sense	EY735065 ;	3 ;	weakly similar to UniRef100_Q9FL09 Cluster: Nodulin-like protein; n=2; Arabidopsis thaliana|Rep: Nodulin-like protein - Arabidopsis thaliana (Mouse-ear cress), partial (31%) ;
CATGTATTTTGATGATGCTAT	4	54	1	9	9	Up	0.00293399	PerfMap1-1	Sense	EY699553 ;	1 ;	weakly similar to UniRef100_A4S4L3 Cluster: Predicted protein; n=1; Ostreococcus lucimarinus CCE9901|Rep: Predicted protein - Ostreococcus lucimarinus (strain CCE9901), partial (4%) ;
CATGATAATTAACCATACCAG	7	56	1	9	9	Up	0.00293399	NoMatchGene
CATGAGGACCCAAGTTCAAAT	0	57	1	9	9	Up	0.00293399	NoMatchGene
CATGGTACACGTGATCCAATC	3	59	1	9	9	Up	0.00293399	NoMatchGene
CATGTAAATCTATCAGAGGCA	2	54	1	9	9	Up	0.00293399	PerfMap1-1	Sense	DR910131 ;	1 ;	similar to UniRef100_A7NWX9 Cluster: Chromosome chr5 scaffold_2, whole genome shotgun sequence; n=1; Vitis vinifera|Rep: Chromosome chr5 scaffold_2, whole genome shotgun sequence - Vitis vinifera (Grape), partial (33%) ;
CATGCTGCAACTGCTAGAGAA	4	58	1	9	9	Up	0.00293399	NoMatchGene
CATGATGGTAGAAACAAAATT	7	54	1	9	9	Up	0.00293399	NoMatchGene
CATGTGAAATCTTAGATAGAG	3	59	1	9	9	Up	0.00293399	NoMatchGene
CATGAGTTGCAACGTCAATTT	10	54	1	9	9	Up	0.00293399	PerfMap1-1	Sense	TC15860 ;	1 ;	similar to UniRef100_A7P0S6 Cluster: Chromosome chr19 scaffold_4, whole genome shotgun sequence; n=1; Vitis vinifera|Rep: Chromosome chr19 scaffold_4, whole genome shotgun sequence - Vitis vinifera (Grape), partial (45%) ;
CATGAGTTCGATTACAAGGTA	4	58	1	9	9	Up	0.00293399	NoMatchGene
CATGGGATAAGCAAGGAATTT	8	54	1	9	9	Up	0.00293399	PerfMap1-1	Sense	EY706036 ;	3 ;	similar to UniRef100_A7PEH7 Cluster: Chromosome chr11 scaffold_13, whole genome shotgun sequence; n=1; Vitis vinifera|Rep: Chromosome chr11 scaffold_13, whole genome shotgun sequence - Vitis vinifera (Grape), partial (12%) ;
CATGGCCTGATGGCCATCAAT	9	58	1	9	9	Up	0.00293399	NoMatchGene
CATGTTGATTTTACATTTTCT	0	54	1	9	9	Up	0.00293399	MisMap1-1	Sense	EY729621 ;	1 ;
CATGCTTATACTAGACAAAAA	10	55	1	9	9	Up	0.00293399	NoMatchGene
CATGATAATTTTTCATCATCC	9	56	1	9	9	Up	0.00293399	PerfMap1-1	Antisense	TC225 ;	7 ;	homologue to UniRef100_P12123-2 Cluster: Isoform 2 of P12123 ; n=1; Oryza sativa Japonica Group|Rep: Isoform 2 of P12123 - Oryza sativa subsp. japonica (Rice), complete ;
CATGATGATTATAGGTCTCTA	10	54	1	9	9	Up	0.00293399	PerfMap1-n	Sense	EY654191 ;TC25785 ;EY745518 ;	2 ;1 ;4 ;	similar to UniRef100_A7P210 Cluster: Chromosome chr19 scaffold_4, whole genome shotgun sequence; n=1; Vitis vinifera|Rep: Chromosome chr19 scaffold_4, whole genome shotgun sequence - Vitis vinifera (Grape), partial (40%) ;similar to UniRef100_A7P210 Cluster: Chromosome chr19 scaffold_4, whole genome shotgun sequence; n=1; Vitis vinifera|Rep: Chromosome chr19 scaffold_4, whole genome shotgun seque…
CATGAAGAAATCGGACACGTG	8	59	1	9	9	Up	0.00293399	MisMap1-1	Sense	TC4700 ;	2 ;	weakly similar to UniRef100_O81374 Cluster: Cotton fiber expressed protein 2; n=1; Gossypium hirsutum|Rep: Cotton fiber expressed protein 2 - Gossypium hirsutum (Upland cotton) (Gossypium mexicanum), partial (54%) ;
CATGCTTCATTCAGATTAAAA	10	57	1	9	9	Up	0.00293399	NoMatchGene
CATGTTCCTTTGAAAGTGAAG	10	54	1	9	9	Up	0.00293399	NoMatchGene
CATGCCAAATCCAATGTCCGA	7	59	1	9	9	Up	0.00293399	NoMatchGene
CATGCTGTTTCAATCAAAGCC	7	54	1	9	9	Up	0.00293399	NoMatchGene
CATGTTGGATGATTAATGATC	8	55	1	9	9	Up	0.00293399	NoMatchGene
CATGCTGAATTATTCTACTGG	10	54	1	9	9	Up	0.00293399	NoMatchGene
CATGACCTCGTCAAGTGGACG	10	59	1	9	9	Up	0.00293399	MisMap1-n	Sense	EY688994 ;DY305589 ;	1 ;1 ;	similar to UniRef100_A7P3Z4 Cluster: Chromosome chr1 scaffold_5, whole genome shotgun sequence; n=1; Vitis vinifera|Rep: Chromosome chr1 scaffold_5, whole genome shotgun sequence - Vitis vinifera (Grape), partial (14%) ;similar to UniRef100_A7P3Z4 Cluster: Chromosome chr1 scaffold_5, whole genome shotgun sequence; n=1; Vitis vinifera|Rep: Chromosome chr1 scaffold_5, whole genome shotgun sequence …
CATGAGACATTTCCAGGCCAA	4	54	1	9	9	Up	0.00293399	PerfMap1-1	Antisense	CX076825 ;	3 ;	similar to UniRef100_A7PCQ2 Cluster: Chromosome chr17 scaffold_12, whole genome shotgun sequence; n=1; Vitis vinifera|Rep: Chromosome chr17 scaffold_12, whole genome shotgun sequence - Vitis vinifera (Grape), partial (20%) ;
CATGAATAGATCGTACCAAGA	5	55	1	9	9	Up	0.00293399	NoMatchGene
CATGAAAAAAAGGTATTACAA	0	58	1	9	9	Up	0.00293399	NoMatchGene
CATGCCTGACACCACACACCG	6	54	1	9	9	Up	0.00293399	PerfMap1-n	Sense	TC3658 ;BQ624571 ;TC15787 ;TC10332 ;TC118 ;	3 ;2 ;8 ;5 ;6 ;	UniRef100_Q94G63 Cluster: Ethylene-induced esterase; n=1; Citrus sinensis|Rep: Ethylene-induced esterase - Citrus sinensis (Sweet orange), partial (97%) ;UniRef100_Q94G63 Cluster: Ethylene-induced esterase; n=1; Citrus sinensis|Rep: Ethylene-induced esterase - Citrus sinensis (Sweet orange), partial (88%) ;homologue to UniRef100_Q94G63 Cluster: Ethylene-induced esterase; n=1; Citrus sinensis|Rep:…
CATGCTTATGTAGATAACTCA	9	59	1	9	9	Up	0.00293399	PerfMap1-n	Sense	TC8859 ;EY668622 ;	1 ;1 ;	similar to UniRef100_Q9XQB6 Cluster: Chlorophyll a/b-binding protein CP24; n=1; Vigna radiata var. radiata|Rep: Chlorophyll a/b-binding protein CP24 - Phaseolus aureus (Mung bean) (Vigna radiata), partial (93%) ;homologue to UniRef100_Q0PWS6 Cluster: Chloroplast pigment-binding protein CP24; n=1; Nicotiana tabacum|Rep: Chloroplast pigment-binding protein CP24 - Nicotiana tabacum (Common tobacco),…
CATGGCTTCCATTCGCAATGC	9	55	1	9	9	Up	0.00293399	PerfMap1-1	Sense	EY649905 ;	1 ;	weakly similar to UniRef100_Q2A9Q2 Cluster: RNA recognition motif. (A.k.a. RRM, RBD, or RNP domain) containing protein; n=1; Brassica oleracea|Rep: RNA recognition motif. (A.k.a. RRM, RBD, or RNP domain) containing protein - Brassica oleracea (Wild cabbage), partial (12%) ;
CATGAATAAGCAACAAGAGCG	4	58	1	9	9	Up	0.00293399	PerfMap1-1	Sense	EY733241 ;	3 ;	weakly similar to UniRef100_UPI0000ECCEE7 Cluster: Uncharacterized protein C18orf45.; n=1; Gallus gallus|Rep: Uncharacterized protein C18orf45. - Gallus gallus, partial (10%) ;
CATGCATACAAGCACAACTTG	117	13	17	2	0.117647	Down	0.00293934	PerfMap1-1	Antisense	TC24060 ;	3 ;
CATGTCGGACTGTATAACTCT	1575	171	229	27	0.117904	Down	0.00296812	NoMatchGene
CATGTCGGACTTAGAACTCTG	4821	521	701	83	0.118402	Down	0.00302451	NoMatchGene
CATGTCGGACCTGTAGAACTC	2494	269	363	43	0.118457	Down	0.00303078	NoMatchGene
CATGGGATAACATCATAGGAT	922	7483	134	1192	8.89552	Up	0.00309084	MisMap1-1	Sense	TC3635 ;	1 ;	homologue to gb|AF206997.1| Poncirus trifoliata 18S ribosomal RNA gene, complete sequence, partial (50%) ;
CATGTGAAATTGTACATTGTG	58	448	8	71	8.875	Up	0.00312275	NoMatchGene
CATGTCGACTGTAGAACTCTG	6172	671	897	107	0.119287	Down	0.00312637	NoMatchGene
CATGAGATTATGTTCTCTAAA	66	553	10	88	8.8	Up	0.00324263	NoMatchGene
CATGTCATAAATAAGTGCCAA	133	1045	19	167	8.78947	Up	0.00325986	PerfMap1-1	Antisense	CV719171 ;	4 ;
CATGTCGGACTGTAGAATCTG	1592	175	231	28	0.121212	Down	0.0033563	NoMatchGene
CATGTCGGCCTGTAGAACTCT	230	27	33	4	0.121212	Down	0.0033563	NoMatchGene
CATGTTCACTCTGTTATTACA	49	381	7	61	8.71429	Up	0.00338608	PerfMap1-n	Sense	EY658992 ;TC18003 ;EY708783 ;EY686593 ;	1 ;2 ;1 ;2 ;	similar to UniRef100_A7RQ83 Cluster: Predicted protein; n=1; Nematostella vectensis|Rep: Predicted protein - Nematostella vectensis (Starlet sea anemone), partial (51%) ;similar to UniRef100_Q9FUL8 Cluster: Arabinogalactan protein; n=1; Nicotiana alata|Rep: Arabinogalactan protein - Nicotiana alata (Winged tobacco) (Persian tobacco), partial (33%) ;homologue to UniRef100_A0D0S9 Cluster: Chromosom…
CATGTCGGACTTGTAGAACTC	2434	271	354	43	0.121469	Down	0.00338781	NoMatchGene
CATGTCGGACTGTAGAACTCT	799731	88676	116290	14131	0.121515	Down	0.00339351	NoMatchGene
CATGTTCATGTGTCTCCCACA	24	164	3	26	8.66667	Up	0.00346888	PerfMap1-1	Sense	TC10977 ;	2 ;	similar to UniRef100_Q9LW95 Cluster: KED; n=1; Nicotiana tabacum|Rep: KED - Nicotiana tabacum (Common tobacco), partial (18%) ;
CATGTATTTCTAATTGAATGG	20	166	3	26	8.66667	Up	0.00346888	NoMatchGene
CATGGACGAAAGCACGACAAC	20	165	3	26	8.66667	Up	0.00346888	PerfMap1-n	Sense	EY673698 ;PTCs00016.1 ;EY679398 ;EY677514 ;TC17325 ;TC3870 ;EY677341 ;	2 ;2 ;1 ;2 ;1 ;2 ;1 ;	similar to UniRef100_A7P338 Cluster: Chromosome chr1 scaffold_5, whole genome shotgun sequence; n=1; Vitis vinifera|Rep: Chromosome chr1 scaffold_5, whole genome shotgun sequence - Vitis vinifera (Grape), partial (26%) ;| PUT-155a-Citrus_sinensis-12015 | AP2-EREBP family TF, nucleic acid sequence ;similar to UniRef100_A7P338 Cluster: Chromosome chr1 scaffold_5, whole genome shotgun sequence; n=1;…
CATGTCGGACTGTAAGAACTC	8381	940	1219	150	0.123052	Down	0.00358651	NoMatchGene
CATGTCGGGACTGTAGAACTC	15456	1737	2247	277	0.123275	Down	0.00361523	NoMatchGene
CATGGGCTAGTTCATAGATCT	30	214	4	34	8.5	Up	0.00377738	PerfMap1-1	Sense	TC9593 ;	8 ;	UniRef100_Q09MH5 Cluster: NAD(P)H-quinone oxidoreductase; n=1; Citrus sinensis|Rep: NAD(P)H-quinone oxidoreductase - Citrus sinensis (Sweet orange), complete ;
CATGTGCCCTTGTTTTCATGC	14	108	2	17	8.5	Up	0.00377738	NoMatchGene
CATGCTATTTTTAACATTGTT	16	107	2	17	8.5	Up	0.00377738	NoMatchGene
CATGTATATAGATGAATAAAA	17	107	2	17	8.5	Up	0.00377738	PerfMap1-1	Sense	TC3002 ;	1 ;	weakly similar to UniRef100_A7PJN6 Cluster: Chromosome chr12 scaffold_18, whole genome shotgun sequence; n=1; Vitis vinifera|Rep: Chromosome chr12 scaffold_18, whole genome shotgun sequence - Vitis vinifera (Grape), partial (41%) ;
CATGTGCTCTCGCGGTTGAGT	17	109	2	17	8.5	Up	0.00377738	NoMatchGene
CATGAATATTTTTTCTATTAG	17	105	2	17	8.5	Up	0.00377738	PerfMap1-1	Sense	TC6717 ;	1 ;	similar to UniRef100_A7P3K0 Cluster: Chromosome chr1 scaffold_5, whole genome shotgun sequence; n=1; Vitis vinifera|Rep: Chromosome chr1 scaffold_5, whole genome shotgun sequence - Vitis vinifera (Grape), partial (89%) ;
CATGTTTGATCTCGTCACTGT	17	107	2	17	8.5	Up	0.00377738	PerfMap1-n	Sense	1051 ;TC1130 ;TC9691 ;	1 ;1 ;2 ;	homologue to UniRef100_Q9ZWQ9 Cluster: Flavonol synthase/flavanone 3-hydroxylase; n=1; Citrus unshiu|Rep: Flavonol synthase/flavanone 3-hydroxylase - Citrus unshiu (Satsuma orange), complete ;homologue to UniRef100_Q9ZWQ9 Cluster: Flavonol synthase/flavanone 3-hydroxylase; n=1; Citrus unshiu|Rep: Flavonol synthase/flavanone 3-hydroxylase - Citrus unshiu (Satsuma orange), complete ;
CATGCAGCATTTCTAATTAAA	13	108	2	17	8.5	Up	0.00377738	MisMap1-1	Sense	TC1397 ;	1 ;	similar to UniRef100_A7Q7L2 Cluster: Chromosome undetermined scaffold_60, whole genome shotgun sequence; n=1; Vitis vinifera|Rep: Chromosome undetermined scaffold_60, whole genome shotgun sequence - Vitis vinifera (Grape), partial (90%) ;
CATGTGGATTCAATCACACAG	11	104	2	17	8.5	Up	0.00377738	PerfMap1-1	Sense	EY692161 ;	4 ;	similar to UniRef100_A7PKP2 Cluster: Chromosome chr7 scaffold_20, whole genome shotgun sequence; n=1; Vitis vinifera|Rep: Chromosome chr7 scaffold_20, whole genome shotgun sequence - Vitis vinifera (Grape), partial (21%) ;
CATGTCGGACTGAGAACTCTG	1824	209	265	33	0.124528	Down	0.00377891	NoMatchGene
CATGTCGGACTGTAGAACTAC	162	16	24	3	0.125	Down	0.00384183	NoMatchGene
CATGTCGACTGTAGGAACTCT	168	20	24	3	0.125	Down	0.00384183	NoMatchGene
CATGTAATTAAAAGTAAATGC	109	10	16	2	0.125	Down	0.00384183	PerfMap1-1	Sense	EY678032 ;	3 ;	weakly similar to UniRef100_Q22T48 Cluster: JmjC domain containing protein; n=1; Tetrahymena thermophila SB210|Rep: JmjC domain, partial (2%) ;
CATGTCGGACGTAGAACTCTT	111	12	16	2	0.125	Down	0.00384183	NoMatchGene
CATGGCCGGCAGTGCTGCGGA	53	7	8	1	0.125	Down	0.00384183	PerfMap1-n	Sense	TC8633 ;EY701563 ;	1 ;1 ;	homologue to UniRef100_Q9ZQT4 Cluster: H+/Ca2+ exchanger 2; n=1; Ipomoea nil|Rep: H+/Ca2+ exchanger 2 - Ipomoea nil (Japanese morning glory) (Pharbitis nil), partial (19%) ;similar to UniRef100_Q9ZQT4 Cluster: H+/Ca2+ exchanger 2; n=1; Ipomoea nil|Rep: H+/Ca2+ exchanger 2 - Ipomoea nil (Japanese morning glory) (Pharbitis nil), partial (24%) ;
CATGTTCTTGGAAGTTGCTAA	56	7	8	1	0.125	Down	0.00384183	NoMatchGene
CATGTCGGATGTAGAACTCTT	52	8	8	1	0.125	Down	0.00384183	NoMatchGene
CATGCATTCCAGGAACATTGT	52	6	8	1	0.125	Down	0.00384183	NoMatchGene
CATGGAAATATCGATCTGGGT	54	9	8	1	0.125	Down	0.00384183	PerfMap1-1	Sense	EY700768 ;	2 ;	weakly similar to UniRef100_Q000L1 Cluster: Beta-ketoacyl-ACP synthase III; n=1; Jatropha curcas|Rep: Beta-ketoacyl-ACP synthase III - Jatropha curcas, partial (28%) ;
CATGGAAATTTATGCACAGAA	58	0	8	1	0.125	Down	0.00384183	NoMatchGene
CATGTCGGATGAGAACTCTGA	53	5	8	1	0.125	Down	0.00384183	NoMatchGene
CATGTCGGACTGAACTCTGAA	58	4	8	1	0.125	Down	0.00384183	NoMatchGene
CATGGCATTTAGAATGGAAAG	57	7	8	1	0.125	Down	0.00384183	NoMatchGene
CATGTCGGACTGTAGAAGGAG	55	0	8	1	0.125	Down	0.00384183	NoMatchGene
CATGGTTTTCCTGCTTAGGGT	56	7	8	1	0.125	Down	0.00384183	NoMatchGene
CATGACAGTCAAAACCAAGTC	53	4	8	1	0.125	Down	0.00384183	PerfMap1-1	Sense	CF835811 ;	1 ;	similar to UniRef100_Q71F45 Cluster: Eukaryotic translation initiation factor 5A isoform VII; n=1; Hevea brasiliensis|Rep: Eukaryotic translation initiation factor 5A isoform VII - Hevea brasiliensis (Para rubber tree), partial (38%) ;
CATGAACATTTCTCCGGTCGT	55	0	8	1	0.125	Down	0.00384183	NoMatchGene
CATGTGTGAAGTTTGATATCA	58	4	8	1	0.125	Down	0.00384183	PerfMap1-n	Sense	EY656829 ;EY742228 ;EY741963 ;TC24358 ;	3 ;6 ;3 ;2 ;	similar to UniRef100_A7PS28 Cluster: Chromosome chr14 scaffold_27, whole genome shotgun sequence; n=1; Vitis vinifera|Rep: Chromosome chr14 scaffold_27, whole genome shotgun sequence - Vitis vinifera (Grape), partial (17%) ;similar to UniRef100_A7PS28 Cluster: Chromosome chr14 scaffold_27, whole genome shotgun sequence; n=1; Vitis vinifera|Rep: Chromosome chr14 scaffold_27, whole genome shotgun s…
CATGCAGCCGTTTGTAGAGTA	58	8	8	1	0.125	Down	0.00384183	PerfMap1-n	Sense	EY686843 ;TC16363 ;EY747404 ;TC10238 ;TC701 ;	3 ;3 ;2 ;3 ;2 ;	similar to UniRef100_A7P8X1 Cluster: Chromosome chr3 scaffold_8, whole genome shotgun sequence; n=1; Vitis vinifera|Rep: Chromosome chr3 scaffold_8, whole genome shotgun sequence - Vitis vinifera (Grape), partial (17%) ;similar to UniRef100_A7P8X1 Cluster: Chromosome chr3 scaffold_8, whole genome shotgun sequence; n=1; Vitis vinifera|Rep: Chromosome chr3 scaffold_8, whole genome shotgun sequence …
CATGCTGTCCGTGCGAAGGAA	55	3	8	1	0.125	Down	0.00384183	MisMap1-1	Sense	CB293266 ;	2 ;	homologue to UniRef100_A7PLP1 Cluster: Chromosome chr7 scaffold_20, whole genome shotgun sequence; n=1; Vitis vinifera|Rep: Chromosome chr7 scaffold_20, whole genome shotgun sequence - Vitis vinifera (Grape), partial (48%) ;
CATGTCGGATGGTAGAACTCT	57	5	8	1	0.125	Down	0.00384183	NoMatchGene
CATGAGTTGCTGAGAGTAGGA	55	9	8	1	0.125	Down	0.00384183	PerfMap1-1	Sense	TC6586 ;	2 ;	similar to UniRef100_A7NTK7 Cluster: Chromosome chr18 scaffold_1, whole genome shotgun sequence; n=1; Vitis vinifera|Rep: Chromosome chr18 scaffold_1, whole genome shotgun sequence - Vitis vinifera (Grape), complete ;
CATGGAGGTGCAAAGTATAGA	55	7	8	1	0.125	Down	0.00384183	PerfMap1-1	Sense	EY742638 ;	1 ;	homologue to UniRef100_A7PCJ8 Cluster: Chromosome chr17 scaffold_12, whole genome shotgun sequence; n=1; Vitis vinifera|Rep: Chromosome chr17 scaffold_12, whole genome shotgun sequence - Vitis vinifera (Grape), partial (27%) ;
CATGCCATTGATTAAGAGACA	58	7	8	1	0.125	Down	0.00384183	PerfMap1-n	Sense	EY749500 ;EY746241 ;TC7005 ;	2 ;2 ;2 ;	similar to UniRef100_A7PIX0 Cluster: Chromosome chr13 scaffold_17, whole genome shotgun sequence; n=1; Vitis vinifera|Rep: Chromosome chr13 scaffold_17, whole genome shotgun sequence - Vitis vinifera (Grape), partial (29%) ;similar to UniRef100_A7PIX0 Cluster: Chromosome chr13 scaffold_17, whole genome shotgun sequence; n=1; Vitis vinifera|Rep: Chromosome chr13 scaffold_17, whole genome shotgun s…
CATGTAGGAATGTAGAACTCT	53	5	8	1	0.125	Down	0.00384183	NoMatchGene
CATGTAGGACTGTAGAAATCT	54	8	8	1	0.125	Down	0.00384183	NoMatchGene
CATGACTTACTATCAGCAGGC	54	7	8	1	0.125	Down	0.00384183	PerfMap1-n	Antisense	PTCs00540.1 ;TC5611 ;	2 ;1 ;	| PUT-155a-Citrus_sinensis-2628400 | ZIM family TF, nucleic acid sequence ;similar to UniRef100_A7PDT3 Cluster: Chromosome chr11 scaffold_13, whole genome shotgun sequence; n=1; Vitis vinifera|Rep: Chromosome chr11 scaffold_13, whole genome shotgun sequence - Vitis vinifera (Grape), partial (57%) ;
CATGAAGAGAGAGATGGAATC	57	9	8	1	0.125	Down	0.00384183	NoMatchGene
CATGGGACCAGAGATCAATTT	58	7	8	1	0.125	Down	0.00384183	PerfMap1-n	Sense	TC21586 ;EY673531 ;TC4609 ;	4 ;2 ;4 ;	homologue to UniRef100_A7NUF3 Cluster: Chromosome chr18 scaffold_1, whole genome shotgun sequence; n=1; Vitis vinifera|Rep: Chromosome chr18 scaffold_1, whole genome shotgun sequence - Vitis vinifera (Grape), partial (50%) ;similar to UniRef100_A7NUF3 Cluster: Chromosome chr18 scaffold_1, whole genome shotgun sequence; n=1; Vitis vinifera|Rep: Chromosome chr18 scaffold_1, whole genome shotgun seq…
CATGTCGGACTGTTCGTATGC	1751	201	255	32	0.12549	Down	0.00390796	NoMatchGene
CATGTCGGACTGTAAACTCTG	1369	154	199	25	0.125628	Down	0.0039267	NoMatchGene
CATGTCGGAACTGTAGAACTC	7490	866	1089	138	0.126722	Down	0.0040775	NoMatchGene
CATGAAAAGAGAAGAAATGGA	20	156	3	25	8.33333	Up	0.00411747	PerfMap1-n	Sense	EY673698 ;PTCs00016.1 ;EY679398 ;EY677514 ;TC17325 ;TC3870 ;EY677341 ;	3 ;3 ;2 ;3 ;2 ;3 ;2 ;	similar to UniRef100_A7P338 Cluster: Chromosome chr1 scaffold_5, whole genome shotgun sequence; n=1; Vitis vinifera|Rep: Chromosome chr1 scaffold_5, whole genome shotgun sequence - Vitis vinifera (Grape), partial (26%) ;| PUT-155a-Citrus_sinensis-12015 | AP2-EREBP family TF, nucleic acid sequence ;similar to UniRef100_A7P338 Cluster: Chromosome chr1 scaffold_5, whole genome shotgun sequence; n=1;…
CATGTCGGAAATGAACTAATT	21	154	3	25	8.33333	Up	0.00411747	PerfMap1-1	Sense	EY656718 ;	1 ;	similar to UniRef100_A7QG59 Cluster: Chromosome undetermined scaffold_91, whole genome shotgun sequence; n=1; Vitis vinifera|Rep: Chromosome undetermined scaffold_91, whole genome shotgun sequence - Vitis vinifera (Grape), partial (48%) ;
CATGTGAGGGAATAAAAAGAA	21	155	3	25	8.33333	Up	0.00411747	PerfMap1-1	Sense	CX302733 ;	2 ;	homologue to UniRef100_A8YF52 Cluster: Genome sequencing data, contig C302; n=1; Microcystis aeruginosa PCC 7806|Rep: Genome sequencing data, contig C302 - Microcystis aeruginosa PCC 7806, partial (6%) ;
CATGTCGGACTGTAGACTCTG	808	91	117	15	0.128205	Down	0.00428823	NoMatchGene
CATGTCGGACTGTAAAACTCT	4989	582	725	93	0.128276	Down	0.00429846	NoMatchGene
CATGTCGGATGTAGAACTCTG	5390	635	784	101	0.128827	Down	0.00437866	NoMatchGene
CATGTCGGACTGTAGAACTCC	853	99	124	16	0.129032	Down	0.00440887	NoMatchGene
CATGTTAAGTTGACTTGTCAG	32	258	5	41	8.2	Up	0.00441476	PerfMap1-n	Sense	TC19027 ;TC2411 ;	1 ;1 ;	similar to UniRef100_Q9FMJ2 Cluster: Ankyrin-like protein; n=1; Arabidopsis thaliana|Rep: Ankyrin-like protein - Arabidopsis thaliana (Mouse-ear cress), partial (10%) ;similar to UniRef100_Q9FMJ2 Cluster: Ankyrin-like protein; n=1; Arabidopsis thaliana|Rep: Ankyrin-like protein - Arabidopsis thaliana (Mouse-ear cress), partial (21%) ;
CATGTCGGACTGTAGGAACTC	9687	1162	1409	185	0.131299	Down	0.00475113	NoMatchGene
CATGTCGGACTGTCGTATGCC	679	79	99	13	0.131313	Down	0.00475335	NoMatchGene
CATGTCGGACTGTAGCACTCT	264	32	38	5	0.131579	Down	0.00479464	NoMatchGene
CATGGCGGACTGTAGAACTCT	262	33	38	5	0.131579	Down	0.00479464	NoMatchGene
CATGTCGGACTGTAGAACTGA	362	47	53	7	0.132075	Down	0.0048724	NoMatchGene
CATGTGGTAATTCGGAAATGC	15	103	2	16	8	Up	0.00490768	PerfMap1-1	Sense	TC10277 ;	1 ;	similar to UniRef100_A7Q821 Cluster: Chromosome undetermined scaffold_62, whole genome shotgun sequence; n=2; Vitis vinifera|Rep: Chromosome undetermined scaffold_62, whole genome shotgun sequence - Vitis vinifera (Grape), partial (15%) ;
CATGTGTAATTTAAATAAAAA	12	99	2	16	8	Up	0.00490768	NoMatchGene
CATGATCTCTTAAAAGTAGCA	5	48	1	8	8	Up	0.00490768	NoMatchGene
CATGCTCCCATAGCAATAACA	0	48	1	8	8	Up	0.00490768	PerfMap1-n	Antisense	EY751906 ;TC165 ;	1 ;1 ;	UniRef100_Q09MH4 Cluster: NADH-plastoquinone oxidoreductase subunit K; n=1; Citrus sinensis|Rep: NADH-plastoquinone oxidoreductase subunit K - Citrus sinensis (Sweet orange), partial (76%) ;similar to UniRef100_Q49KZ4 Cluster: NADH-plastoquinone oxidoreductase subunit K; n=1; Eucalyptus globulus subsp. globulus|Rep: NADH-plastoquinone oxidoreductase subunit K - Eucalyptus globulus subsp. globulus…
CATGATTTGTTATTCTTAAAA	0	48	1	8	8	Up	0.00490768	NoMatchGene
CATGTAGAAATAGACGAGTTA	10	51	1	8	8	Up	0.00490768	PerfMap1-n	Sense	TC12876 ;EY696017 ;	1 ;1 ;	similar to UniRef100_A7P9G1 Cluster: Chromosome chr3 scaffold_8, whole genome shotgun sequence; n=1; Vitis vinifera|Rep: Chromosome chr3 scaffold_8, whole genome shotgun sequence - Vitis vinifera (Grape), partial (31%) ;similar to UniRef100_A7P9G1 Cluster: Chromosome chr3 scaffold_8, whole genome shotgun sequence; n=1; Vitis vinifera|Rep: Chromosome chr3 scaffold_8, whole genome shotgun sequence …
CATGTTGCTTCAAGCATATGC	7	49	1	8	8	Up	0.00490768	NoMatchGene
CATGAACGGTGGTCCAAAGGA	0	51	1	8	8	Up	0.00490768	MisMap1-1	Antisense	CB304983 ;	1 ;	homologue to UniRef100_Q0PI93 Cluster: Coat protein; n=1; Citrus tatter leaf virus|Rep: Coat protein - Citrus tatter leaf virus, partial (63%) ;
CATGTGATAATGAGGTTCTGA	0	48	1	8	8	Up	0.00490768	PerfMap1-1	Sense	CK935210 ;	2 ;	UniRef100_A4BM65 Cluster: Aspartate/tyrosine/aromatic aminotransferase; n=1; Nitrococcus mobilis Nb-231|Rep:, partial (2%) ;
CATGCTCCTTTAGGTTCTTTA	7	52	1	8	8	Up	0.00490768	NoMatchGene
CATGTACATGTCTCAAGCATA	7	48	1	8	8	Up	0.00490768	PerfMap1-n	Sense	EY687637 ;TC9128 ;	2 ;3 ;	similar to UniRef100_A7PQL7 Cluster: Chromosome chr6 scaffold_25, whole genome shotgun sequence; n=1; Vitis vinifera|Rep: Chromosome chr6 scaffold_25, whole genome shotgun sequence - Vitis vinifera (Grape), partial (26%) ;
CATGATGGGATTCAAAGCGCC	8	49	1	8	8	Up	0.00490768	PerfMap1-1	Sense	CF508297 ;	1 ;	similar to UniRef100_A7QNG9 Cluster: Chromosome chr2 scaffold_132, whole genome shotgun sequence; n=1; Vitis vinifera|Rep: Chromosome chr2 scaffold_132, whole genome shotgun sequence - Vitis vinifera (Grape), partial (13%) ;
CATGAGGTTTTATAGTTCAAA	5	50	1	8	8	Up	0.00490768	NoMatchGene
CATGTCTTGTAACTTATTTTT	7	49	1	8	8	Up	0.00490768	NoMatchGene
CATGTGCAGTGATCATAGCAG	9	52	1	8	8	Up	0.00490768	NoMatchGene
CATGGCTGCAACCACCGAGAA	8	51	1	8	8	Up	0.00490768	NoMatchGene
CATGCTTATTGTCAATGATCT	5	48	1	8	8	Up	0.00490768	NoMatchGene
CATGTGATGAAGGGTTGTTGT	0	51	1	8	8	Up	0.00490768	PerfMap1-1	Sense	TC2168 ;	1 ;	UniRef100_Q39629 Cluster: Oleosin-like protein; n=1; Citrus sinensis|Rep: Oleosin-like protein - Citrus sinensis (Sweet orange), complete ;
CATGTTGATTGCCATAATAAT	5	49	1	8	8	Up	0.00490768	NoMatchGene
CATGTGGTGAATGTGCTATCC	8	49	1	8	8	Up	0.00490768	PerfMap1-1	Antisense	CF836188 ;	1 ;	similar to UniRef100_A7PGD6 Cluster: Chromosome chr6 scaffold_15, whole genome shotgun sequence; n=1; Vitis vinifera|Rep: Chromosome chr6 scaffold_15, whole genome shotgun sequence - Vitis vinifera (Grape), partial (30%) ;
CATGATATTTTGGTGAAAAAA	2	48	1	8	8	Up	0.00490768	NoMatchGene
CATGTCAGTTTCCAGCCCAAA	10	51	1	8	8	Up	0.00490768	PerfMap1-1	Antisense	TC6971 ;	2 ;	weakly similar to UniRef100_A4GYX4 Cluster: Ycf1-like; n=1; Populus trichocarpa|Rep: Ycf1-like - Populus trichocarpa (Western balsam poplar) (Populus balsamiferasubsp. trichocarpa), partial (57%) ;
CATGTTTAAGCTGTGTGGTCA	5	48	1	8	8	Up	0.00490768	PerfMap1-1	Sense	TC20162 ;	1 ;	homologue to UniRef100_P93135 Cluster: Polyubiquitin; n=1; Fragaria x ananassa|Rep: Polyubiquitin - Fragaria ananassa (Strawberry), partial (46%) ;
CATGTTCTAAGAATATTAATT	9	50	1	8	8	Up	0.00490768	PerfMap1-1	Sense	PTCs00090.1 ;	7 ;	| PUT-155a-Citrus_sinensis-16676 | AUX-IAA family TF, nucleic acid sequence ;
CATGAGGGTTACGCGGCCGAT	0	50	1	8	8	Up	0.00490768	PerfMap1-1	Sense	TC4947 ;	1 ;	homologue to UniRef100_P46487 Cluster: Malate dehydrogenase, mitochondrial precursor; n=1; Eucalyptus gunnii|Rep: Malate dehydrogenase, mitochondrial precursor - Eucalyptus gunnii (Cider tree), partial (17%) ;
CATGTCCACAATCAAGAAATC	3	51	1	8	8	Up	0.00490768	NoMatchGene
CATGTTTAACGGAAGCCTTAG	10	48	1	8	8	Up	0.00490768	PerfMap1-1	Sense	TC17084 ;	1 ;
CATGTTTGGCATAATCCATAC	8	48	1	8	8	Up	0.00490768	PerfMap1-1	Sense	TC19513 ;	1 ;	similar to UniRef100_Q9SMZ9 Cluster: Uncharacterized protein At4g33100; n=1; Arabidopsis thaliana|Rep: Uncharacterized protein At4g33100 - Arabidopsis thaliana (Mouse-ear cress), partial (63%) ;
CATGCGGGGTTTTATATATAT	4	52	1	8	8	Up	0.00490768	NoMatchGene
CATGTGGAAGGCTTGTGATGG	6	53	1	8	8	Up	0.00490768	PerfMap1-1	Sense	EY685737 ;	3 ;	similar to UniRef100_A7Q6X6 Cluster: Chromosome chr12 scaffold_57, whole genome shotgun sequence; n=1; Vitis vinifera|Rep: Chromosome chr12 scaffold_57, whole genome shotgun sequence - Vitis vinifera (Grape), partial (21%) ;
CATGGGGTACCCTAAGCTGGA	9	48	1	8	8	Up	0.00490768	MisMap1-1	Sense	CX072694 ;	1 ;	homologue to UniRef100_A6R2R6 Cluster: Predicted protein; n=1; Ajellomyces capsulatus NAm1|Rep: Predicted protein - Ajellomyces capsulata (strain NAm1) (Histoplasma capsulatum), partial (16%) ;
CATGTCATGTTTGTATATTTG	3	49	1	8	8	Up	0.00490768	PerfMap1-n	Sense	TC12728 ;EY679316 ;EY755494 ;EY708693 ;EY719720 ;1009 ;EY687834 ;EY752744 ;EY701062 ;EY664085 ;EY683222 ;TC25684 ;EY686222 ;TC12642 ;EY687081 ;EY700530 ;CN184929 ;EY746933 ;EY687530 ;TC16153 ;TC13128 ;	3 ;2 ;2 ;2 ;2 ;2 ;4 ;3 ;2 ;2 ;2 ;2 ;2 ;2 ;2 ;3 ;3 ;2 ;4 ;2 ;2 ;	similar to UniRef100_Q6EV47 Cluster: Non-specific lipid-transfer protein; n=1; Citrus sinensis|Rep: Non-specific lipid-transfer protein - Citrus sinensis (Sweet orange), complete ;similar to UniRef100_Q42952 Cluster: Non-specific lipid-transfer protein 1 precursor; n=1; Nicotiana tabacum|Rep: Non-specific lipid-transfer protein 1 precursor - Nicotiana tabacum (Common tobacco), partial (39%) ;weak…
CATGTAACTGTCTTTTTATTT	3	50	1	8	8	Up	0.00490768	NoMatchGene
CATGATCCAGTAGAGAAAGAA	0	51	1	8	8	Up	0.00490768	PerfMap1-n	Sense	TC14342 ;TC23577 ;EY694888 ;	3 ;5 ;3 ;	similar to UniRef100_Q9FNW3 Cluster: Seed maturation protein LEA 4; n=1; Glycine tomentella|Rep: Seed maturation protein LEA 4 - Glycine tomentella (Woolly glycine), partial (69%) ;similar to UniRef100_Q9FNW3 Cluster: Seed maturation protein LEA 4; n=1; Glycine tomentella|Rep: Seed maturation protein LEA 4 - Glycine tomentella (Woolly glycine), partial (69%) ;similar to UniRef100_Q9FNW3 Cluster: …
CATGATAGATGTCTTGAGAGA	10	49	1	8	8	Up	0.00490768	PerfMap1-1	Sense	TC24994 ;	2 ;	similar to UniRef100_A7QB17 Cluster: Chromosome chr5 scaffold_72, whole genome shotgun sequence; n=2; Vitis vinifera|Rep: Chromosome chr5 scaffold_72, whole genome shotgun sequence - Vitis vinifera (Grape), partial (47%) ;
CATGTGCTTTTTATAATTTGT	0	48	1	8	8	Up	0.00490768	NoMatchGene
CATGTGGATCTTTCATTACTT	8	49	1	8	8	Up	0.00490768	NoMatchGene
CATGAAGCCTCGTATTACAGC	5	49	1	8	8	Up	0.00490768	PerfMap1-n	Sense	EY722950 ;EY717614 ;TC8566 ;TC5017 ;TC640 ;EY709135 ;TC15464 ;EY710750 ;TC6987 ;EY737133 ;EY707350 ;EY716148 ;EY720735 ;EY736294 ;TC3714 ;TC7758 ;EY743743 ;TC9733 ;EY743991 ;EY708880 ;	2 ;2 ;4 ;3 ;2 ;3 ;2 ;3 ;5 ;3 ;4 ;3 ;2 ;3 ;5 ;2 ;2 ;3 ;2 ;2 ;	homologue to UniRef100_Q6F5H2 Cluster: D-limonene synthase; n=1; Citrus unshiu|Rep: D-limonene synthase - Citrus unshiu (Satsuma orange), partial (39%) ;homologue to UniRef100_Q6F5H2 Cluster: D-limonene synthase; n=1; Citrus unshiu|Rep: D-limonene synthase - Citrus unshiu (Satsuma orange), partial (39%) ;homologue to UniRef100_Q6F5H2 Cluster: D-limonene synthase; n=1; Citrus unshiu|Rep: D-limonen…
CATGCGTGTTTTTATGTGTAA	6	48	1	8	8	Up	0.00490768	PerfMap1-n	Sense	EY736289 ;TC7893 ;EY703405 ;EY702133 ;	1 ;1 ;1 ;1 ;	weakly similar to UniRef100_Q9FZ08 Cluster: Patatin-like protein 3; n=1; Nicotiana tabacum|Rep: Patatin-like protein 3 - Nicotiana tabacum (Common tobacco), partial (33%) ;weakly similar to UniRef100_A7QYE1 Cluster: Chromosome undetermined scaffold_245, whole genome shotgun sequence; n=1; Vitis vinifera|Rep: Chromosome undetermined scaffold_245, whole genome shotgun sequence - Vitis vinifera (Gra…
CATGCTAGCTTGAGCTAGGTC	2	48	1	8	8	Up	0.00490768	NoMatchGene
CATGAATAGTTTTGAATATGT	9	51	1	8	8	Up	0.00490768	PerfMap1-1	Sense	TC8012 ;	1 ;	similar to UniRef100_A7PQE5 Cluster: Chromosome chr6 scaffold_25, whole genome shotgun sequence; n=1; Vitis vinifera|Rep: Chromosome chr6 scaffold_25, whole genome shotgun sequence - Vitis vinifera (Grape), partial (69%) ;
CATGCTGGTGAAAGAGAAGAA	5	52	1	8	8	Up	0.00490768	PerfMap1-n	Antisense	EY732692 ;EY710289 ;EY739390 ;TC12659 ;	2 ;2 ;4 ;5 ;	homologue to UniRef100_A4ILP1 Cluster: Oxidoreductase; n=1; Geobacillus thermodenitrificans NG80-2|Rep: Oxidoreductase - Geobacillus thermodenitrificans (strain NG80-2), partial (6%) ;similar to UniRef100_A5D9P3 Cluster: Retinoid X receptor, beta; n=2; Sus scrofa|Rep: Retinoid X receptor, beta - Sus scrofa (Pig), partial (4%) ;weakly similar to UniRef100_Q9LU88 Cluster: Acetyltranferase-like prot…
CATGACTTGATACGAGATATG	0	51	1	8	8	Up	0.00490768	MisMap1-1	Sense	TC21891 ;	2 ;	weakly similar to UniRef100_A7QXD2 Cluster: Chromosome undetermined scaffold_221, whole genome shotgun sequence; n=1; Vitis vinifera|Rep: Chromosome undetermined scaffold_221, whole genome shotgun sequence - Vitis vinifera (Grape), partial (31%) ;
CATGTGAGAATATCGATCGTG	8	53	1	8	8	Up	0.00490768	NoMatchGene
CATGGTGCTTTTCTTTCTTGC	8	51	1	8	8	Up	0.00490768	PerfMap1-n	Sense	EY682082 ;EY682254 ;TC11184 ;	2 ;1 ;1 ;	similar to UniRef100_A7PI87 Cluster: Chromosome chr13 scaffold_17, whole genome shotgun sequence; n=1; Vitis vinifera|Rep: Chromosome chr13 scaffold_17, whole genome shotgun sequence - Vitis vinifera (Grape), partial (11%) ;similar to UniRef100_A7PI87 Cluster: Chromosome chr13 scaffold_17, whole genome shotgun sequence; n=1; Vitis vinifera|Rep: Chromosome chr13 scaffold_17, whole genome shotgun s…
CATGTTAATTAATATGTTTTG	8	50	1	8	8	Up	0.00490768	NoMatchGene
CATGTCAATAAAAAGAATAAA	3	52	1	8	8	Up	0.00490768	NoMatchGene
CATGATCAAAAAAAAAAAAAA	8	52	1	8	8	Up	0.00490768	MisMap1-n	Sense	EY675954 ;EY716259 ;	1 ;4 ;	homologue to UniRef100_Q6J338 Cluster: Copper chaperone; n=3; Populus|Rep: Copper chaperone - Populus alba x Populus tremula var. glandulosa, partial (86%) ;Magnaporthe grisea genes for 18S rRNA 5.8S rRNA 26S rRNA complete sequence rDNA repeat unit ;
CATGTCTTTTGGCTTGCAAAA	9	49	1	8	8	Up	0.00490768	NoMatchGene
CATGAGACAAATTATTAATTT	9	50	1	8	8	Up	0.00490768	NoMatchGene
CATGTTTATTTATGCAAAGAA	9	52	1	8	8	Up	0.00490768	NoMatchGene
CATGGGCATCTTAAAGGAGGG	7	51	1	8	8	Up	0.00490768	NoMatchGene
CATGGCAAGTGATGAATTTTT	5	50	1	8	8	Up	0.00490768	MisMap1-1	Sense	EY649968 ;	2 ;	similar to UniRef100_Q70RD3 Cluster: MYB1 protein; n=1; Gerbera hybrid cv. 'Terra Regina'|Rep: MYB1 protein - Gerbera hybrid cv. 'Terra Regina', partial (28%) ;
CATGGAGGAAAGTGAATTGAG	2	51	1	8	8	Up	0.00490768	NoMatchGene
CATGTCCCATTCATGCAATAC	10	53	1	8	8	Up	0.00490768	PerfMap1-n	Sense	EY746145 ;EY746364 ;EY746459 ;EY682483 ;EY710636 ;EY746393 ;TC16272 ;	2 ;3 ;3 ;2 ;3 ;4 ;2 ;	similar to UniRef100_A7NVE0 Cluster: Chromosome chr18 scaffold_1, whole genome shotgun sequence; n=1; Vitis vinifera|Rep: Chromosome chr18 scaffold_1, whole genome shotgun sequence - Vitis vinifera (Grape), partial (29%) ;similar to UniRef100_A7NVE0 Cluster: Chromosome chr18 scaffold_1, whole genome shotgun sequence; n=1; Vitis vinifera|Rep: Chromosome chr18 scaffold_1, whole genome shotgun seque…
CATGTAATAAATGGCCATGGC	5	50	1	8	8	Up	0.00490768	PerfMap1-1	Sense	TC21879 ;	5 ;	UniRef100_Q9MBF3 Cluster: Glycine-rich RNA-binding protein; n=1; Citrus unshiu|Rep: Glycine-rich RNA-binding protein - Citrus unshiu (Satsuma orange), complete ;
CATGTGTTCTTTACCTTACCT	4	52	1	8	8	Up	0.00490768	PerfMap1-1	Sense	EY744386 ;	1 ;
CATGATGGTTGCAAAAAAAAA	6	48	1	8	8	Up	0.00490768	PerfMap1-1	Antisense	TC25172 ;	2 ;
CATGTTCAATTTTAAAGAAGG	9	48	1	8	8	Up	0.00490768	NoMatchGene
CATGTTACAATTTACAAACAG	0	51	1	8	8	Up	0.00490768	NoMatchGene
CATGTAATTCTTCTATGGATC	3	49	1	8	8	Up	0.00490768	PerfMap1-1	Sense	TC22514 ;	1 ;	similar to UniRef100_A7QPR1 Cluster: Chromosome chr10 scaffold_138, whole genome shotgun sequence; n=1; Vitis vinifera|Rep: Chromosome chr10 scaffold_138, whole genome shotgun sequence - Vitis vinifera (Grape), partial (49%) ;
CATGTGCCAAAAATAGGCCGC	0	52	1	8	8	Up	0.00490768	PerfMap1-1	Antisense	TC24446 ;	1 ;
CATGCTTGTGAAGAGGATAAC	2	48	1	8	8	Up	0.00490768	NoMatchGene
CATGCTGATGCTTTTGTTTTC	8	52	1	8	8	Up	0.00490768	MisMap1-n	Antisense	CV716155 ;CV719708 ;TC11922 ;CX052737 ;	3 ;1 ;1 ;1 ;	weakly similar to UniRef100_Q0DFG8 Cluster: Os05g0591600 protein; n=1; Oryza sativa Japonica Group|Rep: Os05g0591600 protein - Oryza sativa subsp. japonica (Rice), partial (16%) ;weakly similar to UniRef100_Q0ZCD2 Cluster: Integrase; n=1; Populus trichocarpa|Rep: Integrase - Populus trichocarpa (Western balsam poplar) (Populus balsamiferasubsp. trichocarpa), partial (9%) ;weakly similar to UniRef…
CATGCACTAAAACTGATGTTG	0	49	1	8	8	Up	0.00490768	PerfMap1-1	Sense	TC21089 ;	1 ;	similar to UniRef100_Q9FUJ8 Cluster: Metallothionein-like protein; n=1; Sesamum indicum|Rep: Metallothionein-like protein - Sesamum indicum (Oriental sesame) (Gingelly), partial (92%) ;
CATGTTGGGCCTGTTTATCAG	10	50	1	8	8	Up	0.00490768	PerfMap1-1	Sense	TC12139 ;	4 ;	homologue to UniRef100_A7Q245 Cluster: Chromosome chr13 scaffold_45, whole genome shotgun sequence; n=1; Vitis vinifera|Rep: Chromosome chr13 scaffold_45, whole genome shotgun sequence - Vitis vinifera (Grape), partial (51%) ;
CATGTTTCGGAACAGGTGGAT	10	49	1	8	8	Up	0.00490768	PerfMap1-1	Sense	TC19188 ;	1 ;
CATGGGCTTATTAACCGGTGT	103	15	15	2	0.133333	Down	0.00507317	MisMap1-1	Antisense	CN187703 ;	1 ;
CATGTCGGGACTGTAGAACTT	100	14	15	2	0.133333	Down	0.00507317	NoMatchGene
CATGATAACTCGACGGATCGC	557	4020	81	641	7.91358	Up	0.00513985	PerfMap1-n	Sense	EY699221 ;EY657160 ;EY739651 ;EY717982 ;TC3635 ;TC2234 ;EY715963 ;TC2800 ;EY734401 ;EY742494 ;EY716909 ;EY742687 ;TC12494 ;	5 ;2 ;2 ;2 ;3 ;3 ;3 ;2 ;4 ;3 ;2 ;3 ;7 ;	homologue to gb|AF206997.1| Poncirus trifoliata 18S ribosomal RNA gene, complete sequence, partial (35%) ;gb|AF206997.1| Poncirus trifoliata 18S ribosomal RNA gene, complete sequence, partial (27%) ;homologue to gb|AF206997.1| Poncirus trifoliata 18S ribosomal RNA gene, complete sequence, partial (32%) ;similar to UniRef100_Q00Y69 Cluster: Chromosome 12 contig 1, DNA sequence; n=1; Ostreococcus t…
CATGTCGGACTGCAGAACTCT	768	93	112	15	0.133929	Down	0.00517007	NoMatchGene
CATGAGAAGTAGCTTACATTC	70	494	10	79	7.9	Up	0.00517747	PerfMap1-1	Sense	TC13847 ;	1 ;	similar to UniRef100_A7QN51 Cluster: Chromosome undetermined scaffold_130, whole genome shotgun sequence; n=1; Vitis vinifera|Rep: Chromosome undetermined scaffold_130, whole genome shotgun sequence - Vitis vinifera (Grape), partial (7%) ;
CATGACTTGCTACGAGATATG	44	292	6	47	7.83333	Up	0.00536671	MisMap1-1	Antisense	CN184164 ;	2 ;	similar to UniRef100_A7PPX8 Cluster: Chromosome chr18 scaffold_24, whole genome shotgun sequence; n=1; Vitis vinifera|Rep: Chromosome chr18 scaffold_24, whole genome shotgun sequence - Vitis vinifera (Grape), partial (12%) ;
CATGCTGATGCTTTTATTTTC	103	737	15	117	7.8	Up	0.00546428	PerfMap1-n	Antisense	CV716155 ;CV719708 ;TC11922 ;CX052737 ;	3 ;1 ;1 ;1 ;	weakly similar to UniRef100_Q0DFG8 Cluster: Os05g0591600 protein; n=1; Oryza sativa Japonica Group|Rep: Os05g0591600 protein - Oryza sativa subsp. japonica (Rice), partial (16%) ;weakly similar to UniRef100_Q0ZCD2 Cluster: Integrase; n=1; Populus trichocarpa|Rep: Integrase - Populus trichocarpa (Western balsam poplar) (Populus balsamiferasubsp. trichocarpa), partial (9%) ;weakly similar to UniRef…
CATGTCGGACTGTAGAACCTC	2480	308	361	49	0.135734	Down	0.00547155	NoMatchGene
CATGTCGGGATGTAGAACTCT	148	19	22	3	0.136364	Down	0.00557936	NoMatchGene
CATGGAGGAGGCCTGGCAATT	54	388	8	62	7.75	Up	0.00561444	PerfMap1-n	Sense	EY707350 ;EY737133 ;TC6987 ;EY716148 ;EY734050 ;TC8566 ;TC5017 ;TC640 ;EY709135 ;EY736963 ;TC3714 ;EY709535 ;TC18551 ;EY743743 ;EY743991 ;TC9733 ;EY710750 ;EY708880 ;	3 ;2 ;4 ;2 ;2 ;3 ;2 ;1 ;2 ;1 ;4 ;2 ;3 ;1 ;1 ;2 ;2 ;1 ;	homologue to UniRef100_Q6F5H2 Cluster: D-limonene synthase; n=1; Citrus unshiu|Rep: D-limonene synthase - Citrus unshiu (Satsuma orange), partial (25%) ;homologue to UniRef100_Q6F5H2 Cluster: D-limonene synthase; n=1; Citrus unshiu|Rep: D-limonene synthase - Citrus unshiu (Satsuma orange), partial (38%) ;homologue to UniRef100_Q6F5H2 Cluster: D-limonene synthase; n=1; Citrus unshiu|Rep: D-limonen…
CATGGTACTTTGATTGTTTTC	51	339	7	54	7.71429	Up	0.00572458	PerfMap1-1	Sense	TC18296 ;	1 ;	weakly similar to UniRef100_A7PD32 Cluster: Chromosome chr17 scaffold_12, whole genome shotgun sequence; n=1; Vitis vinifera|Rep: Chromosome chr17 scaffold_12, whole genome shotgun sequence - Vitis vinifera (Grape), partial (54%) ;
CATGTCGGACTGGAGAACTCT	552	72	80	11	0.1375	Down	0.00577752	NoMatchGene
CATGGCTCGATTTGAAAAAGA	59	430	9	69	7.66667	Up	0.00587529	PerfMap1-1	Sense	TC22776 ;	1 ;	weakly similar to UniRef100_A8J3Q3 Cluster: Glyoxal or galactose oxidase; n=1; Chlamydomonas reinhardtii|Rep: Glyoxal or galactose oxidase - Chlamydomonas reinhardtii, partial (6%) ;
CATGTCGGACTATAGAACTCT	3071	386	447	62	0.138702	Down	0.00599224	NoMatchGene
CATGCGGTGTAGCTAAGACAT	31	238	5	38	7.6	Up	0.00609395	PerfMap1-1	Sense	DN620599 ;	2 ;	weakly similar to UniRef100_Q940P4 Cluster: AT5g07010/MOJ9_18; n=1; Arabidopsis thaliana|Rep: AT5g07010/MOJ9_18 - Arabidopsis thaliana (Mouse-ear cress), partial (38%) ;
CATGCATGATTACTCCTCTTT	78	521	11	83	7.54545	Up	0.00627976	PerfMap1-1	Sense	TC21320 ;	2 ;	homologue to UniRef100_A7QKD6 Cluster: Chromosome chr2 scaffold_112, whole genome shotgun sequence; n=1; Vitis vinifera|Rep: Chromosome chr2 scaffold_112, whole genome shotgun sequence - Vitis vinifera (Grape), complete ;
CATGTCATAATAAGTACCAAG	102	711	15	113	7.53333	Up	0.00632193	PerfMap1-1	Antisense	TC23569 ;	6 ;
CATGTGAAATTGCGAACGAAC	27	189	4	30	7.5	Up	0.00643956	PerfMap1-1	Sense	TC17771 ;	1 ;	homologue to UniRef100_A7Q232 Cluster: Chromosome chr13 scaffold_45, whole genome shotgun sequence; n=1; Vitis vinifera|Rep: Chromosome chr13 scaffold_45, whole genome shotgun sequence - Vitis vinifera (Grape), partial (58%) ;
CATGCGTCAACCACTGGTGGG	30	187	4	30	7.5	Up	0.00643956	PerfMap1-n	Antisense	PTCs00070.1 ;TC5035 ;	1 ;1 ;	| PUT-155a-Citrus_sinensis-9031 | AP2-EREBP family TF, nucleic acid sequence ;homologue to UniRef100_A7UMB0 Cluster: Ethylene-responsive element binding protein; n=1; Gossypium barbadense|Rep: Ethylene-responsive element binding protein - Gossypium barbadense (Sea-island cotton) (Egyptian cotton), partial (45%) ;
CATGGGAGACTGATCAGTGCT	12	93	2	15	7.5	Up	0.00643956	PerfMap1-n	Sense	TC7160 ;TC10197 ;TC10821 ;	1 ;1 ;1 ;	similar to UniRef100_A7P890 Cluster: Chromosome chr3 scaffold_8, whole genome shotgun sequence; n=1; Vitis vinifera|Rep: Chromosome chr3 scaffold_8, whole genome shotgun sequence - Vitis vinifera (Grape), partial (54%) ;similar to UniRef100_A7NSU4 Cluster: Chromosome chr18 scaffold_1, whole genome shotgun sequence; n=1; Vitis vinifera|Rep: Chromosome chr18 scaffold_1, whole genome shotgun sequenc…
CATGGTGGATCGTTACTTTTC	16	94	2	15	7.5	Up	0.00643956	NoMatchGene
CATGTTCCAATAAAAGGAAAG	11	91	2	15	7.5	Up	0.00643956	PerfMap1-1	Sense	TC25952 ;	2 ;	similar to UniRef100_Q8H6T7 Cluster: Calmodulin-binding protein 60-D; n=1; Phaseolus vulgaris|Rep: Calmodulin-binding protein 60-D - Phaseolus vulgaris (Kidney bean) (French bean), partial (28%) ;
CATGTGACAGATGAGGAAGAG	14	93	2	15	7.5	Up	0.00643956	PerfMap1-1	Sense	TC18084 ;	2 ;
CATGTGATATTTCTATAATGT	13	93	2	15	7.5	Up	0.00643956	PerfMap1-1	Sense	TC10767 ;	1 ;	homologue to UniRef100_A7QPB5 Cluster: Chromosome chr18 scaffold_137, whole genome shotgun sequence; n=1; Vitis vinifera|Rep: Chromosome chr18 scaffold_137, whole genome shotgun sequence - Vitis vinifera (Grape), complete ;
CATGTGAAAACTCGTTTGAAA	14	94	2	15	7.5	Up	0.00643956	NoMatchGene
CATGTTTTAAAAAAGTGCATA	12	95	2	15	7.5	Up	0.00643956	NoMatchGene
CATGGCCAAATTTGAACAAGA	11	96	2	15	7.5	Up	0.00643956	NoMatchGene
CATGTCGGACTGTAGAACTAG	194	24	28	4	0.142857	Down	0.00677456	NoMatchGene
CATGTCGGACTGTAACTCTGA	97	10	14	2	0.142857	Down	0.00677456	NoMatchGene
CATGCAATTTCCTGAGCAAGA	49	7	7	1	0.142857	Down	0.00677456	NoMatchGene
CATGTCGGAACTGTAGAACTT	48	7	7	1	0.142857	Down	0.00677456	NoMatchGene
CATGTCGGACTGTAGGAACTT	48	2	7	1	0.142857	Down	0.00677456	NoMatchGene
CATGCTTGAAAATATCTATTA	45	9	7	1	0.142857	Down	0.00677456	PerfMap1-1	Sense	EY757359 ;	1 ;	similar to UniRef100_A7Q3S9 Cluster: Chromosome chr13 scaffold_48, whole genome shotgun sequence; n=1; Vitis vinifera|Rep: Chromosome chr13 scaffold_48, whole genome shotgun sequence - Vitis vinifera (Grape), partial (20%) ;
CATGGTGGAACTCCTGCCAAT	49	4	7	1	0.142857	Down	0.00677456	PerfMap1-n	Sense	TC11607 ;EY694406 ;EY743414 ;TC11857 ;	3 ;2 ;3 ;4 ;	similar to UniRef100_Q8LAV0 Cluster: Succinyl-CoA ligase beta subunit; n=1; Arabidopsis thaliana|Rep: Succinyl-CoA ligase beta subunit - Arabidopsis thaliana (Mouse-ear cress), partial (61%) ;homologue to UniRef100_Q84LB6 Cluster: Succinyl CoA ligase beta subunit; n=1; Solanum lycopersicum|Rep: Succinyl CoA ligase beta subunit - Solanum lycopersicum (Tomato) (Lycopersicon esculentum), partial (50…
CATGCAAAATTCTTCCTTAGG	45	9	7	1	0.142857	Down	0.00677456	PerfMap1-n	Sense	TC20308 ;EY717309 ;TC10923 ;	2 ;2 ;2 ;	similar to UniRef100_A7QCH3 Cluster: Chromosome chr12 scaffold_78, whole genome shotgun sequence; n=1; Vitis vinifera|Rep: Chromosome chr12 scaffold_78, whole genome shotgun sequence - Vitis vinifera (Grape), partial (28%) ;similar to UniRef100_A7QCH3 Cluster: Chromosome chr12 scaffold_78, whole genome shotgun sequence; n=1; Vitis vinifera|Rep: Chromosome chr12 scaffold_78, whole genome shotgun s…
CATGGCAAGGAGTAAGGGAGA	48	6	7	1	0.142857	Down	0.00677456	PerfMap1-1	Sense	TC9774 ;	2 ;	homologue to UniRef100_A7P4A9 Cluster: Chromosome chr1 scaffold_5, whole genome shotgun sequence; n=1; Vitis vinifera|Rep: Chromosome chr1 scaffold_5, whole genome shotgun sequence - Vitis vinifera (Grape), partial (48%) ;
CATGGGAACTTGGTCAAGGCA	48	6	7	1	0.142857	Down	0.00677456	PerfMap1-1	Sense	EY684581 ;	1 ;	similar to UniRef100_A7PZ32 Cluster: Chromosome chr4 scaffold_39, whole genome shotgun sequence; n=1; Vitis vinifera|Rep: Chromosome chr4 scaffold_39, whole genome shotgun sequence - Vitis vinifera (Grape), partial (33%) ;
CATGAACCTGATGCTATATTT	49	7	7	1	0.142857	Down	0.00677456	PerfMap1-1	Sense	TC4046 ;	1 ;	homologue to UniRef100_A7QL60 Cluster: Chromosome chr3 scaffold_117, whole genome shotgun sequence; n=1; Vitis vinifera|Rep: Chromosome chr3 scaffold_117, whole genome shotgun sequence - Vitis vinifera (Grape), partial (94%) ;
CATGGGAGGTAAAGTAAATGG	51	8	7	1	0.142857	Down	0.00677456	NoMatchGene
CATGTGCGTGTATTAACACTC	45	2	7	1	0.142857	Down	0.00677456	PerfMap1-1	Sense	TC10250 ;	1 ;	weakly similar to UniRef100_UPI0000EB2294 Cluster: RING finger protein 43 precursor.; n=1; Canis lupus familiaris|Rep: RING finger protein 43 precursor. - Canis familiaris, partial (5%) ;
CATGTACTTCAAATTTGGGCG	47	7	7	1	0.142857	Down	0.00677456	PerfMap1-1	Sense	TC19582 ;	1 ;	weakly similar to UniRef100_A7QLW4 Cluster: Chromosome chr18 scaffold_122, whole genome shotgun sequence; n=1; Vitis vinifera|Rep: Chromosome chr18 scaffold_122, whole genome shotgun sequence - Vitis vinifera (Grape), partial (17%) ;
CATGAAGGAGGCACTTGGTTT	47	6	7	1	0.142857	Down	0.00677456	PerfMap1-n	Sense	TC10786 ;TC6110 ;EY701844 ;	3 ;2 ;2 ;
CATGTTATTATTTGGTTCCCA	47	8	7	1	0.142857	Down	0.00677456	PerfMap1-1	Sense	TC22187 ;	2 ;	similar to UniRef100_A7NZW3 Cluster: Chromosome chr6 scaffold_3, whole genome shotgun sequence; n=1; Vitis vinifera|Rep: Chromosome chr6 scaffold_3, whole genome shotgun sequence - Vitis vinifera (Grape), partial (23%) ;
CATGTAAATGGGCGGTCCTTT	50	0	7	1	0.142857	Down	0.00677456	NoMatchGene
CATGGACCTAGATTTACAGGA	45	7	7	1	0.142857	Down	0.00677456	PerfMap1-n	Sense	EY701890 ;TC12192 ;TC3537 ;EY680998 ;EY656295 ;	1 ;4 ;2 ;2 ;1 ;	similar to UniRef100_Q1PBH4 Cluster: Tocopherol cyclase; n=1; Gossypium hirsutum|Rep: Tocopherol cyclase - Gossypium hirsutum (Upland cotton) (Gossypium mexicanum), partial (22%) ;similar to UniRef100_Q7XAF0 Cluster: Tocopherol cyclase; n=1; Eucalyptus gunnii|Rep: Tocopherol cyclase - Eucalyptus gunnii (Cider tree), partial (57%) ;similar to UniRef100_Q1PBH4 Cluster: Tocopherol cyclase; n=1; Goss…
CATGGCCTTGCTAGGGTTGGA	49	7	7	1	0.142857	Down	0.00677456	NoMatchGene
CATGGTTGATATTCCGGAATC	51	8	7	1	0.142857	Down	0.00677456	PerfMap1-n	Sense	TC2673 ;EY705183 ;	2 ;3 ;
CATGTCTGACTGTAGAATCGT	50	2	7	1	0.142857	Down	0.00677456	NoMatchGene
CATGAATCTCAAATCCCTATA	45	6	7	1	0.142857	Down	0.00677456	PerfMap1-1	Antisense	TC19462 ;	2 ;	UniRef100_Q0BU34 Cluster: Formaldehyde-activating enzyme; n=1; Granulibacter bethesdensis CGDNIH1|Rep: Formaldehyde-activating enzyme - Granulobacter bethesdensis (strain ATCC BAA-1260 / CGDNIH1), partial (8%) ;
CATGGTCCTTGATAATGAGGC	48	2	7	1	0.142857	Down	0.00677456	PerfMap1-n	Sense	EY750071 ;EY757784 ;TC3994 ;	9 ;3 ;6 ;	homologue to UniRef100_A7PH61 Cluster: Chromosome chr17 scaffold_16, whole genome shotgun sequence; n=1; Vitis vinifera|Rep: Chromosome chr17 scaffold_16, whole genome shotgun sequence - Vitis vinifera (Grape), partial (42%) ;homologue to UniRef100_Q43594 Cluster: Tubulin beta-1 chain; n=3; Oryza sativa|Rep: Tubulin beta-1 chain - Oryza sativa subsp. japonica (Rice), partial (59%) ;homologue to U…
CATGCCACAGCGAAAAATAAT	45	2	7	1	0.142857	Down	0.00677456	PerfMap1-n	Sense	EY751352 ;CK938833 ;	2 ;2 ;	similar to UniRef100_Q8LHP3 Cluster: Ripening-related protein-like; n=1; Oryza sativa Japonica Group|Rep: Ripening-related protein-like - Oryza sativa subsp. japonica (Rice), partial (47%) ;similar to UniRef100_Q8LHP3 Cluster: Ripening-related protein-like; n=1; Oryza sativa Japonica Group|Rep: Ripening-related protein-like - Oryza sativa subsp. japonica (Rice), partial (75%) ;
CATGTCAACTATCACTGGTAA	47	7	7	1	0.142857	Down	0.00677456	PerfMap1-1	Antisense	EY699765 ;	1 ;	similar to UniRef100_A8MTV3 Cluster: Uncharacterized protein KLHL22; n=1; Homo sapiens|Rep: Uncharacterized protein KLHL22 -, partial (2%) ;
CATGAAACGCAATGCGAAGAA	48	8	7	1	0.142857	Down	0.00677456	PerfMap1-1	Sense	EY758008 ;	3 ;	similar to UniRef100_A9XU52 Cluster: Ethanolamine-phosphate cytidylyltransferase 2; n=1; Gossypium hirsutum|Rep: Ethanolamine-phosphate cytidylyltransferase 2 - Gossypium hirsutum (Upland cotton) (Gossypium mexicanum), partial (18%) ;
CATGGACTATGCATTTGAATG	51	0	7	1	0.142857	Down	0.00677456	PerfMap1-n	Sense	TC14555 ;TC5370 ;	3 ;5 ;	similar to UniRef100_Q84Y03 Cluster: Cysteine protease; n=1; Gossypium hirsutum|Rep: Cysteine protease - Gossypium hirsutum (Upland cotton) (Gossypium mexicanum), partial (54%) ;similar to UniRef100_A5HIJ5 Cluster: Cysteine protease Cp5; n=1; Actinidia deliciosa|Rep: Cysteine protease Cp5 - Actinidia deliciosa (Kiwi), partial (70%) ;
CATGCTAGACTTTCAAAGGTG	46	6	7	1	0.142857	Down	0.00677456	NoMatchGene
CATGAGTTGATAAATTTGTTG	50	0	7	1	0.142857	Down	0.00677456	NoMatchGene
CATGTCGGACGTAGGAACTCT	47	5	7	1	0.142857	Down	0.00677456	NoMatchGene
CATGTCGGACTGTAGAACCAG	49	0	7	1	0.142857	Down	0.00677456	NoMatchGene
CATGGACAACAATACAAGGAC	49	7	7	1	0.142857	Down	0.00677456	PerfMap1-n	Antisense	EY679695 ;TC23302 ;TC19017 ;EY702264 ;TC24146 ;	1 ;2 ;2 ;2 ;2 ;	similar to UniRef100_A6ZLC3 Cluster: Second mef2-like protein 1; n=1; Saccharomyces cerevisiae YJM789|Rep: Second mef2-like, partial (3%) ;similar to UniRef100_Q3EM44 Cluster: O-acetyl transferase; n=1; Bacillus thuringiensis serovar israelensis ATCC 35646|Rep: O-acetyl transferase - Bacillus thuringiensis serovar israelensis ATCC 35646, partial (6%) ;similar to UniRef100_Q6CKF8 Cluster: Kluyvero…
CATGTCTGACCCTGGAAGCAC	45	9	7	1	0.142857	Down	0.00677456	PerfMap1-n	Sense	TC12219 ;TC336 ;EY718140 ;TC2273 ;EY738950 ;	3 ;1 ;3 ;3 ;3 ;	homologue to UniRef100_Q4JIY3 Cluster: Pyruvate dehydrogenase; n=1; Citrus x paradisi|Rep: Pyruvate dehydrogenase - Citrus paradisi (Grapefruit), partial (62%) ;homologue to UniRef100_Q4JIY3 Cluster: Pyruvate dehydrogenase; n=1; Citrus x paradisi|Rep: Pyruvate dehydrogenase - Citrus paradisi (Grapefruit), partial (76%) ;homologue to UniRef100_Q4JIY3 Cluster: Pyruvate dehydrogenase; n=1; Citrus x …
CATGATCTTCTAAAACGTTCT	48	4	7	1	0.142857	Down	0.00677456	NoMatchGene
CATGTCGGACGTAGAACTCTC	47	2	7	1	0.142857	Down	0.00677456	NoMatchGene
CATGGCTTGCTGCCTCATGTA	51	7	7	1	0.142857	Down	0.00677456	PerfMap1-n	Sense	427 ;EY751417 ;EY750558 ;TC15149 ;TC4074 ;EY688154 ;	3 ;3 ;3 ;4 ;4 ;3 ;	homologue to UniRef100_A7PMS7 Cluster: Chromosome chr14 scaffold_21, whole genome shotgun sequence; n=1; Vitis vinifera|Rep: Chromosome chr14 scaffold_21, whole genome shotgun sequence - Vitis vinifera (Grape), partial (51%) ;homologue to UniRef100_A7KQH5 Cluster: Alpha-tubulin; n=1; Eucalyptus grandis|Rep: Alpha-tubulin - Eucalyptus grandis (Flooded gum), partial (32%) ;homologue to UniRef100_A7…
CATGGAAACCGACAACAGTAT	51	8	7	1	0.142857	Down	0.00677456	PerfMap1-n	Sense	EY707108 ;TC564 ;TC22351 ;	1 ;1 ;1 ;	similar to UniRef100_A7PW98 Cluster: Chromosome chr8 scaffold_34, whole genome shotgun sequence; n=1; Vitis vinifera|Rep: Chromosome chr8 scaffold_34, whole genome shotgun sequence - Vitis vinifera (Grape), partial (45%) ;similar to UniRef100_A7PW98 Cluster: Chromosome chr8 scaffold_34, whole genome shotgun sequence; n=1; Vitis vinifera|Rep: Chromosome chr8 scaffold_34, whole genome shotgun seque…
CATGCCGCAAGATAGTCAATT	45	6	7	1	0.142857	Down	0.00677456	PerfMap1-1	Sense	TC25046 ;	4 ;	similar to UniRef100_A7NTW4 Cluster: Chromosome chr18 scaffold_1, whole genome shotgun sequence; n=1; Vitis vinifera|Rep: Chromosome chr18 scaffold_1, whole genome shotgun sequence - Vitis vinifera (Grape), partial (77%) ;
CATGCATCAACACCTGAATCA	46	9	7	1	0.142857	Down	0.00677456	PerfMap1-n	Sense	TC15755 ;TC5598 ;	4 ;4 ;	similar to UniRef100_A7NUC3 Cluster: Chromosome chr18 scaffold_1, whole genome shotgun sequence; n=1; Vitis vinifera|Rep: Chromosome chr18 scaffold_1, whole genome shotgun sequence - Vitis vinifera (Grape), partial (32%) ;similar to UniRef100_A7NUC3 Cluster: Chromosome chr18 scaffold_1, whole genome shotgun sequence; n=1; Vitis vinifera|Rep: Chromosome chr18 scaffold_1, whole genome shotgun seque…
CATGAGCACGTTGTCATTCCT	48	7	7	1	0.142857	Down	0.00677456	PerfMap1-n	Antisense	TC18538 ;EY735121 ;	1 ;3 ;	similar to UniRef100_A7PVG3 Cluster: Chromosome chr9 scaffold_33, whole genome shotgun sequence; n=1; Vitis vinifera|Rep: Chromosome chr9 scaffold_33, whole genome shotgun sequence - Vitis vinifera (Grape), partial (60%) ;similar to UniRef100_A7PVG3 Cluster: Chromosome chr9 scaffold_33, whole genome shotgun sequence; n=1; Vitis vinifera|Rep: Chromosome chr9 scaffold_33, whole genome shotgun seque…
CATGACAGGAGTTCTTAGTGC	48	7	7	1	0.142857	Down	0.00677456	PerfMap1-n	Sense	EY710666 ;TC20738 ;TC6102 ;EY692099 ;	1 ;4 ;3 ;1 ;	similar to UniRef100_Q0GYS3 Cluster: 1-deoxy-D-xylulose 5-phosphate reductoisomerase; n=1; Hevea brasiliensis|Rep: 1-deoxy-D-xylulose 5-phosphate reductoisomerase - Hevea brasiliensis (Para rubber tree), partial (42%) ;similar to UniRef100_A7PD04 Cluster: Chromosome chr17 scaffold_12, whole genome shotgun sequence; n=1; Vitis vinifera|Rep: Chromosome chr17 scaffold_12, whole genome shotgun sequen…
CATGGATAAAAATGATGGATC	49	5	7	1	0.142857	Down	0.00677456	PerfMap1-n	Sense	EY667724 ;EY743653 ;TC1380 ;EY696216 ;EY726739 ;TC14573 ;TC5519 ;TC137 ;EY736941 ;TC6483 ;EY754796 ;EY736365 ;TC1725 ;EY668460 ;EY719095 ;EY670609 ;EY747104 ;EY730613 ;TC5083 ;EY683616 ;TC8637 ;TC4477 ;EY744557 ;	3 ;3 ;4 ;6 ;3 ;4 ;4 ;5 ;3 ;2 ;8 ;4 ;4 ;3 ;3 ;3 ;3 ;4 ;5 ;3 ;4 ;3 ;3 ;	similar to UniRef100_Q9XF49 Cluster: Membrane related protein CP5; n=1; Arabidopsis thaliana|Rep: Membrane related protein CP5 - Arabidopsis thaliana (Mouse-ear cress), partial (21%) ;similar to UniRef100_A7QJ33 Cluster: Chromosome chr2 scaffold_105, whole genome shotgun sequence; n=1; Vitis vinifera|Rep: Chromosome chr2 scaffold_105, whole genome shotgun sequence - Vitis vinifera (Grape), partia…
CATGCTGATGAGAGTGAAGAA	50	0	7	1	0.142857	Down	0.00677456	NoMatchGene
CATGCCTACGCTGGAGCCCCT	51	4	7	1	0.142857	Down	0.00677456	NoMatchGene
CATGACACTTGATGACATTAT	49	6	7	1	0.142857	Down	0.00677456	PerfMap1-n	Sense	EY745852 ;EY741994 ;	2 ;4 ;	similar to UniRef100_A2YUN1 Cluster: Ubiquitin carrier protein; n=2; Oryza sativa|Rep: Ubiquitin carrier protein - Oryza sativa subsp. indica (Rice), partial (9%) ;similar to UniRef100_A2YUN1 Cluster: Ubiquitin carrier protein; n=2; Oryza sativa|Rep: Ubiquitin carrier protein - Oryza sativa subsp. indica (Rice), partial (9%) ;
CATGGGGTATGGTGAGAAGGA	48	4	7	1	0.142857	Down	0.00677456	PerfMap1-n	Sense	EY686454 ;TC23108 ;TC8400 ;TC8592 ;	1 ;2 ;5 ;5 ;	similar to UniRef100_A7P6B0 Cluster: Chromosome chr9 scaffold_7, whole genome shotgun sequence; n=1; Vitis vinifera|Rep: Chromosome chr9 scaffold_7, whole genome shotgun sequence - Vitis vinifera (Grape), partial (22%) ;homologue to UniRef100_A7P6B0 Cluster: Chromosome chr9 scaffold_7, whole genome shotgun sequence; n=1; Vitis vinifera|Rep: Chromosome chr9 scaffold_7, whole genome shotgun sequenc…
CATGGATGAATGTCTCTTTGA	50	7	7	1	0.142857	Down	0.00677456	PerfMap1-n	Sense	TC18268 ;TC25439 ;TC13861 ;	4 ;3 ;5 ;	similar to UniRef100_A7Q5E7 Cluster: Chromosome undetermined scaffold_53, whole genome shotgun sequence; n=1; Vitis vinifera|Rep: Chromosome undetermined scaffold_53, whole genome shotgun sequence - Vitis vinifera (Grape), partial (79%) ;similar to UniRef100_A7Q5E7 Cluster: Chromosome undetermined scaffold_53, whole genome shotgun sequence; n=1; Vitis vinifera|Rep: Chromosome undetermined scaffol…
CATGTTGCCATGGCTCATTTG	50	4	7	1	0.142857	Down	0.00677456	NoMatchGene
CATGCATATTGTCTGGATGGC	46	9	7	1	0.142857	Down	0.00677456	PerfMap1-n	Sense	TC24613 ;EY738732 ;	2 ;2 ;	weakly similar to UniRef100_Q7PC84 Cluster: Probable pleiotropic drug resistance protein 11; n=1; Arabidopsis thaliana|Rep: Probable pleiotropic drug resistance protein 11 - Arabidopsis thaliana (Mouse-ear cress), partial (7%) ;weakly similar to UniRef100_Q7PC84 Cluster: Probable pleiotropic drug resistance protein 11; n=1; Arabidopsis thaliana|Rep: Probable pleiotropic drug resistance protein 11…
CATGCAAAGCCAGAAAATTCC	46	9	7	1	0.142857	Down	0.00677456	PerfMap1-n	Sense	EY667499 ;EY732121 ;TC10234 ;TC1429 ;734 ;EY734994 ;TC16208 ;EY679981 ;EY732469 ;	2 ;2 ;2 ;2 ;2 ;3 ;2 ;1 ;3 ;	similar to UniRef100_A7QJI8 Cluster: Chromosome chr8 scaffold_106, whole genome shotgun sequence; n=1; Vitis vinifera|Rep: Chromosome chr8 scaffold_106, whole genome shotgun sequence - Vitis vinifera (Grape), partial (4%) ;homologue to UniRef100_A7QJI8 Cluster: Chromosome chr8 scaffold_106, whole genome shotgun sequence; n=1; Vitis vinifera|Rep: Chromosome chr8 scaffold_106, whole genome shotgun …
CATGGGGATGAAACCAGCAAT	49	8	7	1	0.142857	Down	0.00677456	PerfMap1-1	Sense	TC14723 ;	2 ;	similar to UniRef100_A7PKU9 Cluster: Chromosome chr7 scaffold_20, whole genome shotgun sequence; n=1; Vitis vinifera|Rep: Chromosome chr7 scaffold_20, whole genome shotgun sequence - Vitis vinifera (Grape), partial (11%) ;
CATGGATGCAAAATAGCAATT	45	8	7	1	0.142857	Down	0.00677456	PerfMap1-n	Sense	EY699180 ;TC8470 ;	2 ;2 ;	weakly similar to UniRef100_A7Q1Z5 Cluster: Chromosome chr13 scaffold_45, whole genome shotgun sequence; n=1; Vitis vinifera|Rep: Chromosome chr13 scaffold_45, whole genome shotgun sequence - Vitis vinifera (Grape), partial (3%) ;weakly similar to UniRef100_A7QYY6 Cluster: Chromosome undetermined scaffold_259, whole genome shotgun sequence; n=1; Vitis vinifera|Rep: Chromosome undetermined scaffol…
CATGATGCTTGTGCTGGGGGG	46	8	7	1	0.142857	Down	0.00677456	PerfMap1-1	Sense	TC4045 ;	2 ;	similar to UniRef100_A7QJE1 Cluster: Chromosome chr8 scaffold_106, whole genome shotgun sequence; n=1; Vitis vinifera|Rep: Chromosome chr8 scaffold_106, whole genome shotgun sequence - Vitis vinifera (Grape), partial (84%) ;
CATGTCGGACTGTAGACTTGA	48	4	7	1	0.142857	Down	0.00677456	NoMatchGene
CATGAATTAGCTGCTGAACTT	48	9	7	1	0.142857	Down	0.00677456	PerfMap1-n	Sense	EY724531 ;EY723609 ;	1 ;2 ;	similar to UniRef100_A7PHF8 Cluster: Chromosome chr17 scaffold_16, whole genome shotgun sequence; n=1; Vitis vinifera|Rep: Chromosome chr17 scaffold_16, whole genome shotgun sequence - Vitis vinifera (Grape), partial (25%) ;similar to UniRef100_A7PHF8 Cluster: Chromosome chr17 scaffold_16, whole genome shotgun sequence; n=1; Vitis vinifera|Rep: Chromosome chr17 scaffold_16, whole genome shotgun s…
CATGCAAATTCTTGATTCAAA	46	0	7	1	0.142857	Down	0.00677456	PerfMap1-n	Sense	TC10250 ;EY746295 ;EY752859 ;EY746088 ;	5 ;5 ;5 ;5 ;	weakly similar to UniRef100_UPI0000EB2294 Cluster: RING finger protein 43 precursor.; n=1; Canis lupus familiaris|Rep: RING finger protein 43 precursor. - Canis familiaris, partial (5%) ;weakly similar to UniRef100_UPI0000EB2294 Cluster: RING finger protein 43 precursor.; n=1; Canis lupus familiaris|Rep: RING finger protein 43 precursor. - Canis familiaris, partial (5%) ;weakly similar to UniRef1…
CATGGAACTGGACATTAGAGG	45	0	7	1	0.142857	Down	0.00677456	PerfMap1-n	Antisense	EY730792 ;TC20195 ;TC2623 ;EY689207 ;EY687956 ;EY676114 ;EY690491 ;TC15767 ;TC19991 ;EY688590 ;EY746912 ;EY690223 ;	2 ;2 ;2 ;3 ;2 ;1 ;1 ;3 ;2 ;1 ;1 ;2 ;	similar to UniRef100_Q1KSI4 Cluster: Ubiqutin ligase; n=1; Phaseolus vulgaris|Rep: Ubiqutin ligase - Phaseolus vulgaris (Kidney bean) (French bean), partial (70%) ;similar to UniRef100_Q1KSI4 Cluster: Ubiqutin ligase; n=1; Phaseolus vulgaris|Rep: Ubiqutin ligase - Phaseolus vulgaris (Kidney bean) (French bean), partial (54%) ;similar to UniRef100_Q5JL96 Cluster: Zinc finger protein ZFP-like; n=1;…
CATGGGAATTCTCCTTTGTCG	46	7	7	1	0.142857	Down	0.00677456	PerfMap1-n	Sense	EY678759 ;EY704871 ;TC19373 ;EY650421 ;EY748300 ;EY682891 ;EY748029 ;EY682849 ;EY649796 ;	1 ;4 ;5 ;3 ;4 ;3 ;4 ;2 ;3 ;	similar to UniRef100_A7QM48 Cluster: Chromosome chr5 scaffold_124, whole genome shotgun sequence; n=1; Vitis vinifera|Rep: Chromosome chr5 scaffold_124, whole genome shotgun sequence - Vitis vinifera (Grape), partial (27%) ;similar to UniRef100_Q53NY5 Cluster: Expressed protein; n=1; Oryza sativa Japonica Group|Rep: Expressed protein - Oryza sativa subsp. japonica (Rice), partial (34%) ;homologue…
CATGAAAACGAGCAGTGAGCC	46	9	7	1	0.142857	Down	0.00677456	PerfMap1-n	Sense	TC6435 ;TC13979 ;	2 ;3 ;	similar to UniRef100_A7P3K7 Cluster: Chromosome chr1 scaffold_5, whole genome shotgun sequence; n=1; Vitis vinifera|Rep: Chromosome chr1 scaffold_5, whole genome shotgun sequence - Vitis vinifera (Grape), partial (56%) ;similar to UniRef100_A7P3K7 Cluster: Chromosome chr1 scaffold_5, whole genome shotgun sequence; n=1; Vitis vinifera|Rep: Chromosome chr1 scaffold_5, whole genome shotgun sequence …
CATGAAGATGTAGTTTACCCA	51	0	7	1	0.142857	Down	0.00677456	NoMatchGene
CATGTCGACTGTAGAACTCTC	46	4	7	1	0.142857	Down	0.00677456	NoMatchGene
CATGTTTTTGTCTGGAGGACA	51	8	7	1	0.142857	Down	0.00677456	PerfMap1-n	Sense	TC3626 ;EY688091 ;TC11528 ;TC10294 ;TC1035 ;TC10199 ;TC23285 ;TC4031 ;	2 ;3 ;3 ;4 ;4 ;3 ;3 ;4 ;	homologue to UniRef100_A7P3F7 Cluster: Fructose-bisphosphate aldolase; n=1; Vitis vinifera|Rep: Fructose-bisphosphate aldolase - Vitis vinifera (Grape), partial (73%) ;similar to UniRef100_A7P3F7 Cluster: Fructose-bisphosphate aldolase; n=1; Vitis vinifera|Rep: Fructose-bisphosphate aldolase - Vitis vinifera (Grape), partial (40%) ;homologue to UniRef100_A7P3F7 Cluster: Fructose-bisphosphate aldo…
CATGGCTGTAACAGTGATCAA	48	8	7	1	0.142857	Down	0.00677456	PerfMap1-1	Sense	TC19583 ;	4 ;	similar to UniRef100_A7QYR3 Cluster: Chromosome chr5 scaffold_253, whole genome shotgun sequence; n=1; Vitis vinifera|Rep: Chromosome chr5 scaffold_253, whole genome shotgun sequence - Vitis vinifera (Grape), partial (69%) ;
CATGTTAATAGATACATAGTA	68	465	10	74	7.4	Up	0.0068077	PerfMap1-1	Antisense	TC7833 ;	1 ;
CATGATCCGCTGTGGATTTGT	37	233	5	37	7.4	Up	0.0068077	PerfMap1-1	Sense	TC21064 ;	5 ;	UniRef100_Q09MJ6 Cluster: Chloroplast 30S ribosomal protein S16; n=1; Citrus sinensis|Rep: Chloroplast 30S ribosomal protein S16 - Citrus sinensis (Sweet orange), complete ;
CATGTGAGAATTGCTGAAAAT	20	136	3	22	7.33333	Up	0.00706646	PerfMap1-1	Sense	TC10365 ;	1 ;	weakly similar to UniRef100_A7P196 Cluster: Chromosome chr19 scaffold_4, whole genome shotgun sequence; n=1; Vitis vinifera|Rep: Chromosome chr19 scaffold_4, whole genome shotgun sequence - Vitis vinifera (Grape), partial (5%) ;
CATGTCGGACTGTGAACTCTG	665	87	97	14	0.14433	Down	0.00706721	NoMatchGene
CATGTCGGACTGTAGAAACTC	7665	1008	1115	161	0.144395	Down	0.00708025	NoMatchGene
CATGATACTTCTAATGAGGGA	732	4849	106	773	7.29245	Up	0.00723069	PerfMap1-n	Sense	CK936564 ;TC1552 ;	1 ;1 ;	UniRef100_Q22KK6 Cluster: DHHC zinc finger domain containing protein; n=1; Tetrahymena thermophila SB210|Rep: DHHC, partial (0%) ;similar to UniRef100_Q9SWB3 Cluster: Seed maturation protein PM39; n=1; Glycine max|Rep: Seed maturation protein PM39 - Glycine max (Soybean), partial (19%) ;
CATGCTCTCACCAAGATGAAA	112	731	16	116	7.25	Up	0.00740585	PerfMap1-1	Sense	TC23569 ;	7 ;
CATGCTGTGCTAAATAAGCTC	28	182	4	29	7.25	Up	0.00740585	PerfMap1-1	Sense	TC12902 ;	1 ;	similar to UniRef100_Q40197 Cluster: RAB11G; n=1; Lotus japonicus|Rep: RAB11G - Lotus japonicus, partial (74%) ;
CATGTCGCACTGTAGAACTCT	567	74	82	12	0.146341	Down	0.00748011	NoMatchGene
CATGTCGGACTGTAGAACTCG	4787	642	696	102	0.146552	Down	0.00752416	NoMatchGene
CATGAGTAGTTAATAACCGTT	883	5790	128	923	7.21094	Up	0.00757132	PerfMap1-n	Sense	TC21140 ;PTCs00070.1 ;TC5035 ;	1 ;1 ;1 ;	similar to UniRef100_Q2I2S8 Cluster: Ethylene-responsive element-binding protein; n=1; Medicago truncatula|Rep: Ethylene-responsive element-binding protein - Medicago truncatula (Barrel medic), partial (44%) ;| PUT-155a-Citrus_sinensis-9031 | AP2-EREBP family TF, nucleic acid sequence ;homologue to UniRef100_A7UMB0 Cluster: Ethylene-responsive element binding protein; n=1; Gossypium barbadense|Re…
CATGTTGAATATATGATTATT	114	757	17	121	7.11765	Up	0.00798384	PerfMap1-1	Sense	TC3253 ;	3 ;	similar to UniRef100_Q9LQD2 Cluster: F28C11.8; n=2; Arabidopsis thaliana|Rep: F28C11.8 - Arabidopsis thaliana (Mouse-ear cress), partial (52%) ;
CATGTCGGACTGTAGGACTCT	322	43	47	7	0.148936	Down	0.00803553	NoMatchGene
CATGTCGGGCTGTAGAACTCT	325	46	47	7	0.148936	Down	0.00803553	NoMatchGene
CATGGTGATCTGCACGACCAC	275	35	40	6	0.15	Down	0.00827076	PerfMap1-1	Sense	TC9862 ;	4 ;	similar to UniRef100_A7NTA7 Cluster: Chromosome chr18 scaffold_1, whole genome shotgun sequence; n=1; Vitis vinifera|Rep: Chromosome chr18 scaffold_1, whole genome shotgun sequence - Vitis vinifera (Grape), complete ;
CATGTCGAACTGTAGAACTCT	864	121	126	19	0.150794	Down	0.00844913	NoMatchGene
CATGTTCATGTGTCTCCCCCA	25	177	4	28	7	Up	0.00854116	MisMap1-1	Sense	TC10977 ;	2 ;	similar to UniRef100_Q9LW95 Cluster: KED; n=1; Nicotiana tabacum|Rep: KED - Nicotiana tabacum (Common tobacco), partial (18%) ;
CATGTGGGAAAATAAGTTGTT	28	173	4	28	7	Up	0.00854116	PerfMap1-1	Sense	EY756347 ;	1 ;	homologue to UniRef100_A7P1S0 Cluster: Chromosome chr19 scaffold_4, whole genome shotgun sequence; n=1; Vitis vinifera|Rep: Chromosome chr19 scaffold_4, whole genome shotgun sequence - Vitis vinifera (Grape), partial (26%) ;
CATGGAGAACTTGCAATGGAG	24	134	3	21	7	Up	0.00854116	MisMap1-1	Sense	EY710319 ;	4 ;	homologue to UniRef100_A0EJL8 Cluster: GDP-D-mannose-3',5'-epimerase; n=1; Malpighia glabra|Rep: GDP-D-mannose-3',5'-epimerase - Malpighia glabra (Barbados cherry), partial (35%) ;
CATGTATATGGTTTGAATTCT	13	88	2	14	7	Up	0.00854116	NoMatchGene
CATGGTACGTACGTAGGTAGT	17	88	2	14	7	Up	0.00854116	PerfMap1-1	Sense	TC22611 ;	1 ;	weakly similar to UniRef100_A7NW79 Cluster: Chromosome chr5 scaffold_2, whole genome shotgun sequence; n=1; Vitis vinifera|Rep: Chromosome chr5 scaffold_2, whole genome shotgun sequence - Vitis vinifera (Grape), partial (93%) ;
CATGATGGCTTGAGACTTAAG	15	85	2	14	7	Up	0.00854116	PerfMap1-n	Sense	TC5026 ;EY701140 ;	1 ;2 ;	homologue to UniRef100_O24051 Cluster: 3-deoxy-D-arabino-heptulosonate 7-phosphate synthase precursor; n=1; Morinda citrifolia|Rep: 3-deoxy-D-arabino-heptulosonate 7-phosphate synthase precursor - Morinda citrifolia (Indian mulberry), partial (86%) ;weakly similar to UniRef100_A5JUU8 Cluster: Formin B; n=2; Trypanosoma brucei|Rep: Formin B - Trypanosoma brucei TREU927, partial (3%) ;
CATGTTGAGTGCTGTTGAAGT	15	86	2	14	7	Up	0.00854116	NoMatchGene
CATGAGGCGCGTAACATTTGT	17	89	2	14	7	Up	0.00854116	PerfMap1-1	Sense	TC7499 ;	1 ;	similar to UniRef100_P28643 Cluster: 3-oxoacyl-[acyl-carrier-protein] reductase, chloroplast precursor; n=1; Cuphea lanceolata|Rep: 3-oxoacyl-[acyl-carrier-protein] reductase, chloroplast precursor - Cuphea lanceolata, partial (75%) ;
CATGTGTTGTAATATATATCT	15	85	2	14	7	Up	0.00854116	PerfMap1-n	Sense	TC20566 ;TC6515 ;TC10173 ;	1 ;1 ;1 ;	similar to UniRef100_Q7VCR5 Cluster: ABC-type amino acid transport system permease component; n=1; Prochlorococcus marinus|Rep: ABC-type amino acid transport system permease component - Prochlorococcus marinus, partial (5%) ;similar to UniRef100_A9VDC9 Cluster: Predicted protein; n=1; Monosiga brevicollis MX1|Rep: Predicted protein - Monosiga brevicollis MX1, partial (4%) ;
CATGAGAAAACAAACTAATGG	16	90	2	14	7	Up	0.00854116	PerfMap1-1	Antisense	TC11678 ;	1 ;	homologue to UniRef100_A7KZP6 Cluster: SKP1 component-like 1; n=1; Humulus lupulus|Rep: SKP1 component-like 1 - Humulus lupulus (European hop), complete ;
CATGTATGTTCACTTGAAATC	13	90	2	14	7	Up	0.00854116	PerfMap1-1	Sense	TC10790 ;	1 ;	similar to UniRef100_A7QB73 Cluster: Chromosome chr4 scaffold_73, whole genome shotgun sequence; n=1; Vitis vinifera|Rep: Chromosome chr4 scaffold_73, whole genome shotgun sequence - Vitis vinifera (Grape), partial (95%) ;
CATGCGCGCACAAAGACGTAA	12	85	2	14	7	Up	0.00854116	PerfMap1-1	Sense	TC6971 ;	3 ;	weakly similar to UniRef100_A4GYX4 Cluster: Ycf1-like; n=1; Populus trichocarpa|Rep: Ycf1-like - Populus trichocarpa (Western balsam poplar) (Populus balsamiferasubsp. trichocarpa), partial (57%) ;
CATGTTTCTTTCAATCATTGC	16	89	2	14	7	Up	0.00854116	NoMatchGene
CATGTTAGATCGTATCAAATG	8	42	1	7	7	Up	0.00854116	NoMatchGene
CATGGCATGAATGATATGCGA	8	44	1	7	7	Up	0.00854116	MisMap1-1	Sense	TC24259 ;	1 ;	weakly similar to UniRef100_A7QKL6 Cluster: Chromosome chr2 scaffold_113, whole genome shotgun sequence; n=1; Vitis vinifera|Rep: Chromosome chr2 scaffold_113, whole genome shotgun sequence - Vitis vinifera (Grape), partial (42%) ;
CATGATAATAGAGAAACTCAG	10	42	1	7	7	Up	0.00854116	PerfMap1-n	Antisense	EY709069 ;TC16097 ;TC19078 ;	1 ;1 ;1 ;	weakly similar to UniRef100_A7QTE8 Cluster: Chromosome undetermined scaffold_167, whole genome shotgun sequence; n=1; Vitis vinifera|Rep: Chromosome undetermined scaffold_167, whole genome shotgun sequence - Vitis vinifera (Grape), partial (37%) ;weakly similar to UniRef100_A7QTE8 Cluster: Chromosome undetermined scaffold_167, whole genome shotgun sequence; n=1; Vitis vinifera|Rep: Chromosome und…
CATGTTAATTTTGAACCTAGA	10	42	1	7	7	Up	0.00854116	NoMatchGene
CATGTCAGCTCATGAAGTAGA	6	47	1	7	7	Up	0.00854116	PerfMap1-1	Sense	EY699448 ;	3 ;	similar to UniRef100_A7P4W0 Cluster: Chromosome chr4 scaffold_6, whole genome shotgun sequence; n=1; Vitis vinifera|Rep: Chromosome chr4 scaffold_6, whole genome shotgun sequence - Vitis vinifera (Grape), partial (30%) ;
CATGTGATAAATTAGTTATAG	6	44	1	7	7	Up	0.00854116	NoMatchGene
CATGATGCAAGGTTTTCATAT	10	42	1	7	7	Up	0.00854116	MisMap1-1	Sense	TC24716 ;	1 ;	similar to UniRef100_A7PC22 Cluster: Chromosome chr2 scaffold_11, whole genome shotgun sequence; n=1; Vitis vinifera|Rep: Chromosome chr2 scaffold_11, whole genome shotgun sequence - Vitis vinifera (Grape), partial (98%) ;
CATGTATTATTGTGATAGTCA	0	43	1	7	7	Up	0.00854116	NoMatchGene
CATGAGAATGCTGCTCTCGAT	8	47	1	7	7	Up	0.00854116	NoMatchGene
CATGTGACTCCGAAATTGCAC	7	42	1	7	7	Up	0.00854116	NoMatchGene
CATGTGGGTTCACAGAGGATT	9	47	1	7	7	Up	0.00854116	PerfMap1-1	Sense	CX051839 ;	1 ;	similar to UniRef100_A6QR87 Cluster: At5g20670; n=1; Arabidopsis thaliana|Rep: At5g20670 - Arabidopsis thaliana (Mouse-ear cress), partial (27%) ;
CATGTCCAACAGCTCTCTCTA	9	41	1	7	7	Up	0.00854116	NoMatchGene
CATGGCCTTCATCGTTCTGGA	0	41	1	7	7	Up	0.00854116	PerfMap1-n	Sense	TC17626 ;TC5265 ;TC20006 ;	4 ;1 ;1 ;	similar to UniRef100_O23966 Cluster: Dehydrin-like protein; n=2; Helianthus annuus|Rep: Dehydrin-like protein - Helianthus annuus (Common sunflower), partial (27%) ;similar to UniRef100_Q76MG2 Cluster: Dehydrin; n=1; Nicotiana tabacum|Rep: Dehydrin - Nicotiana tabacum (Common tobacco), partial (49%) ;similar to UniRef100_Q1HGF3 Cluster: Dehydrin 5; n=1; Panax ginseng|Rep: Dehydrin 5 - Panax ginse…
CATGTTAAATGGGATCTTAAA	3	43	1	7	7	Up	0.00854116	NoMatchGene
CATGTTCATTCTTTATTGGAA	9	46	1	7	7	Up	0.00854116	PerfMap1-1	Sense	TC22749 ;	1 ;	weakly similar to UniRef100_A7Q5S8 Cluster: Chromosome chr14 scaffold_54, whole genome shotgun sequence; n=1; Vitis vinifera|Rep: Chromosome chr14 scaffold_54, whole genome shotgun sequence - Vitis vinifera (Grape), partial (18%) ;
CATGCAGTTTGAATTTTGAAA	7	43	1	7	7	Up	0.00854116	NoMatchGene
CATGTTAAATGATTGTTATCT	10	43	1	7	7	Up	0.00854116	PerfMap1-1	Sense	TC11678 ;	1 ;	homologue to UniRef100_A7KZP6 Cluster: SKP1 component-like 1; n=1; Humulus lupulus|Rep: SKP1 component-like 1 - Humulus lupulus (European hop), complete ;
CATGGCGACGTCGTTTGTCTT	0	44	1	7	7	Up	0.00854116	PerfMap1-n	Antisense	TC354 ;TC12 ;TC10107 ;TC6633 ;	1 ;3 ;3 ;1 ;	similar to UniRef100_Q39627 Cluster: Citrin; n=1; Citrus sinensis|Rep: Citrin - Citrus sinensis (Sweet orange), partial (57%) ;UniRef100_Q39627 Cluster: Citrin; n=1; Citrus sinensis|Rep: Citrin - Citrus sinensis (Sweet orange), complete ;homologue to UniRef100_Q39627 Cluster: Citrin; n=1; Citrus sinensis|Rep: Citrin - Citrus sinensis (Sweet orange), partial (34%) ;similar to UniRef100_Q39627 Clus…
CATGATTTTACACCAAAAAAA	6	44	1	7	7	Up	0.00854116	MisMap1-1	Sense	TC13132 ;	2 ;	homologue to UniRef100_P08927 Cluster: RuBisCO large subunit-binding protein subunit beta, chloroplast precursor; n=1; Pisum sativum|Rep: RuBisCO large subunit-binding protein subunit beta, chloroplast precursor - Pisum sativum (Garden pea), partial (14%) ;
CATGACAAAAGAAATTGTTCC	0	45	1	7	7	Up	0.00854116	NoMatchGene
CATGAAATGGGGTACTTTTGT	5	41	1	7	7	Up	0.00854116	PerfMap1-1	Sense	CX072483 ;	1 ;
CATGTTGTTTTTATTGTTCAA	8	44	1	7	7	Up	0.00854116	PerfMap1-1	Sense	EY729767 ;	2 ;	similar to UniRef100_Q8VZD9 Cluster: AT5g53140/MFH8_8; n=1; Arabidopsis thaliana|Rep: AT5g53140/MFH8_8 - Arabidopsis thaliana (Mouse-ear cress), partial (10%) ;
CATGATGCGCGGATGAAGTGT	10	44	1	7	7	Up	0.00854116	MisMap1-1	Sense	TC14388 ;	1 ;	similar to UniRef100_A7QIW7 Cluster: Chromosome chr2 scaffold_105, whole genome shotgun sequence; n=1; Vitis vinifera|Rep: Chromosome chr2 scaffold_105, whole genome shotgun sequence - Vitis vinifera (Grape), partial (90%) ;
CATGTTATTTTCCTGCATTTT	0	44	1	7	7	Up	0.00854116	NoMatchGene
CATGTTCTATTTTATTGATCT	4	47	1	7	7	Up	0.00854116	NoMatchGene
CATGGGCCACCAATCAAATAT	0	47	1	7	7	Up	0.00854116	NoMatchGene
CATGTTGTATTTGAATTATTC	8	44	1	7	7	Up	0.00854116	NoMatchGene
CATGTATCTTGCAAATATATT	7	45	1	7	7	Up	0.00854116	PerfMap1-n	Sense	EY676025 ;TC19750 ;	1 ;2 ;	homologue to UniRef100_A8MRF7 Cluster: Uncharacterized protein At1g20020.3; n=1; Arabidopsis thaliana|Rep: Uncharacterized protein At1g20020.3 - Arabidopsis thaliana (Mouse-ear cress), partial (17%) ;homologue to UniRef100_A7QDX2 Cluster: Chromosome chr4 scaffold_83, whole genome shotgun sequence; n=1; Vitis vinifera|Rep: Chromosome chr4 scaffold_83, whole genome shotgun sequence - Vitis vinifera…
CATGCACAAATTCTAATTAAT	10	43	1	7	7	Up	0.00854116	PerfMap1-1	Sense	DR910799 ;	1 ;	similar to UniRef100_A5C6V7 Cluster: Galactose-1-phosphate uridylyltransferase; n=1; Vitis vinifera|Rep: Galactose-1-phosphate uridylyltransferase - Vitis vinifera (Grape), partial (18%) ;
CATGTCCCGGTAGAATTGTCA	10	45	1	7	7	Up	0.00854116	PerfMap1-1	Sense	EY691008 ;	1 ;	similar to UniRef100_A7R243 Cluster: Chromosome undetermined scaffold_398, whole genome shotgun sequence; n=1; Vitis vinifera|Rep: Chromosome undetermined scaffold_398, whole genome shotgun sequence - Vitis vinifera (Grape), partial (11%) ;
CATGTTGTTCTTCTACCAAAT	4	43	1	7	7	Up	0.00854116	PerfMap1-1	Sense	TC11891 ;	1 ;	similar to UniRef100_A7R313 Cluster: Chromosome undetermined scaffold_470, whole genome shotgun sequence; n=1; Vitis vinifera|Rep: Chromosome undetermined scaffold_470, whole genome shotgun sequence - Vitis vinifera (Grape), partial (53%) ;
CATGAACGACATGAATGCTGC	2	46	1	7	7	Up	0.00854116	PerfMap1-n	Sense	TC12 ;TC10107 ;	2 ;2 ;	UniRef100_Q39627 Cluster: Citrin; n=1; Citrus sinensis|Rep: Citrin - Citrus sinensis (Sweet orange), complete ;homologue to UniRef100_Q39627 Cluster: Citrin; n=1; Citrus sinensis|Rep: Citrin - Citrus sinensis (Sweet orange), partial (34%) ;
CATGTTGCCATTTGCAGATTT	8	47	1	7	7	Up	0.00854116	PerfMap1-n	Sense	CK934161 ;TC5362 ;CF508383 ;	3 ;2 ;1 ;	similar to UniRef100_A7PNE2 Cluster: Chromosome chr1 scaffold_22, whole genome shotgun sequence; n=1; Vitis vinifera|Rep: Chromosome chr1 scaffold_22, whole genome shotgun sequence - Vitis vinifera (Grape), partial (47%) ;similar to UniRef100_A7PNE2 Cluster: Chromosome chr1 scaffold_22, whole genome shotgun sequence; n=1; Vitis vinifera|Rep: Chromosome chr1 scaffold_22, whole genome shotgun seque…
CATGTTTTGACATTAGTTTGC	4	43	1	7	7	Up	0.00854116	NoMatchGene
CATGTGGTAAGGGTGTGCAAA	5	41	1	7	7	Up	0.00854116	NoMatchGene
CATGTAGTCACTGCAAAGCTT	6	43	1	7	7	Up	0.00854116	PerfMap1-1	Sense	CF509089 ;	1 ;	similar to UniRef100_A7R351 Cluster: Chromosome undetermined scaffold_484, whole genome shotgun sequence; n=1; Vitis vinifera|Rep: Chromosome undetermined scaffold_484, whole genome shotgun sequence - Vitis vinifera (Grape), partial (65%) ;
CATGTAGAAGGAGCTAGTAGA	9	44	1	7	7	Up	0.00854116	PerfMap1-1	Sense	EH406508 ;	1 ;	similar to UniRef100_A7UGD8 Cluster: Ser/thr protein kinase; n=1; Malus x domestica|Rep: Ser/thr protein kinase - Malus domestica (Apple) (Malus sylvestris), partial (23%) ;
CATGGTCAAGAGTAGAAATAG	3	41	1	7	7	Up	0.00854116	PerfMap1-1	Antisense	CF833316 ;	1 ;
CATGTTTGGTTAAAGGAAATG	3	43	1	7	7	Up	0.00854116	PerfMap1-1	Sense	TC18477 ;	2 ;	homologue to UniRef100_Q9ZR69 Cluster: Acetyl-CoA synthetase; n=1; Solanum tuberosum|Rep: Acetyl-CoA synthetase - Solanum tuberosum (Potato), partial (15%) ;
CATGTACCAAATTTATATACG	0	45	1	7	7	Up	0.00854116	PerfMap1-1	Antisense	CX073712 ;	6 ;
CATGCCCGCGTTGTTGTATTA	8	47	1	7	7	Up	0.00854116	PerfMap1-1	Sense	TC12917 ;	3 ;	similar to UniRef100_A7QCZ8 Cluster: Chromosome undetermined scaffold_79, whole genome shotgun sequence; n=1; Vitis vinifera|Rep: Chromosome undetermined scaffold_79, whole genome shotgun sequence - Vitis vinifera (Grape), partial (39%) ;
CATGTATCTCCTATACTTAGA	8	42	1	7	7	Up	0.00854116	PerfMap1-1	Sense	TC2224 ;	4 ;	similar to UniRef100_A7Q277 Cluster: Chromosome chr13 scaffold_45, whole genome shotgun sequence; n=1; Vitis vinifera|Rep: Chromosome chr13 scaffold_45, whole genome shotgun sequence - Vitis vinifera (Grape), partial (86%) ;
CATGTTGTGATGATAGCTTAC	5	44	1	7	7	Up	0.00854116	NoMatchGene
CATGTGAAATAAACATTGCAG	4	43	1	7	7	Up	0.00854116	NoMatchGene
CATGATATATGCATGCAAGTT	0	47	1	7	7	Up	0.00854116	PerfMap1-n	Sense	TC3885 ;TC8438 ;	2 ;2 ;	similar to UniRef100_A7R4M8 Cluster: Chromosome undetermined scaffold_744, whole genome shotgun sequence; n=1; Vitis vinifera|Rep: Chromosome undetermined scaffold_744, whole genome shotgun sequence - Vitis vinifera (Grape), partial (51%) ;weakly similar to UniRef100_Q39787 Cluster: 2S albumin storage protein precursor; n=1; Gossypium hirsutum|Rep: 2S albumin storage protein precursor - Gossypium…
CATGCTTCTTTCTATGTGTAC	0	46	1	7	7	Up	0.00854116	PerfMap1-1	Sense	TC271 ;	2 ;	weakly similar to UniRef100_Q0IN56 Cluster: Os12g0506700 protein; n=1; Oryza sativa Japonica Group|Rep: Os12g0506700 protein - Oryza sativa subsp. japonica (Rice), partial (8%) ;
CATGTTGTTTTACAGAATGAT	8	42	1	7	7	Up	0.00854116	PerfMap1-1	Sense	TC25440 ;	1 ;	similar to UniRef100_A7QHL6 Cluster: Chromosome chr5 scaffold_98, whole genome shotgun sequence; n=1; Vitis vinifera|Rep: Chromosome chr5 scaffold_98, whole genome shotgun sequence - Vitis vinifera (Grape), partial (10%) ;
CATGTATGACAGTGTTTTACC	9	47	1	7	7	Up	0.00854116	NoMatchGene
CATGAATACTGAAGGCACCAA	6	44	1	7	7	Up	0.00854116	NoMatchGene
CATGGGATTCACTTTCTGTTG	10	42	1	7	7	Up	0.00854116	PerfMap1-n	Sense	EY663310 ;TC5610 ;	1 ;1 ;	similar to UniRef100_A7QQ42 Cluster: Chromosome chr2 scaffold_140, whole genome shotgun sequence; n=1; Vitis vinifera|Rep: Chromosome chr2 scaffold_140, whole genome shotgun sequence - Vitis vinifera (Grape), partial (85%) ;
CATGTCCGTTCCTTACATTTA	5	41	1	7	7	Up	0.00854116	NoMatchGene
CATGAGCGTGGGCTTTGAAGC	8	44	1	7	7	Up	0.00854116	PerfMap1-n	Antisense	EY657712 ;CK933725 ;EY677489 ;	3 ;3 ;2 ;	homologue to UniRef100_Q7JP75 Cluster: Cytokinesis defect protein 1 isoform b; n=1; Caenorhabditis elegans|Rep: Cytokinesis, partial (1%) ;weakly similar to UniRef100_A7QGV6 Cluster: Chromosome chr16 scaffold_94, whole genome shotgun sequence; n=1; Vitis vinifera|Rep: Chromosome chr16 scaffold_94, whole genome shotgun sequence - Vitis vinifera (Grape), partial (33%) ;
CATGTAGTGAGGTGCAAGTAA	7	42	1	7	7	Up	0.00854116	NoMatchGene
CATGCATAATACAAATGGTCG	10	42	1	7	7	Up	0.00854116	MisMap1-n	Sense	TC19476 ;TC14417 ;	1 ;2 ;	similar to UniRef100_A7NUQ2 Cluster: Chromosome chr18 scaffold_1, whole genome shotgun sequence; n=1; Vitis vinifera|Rep: Chromosome chr18 scaffold_1, whole genome shotgun sequence - Vitis vinifera (Grape), partial (55%) ;similar to UniRef100_A7NUQ2 Cluster: Chromosome chr18 scaffold_1, whole genome shotgun sequence; n=1; Vitis vinifera|Rep: Chromosome chr18 scaffold_1, whole genome shotgun seque…
CATGCTACAATTACATACTGT	6	44	1	7	7	Up	0.00854116	NoMatchGene
CATGTTGAATGTTGGGCAAGA	4	41	1	7	7	Up	0.00854116	PerfMap1-n	Sense	CK934981 ;TC20495 ;1494 ;	1 ;5 ;1 ;	similar to UniRef100_A7QY83 Cluster: Chromosome chr2 scaffold_241, whole genome shotgun sequence; n=1; Vitis vinifera|Rep: Chromosome chr2 scaffold_241, whole genome shotgun sequence - Vitis vinifera (Grape), partial (54%) ;similar to UniRef100_A7QY83 Cluster: Chromosome chr2 scaffold_241, whole genome shotgun sequence; n=1; Vitis vinifera|Rep: Chromosome chr2 scaffold_241, whole genome shotgun s…
CATGTGGTAAATAGTAAATCG	0	47	1	7	7	Up	0.00854116	PerfMap1-1	Antisense	CB304476 ;	3 ;	weakly similar to UniRef100_Q18SI6 Cluster: ATP-dependent metalloprotease FtsH precursor; n=1; Desulfitobacterium hafniense DCB-2|Rep: ATP-dependent metalloprotease FtsH precursor - Desulfitobacterium hafniense (strain DCB-2), partial (3%) ;
CATGAAACTTATGCTTGTAGC	0	42	1	7	7	Up	0.00854116	NoMatchGene
CATGATGAACATTGAGTTCAA	3	46	1	7	7	Up	0.00854116	PerfMap1-1	Antisense	CX070358 ;	7 ;	weakly similar to UniRef100_A7NVA5 Cluster: Chromosome chr18 scaffold_1, whole genome shotgun sequence; n=1; Vitis vinifera|Rep: Chromosome chr18 scaffold_1, whole genome shotgun sequence - Vitis vinifera (Grape), partial (24%) ;
CATGTTCTACGTTAATTGTAT	9	42	1	7	7	Up	0.00854116	NoMatchGene
CATGTGCAGCTAACACTGGAT	5	43	1	7	7	Up	0.00854116	NoMatchGene
CATGACCCACTATCACCAAGA	7	43	1	7	7	Up	0.00854116	NoMatchGene
CATGCTGCTTCTTAGCCAAGA	10	44	1	7	7	Up	0.00854116	PerfMap1-1	Antisense	TC25498 ;	3 ;
CATGGATTCTCAAGGTGATGA	10	45	1	7	7	Up	0.00854116	NoMatchGene
CATGCCATGTTTTAATTTTCA	0	44	1	7	7	Up	0.00854116	PerfMap1-1	Antisense	TC24546 ;	1 ;	similar to UniRef100_A7PII7 Cluster: Chromosome chr13 scaffold_17, whole genome shotgun sequence; n=1; Vitis vinifera|Rep: Chromosome chr13 scaffold_17, whole genome shotgun sequence - Vitis vinifera (Grape), partial (82%) ;
CATGAATCTCCGATGTCTGCT	7	44	1	7	7	Up	0.00854116	PerfMap1-1	Sense	TC17929 ;	1 ;	weakly similar to UniRef100_A7PK10 Cluster: Chromosome chr15 scaffold_19, whole genome shotgun sequence; n=1; Vitis vinifera|Rep: Chromosome chr15 scaffold_19, whole genome shotgun sequence - Vitis vinifera (Grape), partial (22%) ;
CATGTTACACCGTCGAAACTT	10	45	1	7	7	Up	0.00854116	PerfMap1-1	Sense	TC12862 ;	1 ;	weakly similar to UniRef100_A4HCH3 Cluster: Intraflagellar transport protein-like protein; n=1; Leishmania braziliensis|Rep: Intraflagellar transport protein-like protein - Leishmania braziliensis, partial (4%) ;
CATGAGAAGAAGTATAAATTA	0	44	1	7	7	Up	0.00854116	PerfMap1-1	Sense	TC22765 ;	4 ;	similar to UniRef100_A7QBR7 Cluster: Chromosome chr1 scaffold_75, whole genome shotgun sequence; n=1; Vitis vinifera|Rep: Chromosome chr1 scaffold_75, whole genome shotgun sequence - Vitis vinifera (Grape), partial (29%) ;
CATGCTTAATTACTTGAAAGA	0	43	1	7	7	Up	0.00854116	NoMatchGene
CATGTTGGATGAGCTTAATTT	6	45	1	7	7	Up	0.00854116	NoMatchGene
CATGACGTGTAAATAATCATT	5	41	1	7	7	Up	0.00854116	PerfMap1-1	Sense	TC14840 ;	1 ;
CATGTTCTTTTACACTTAAAA	0	45	1	7	7	Up	0.00854116	NoMatchGene
CATGTGATGCCCTGGAAGTTG	4	45	1	7	7	Up	0.00854116	NoMatchGene
CATGTTTGATGCTTGTTCTAC	5	47	1	7	7	Up	0.00854116	MisMap1-1	Sense	EY662524 ;	1 ;	similar to UniRef100_Q8GT87 Cluster: Fiber protein Fb2; n=1; Gossypium barbadense|Rep: Fiber protein Fb2 - Gossypium barbadense (Sea-island cotton) (Egyptian cotton), partial (25%) ;
CATGTCAATTGATGTGAAAAA	10	44	1	7	7	Up	0.00854116	NoMatchGene
CATGTGAGCCATCACAGCTTC	6	43	1	7	7	Up	0.00854116	NoMatchGene
CATGATAAGATCATTCTCCAG	10	47	1	7	7	Up	0.00854116	PerfMap1-n	Sense	EY667945 ;TC9870 ;	1 ;1 ;
CATGTCTTTTATCAATCTAAA	7	42	1	7	7	Up	0.00854116	MisMap1-n	Sense	EY727061 ;TC14751 ;	2 ;2 ;	similar to UniRef100_Q84WL2 Cluster: At5g58240 (Bis(5'-adenosyl)-triphosphatase-like); n=1; Arabidopsis thaliana|Rep: At5g58240 (Bis(5'-adenosyl)-triphosphatase-like) - Arabidopsis thaliana (Mouse-ear cress), partial (52%) ;similar to UniRef100_Q84WL2 Cluster: At5g58240 (Bis(5'-adenosyl)-triphosphatase-like); n=1; Arabidopsis thaliana|Rep: At5g58240 (Bis(5'-adenosyl)-triphosphatase-like) - Arabid…
CATGCACAATATATCACCATC	7	45	1	7	7	Up	0.00854116	NoMatchGene
CATGTTCATTTGGTTAAAAAA	10	43	1	7	7	Up	0.00854116	NoMatchGene
CATGTGTTGAATTAGTAGCCC	3	42	1	7	7	Up	0.00854116	NoMatchGene
CATGGGTGTCGAAGCTTTTGC	10	46	1	7	7	Up	0.00854116	MisMap1-1	Antisense	TC14415 ;	3 ;	similar to UniRef100_Q7Y208 Cluster: Probable glycerophosphoryl diester phosphodiesterase 3 precursor; n=1; Arabidopsis thaliana|Rep: Probable glycerophosphoryl diester phosphodiesterase 3 precursor - Arabidopsis thaliana (Mouse-ear cress), partial (13%) ;
CATGCATTCTTGTATTTTTTT	3	42	1	7	7	Up	0.00854116	NoMatchGene
CATGTTTCTAATCCTCCAAGC	10	42	1	7	7	Up	0.00854116	NoMatchGene
CATGGGAGGAGGGTAAAAGGA	10	42	1	7	7	Up	0.00854116	MisMap1-n	Sense	EY708750 ;EY743095 ;EY741623 ;EY743008 ;Contig37 ;EY684319 ;EY728848 ;EY706787 ;EY744059 ;EY746550 ;TC25025 ;TC25566 ;EY733018 ;EY727107 ;EY735777 ;EY657376 ;TC18647 ;EY705057 ;EY717516 ;EY732930 ;EY699779 ;TC20496 ;EY688773 ;EY710518 ;EY701830 ;DY257373 ;TC25679 ;EY733060 ;EY754798 ;EY733061 ;TC20372 ;EY689478 ;EY702868 ;EY689872 ;EY694958 ;TC8302 ;TC15188 ;EY733055 ;EY738496 ;EY696279 ;TC21042 …	1 ;1 ;1 ;3 ;1 ;1 ;2 ;3 ;2 ;2 ;5 ;1 ;2 ;2 ;2 ;1 ;1 ;1 ;2 ;3 ;3 ;1 ;1 ;1 ;2 ;4 ;1 ;2 ;1 ;2 ;1 ;1 ;3 ;1 ;2 ;1 ;1 ;3 ;2 ;1 ;2 ;2 ;4 ;2 ;1 ;1 ;3 ;2 ;1 ;2 ;1 ;1 ;2 ;1 ;1 ;2 ;1 ;4 ;2 ;2 ;1 ;1 ;1 ;3 ;1 ;1 ;1 ;4 ;1 ;1 ;1 ;2 ;1 ;2 ;3 ;2 ;1 ;2 ;1 ;3 ;2 ;1 ;1 ;1 ;4 ;2 ;2 ;2 ;1 ;1 ;1 ;1 ;2 ;1 ;5 ;1 ;1 ;1 ;2 ;1 ;2 ;	homologue to UniRef100_Q6VTH3 Cluster: COR15; n=1; Citrus clementina x Citrus reticulata|Rep: COR15 - Citrus clementina x Citrus reticulata, complete ;homologue to UniRef100_Q6VTH3 Cluster: COR15; n=1; Citrus clementina x Citrus reticulata|Rep: COR15 - Citrus clementina x Citrus reticulata, partial (83%) ;UniRef100_Q6VTH3 Cluster: COR15; n=1; Citrus clementina x Citrus reticulata|Rep: COR15 - Cit…
CATGATTAGCTTGCAAAAAAA	10	42	1	7	7	Up	0.00854116	NoMatchGene
CATGTGCAAGTTCTTTTCTTT	9	41	1	7	7	Up	0.00854116	PerfMap1-1	Sense	TC15348 ;	2 ;	similar to UniRef100_A7Q9P4 Cluster: Chromosome chr5 scaffold_67, whole genome shotgun sequence; n=1; Vitis vinifera|Rep: Chromosome chr5 scaffold_67, whole genome shotgun sequence - Vitis vinifera (Grape), partial (35%) ;
CATGCCGGAAAACGCAACAGA	0	43	1	7	7	Up	0.00854116	NoMatchGene
CATGTTCATTGCAAATTAAAA	9	44	1	7	7	Up	0.00854116	NoMatchGene
CATGCCCCCTCATTGCTTTCT	10	43	1	7	7	Up	0.00854116	PerfMap1-1	Sense	TC10975 ;	1 ;
CATGTGCATAGAAGTTGCTGC	10	41	1	7	7	Up	0.00854116	NoMatchGene
CATGATGCACTGATCAATGTG	10	47	1	7	7	Up	0.00854116	PerfMap1-1	Sense	CK702187 ;	2 ;	similar to UniRef100_A7P344 Cluster: Chromosome chr1 scaffold_5, whole genome shotgun sequence; n=1; Vitis vinifera|Rep: Chromosome chr1 scaffold_5, whole genome shotgun sequence - Vitis vinifera (Grape), partial (52%) ;
CATGATAGATGACTTCTGGAA	10	43	1	7	7	Up	0.00854116	NoMatchGene
CATGCCCGAAAATTTGGAGGC	0	43	1	7	7	Up	0.00854116	PerfMap1-n	Sense	TC9079 ;TC9557 ;	6 ;5 ;	similar to UniRef100_Q8L685 Cluster: Pherophorin-dz1 protein precursor; n=1; Volvox carteri f. nagariensis|Rep: Pherophorin-dz1 protein precursor - Volvox carteri f. nagariensis, partial (6%) ;weakly similar to UniRef100_A9FSH1 Cluster: PE_PGRS; n=1; Sorangium cellulosum 'So ce 56'|Rep: PE_PGRS - Sorangium cellulosum (strain So ce56) (Polyangium cellulosum (strainSo ce56)), partial (17%) ;
CATGTCCTCTAAAAAAAAAAA	9	41	1	7	7	Up	0.00854116	NoMatchGene
CATGCCCGTTGCATACGGAAG	6	45	1	7	7	Up	0.00854116	NoMatchGene
CATGTACTTCATAGAATTCAA	8	45	1	7	7	Up	0.00854116	MisMap1-n	Sense	TC23212 ;CK939007 ;CK933325 ;CX076658 ;TC25386 ;	2 ;1 ;2 ;2 ;2 ;	similar to UniRef100_Q96400 Cluster: Nitrite transporter; n=1; Cucumis sativus|Rep: Nitrite transporter - Cucumis sativus (Cucumber), partial (19%) ;
CATGACGTGGCGGCGATTGCT	4	42	1	7	7	Up	0.00854116	NoMatchGene
CATGTGTAATTTAAATAGAAA	2	47	1	7	7	Up	0.00854116	NoMatchGene
CATGTAAACAAAAATAAAAGT	6	45	1	7	7	Up	0.00854116	NoMatchGene
CATGAGAAATGGTGATTTTGA	9	45	1	7	7	Up	0.00854116	NoMatchGene
CATGTCAGAGTCTCCTGGCTT	5	45	1	7	7	Up	0.00854116	PerfMap1-n	Sense	EY721434 ;TC12375 ;EY743536 ;EY727092 ;TC14160 ;EY726469 ;TC17182 ;EY710011 ;TC8597 ;	1 ;1 ;1 ;1 ;3 ;2 ;1 ;2 ;1 ;	similar to UniRef100_A7NTN2 Cluster: Chromosome chr18 scaffold_1, whole genome shotgun sequence; n=1; Vitis vinifera|Rep: Chromosome chr18 scaffold_1, whole genome shotgun sequence - Vitis vinifera (Grape), partial (19%) ;similar to UniRef100_A7NTN2 Cluster: Chromosome chr18 scaffold_1, whole genome shotgun sequence; n=1; Vitis vinifera|Rep: Chromosome chr18 scaffold_1, whole genome shotgun seque…
CATGTTTATAAGTCTCCAACT	4	45	1	7	7	Up	0.00854116	PerfMap1-n	Sense	TC7669 ;TC5546 ;	1 ;1 ;	similar to UniRef100_Q8LSK7 Cluster: Auxin-regulated protein; n=1; Populus tremula x Populus tremuloides|Rep: Auxin-regulated protein - Populus tremula x Populus tremuloides, partial (76%) ;similar to UniRef100_A8IXW6 Cluster: Indoleacetic acid-induced protein 16; n=1; Brassica rapa|Rep: Indoleacetic acid-induced protein 16 - Brassica campestris (Field mustard), partial (74%) ;
CATGTTGAAATATATTTTTGT	0	43	1	7	7	Up	0.00854116	NoMatchGene
CATGTTAAAATGATCAACTGC	9	41	1	7	7	Up	0.00854116	PerfMap1-1	Sense	EY705642 ;	1 ;	similar to UniRef100_A7PH54 Cluster: Chromosome chr17 scaffold_16, whole genome shotgun sequence; n=1; Vitis vinifera|Rep: Chromosome chr17 scaffold_16, whole genome shotgun sequence - Vitis vinifera (Grape), partial (26%) ;
CATGTGCCTTCTTTTGTTCAT	6	47	1	7	7	Up	0.00854116	PerfMap1-1	Antisense	DN619751 ;	1 ;	homologue to UniRef100_A7P5H5 Cluster: Chromosome chr4 scaffold_6, whole genome shotgun sequence; n=1; Vitis vinifera|Rep: Chromosome chr4 scaffold_6, whole genome shotgun sequence - Vitis vinifera (Grape), partial (12%) ;
CATGTAATTGGTTGAAAAAAA	9	45	1	7	7	Up	0.00854116	NoMatchGene
CATGTAAGTTGTCAAGAATTG	10	42	1	7	7	Up	0.00854116	PerfMap1-n	Sense	PTCs00461.1 ;TC18292 ;TC23342 ;EY714161 ;EY653258 ;EY744742 ;	1 ;1 ;5 ;1 ;2 ;1 ;	| PUT-155a-Citrus_sinensis-5226 | TCP family TF, nucleic acid sequence ;homologue to UniRef100_A7Q165 Cluster: Chromosome chr10 scaffold_43, whole genome shotgun sequence; n=2; Vitis vinifera|Rep: Chromosome chr10 scaffold_43, whole genome shotgun sequence - Vitis vinifera (Grape), partial (24%) ;similar to UniRef100_A7Q165 Cluster: Chromosome chr10 scaffold_43, whole genome shotgun sequence; n=2…
CATGGGAAGTGATTAGTAAAC	6	47	1	7	7	Up	0.00854116	MisMap1-1	Sense	TC12093 ;	1 ;	similar to UniRef100_A5YT88 Cluster: Cysteine synthase; n=1; Glycine max|Rep: Cysteine synthase - Glycine max (Soybean), partial (29%) ;
CATGTTAATTTGTATTTTTTT	8	41	1	7	7	Up	0.00854116	NoMatchGene
CATGTAAAAACCGAAATAAAG	4	43	1	7	7	Up	0.00854116	MisMap1-1	Sense	CX043376 ;	2 ;	UniRef100_A5BX39 Cluster: Histone H3; n=4; core eudicotyledons|Rep: Histone H3 - Vitis vinifera (Grape), complete ;
CATGTGTTTTAGGCGGAATTT	8	41	1	7	7	Up	0.00854116	NoMatchGene
CATGCATGTGTTGGTTGTATC	7	41	1	7	7	Up	0.00854116	PerfMap1-1	Sense	TC13034 ;	3 ;	similar to UniRef100_A7QGQ3 Cluster: Chromosome chr12 scaffold_93, whole genome shotgun sequence; n=1; Vitis vinifera|Rep: Chromosome chr12 scaffold_93, whole genome shotgun sequence - Vitis vinifera (Grape), partial (92%) ;
CATGTCAATATACCTCAAATC	8	44	1	7	7	Up	0.00854116	NoMatchGene
CATGCTTAGTCTTGTGCATTT	8	45	1	7	7	Up	0.00854116	NoMatchGene
CATGTGAAAGTGAAAAGTGAT	4	47	1	7	7	Up	0.00854116	PerfMap1-1	Sense	EY732841 ;	2 ;	similar to UniRef100_Q5A5F0 Cluster: Possible mitochondrial Complex I, subunit 1; n=1; Candida albicans|Rep: Possible mitochondrial Complex I, subunit 1 - Candida albicans (Yeast), partial (13%) ;
CATGACAGAATTTGATTATTT	7	41	1	7	7	Up	0.00854116	PerfMap1-1	Sense	EY696821 ;	3 ;
CATGTATGCTTGAAATAAAAA	8	44	1	7	7	Up	0.00854116	NoMatchGene
CATGTCCAAGCTAGAACCAGA	10	43	1	7	7	Up	0.00854116	PerfMap1-1	Antisense	CN182028 ;	4 ;	weakly similar to UniRef100_A7NTP4 Cluster: Chromosome chr18 scaffold_1, whole genome shotgun sequence; n=1; Vitis vinifera|Rep: Chromosome chr18 scaffold_1, whole genome shotgun sequence - Vitis vinifera (Grape), partial (17%) ;
CATGGTCTGTGATGTTTTTTT	5	44	1	7	7	Up	0.00854116	MisMap1-1	Sense	TC1148 ;	1 ;	similar to UniRef100_A7QIP4 Cluster: Chromosome chr9 scaffold_104, whole genome shotgun sequence; n=1; Vitis vinifera|Rep: Chromosome chr9 scaffold_104, whole genome shotgun sequence - Vitis vinifera (Grape), partial (70%) ;
CATGGGATTACCAATCTCAGC	9	46	1	7	7	Up	0.00854116	NoMatchGene
CATGTTCCTTGGATTATTTAC	7	44	1	7	7	Up	0.00854116	PerfMap1-n	Sense	TC14146 ;TC9609 ;	1 ;1 ;	UniRef100_Q09MJ0 Cluster: ATP synthase CF0 subunit IV; n=1; Citrus sinensis|Rep: ATP synthase CF0 subunit IV - Citrus sinensis (Sweet orange), partial (47%) ;UniRef100_Q09MJ0 Cluster: ATP synthase CF0 subunit IV; n=1; Citrus sinensis|Rep: ATP synthase CF0 subunit IV - Citrus sinensis (Sweet orange), partial (95%) ;
CATGTCTCAACGACCAACGAG	0	47	1	7	7	Up	0.00854116	MisMap1-1	Sense	TC7820 ;	1 ;	similar to UniRef100_A7PGH8 Cluster: Chromosome chr17 scaffold_16, whole genome shotgun sequence; n=1; Vitis vinifera|Rep: Chromosome chr17 scaffold_16, whole genome shotgun sequence - Vitis vinifera (Grape), partial (48%) ;
CATGTCTCAATGTTTAAGAAG	8	45	1	7	7	Up	0.00854116	MisMap1-n	Sense	EY652595 ;TC7949 ;TC10500 ;	2 ;1 ;1 ;	similar to UniRef100_Q8VXD5 Cluster: SDL-1 protein; n=1; Nicotiana plumbaginifolia|Rep: SDL-1 protein - Nicotiana plumbaginifolia (Leadwort-leaved tobacco), partial (7%) ;similar to UniRef100_A7Q1X5 Cluster: Chromosome chr13 scaffold_45, whole genome shotgun sequence; n=1; Vitis vinifera|Rep: Chromosome chr13 scaffold_45, whole genome shotgun sequence - Vitis vinifera (Grape), partial (15%) ;
CATGAATCTCCGAAAAAAAAA	9	43	1	7	7	Up	0.00854116	NoMatchGene
CATGATCCACCTATCTTTCTT	7	47	1	7	7	Up	0.00854116	PerfMap1-1	Sense	TC22910 ;	1 ;	weakly similar to UniRef100_A7PFB6 Cluster: Chromosome chr11 scaffold_14, whole genome shotgun sequence; n=2; Vitis vinifera|Rep: Chromosome chr11 scaffold_14, whole genome shotgun sequence - Vitis vinifera (Grape), partial (15%) ;
CATGTCTATTCAAGGGAAAAC	8	43	1	7	7	Up	0.00854116	PerfMap1-n	Antisense	TC11199 ;EY725020 ;TC20154 ;	1 ;1 ;1 ;	similar to UniRef100_Q4TZT1 Cluster: Fb14; n=2; Gossypium|Rep: Fb14 - Gossypium hirsutum (Upland cotton) (Gossypium mexicanum), complete ;similar to UniRef100_Q4TZT1 Cluster: Fb14; n=2; Gossypium|Rep: Fb14 - Gossypium hirsutum (Upland cotton) (Gossypium mexicanum), complete ;similar to UniRef100_Q4TZT1 Cluster: Fb14; n=2; Gossypium|Rep: Fb14 - Gossypium hirsutum (Upland cotton) (Gossypium mexican…
CATGCAACATATTGAAGAATG	2	47	1	7	7	Up	0.00854116	PerfMap1-1	Sense	TC22936 ;	5 ;	weakly similar to UniRef100_A7QQ76 Cluster: Chromosome undetermined scaffold_141, whole genome shotgun sequence; n=1; Vitis vinifera|Rep: Chromosome undetermined scaffold_141, whole genome shotgun sequence - Vitis vinifera (Grape), partial (24%) ;
CATGGGCTATAGATCATAGGA	6	41	1	7	7	Up	0.00854116	NoMatchGene
CATGACTTGAAGAGCCAGAAT	10	46	1	7	7	Up	0.00854116	PerfMap1-1	Antisense	CX070547 ;	1 ;	homologue to UniRef100_A7QGT1 Cluster: Peptidyl-prolyl cis-trans isomerase; n=1; Vitis vinifera|Rep: Peptidyl-prolyl cis-trans isomerase - Vitis vinifera (Grape), partial (93%) ;
CATGTCGGAATGTAGAACTCT	1497	206	218	33	0.151376	Down	0.00858162	NoMatchGene
CATGGTGGTGACGGGTGACGG	639	4076	93	650	6.98925	Up	0.00859427	PerfMap1-n	Sense	EY699221 ;EY657160 ;EY739651 ;TC3635 ;TC2234 ;EY684254 ;EY715963 ;EY734401 ;EY683504 ;EY714716 ;EY742494 ;EY716909 ;EY742687 ;EY736557 ;	4 ;1 ;1 ;2 ;2 ;4 ;2 ;3 ;4 ;1 ;2 ;1 ;2 ;3 ;	homologue to gb|AF206997.1| Poncirus trifoliata 18S ribosomal RNA gene, complete sequence, partial (35%) ;gb|AF206997.1| Poncirus trifoliata 18S ribosomal RNA gene, complete sequence, partial (27%) ;homologue to gb|AF206997.1| Poncirus trifoliata 18S ribosomal RNA gene, complete sequence, partial (32%) ;homologue to gb|AF206997.1| Poncirus trifoliata 18S ribosomal RNA gene, complete sequence, par…
CATGTCGGACTGTAGAATCGT	29211	4043	4248	644	0.151601	Down	0.00863306	NoMatchGene
CATGTCGGACTGTTGAACTCT	672	94	98	15	0.153061	Down	0.0089724	NoMatchGene
CATGCCATTTAACCTATCATT	182	26	26	4	0.153846	Down	0.00915828	PerfMap1-1	Sense	TC17394 ;	1 ;	similar to UniRef100_A7QUT4 Cluster: Chromosome chr1 scaffold_180, whole genome shotgun sequence; n=1; Vitis vinifera|Rep: Chromosome chr1 scaffold_180, whole genome shotgun sequence - Vitis vinifera (Grape), partial (57%) ;
CATGGGTGGCAAGAGCACCAT	178	28	26	4	0.153846	Down	0.00915828	PerfMap1-n	Sense	EY682573 ;TC2955 ;TC10809 ;TC9728 ;EY682548 ;EY698207 ;TC2516 ;EY689909 ;EY662903 ;EY709657 ;EY668994 ;EY748218 ;EY680181 ;EY749729 ;EY656123 ;	1 ;4 ;3 ;4 ;5 ;5 ;2 ;7 ;3 ;1 ;2 ;2 ;4 ;1 ;2 ;	homologue to UniRef100_Q9AWG8 Cluster: Myo-inositol-1-phosphate synthase; n=1; Actinidia arguta|Rep: Myo-inositol-1-phosphate synthase - Actinidia arguta, partial (64%) ;homologue to UniRef100_Q1HG62 Cluster: Myo-inositol 1-phosphate synthase; n=1; Passiflora edulis f. flavicarpa|Rep: Myo-inositol 1-phosphate synthase - Passiflora edulis f. flavicarpa, partial (33%) ;homologue to UniRef100_Q1HG62…
CATGGCGGCAGTGAAGGTCTT	88	14	13	2	0.153846	Down	0.00915828	MisMap1-1	Sense	EY651697 ;	4 ;	similar to UniRef100_A7Q3Y0 Cluster: Chromosome chr13 scaffold_48, whole genome shotgun sequence; n=1; Vitis vinifera|Rep: Chromosome chr13 scaffold_48, whole genome shotgun sequence - Vitis vinifera (Grape), partial (26%) ;
CATGTCGACTGTAGAACTCTT	92	12	13	2	0.153846	Down	0.00915828	NoMatchGene
CATGGTCTTTTTCCAAGGAAT	87	15	13	2	0.153846	Down	0.00915828	PerfMap1-1	Sense	TC11980 ;	2 ;	similar to UniRef100_A7P270 Cluster: Chromosome chr19 scaffold_4, whole genome shotgun sequence; n=1; Vitis vinifera|Rep: Chromosome chr19 scaffold_4, whole genome shotgun sequence - Vitis vinifera (Grape), partial (90%) ;
CATGCTCATGGATTTCTTGAA	89	12	13	2	0.153846	Down	0.00915828	PerfMap1-n	Sense	TC16546 ;TC12117 ;TC19681 ;	2 ;4 ;2 ;	similar to UniRef100_A7QFS8 Cluster: Chromosome undetermined scaffold_89, whole genome shotgun sequence; n=1; Vitis vinifera|Rep: Chromosome undetermined scaffold_89, whole genome shotgun sequence - Vitis vinifera (Grape), partial (61%) ;similar to UniRef100_A7QFS8 Cluster: Chromosome undetermined scaffold_89, whole genome shotgun sequence; n=1; Vitis vinifera|Rep: Chromosome undetermined scaffol…
CATGTAAATTAGAGAGAGAGT	90	10	13	2	0.153846	Down	0.00915828	MisMap1-1	Sense	EY689600 ;	6 ;	similar to UniRef100_Q6JX03 Cluster: Chitinase-like protein; n=1; Gossypium hirsutum|Rep: Chitinase-like protein - Gossypium hirsutum (Upland cotton) (Gossypium mexicanum), partial (15%) ;
CATGTGCAACTATTTTCTTAA	57	345	8	55	6.875	Up	0.00918257	PerfMap1-1	Sense	TC1487 ;	1 ;	homologue to UniRef100_A7QHR7 Cluster: Chromosome chr8 scaffold_99, whole genome shotgun sequence; n=1; Vitis vinifera|Rep: Chromosome chr8 scaffold_99, whole genome shotgun sequence - Vitis vinifera (Grape), partial (92%) ;
CATGCAAAGGAAAGAGCAAAA	32	212	5	34	6.8	Up	0.00959377	PerfMap1-1	Sense	TC11603 ;	3 ;	weakly similar to UniRef100_Q9XHE7 Cluster: Cytochrome p450 isoform PM17; n=1; Mentha x piperita|Rep: Cytochrome p450 isoform PM17 - Mentha piperita (Peppermint), partial (41%) ;
CATGTGGAGAGGGAGGATTGG	55	337	8	54	6.75	Up	0.00987959	PerfMap1-1	Sense	TC14003 ;	1 ;	homologue to UniRef100_O64966 Cluster: 3-hydroxy-3-methylglutaryl-coenzyme A reductase 1; n=1; Gossypium hirsutum|Rep: 3-hydroxy-3-methylglutaryl-coenzyme A reductase 1 - Gossypium hirsutum (Upland cotton) (Gossypium mexicanum), partial (56%) ;
CATGTCAAACCCCAAAATCTC	28	168	4	27	6.75	Up	0.00987959	PerfMap1-1	Sense	TC23569 ;	8 ;
CATGTACGGTTTTGAAACGGA	26	170	4	27	6.75	Up	0.00987959	PerfMap1-1	Sense	TC7753 ;	1 ;	UniRef100_Q09MH7 Cluster: Photosystem I assembly protein ycf3; n=1; Citrus sinensis|Rep: Photosystem I assembly protein ycf3 - Citrus sinensis (Sweet orange), partial (70%) ;
CATGTTTCTTGTTCTCAGCTG	59	377	9	60	6.66667	Up	0.0103779	PerfMap1-1	Sense	TC13866 ;	1 ;	similar to UniRef100_A7QD45 Cluster: Chromosome undetermined scaffold_80, whole genome shotgun sequence; n=1; Vitis vinifera|Rep: Chromosome undetermined scaffold_80, whole genome shotgun sequence - Vitis vinifera (Grape), partial (97%) ;
CATGAAGCTCAGACCGATGGG	18	127	3	20	6.66667	Up	0.0103779	PerfMap1-1	Sense	TC21950 ;	3 ;	homologue to UniRef100_Q09MI7 Cluster: DNA-directed RNA polymerase subunit beta'; n=4; Spermatophyta|Rep: DNA-directed RNA polymerase subunit beta' - Citrus sinensis (Sweet orange), partial (24%) ;
CATGTCGGACTGTAGAACTTG	2370	346	345	55	0.15942	Down	0.0105496	NoMatchGene
CATGTCGGACTGTAGAAGTCT	173	26	25	4	0.16	Down	0.0107015	NoMatchGene
CATGTGTATTTATAATGTAAA	34	209	5	33	6.6	Up	0.0107972	PerfMap1-1	Sense	TC14046 ;	1 ;	UniRef100_Q8H6Q7 Cluster: CTV.22; n=1; Poncirus trifoliata|Rep: CTV.22 - Poncirus trifoliata (Hardy orange), partial (17%) ;
CATGTTGTATTTTTATGGCAA	31	204	5	33	6.6	Up	0.0107972	PerfMap1-n	Sense	TC11002 ;TC7836 ;	1 ;1 ;	homologue to UniRef100_Q2PJS1 Cluster: WRKY53; n=1; Glycine max|Rep: WRKY53 - Glycine max (Soybean), partial (53%) ;homologue to UniRef100_Q2PJS1 Cluster: WRKY53; n=1; Glycine max|Rep: WRKY53 - Glycine max (Soybean), partial (53%) ;
CATGTCGGACTGTAGAAATCT	1531	229	223	36	0.161435	Down	0.0110836	NoMatchGene
CATGTTGAATAAATGATTATT	189	1111	27	177	6.55556	Up	0.0110876	PerfMap1-n	Sense	1540 ;TC6736 ;	1 ;1 ;	similar to UniRef100_Q9LQD2 Cluster: F28C11.8; n=2; Arabidopsis thaliana|Rep: F28C11.8 - Arabidopsis thaliana (Mouse-ear cress), partial (51%) ;
CATGTCGGACTGTAGAACTTT	1572	233	229	37	0.161572	Down	0.0111205	NoMatchGene
CATGTCGGACTGTAGAACTTA	253	36	37	6	0.162162	Down	0.0112805	NoMatchGene
CATGTCGGACCGTAGAACTCT	804	122	117	19	0.162393	Down	0.0113435	NoMatchGene
CATGTGGTTTCACTCTCACTC	39	245	6	39	6.5	Up	0.0114631	PerfMap1-n	Sense	EY677505 ;TC4056 ;	3 ;1 ;	similar to UniRef100_A7Q8F7 Cluster: Chromosome chr5 scaffold_64, whole genome shotgun sequence; n=1; Vitis vinifera|Rep: Chromosome chr5 scaffold_64, whole genome shotgun sequence - Vitis vinifera (Grape), partial (46%) ;similar to UniRef100_A7Q8F7 Cluster: Chromosome chr5 scaffold_64, whole genome shotgun sequence; n=1; Vitis vinifera|Rep: Chromosome chr5 scaffold_64, whole genome shotgun seque…
CATGCTTAAGAAGTGAGTTCA	26	162	4	26	6.5	Up	0.0114631	NoMatchGene
CATGTTGATTTGTCAACAGAT	26	163	4	26	6.5	Up	0.0114631	PerfMap1-1	Sense	TC11437 ;	2 ;	similar to UniRef100_A1BNG5 Cluster: Jasmonic acid-amino acid-conjugating enzyme; n=1; Nicotiana attenuata|Rep: Jasmonic acid-amino acid-conjugating enzyme - Nicotiana attenuata, partial (78%) ;
CATGTTCCATGTTCAATCAAT	15	83	2	13	6.5	Up	0.0114631	PerfMap1-1	Sense	TC2805 ;	2 ;	similar to UniRef100_A7QNM7 Cluster: Chromosome undetermined scaffold_133, whole genome shotgun sequence; n=1; Vitis vinifera|Rep: Chromosome undetermined scaffold_133, whole genome shotgun sequence - Vitis vinifera (Grape), partial (87%) ;
CATGTGGGACTAATCAAAGTC	13	80	2	13	6.5	Up	0.0114631	NoMatchGene
CATGTTTCATAGAGATAGGAT	14	79	2	13	6.5	Up	0.0114631	MisMap1-1	Sense	TC6279 ;	1 ;	similar to UniRef100_A6MIZ0 Cluster: Trehalose-phosphate synthase 1; n=1; Solanum lycopersicum|Rep: Trehalose-phosphate synthase 1 - Solanum lycopersicum (Tomato) (Lycopersicon esculentum), partial (19%) ;
CATGGTTGGTATATGATAAAA	17	80	2	13	6.5	Up	0.0114631	PerfMap1-n	Sense	TC5087 ;EY742171 ;	1 ;1 ;	similar to UniRef100_A7R115 Cluster: Chromosome chr4 scaffold_333, whole genome shotgun sequence; n=1; Vitis vinifera|Rep: Chromosome chr4 scaffold_333, whole genome shotgun sequence - Vitis vinifera (Grape), partial (81%) ;
CATGTGGTACATGTACGTTGA	12	79	2	13	6.5	Up	0.0114631	NoMatchGene
CATGGAACTTGTAAATTGACA	17	80	2	13	6.5	Up	0.0114631	NoMatchGene
CATGTGGATTCTGTTTTTCTT	11	80	2	13	6.5	Up	0.0114631	PerfMap1-1	Sense	TC14443 ;	1 ;
CATGTAGTTACCAAGGAAATT	12	79	2	13	6.5	Up	0.0114631	MisMap1-1	Sense	TC15757 ;	1 ;	similar to UniRef100_A7QF33 Cluster: Chromosome chr16 scaffold_86, whole genome shotgun sequence; n=1; Vitis vinifera|Rep: Chromosome chr16 scaffold_86, whole genome shotgun sequence - Vitis vinifera (Grape), partial (19%) ;
CATGATACCGTGGGTTGTACA	12	84	2	13	6.5	Up	0.0114631	NoMatchGene
CATGTTGAGGCATCTAGGATG	13	82	2	13	6.5	Up	0.0114631	PerfMap1-1	Sense	EY721065 ;	1 ;	similar to UniRef100_A7P905 Cluster: Chromosome chr3 scaffold_8, whole genome shotgun sequence; n=1; Vitis vinifera|Rep: Chromosome chr3 scaffold_8, whole genome shotgun sequence - Vitis vinifera (Grape), partial (44%) ;
CATGACTAGTGAACAAAGAAG	15	84	2	13	6.5	Up	0.0114631	PerfMap1-1	Sense	EY667540 ;	1 ;	similar to UniRef100_Q9SYI0 Cluster: Protein translocase subunit secA, chloroplast precursor; n=1; Arabidopsis thaliana|Rep: Protein translocase subunit secA, chloroplast precursor - Arabidopsis thaliana (Mouse-ear cress), partial (22%) ;
CATGCTGGCATATTATCTGTT	14	79	2	13	6.5	Up	0.0114631	NoMatchGene
CATGATAAACCTCAAATTTGC	17	84	2	13	6.5	Up	0.0114631	NoMatchGene
CATGCTGTAAAGTTCTTTGTT	16	80	2	13	6.5	Up	0.0114631	PerfMap1-1	Sense	EY733449 ;	2 ;	similar to UniRef100_A7QYH9 Cluster: Chromosome undetermined scaffold_247, whole genome shotgun sequence; n=1; Vitis vinifera|Rep: Chromosome undetermined scaffold_247, whole genome shotgun sequence - Vitis vinifera (Grape), partial (67%) ;
CATGCCCTGTCCCTTCAGCGA	65	361	9	58	6.44444	Up	0.0118533	PerfMap1-n	Sense	EY665367 ;EY751074 ;TC2686 ;EY661570 ;	1 ;1 ;2 ;1 ;	similar to UniRef100_A7QUN6 Cluster: Chromosome chr10 scaffold_179, whole genome shotgun sequence; n=1; Vitis vinifera|Rep: Chromosome chr10 scaffold_179, whole genome shotgun sequence - Vitis vinifera (Grape), partial (41%) ;similar to UniRef100_Q2HSM4 Cluster: 2OG-Fe(II) oxygenase; n=1; Medicago truncatula|Rep: 2OG-Fe(II) oxygenase - Medicago truncatula (Barrel medic), partial (55%) ;similar to…
CATGTCGGACTGTAGAACTAT	1968	293	286	47	0.164336	Down	0.0118821	NoMatchGene
CATGTTGGACTGTAGAACTCT	1922	291	279	46	0.164875	Down	0.0120343	NoMatchGene
CATGTTTTGCTAACTACAAAT	34	201	5	32	6.4	Up	0.0121764	NoMatchGene
CATGTCGGATTGTAGAACTCT	2410	367	350	58	0.165714	Down	0.0122739	NoMatchGene
CATGTCGGACTGTAGTCGTAT	5679	857	826	137	0.16586	Down	0.0123157	NoMatchGene
CATGGTGAAAAAGATGAAGCA	80	14	12	2	0.166667	Down	0.0125493	PerfMap1-n	Sense	TC7872 ;EY721123 ;	5 ;6 ;	similar to UniRef100_A7PX82 Cluster: Chromosome chr12 scaffold_36, whole genome shotgun sequence; n=1; Vitis vinifera|Rep: Chromosome chr12 scaffold_36, whole genome shotgun sequence - Vitis vinifera (Grape), partial (45%) ;similar to UniRef100_Q8LG02 Cluster: Nitrate transporter; n=1; Arabidopsis thaliana|Rep: Nitrate transporter - Arabidopsis thaliana (Mouse-ear cress), partial (24%) ;
CATGCTACTGGGAAAATGCTA	80	10	12	2	0.166667	Down	0.0125493	NoMatchGene
CATGCAATTTTTGGTGAGGAG	82	11	12	2	0.166667	Down	0.0125493	MisMap1-1	Sense	TC3866 ;	1 ;	similar to UniRef100_A7P8W4 Cluster: Chromosome chr3 scaffold_8, whole genome shotgun sequence; n=1; Vitis vinifera|Rep: Chromosome chr3 scaffold_8, whole genome shotgun sequence - Vitis vinifera (Grape), partial (57%) ;
CATGTCCAGGAGATGATGTAT	81	11	12	2	0.166667	Down	0.0125493	NoMatchGene
CATGGCCAGGGCTAGAGTGTT	80	15	12	2	0.166667	Down	0.0125493	PerfMap1-n	Sense	EY702727 ;EY700472 ;EY658999 ;EY750434 ;EY657198 ;EY710676 ;EY709234 ;EY745181 ;TC24719 ;EY740378 ;TC17477 ;TC21160 ;EY684165 ;EY729356 ;EY700608 ;TC2516 ;EY709758 ;EY745712 ;EY700847 ;EY694943 ;TC25935 ;TC6802 ;EY680034 ;EY752358 ;EY746365 ;TC14872 ;EY659429 ;TC9537 ;1344 ;TC8448 ;EY656902 ;EY719844 ;EY746334 ;EY657280 ;TC227 ;EY683834 ;EY658980 ;EY658321 ;	4 ;3 ;2 ;2 ;2 ;2 ;4 ;3 ;3 ;4 ;2 ;6 ;8 ;4 ;2 ;6 ;11 ;3 ;3 ;3 ;4 ;2 ;3 ;3 ;1 ;5 ;3 ;9 ;5 ;4 ;3 ;3 ;3 ;2 ;2 ;2 ;2 ;2 ;	homologue to UniRef100_P42802 Cluster: Inositol-3-phosphate synthase; n=1; Citrus x paradisi|Rep: Inositol-3-phosphate synthase - Citrus paradisi (Grapefruit), partial (39%) ;homologue to UniRef100_P42802 Cluster: Inositol-3-phosphate synthase; n=1; Citrus x paradisi|Rep: Inositol-3-phosphate synthase - Citrus paradisi (Grapefruit), partial (34%) ;homologue to UniRef100_P42802 Cluster: Inositol-3…
CATGGGGATTTTGAGGCGAAG	39	8	6	1	0.166667	Down	0.0125493	PerfMap1-n	Sense	EY680773 ;EY680853 ;TC17218 ;PTCs00191.1 ;TC4367 ;	5 ;6 ;7 ;8 ;8 ;	similar to UniRef100_A7NZQ3 Cluster: Chromosome chr6 scaffold_3, whole genome shotgun sequence; n=1; Vitis vinifera|Rep: Chromosome chr6 scaffold_3, whole genome shotgun sequence - Vitis vinifera (Grape), partial (30%) ;similar to UniRef100_A7NZQ3 Cluster: Chromosome chr6 scaffold_3, whole genome shotgun sequence; n=1; Vitis vinifera|Rep: Chromosome chr6 scaffold_3, whole genome shotgun sequence …
CATGTTTCGTTCAAAGAAAGC	38	9	6	1	0.166667	Down	0.0125493	NoMatchGene
CATGCAATTTTCCATAATGTT	41	7	6	1	0.166667	Down	0.0125493	PerfMap1-n	Antisense	EY719570 ;TC2520 ;EY722755 ;EY714292 ;EY739242 ;TC8571 ;TC24843 ;EY719519 ;TC4834 ;EY717115 ;	2 ;5 ;4 ;7 ;7 ;4 ;5 ;3 ;5 ;5 ;	similar to UniRef100_O81102 Cluster: Glutamate decarboxylase isozyme 1; n=1; Nicotiana tabacum|Rep: Glutamate decarboxylase isozyme 1 - Nicotiana tabacum (Common tobacco), partial (25%) ;similar to UniRef100_P54767 Cluster: Glutamate decarboxylase; n=1; Solanum lycopersicum|Rep: Glutamate decarboxylase - Solanum lycopersicum (Tomato) (Lycopersicon esculentum), partial (85%) ;similar to UniRef100_…
CATGATGCTGATGGTCTTGTT	39	9	6	1	0.166667	Down	0.0125493	PerfMap1-n	Sense	TC21148 ;TC10561 ;	2 ;1 ;	similar to UniRef100_A7PP04 Cluster: Chromosome chr8 scaffold_23, whole genome shotgun sequence; n=1; Vitis vinifera|Rep: Chromosome chr8 scaffold_23, whole genome shotgun sequence - Vitis vinifera (Grape), partial (66%) ;similar to UniRef100_UPI000034F06B Cluster: mRNA capping enzyme family protein; n=1; Arabidopsis thaliana|Rep: mRNA capping enzyme family protein - Arabidopsis thaliana, partial…
CATGAACTGTGACCCGGAACC	42	8	6	1	0.166667	Down	0.0125493	PerfMap1-n	Sense	PTCs00310.1 ;TC532 ;	1 ;1 ;	| PUT-155a-Citrus_sinensis-10331 | MADS family TF, nucleic acid sequence ;similar to UniRef100_Q8LLR1 Cluster: MADS-box protein 3; n=1; Vitis vinifera|Rep: MADS-box protein 3 - Vitis vinifera (Grape), complete ;
CATGCTTGATATACCACCTGC	39	9	6	1	0.166667	Down	0.0125493	PerfMap1-n	Sense	TC1274 ;EY741192 ;EY749913 ;EY731069 ;TC9388 ;TC11253 ;EY744572 ;EY700714 ;EY742967 ;TC25928 ;EY684220 ;	5 ;3 ;4 ;3 ;5 ;7 ;4 ;5 ;4 ;2 ;4 ;	homologue to UniRef100_Q2PYY8 Cluster: Malate dehydrogenase; n=1; Solanum tuberosum|Rep: Malate dehydrogenase - Solanum tuberosum (Potato), partial (80%) ;homologue to UniRef100_P57106 Cluster: Malate dehydrogenase, cytoplasmic 2; n=1; Arabidopsis thaliana|Rep: Malate dehydrogenase, cytoplasmic 2 - Arabidopsis thaliana (Mouse-ear cress), partial (55%) ;homologue to UniRef100_A7Q1T8 Cluster: Malat…
CATGGAGCTGAAGGCTTATCC	41	6	6	1	0.166667	Down	0.0125493	PerfMap1-n	Sense	TC16478 ;EY730409 ;TC23959 ;TC729 ;	5 ;1 ;5 ;2 ;
CATGTCGGACTGTAGAATCTT	44	0	6	1	0.166667	Down	0.0125493	NoMatchGene
CATGGACAATGGACTAAAACT	43	5	6	1	0.166667	Down	0.0125493	MisMap1-1	Antisense	TC17616 ;	4 ;	homologue to UniRef100_Q2QCX6 Cluster: Sterol-C5-desaturase DWF7; n=1; Gossypium hirsutum|Rep: Sterol-C5-desaturase DWF7 - Gossypium hirsutum (Upland cotton) (Gossypium mexicanum), partial (94%) ;
CATGATAATGAAACATAATAA	42	7	6	1	0.166667	Down	0.0125493	PerfMap1-1	Sense	CF832551 ;	1 ;	weakly similar to UniRef100_A8MRU3 Cluster: Uncharacterized protein At4g24220.2; n=1; Arabidopsis thaliana|Rep: Uncharacterized protein At4g24220.2 - Arabidopsis thaliana (Mouse-ear cress), partial (35%) ;
CATGGCTACAATCAGCCTGAA	43	8	6	1	0.166667	Down	0.0125493	NoMatchGene
CATGTCGGACTTGTAGAACTT	39	2	6	1	0.166667	Down	0.0125493	NoMatchGene
CATGTCGGACTGTAGACTCGT	40	2	6	1	0.166667	Down	0.0125493	NoMatchGene
CATGGGCAATCCAGGGTGCCT	41	7	6	1	0.166667	Down	0.0125493	PerfMap1-n	Sense	EY724983 ;EY732534 ;TC19376 ;	3 ;3 ;4 ;	weakly similar to UniRef100_Q8RWI9 Cluster: White-brown complex homolog protein 15; n=1; Arabidopsis thaliana|Rep: White-brown complex homolog protein 15 - Arabidopsis thaliana (Mouse-ear cress), partial (31%) ;weakly similar to UniRef100_Q8RWI9 Cluster: White-brown complex homolog protein 15; n=1; Arabidopsis thaliana|Rep: White-brown complex homolog protein 15 - Arabidopsis thaliana (Mouse-ear …
CATGAAACTTTTGCTAGTAGA	44	9	6	1	0.166667	Down	0.0125493	PerfMap1-n	Sense	EY734183 ;TC16284 ;TC25186 ;TC1583 ;	2 ;1 ;3 ;3 ;	similar to UniRef100_Q93YF1 Cluster: Nucleic acid binding protein; n=1; Nicotiana tabacum|Rep: Nucleic acid binding protein - Nicotiana tabacum (Common tobacco), partial (45%) ;similar to UniRef100_A7NTR1 Cluster: Chromosome chr18 scaffold_1, whole genome shotgun sequence; n=1; Vitis vinifera|Rep: Chromosome chr18 scaffold_1, whole genome shotgun sequence - Vitis vinifera (Grape), partial (28%) ;…
CATGAAGGAGTCAAAGGGATT	42	6	6	1	0.166667	Down	0.0125493	MisMap1-1	Sense	EY737434 ;	2 ;
CATGTTTTTGGCAATTTATTT	44	5	6	1	0.166667	Down	0.0125493	NoMatchGene
CATGGGAAGGAGAATTTGGGA	42	7	6	1	0.166667	Down	0.0125493	NoMatchGene
CATGGGATCTTGATGATGAAT	44	7	6	1	0.166667	Down	0.0125493	PerfMap1-n	Sense	EY751067 ;TC15245 ;TC17807 ;	2 ;2 ;4 ;	similar to UniRef100_A7P285 Cluster: Chromosome chr19 scaffold_4, whole genome shotgun sequence; n=2; Vitis vinifera|Rep: Chromosome chr19 scaffold_4, whole genome shotgun sequence - Vitis vinifera (Grape), partial (25%) ;similar to UniRef100_A7P285 Cluster: Chromosome chr19 scaffold_4, whole genome shotgun sequence; n=2; Vitis vinifera|Rep: Chromosome chr19 scaffold_4, whole genome shotgun seque…
CATGGCCAGTCAAGGGGAAAC	42	8	6	1	0.166667	Down	0.0125493	MisMap1-1	Sense	EY735939 ;	4 ;	similar to UniRef100_A7PJE1 Cluster: Chromosome chr12 scaffold_18, whole genome shotgun sequence; n=1; Vitis vinifera|Rep: Chromosome chr12 scaffold_18, whole genome shotgun sequence - Vitis vinifera (Grape), partial (12%) ;
CATGACTGCCTGTTTCAACAA	40	8	6	1	0.166667	Down	0.0125493	NoMatchGene
CATGGCACAAGACAAGTCAGA	42	9	6	1	0.166667	Down	0.0125493	PerfMap1-1	Sense	TC20468 ;	2 ;	similar to UniRef100_A7PAP3 Cluster: Chromosome chr14 scaffold_9, whole genome shotgun sequence; n=1; Vitis vinifera|Rep: Chromosome chr14 scaffold_9, whole genome shotgun sequence - Vitis vinifera (Grape), partial (51%) ;
CATGTCAACTCTATATGCATG	39	8	6	1	0.166667	Down	0.0125493	NoMatchGene
CATGGATCTGGAAGGAGGAGA	39	4	6	1	0.166667	Down	0.0125493	PerfMap1-n	Sense	EY671379 ;TC15548 ;TC6917 ;EY700237 ;EY748432 ;	4 ;6 ;7 ;6 ;4 ;	similar to UniRef100_Q9FJJ7 Cluster: Genomic DNA, chromosome 5, TAC clone: K19B1; n=1; Arabidopsis thaliana|Rep: Genomic DNA, chromosome 5, TAC clone: K19B1 - Arabidopsis thaliana (Mouse-ear cress), partial (27%) ;similar to UniRef100_A7PDM0 Cluster: Chromosome chr17 scaffold_12, whole genome shotgun sequence; n=1; Vitis vinifera|Rep: Chromosome chr17 scaffold_12, whole genome shotgun sequence - …
CATGTTAACAGGAAATATGAT	38	7	6	1	0.166667	Down	0.0125493	NoMatchGene
CATGGTCGTTACCTCACTGCT	44	9	6	1	0.166667	Down	0.0125493	NoMatchGene
CATGACTGCCGAACTTTCTAA	39	8	6	1	0.166667	Down	0.0125493	PerfMap1-1	Sense	TC18923 ;	4 ;	similar to UniRef100_A7R084 Cluster: Chromosome undetermined scaffold_298, whole genome shotgun sequence; n=1; Vitis vinifera|Rep: Chromosome undetermined scaffold_298, whole genome shotgun sequence - Vitis vinifera (Grape), partial (80%) ;
CATGCCTACTCAAAAAATTGG	43	8	6	1	0.166667	Down	0.0125493	PerfMap1-n	Sense	TC11665 ;TC16089 ;TC423 ;	3 ;3 ;3 ;	similar to UniRef100_A7QMU7 Cluster: Chromosome chr14 scaffold_128, whole genome shotgun sequence; n=1; Vitis vinifera|Rep: Chromosome chr14 scaffold_128, whole genome shotgun sequence - Vitis vinifera (Grape), partial (41%) ;similar to UniRef100_A7QMU7 Cluster: Chromosome chr14 scaffold_128, whole genome shotgun sequence; n=1; Vitis vinifera|Rep: Chromosome chr14 scaffold_128, whole genome shotg…
CATGTTCAATTCAGAAGAGCA	42	0	6	1	0.166667	Down	0.0125493	PerfMap1-n	Sense	EY731431 ;TC3580 ;EY719767 ;	3 ;3 ;3 ;	similar to UniRef100_A7PI07 Cluster: Chromosome chr13 scaffold_17, whole genome shotgun sequence; n=1; Vitis vinifera|Rep: Chromosome chr13 scaffold_17, whole genome shotgun sequence - Vitis vinifera (Grape), partial (25%) ;similar to UniRef100_A7PI07 Cluster: Chromosome chr13 scaffold_17, whole genome shotgun sequence; n=1; Vitis vinifera|Rep: Chromosome chr13 scaffold_17, whole genome shotgun s…
CATGGATTAGTGATCTCTATT	42	4	6	1	0.166667	Down	0.0125493	NoMatchGene
CATGCTGTTTGGTGCAATTGG	39	2	6	1	0.166667	Down	0.0125493	PerfMap1-n	Sense	EY666999 ;TC6093 ;	1 ;4 ;	homologue to UniRef100_Q6J1B9 Cluster: Sodium/hydrogen exchanger; n=1; Citrus reticulata|Rep: Sodium/hydrogen exchanger - Citrus reticulata (Tangerine), partial (34%) ;UniRef100_Q6J1B9 Cluster: Sodium/hydrogen exchanger; n=1; Citrus reticulata|Rep: Sodium/hydrogen exchanger - Citrus reticulata (Tangerine), partial (77%) ;
CATGTGGACTGTAGAACTCTG	38	8	6	1	0.166667	Down	0.0125493	NoMatchGene
CATGTCGGGACTGTAGTCGTA	42	8	6	1	0.166667	Down	0.0125493	NoMatchGene
CATGATTTCCAGGTTGGAGAC	43	8	6	1	0.166667	Down	0.0125493	PerfMap1-1	Sense	CK932862 ;	2 ;	similar to UniRef100_O82501 Cluster: F2P3.9 protein; n=1; Arabidopsis thaliana|Rep: F2P3.9 protein - Arabidopsis thaliana (Mouse-ear cress), partial (16%) ;
CATGAAACTTCAAGTGTATAT	39	3	6	1	0.166667	Down	0.0125493	PerfMap1-n	Sense	TC19184 ;EY686310 ;TC15302 ;	1 ;1 ;1 ;	similar to UniRef100_A7NUC6 Cluster: Chromosome chr18 scaffold_1, whole genome shotgun sequence; n=1; Vitis vinifera|Rep: Chromosome chr18 scaffold_1, whole genome shotgun sequence - Vitis vinifera (Grape), partial (76%) ;Magnaporthe grisea genes for 18S rRNA 5.8S rRNA 26S rRNA complete sequence rDNA repeat unit ;homologue to UniRef100_A7NUC6 Cluster: Chromosome chr18 scaffold_1, whole genome sho…
CATGCAAGTTTATTTTCTATA	40	9	6	1	0.166667	Down	0.0125493	PerfMap1-n	Sense	TC19567 ;TC25655 ;	6 ;4 ;	similar to UniRef100_Q93WX4 Cluster: Suppressor of K+ transport growth defect-like protein; n=1; Musa acuminata|Rep: Suppressor of K+ transport growth defect-like protein - Musa acuminata (Banana), partial (77%) ;
CATGCAAAACAAGCAATTGAA	39	5	6	1	0.166667	Down	0.0125493	MisMap1-n	Sense	TC23469 ;CX045688 ;TC26055 ;	10 ;1 ;2 ;	homologue to UniRef100_Q9MAY4 Cluster: ABC transporter homolog; n=1; Populus nigra|Rep: ABC transporter homolog - Populus nigra (Lombardy poplar), partial (57%) ;homologue to UniRef100_Q9MAY4 Cluster: ABC transporter homolog; n=1; Populus nigra|Rep: ABC transporter homolog - Populus nigra (Lombardy poplar), partial (43%) ;homologue to UniRef100_Q9MAY4 Cluster: ABC transporter homolog; n=1; Populu…
CATGCATTCAAGGTCATACAC	43	9	6	1	0.166667	Down	0.0125493	NoMatchGene
CATGGTGGATTAAATGATGAA	42	9	6	1	0.166667	Down	0.0125493	PerfMap1-n	Sense	EY741692 ;TC3170 ;EY744331 ;TC2914 ;	2 ;6 ;3 ;1 ;	similar to UniRef100_Q53M44 Cluster: At2g43970/F6E13.10; n=1; Oryza sativa Japonica Group|Rep: At2g43970/F6E13.10 - Oryza sativa subsp. japonica (Rice), partial (26%) ;similar to UniRef100_A7QB10 Cluster: Chromosome chr5 scaffold_72, whole genome shotgun sequence; n=1; Vitis vinifera|Rep: Chromosome chr5 scaffold_72, whole genome shotgun sequence - Vitis vinifera (Grape), partial (97%) ;similar t…
CATGCAGTTTTGCACTTGGTT	40	0	6	1	0.166667	Down	0.0125493	NoMatchGene
CATGGACATTTGTTGAGCAAG	39	9	6	1	0.166667	Down	0.0125493	PerfMap1-n	Antisense	TC4049 ;EY690952 ;	1 ;1 ;	similar to UniRef100_A7QL58 Cluster: ATP-dependent Clp protease proteolytic subunit; n=1; Vitis vinifera|Rep: ATP-dependent Clp protease proteolytic subunit - Vitis vinifera (Grape), partial (86%) ;similar to UniRef100_A7QL58 Cluster: ATP-dependent Clp protease proteolytic subunit; n=1; Vitis vinifera|Rep: ATP-dependent Clp protease proteolytic subunit - Vitis vinifera (Grape), partial (30%) ;
CATGAGCTTGCTCTCACCATC	42	7	6	1	0.166667	Down	0.0125493	NoMatchGene
CATGGGGGTTGAGGAGAAAGA	38	5	6	1	0.166667	Down	0.0125493	PerfMap1-n	Antisense	TC11432 ;TC14158 ;TC11893 ;DR908579 ;EY689476 ;	4 ;6 ;4 ;3 ;5 ;	similar to UniRef100_A7Q2Y2 Cluster: Chromosome chr12 scaffold_47, whole genome shotgun sequence; n=1; Vitis vinifera|Rep: Chromosome chr12 scaffold_47, whole genome shotgun sequence - Vitis vinifera (Grape), partial (50%) ;similar to UniRef100_A7Q2Y2 Cluster: Chromosome chr12 scaffold_47, whole genome shotgun sequence; n=1; Vitis vinifera|Rep: Chromosome chr12 scaffold_47, whole genome shotgun s…
CATGATCCGCAATCTTGTAGC	41	8	6	1	0.166667	Down	0.0125493	MisMap1-1	Sense	EY756758 ;	1 ;	similar to UniRef100_Q6Z6H7 Cluster: Armadillo/beta-catenin repeat protein-like; n=1; Oryza sativa Japonica Group|Rep: Armadillo/beta-catenin repeat protein-like - Oryza sativa subsp. japonica (Rice), partial (11%) ;
CATGGAGGCAAGTGGCACAAG	39	7	6	1	0.166667	Down	0.0125493	PerfMap1-n	Sense	TC22647 ;TC7287 ;EY703384 ;	2 ;4 ;3 ;	homologue to UniRef100_Q8LPM3 Cluster: Phosphorylase; n=1; Citrus hybrid cultivar|Rep: Phosphorylase - Citrus hybrid cultivar, partial (47%) ;homologue to UniRef100_Q8LPM3 Cluster: Phosphorylase; n=1; Citrus hybrid cultivar|Rep: Phosphorylase - Citrus hybrid cultivar, partial (26%) ;homologue to UniRef100_Q8LPM3 Cluster: Phosphorylase; n=1; Citrus hybrid cultivar|Rep: Phosphorylase - Citrus hybri…
CATGGCCACTGACGCCGAGAA	41	9	6	1	0.166667	Down	0.0125493	PerfMap1-n	Sense	EY735099 ;EY735077 ;EY708691 ;EY749757 ;TC7121 ;TC8675 ;	3 ;5 ;4 ;4 ;8 ;4 ;	similar to UniRef100_Q19TV8 Cluster: UDP-glucose pyrophosphorylase; n=1; Cucumis melo|Rep: UDP-glucose pyrophosphorylase - Cucumis melo (Muskmelon), partial (29%) ;similar to UniRef100_Q19TV8 Cluster: UDP-glucose pyrophosphorylase; n=1; Cucumis melo|Rep: UDP-glucose pyrophosphorylase - Cucumis melo (Muskmelon), partial (43%) ;similar to UniRef100_P19595 Cluster: UTP--glucose-1-phosphate uridylylt…
CATGCCTCTTGACAACAACCA	40	5	6	1	0.166667	Down	0.0125493	PerfMap1-n	Sense	TC13067 ;TC14517 ;	2 ;2 ;	similar to UniRef100_A7P2L1 Cluster: Chromosome chr1 scaffold_5, whole genome shotgun sequence; n=1; Vitis vinifera|Rep: Chromosome chr1 scaffold_5, whole genome shotgun sequence - Vitis vinifera (Grape), partial (38%) ;similar to UniRef100_A7P2L1 Cluster: Chromosome chr1 scaffold_5, whole genome shotgun sequence; n=1; Vitis vinifera|Rep: Chromosome chr1 scaffold_5, whole genome shotgun sequence …
CATGATTGAACAAGACCTTGA	42	7	6	1	0.166667	Down	0.0125493	PerfMap1-n	Sense	TC14011 ;EY726384 ;CK665536 ;EY650623 ;	2 ;2 ;2 ;2 ;	similar to UniRef100_A7QSV7 Cluster: Chromosome undetermined scaffold_163, whole genome shotgun sequence; n=1; Vitis vinifera|Rep: Chromosome undetermined scaffold_163, whole genome shotgun sequence - Vitis vinifera (Grape), partial (41%) ;similar to UniRef100_A7QSV7 Cluster: Chromosome undetermined scaffold_163, whole genome shotgun sequence; n=1; Vitis vinifera|Rep: Chromosome undetermined scaf…
CATGTCTGAGAGAGCGTGGAC	44	3	6	1	0.166667	Down	0.0125493	PerfMap1-n	Sense	EY686881 ;TC17090 ;TC25370 ;	5 ;6 ;4 ;	homologue to UniRef100_Q94F62 Cluster: BRASSINOSTEROID INSENSITIVE 1-associated receptor kinase 1 precursor; n=1; Arabidopsis thaliana|Rep: BRASSINOSTEROID INSENSITIVE 1-associated receptor kinase 1 precursor - Arabidopsis thaliana (Mouse-ear cress), partial (28%) ;homologue to UniRef100_A7QY46 Cluster: Chromosome chr12 scaffold_238, whole genome shotgun sequence; n=1; Vitis vinifera|Rep: Chromos…
CATGCCCACCCCATCTTCTGG	41	6	6	1	0.166667	Down	0.0125493	PerfMap1-1	Antisense	TC7433 ;	1 ;	homologue to UniRef100_P93774 Cluster: Shaggy-like kinase; n=1; Ricinus communis|Rep: Shaggy-like kinase - Ricinus communis (Castor bean), partial (49%) ;
CATGCGGATCCCGATGCTGAC	42	6	6	1	0.166667	Down	0.0125493	PerfMap1-1	Sense	TC5744 ;	3 ;	similar to UniRef100_A9YWR1 Cluster: Hydroxyproline-rich glycoprotein; n=1; Medicago truncatula|Rep: Hydroxyproline-rich glycoprotein - Medicago truncatula (Barrel medic), partial (73%) ;
CATGGCGACAATGTTATTTTG	40	8	6	1	0.166667	Down	0.0125493	NoMatchGene
CATGAGATAGCTTCTTTCATG	44	5	6	1	0.166667	Down	0.0125493	PerfMap1-n	Sense	TC7726 ;TC2935 ;	4 ;3 ;	homologue to UniRef100_A7NZG0 Cluster: Chromosome chr6 scaffold_3, whole genome shotgun sequence; n=1; Vitis vinifera|Rep: Chromosome chr6 scaffold_3, whole genome shotgun sequence - Vitis vinifera (Grape), partial (92%) ;similar to UniRef100_Q7DLR9 Cluster: Proteasome subunit beta type-4 precursor; n=1; Arabidopsis thaliana|Rep: Proteasome subunit beta type-4 precursor - Arabidopsis thaliana (Mo…
CATGACCGGGTGAAGATGGAT	38	9	6	1	0.166667	Down	0.0125493	PerfMap1-n	Sense	EY675621 ;TC15019 ;TC12459 ;TC15454 ;	4 ;4 ;4 ;4 ;	similar to UniRef100_A7PMA5 Cluster: Chromosome chr14 scaffold_21, whole genome shotgun sequence; n=1; Vitis vinifera|Rep: Chromosome chr14 scaffold_21, whole genome shotgun sequence - Vitis vinifera (Grape), partial (47%) ;similar to UniRef100_A7PMA5 Cluster: Chromosome chr14 scaffold_21, whole genome shotgun sequence; n=1; Vitis vinifera|Rep: Chromosome chr14 scaffold_21, whole genome shotgun s…
CATGAGAGAGCTATATGAGCA	39	2	6	1	0.166667	Down	0.0125493	NoMatchGene
CATGGAGAAAGGTGATTGCAT	41	6	6	1	0.166667	Down	0.0125493	PerfMap1-n	Sense	TC20317 ;EY698325 ;	3 ;3 ;	homologue to UniRef100_Q1KUX5 Cluster: 6-phosphogluconate dehydrogenase, decarboxylating; n=1; Cleome spinosa|Rep: 6-phosphogluconate dehydrogenase, decarboxylating - Cleome spinosa, partial (41%) ;similar to UniRef100_Q1KUX5 Cluster: 6-phosphogluconate dehydrogenase, decarboxylating; n=1; Cleome spinosa|Rep: 6-phosphogluconate dehydrogenase, decarboxylating - Cleome spinosa, partial (39%) ;
CATGGAATTCCAGAGGAAGCA	41	2	6	1	0.166667	Down	0.0125493	NoMatchGene
CATGCTCAGAAGTACTTTATC	38	4	6	1	0.166667	Down	0.0125493	PerfMap1-1	Sense	EY719352 ;	3 ;	similar to UniRef100_Q8S9H7 Cluster: MYB-like transcription factor DIVARICATA; n=1; Antirrhinum majus|Rep: MYB-like transcription factor DIVARICATA - Antirrhinum majus (Garden snapdragon), partial (35%) ;
CATGACCGGTGCAACAGTCGA	44	4	6	1	0.166667	Down	0.0125493	PerfMap1-n	Sense	EY749381 ;TC5613 ;	3 ;3 ;	similar to UniRef100_A7P060 Cluster: Chromosome chr6 scaffold_3, whole genome shotgun sequence; n=1; Vitis vinifera|Rep: Chromosome chr6 scaffold_3, whole genome shotgun sequence - Vitis vinifera (Grape), partial (98%) ;similar to UniRef100_A7P060 Cluster: Chromosome chr6 scaffold_3, whole genome shotgun sequence; n=1; Vitis vinifera|Rep: Chromosome chr6 scaffold_3, whole genome shotgun sequence …
CATGGACACCACCCATCTTGC	40	9	6	1	0.166667	Down	0.0125493	MisMap1-1	Sense	CN185363 ;	1 ;	similar to UniRef100_A7P6F6 Cluster: Chromosome chr9 scaffold_7, whole genome shotgun sequence; n=1; Vitis vinifera|Rep: Chromosome chr9 scaffold_7, whole genome shotgun sequence - Vitis vinifera (Grape), partial (21%) ;
CATGCAAATATAGAAGATACA	40	9	6	1	0.166667	Down	0.0125493	PerfMap1-n	Sense	CF836572 ;TC20236 ;	3 ;3 ;	similar to UniRef100_A7NW31 Cluster: Chromosome chr5 scaffold_2, whole genome shotgun sequence; n=1; Vitis vinifera|Rep: Chromosome chr5 scaffold_2, whole genome shotgun sequence - Vitis vinifera (Grape), partial (16%) ;similar to UniRef100_A7NW31 Cluster: Chromosome chr5 scaffold_2, whole genome shotgun sequence; n=1; Vitis vinifera|Rep: Chromosome chr5 scaffold_2, whole genome shotgun sequence …
CATGTTCCCAGCATAAAATGG	44	7	6	1	0.166667	Down	0.0125493	NoMatchGene
CATGTCGACTGTAGAATCGTA	41	3	6	1	0.166667	Down	0.0125493	NoMatchGene
CATGTATCTGGGTGCACGCTT	38	8	6	1	0.166667	Down	0.0125493	PerfMap1-n	Sense	EY733229 ;EY741007 ;TC19473 ;TC941 ;TC5144 ;EY709467 ;EY740594 ;EY741800 ;EY667620 ;TC9491 ;	1 ;2 ;8 ;3 ;4 ;4 ;3 ;2 ;1 ;4 ;	similar to UniRef100_Q52QX8 Cluster: Cysteine protease CP1; n=1; Manihot esculenta|Rep: Cysteine protease CP1 - Manihot esculenta (Cassava) (Manioc), partial (35%) ;similar to UniRef100_A5HIJ6 Cluster: Cysteine protease Cp6; n=1; Actinidia deliciosa|Rep: Cysteine protease Cp6 - Actinidia deliciosa (Kiwi), partial (54%) ;similar to UniRef100_A5HIJ6 Cluster: Cysteine protease Cp6; n=1; Actinidia de…
CATGTCCTTCAGTTAATGCTT	40	7	6	1	0.166667	Down	0.0125493	MisMap1-1	Sense	664 ;	3 ;
CATGGAATTTCCAAAGGCTGA	43	7	6	1	0.166667	Down	0.0125493	PerfMap1-1	Sense	TC4383 ;	5 ;	similar to UniRef100_A7NTP5 Cluster: Chromosome chr18 scaffold_1, whole genome shotgun sequence; n=2; Vitis vinifera|Rep: Chromosome chr18 scaffold_1, whole genome shotgun sequence - Vitis vinifera (Grape), partial (75%) ;
CATGCCAACTTCTGGAGTGAT	38	4	6	1	0.166667	Down	0.0125493	PerfMap1-1	Sense	TC7865 ;	2 ;	similar to UniRef100_A7QCH3 Cluster: Chromosome chr12 scaffold_78, whole genome shotgun sequence; n=1; Vitis vinifera|Rep: Chromosome chr12 scaffold_78, whole genome shotgun sequence - Vitis vinifera (Grape), partial (44%) ;
CATGAGTTTACAGATGTTGTG	40	2	6	1	0.166667	Down	0.0125493	PerfMap1-n	Sense	TC3789 ;EY707060 ;	4 ;4 ;	similar to UniRef100_A9TVY3 Cluster: Predicted protein; n=1; Physcomitrella patens subsp. patens|Rep: Predicted protein - Physcomitrella patens subsp. patens, partial (86%) ;similar to UniRef100_A9TVY3 Cluster: Predicted protein; n=1; Physcomitrella patens subsp. patens|Rep: Predicted protein - Physcomitrella patens subsp. patens, partial (82%) ;
CATGGCCATCTCATACCATTC	41	8	6	1	0.166667	Down	0.0125493	PerfMap1-n	Sense	TC8686 ;CK935463 ;	2 ;2 ;	similar to UniRef100_A7Q9P7 Cluster: Chromosome chr5 scaffold_67, whole genome shotgun sequence; n=1; Vitis vinifera|Rep: Chromosome chr5 scaffold_67, whole genome shotgun sequence - Vitis vinifera (Grape), partial (79%) ;similar to UniRef100_A7Q9P7 Cluster: Chromosome chr5 scaffold_67, whole genome shotgun sequence; n=1; Vitis vinifera|Rep: Chromosome chr5 scaffold_67, whole genome shotgun seque…
CATGTTCAAGGGATTGGCAAT	41	9	6	1	0.166667	Down	0.0125493	NoMatchGene
CATGTCGGACTGTAGAACGAT	44	2	6	1	0.166667	Down	0.0125493	NoMatchGene
CATGTTGTCATACAGCCCCTT	38	9	6	1	0.166667	Down	0.0125493	PerfMap1-1	Sense	CK938422 ;	4 ;	weakly similar to UniRef100_A7PHL4 Cluster: Chromosome chr17 scaffold_16, whole genome shotgun sequence; n=1; Vitis vinifera|Rep: Chromosome chr17 scaffold_16, whole genome shotgun sequence - Vitis vinifera (Grape), partial (79%) ;
CATGAACCTATCTCTATCAGT	40	5	6	1	0.166667	Down	0.0125493	PerfMap1-n	Sense	EY727772 ;TC407 ;EY733025 ;TC20237 ;EY671971 ;TC5416 ;TC2985 ;TC342 ;	1 ;6 ;3 ;4 ;4 ;4 ;4 ;4 ;	similar to UniRef100_Q1HER6 Cluster: Cathepsin B; n=2; Nicotiana|Rep: Cathepsin B - Nicotiana benthamiana, partial (46%) ;similar to UniRef100_Q2HV09 Cluster: Peptidase C1A, papain; Somatotropin hormone; Peptidase C1, propeptide; n=1; Medicago truncatula|Rep: Peptidase C1A, papain; Somatotropin hormone; Peptidase C1, propeptide - Medicago truncatula (Barrel medic), partial (74%) ;similar to UniRe…
CATGGGCGGCTCAAGACAATA	42	4	6	1	0.166667	Down	0.0125493	NoMatchGene
CATGTAAATCCTATCTTTGAG	39	9	6	1	0.166667	Down	0.0125493	PerfMap1-n	Sense	EY686707 ;CB293266 ;	3 ;3 ;	homologue to UniRef100_A7PLP1 Cluster: Chromosome chr7 scaffold_20, whole genome shotgun sequence; n=1; Vitis vinifera|Rep: Chromosome chr7 scaffold_20, whole genome shotgun sequence - Vitis vinifera (Grape), partial (38%) ;homologue to UniRef100_A7PLP1 Cluster: Chromosome chr7 scaffold_20, whole genome shotgun sequence; n=1; Vitis vinifera|Rep: Chromosome chr7 scaffold_20, whole genome shotgun s…
CATGCTACCCTTGCTTTGAGT	39	6	6	1	0.166667	Down	0.0125493	PerfMap1-n	Antisense	TC7390 ;TC6697 ;TC11353 ;EY740280 ;EY729530 ;	2 ;2 ;2 ;2 ;2 ;	homologue to UniRef100_A7QZS6 Cluster: Chromosome chr13 scaffold_286, whole genome shotgun sequence; n=1; Vitis vinifera|Rep: Chromosome chr13 scaffold_286, whole genome shotgun sequence - Vitis vinifera (Grape), partial (97%) ;homologue to UniRef100_A7QVI1 Cluster: Chromosome chr16 scaffold_189, whole genome shotgun sequence; n=1; Vitis vinifera|Rep: Chromosome chr16 scaffold_189, whole genome s…
CATGGAAGTCATCATAGAGGA	38	5	6	1	0.166667	Down	0.0125493	PerfMap1-1	Sense	EY716411 ;	1 ;	similar to UniRef100_Q0WRR0 Cluster: ATP-dependent RNA helicase-like protein; n=1; Arabidopsis thaliana|Rep: ATP-dependent RNA helicase-like protein - Arabidopsis thaliana (Mouse-ear cress), partial (32%) ;
CATGGTGTTAAAATTGAGCTG	44	7	6	1	0.166667	Down	0.0125493	PerfMap1-1	Sense	EY702628 ;	2 ;	similar to UniRef100_A7PCF2 Cluster: Chromosome chr2 scaffold_11, whole genome shotgun sequence; n=1; Vitis vinifera|Rep: Chromosome chr2 scaffold_11, whole genome shotgun sequence - Vitis vinifera (Grape), partial (16%) ;
CATGGCTGAACACCCTGGTAT	40	9	6	1	0.166667	Down	0.0125493	PerfMap1-1	Sense	EY712390 ;	3 ;	similar to UniRef100_A7QNF0 Cluster: Chromosome chr2 scaffold_132, whole genome shotgun sequence; n=1; Vitis vinifera|Rep: Chromosome chr2 scaffold_132, whole genome shotgun sequence - Vitis vinifera (Grape), partial (31%) ;
CATGCGAGAAAAAGCACCAGA	43	6	6	1	0.166667	Down	0.0125493	PerfMap1-1	Sense	TC25917 ;	4 ;	homologue to UniRef100_A7PLU7 Cluster: Chromosome chr14 scaffold_21, whole genome shotgun sequence; n=1; Vitis vinifera|Rep: Chromosome chr14 scaffold_21, whole genome shotgun sequence - Vitis vinifera (Grape), partial (79%) ;
CATGGACGTTAAGGCTGCTGA	38	7	6	1	0.166667	Down	0.0125493	MisMap1-n	Sense	EY734241 ;370 ;EY725460 ;389 ;TC23559 ;TC21600 ;PTCs00504.1 ;TC22456 ;TC16972 ;TC9865 ;TC19581 ;TC24423 ;TC16179 ;TC21879 ;TC6302 ;TC16635 ;TC20199 ;EY659616 ;TC21735 ;TC16377 ;TC21720 ;TC10447 ;421 ;EY720410 ;TC22888 ;TC22322 ;TC16228 ;TC15811 ;EY666770 ;EY744029 ;EY682022 ;EY686117 ;TC21747 ;TC12323 ;TC18269 ;EY734611 ;TC17854 ;EY751068 ;EY740781 ;TC23052 ;TC3726 ;TC25610 ;TC16747 ;TC11170 ;EY6…	7 ;5 ;2 ;4 ;5 ;5 ;2 ;6 ;4 ;5 ;6 ;7 ;9 ;7 ;5 ;5 ;7 ;2 ;6 ;6 ;3 ;5 ;5 ;5 ;4 ;8 ;5 ;5 ;5 ;6 ;5 ;5 ;5 ;7 ;4 ;3 ;6 ;5 ;6 ;2 ;5 ;2 ;5 ;5 ;3 ;4 ;5 ;4 ;6 ;5 ;5 ;12 ;7 ;6 ;5 ;3 ;	homologue to UniRef100_O80336 Cluster: Metallothionein-like protein; n=1; Citrus unshiu|Rep: Metallothionein-like protein - Citrus unshiu (Satsuma orange), partial (74%) ;homologue to UniRef100_O80336 Cluster: Metallothionein-like protein; n=1; Citrus unshiu|Rep: Metallothionein-like protein - Citrus unshiu (Satsuma orange), complete ;UniRef100_O80336 Cluster: Metallothionein-like protein; n=1; C…
CATGAAGTCATTGAAGTACCC	39	5	6	1	0.166667	Down	0.0125493	PerfMap1-1	Antisense	CX676540 ;	7 ;	similar to UniRef100_A7P0F5 Cluster: Chromosome chr19 scaffold_4, whole genome shotgun sequence; n=1; Vitis vinifera|Rep: Chromosome chr19 scaffold_4, whole genome shotgun sequence - Vitis vinifera (Grape), partial (13%) ;
CATGAGAGTTTGACGACAGTA	43	9	6	1	0.166667	Down	0.0125493	MisMap1-1	Antisense	CN186326 ;	3 ;	similar to UniRef100_A7P7G6 Cluster: Chromosome chr9 scaffold_7, whole genome shotgun sequence; n=1; Vitis vinifera|Rep: Chromosome chr9 scaffold_7, whole genome shotgun sequence - Vitis vinifera (Grape), partial (56%) ;
CATGTAGTGAAAGCACGTAAT	43	7	6	1	0.166667	Down	0.0125493	NoMatchGene
CATGTCTCCAGTTGATATTTA	39	8	6	1	0.166667	Down	0.0125493	NoMatchGene
CATGGATTCAAGCACATCTCA	43	0	6	1	0.166667	Down	0.0125493	MisMap1-1	Sense	CX074436 ;	1 ;	homologue to UniRef100_A6N6J4 Cluster: Plastid 3-keto-acyl-ACP synthase III; n=1; Ricinus communis|Rep: Plastid 3-keto-acyl-ACP synthase III - Ricinus communis (Castor bean), partial (8%) ;
CATGTCGGAATGTAGAATCGT	39	9	6	1	0.166667	Down	0.0125493	NoMatchGene
CATGTACAAGTGCAAGTTTGG	39	7	6	1	0.166667	Down	0.0125493	PerfMap1-1	Sense	TC6828 ;	2 ;	similar to UniRef100_A7R0J7 Cluster: Chromosome undetermined scaffold_310, whole genome shotgun sequence; n=1; Vitis vinifera|Rep: Chromosome undetermined scaffold_310, whole genome shotgun sequence - Vitis vinifera (Grape), partial (37%) ;
CATGATTTTCATTTAAGCATT	43	6	6	1	0.166667	Down	0.0125493	PerfMap1-1	Sense	TC18209 ;	3 ;	similar to UniRef100_A7PJT9 Cluster: Chromosome chr12 scaffold_18, whole genome shotgun sequence; n=1; Vitis vinifera|Rep: Chromosome chr12 scaffold_18, whole genome shotgun sequence - Vitis vinifera (Grape), partial (56%) ;
CATGTCGGACTGTAGAACAAT	41	9	6	1	0.166667	Down	0.0125493	NoMatchGene
CATGTCGGACAGAACTCTGAA	41	3	6	1	0.166667	Down	0.0125493	NoMatchGene
CATGAAACTACTGATAGAGAC	40	7	6	1	0.166667	Down	0.0125493	PerfMap1-n	Antisense	EY700950 ;TC24457 ;PTCs00532.1 ;	6 ;3 ;7 ;	similar to UniRef100_A7P3T6 Cluster: Chromosome chr1 scaffold_5, whole genome shotgun sequence; n=1; Vitis vinifera|Rep: Chromosome chr1 scaffold_5, whole genome shotgun sequence - Vitis vinifera (Grape), partial (21%) ;similar to UniRef100_A9S9Z8 Cluster: Predicted protein; n=1; Physcomitrella patens subsp. patens|Rep: Predicted protein - Physcomitrella patens subsp. patens, partial (4%) ;| PUT-…
CATGCTTCTAAGTTCTGTTTT	42	6	6	1	0.166667	Down	0.0125493	NoMatchGene
CATGCACATAAGGATTCGTAT	40	0	6	1	0.166667	Down	0.0125493	NoMatchGene
CATGATTTCTAATAGTACATA	43	9	6	1	0.166667	Down	0.0125493	PerfMap1-1	Sense	CN186676 ;	3 ;	similar to UniRef100_A7P6F6 Cluster: Chromosome chr9 scaffold_7, whole genome shotgun sequence; n=1; Vitis vinifera|Rep: Chromosome chr9 scaffold_7, whole genome shotgun sequence - Vitis vinifera (Grape), partial (40%) ;
CATGACCTTTGACTTCTCCAT	42	2	6	1	0.166667	Down	0.0125493	NoMatchGene
CATGCGACTTTATAACTCCTG	43	7	6	1	0.166667	Down	0.0125493	PerfMap1-n	Sense	CX675601 ;CV712320 ;	3 ;1 ;	homologue to UniRef100_A7PPM9 Cluster: Pyruvate kinase; n=1; Vitis vinifera|Rep: Pyruvate kinase - Vitis vinifera (Grape), partial (60%) ;homologue to UniRef100_Q8LPV6 Cluster: Pyruvate kinase; n=1; Deschampsia antarctica|Rep: Pyruvate kinase - Deschampsia antarctica (Antarctic hairgrass), partial (45%) ;
CATGACTTCAACTACTTCGTG	41	7	6	1	0.166667	Down	0.0125493	PerfMap1-1	Antisense	DN618695 ;	1 ;	similar to UniRef100_Q8RY13 Cluster: At1g03610/F21B7_13; n=1; Arabidopsis thaliana|Rep: At1g03610/F21B7_13 - Arabidopsis thaliana (Mouse-ear cress), partial (19%) ;
CATGAATAGTTGCACGTTTTT	38	9	6	1	0.166667	Down	0.0125493	MisMap1-1	Antisense	TC18937 ;	3 ;	homologue to UniRef100_A7PZ40 Cluster: Chromosome chr4 scaffold_39, whole genome shotgun sequence; n=1; Vitis vinifera|Rep: Chromosome chr4 scaffold_39, whole genome shotgun sequence - Vitis vinifera (Grape), partial (96%) ;
CATGGAAAGTGAGGAATGTGT	38	5	6	1	0.166667	Down	0.0125493	NoMatchGene
CATGAAAAAAAGACCATTTTA	38	9	6	1	0.166667	Down	0.0125493	PerfMap1-1	Sense	TC22230 ;	3 ;
CATGAAAACCACAGATGGGGT	44	9	6	1	0.166667	Down	0.0125493	PerfMap1-1	Sense	TC22455 ;	1 ;	homologue to UniRef100_A7PMN7 Cluster: Chromosome chr14 scaffold_21, whole genome shotgun sequence; n=1; Vitis vinifera|Rep: Chromosome chr14 scaffold_21, whole genome shotgun sequence - Vitis vinifera (Grape), partial (34%) ;
CATGGGGTACTGTCTGTCCAG	38	9	6	1	0.166667	Down	0.0125493	PerfMap1-n	Antisense	TC23651 ;TC2043 ;TC560 ;EY691721 ;TC9447 ;TC24449 ;EY751563 ;EY659642 ;EY675535 ;EY678065 ;EY712533 ;EY670864 ;EY751439 ;EY676625 ;EY746208 ;EY716321 ;EY753639 ;	5 ;3 ;4 ;5 ;4 ;2 ;2 ;2 ;2 ;2 ;4 ;3 ;3 ;3 ;2 ;3 ;3 ;	similar to UniRef100_Q84WL2 Cluster: At5g58240 (Bis(5'-adenosyl)-triphosphatase-like); n=1; Arabidopsis thaliana|Rep: At5g58240 (Bis(5'-adenosyl)-triphosphatase-like) - Arabidopsis thaliana (Mouse-ear cress), partial (66%) ;similar to UniRef100_Q84WL2 Cluster: At5g58240 (Bis(5'-adenosyl)-triphosphatase-like); n=1; Arabidopsis thaliana|Rep: At5g58240 (Bis(5'-adenosyl)-triphosphatase-like) - Arabid…
CATGGAAATTTCTTCCTCTTC	44	6	6	1	0.166667	Down	0.0125493	MisMap1-n	Sense	DR909531 ;DY257257 ;EY703345 ;DR909458 ;	2 ;2 ;5 ;2 ;	similar to UniRef100_A7QR33 Cluster: Chromosome undetermined scaffold_147, whole genome shotgun sequence; n=1; Vitis vinifera|Rep: Chromosome undetermined scaffold_147, whole genome shotgun sequence - Vitis vinifera (Grape), partial (3%) ;similar to UniRef100_A7QR33 Cluster: Chromosome undetermined scaffold_147, whole genome shotgun sequence; n=1; Vitis vinifera|Rep: Chromosome undetermined scaff…
CATGCTACATCTGAGTTTCAT	40	4	6	1	0.166667	Down	0.0125493	NoMatchGene
CATGTCGGACTGTAGAACGGT	40	3	6	1	0.166667	Down	0.0125493	NoMatchGene
CATGGCCTCCAGAAAGAAGGT	44	8	6	1	0.166667	Down	0.0125493	PerfMap1-n	Sense	EY675007 ;EY672238 ;EY660248 ;	3 ;5 ;2 ;
CATGGCAGATTCCGAGAAACT	39	7	6	1	0.166667	Down	0.0125493	PerfMap1-1	Sense	TC4337 ;	1 ;	similar to UniRef100_A7QAV2 Cluster: Chromosome chr5 scaffold_72, whole genome shotgun sequence; n=1; Vitis vinifera|Rep: Chromosome chr5 scaffold_72, whole genome shotgun sequence - Vitis vinifera (Grape), partial (34%) ;
CATGTCGACTGTTAGAACTCT	41	3	6	1	0.166667	Down	0.0125493	NoMatchGene
CATGTGACTGTTAGAGGTGAC	42	2	6	1	0.166667	Down	0.0125493	NoMatchGene
CATGAGGGTAGAAGACAGGGG	38	7	6	1	0.166667	Down	0.0125493	PerfMap1-1	Sense	EY688519 ;	2 ;	similar to UniRef100_A7PK60 Cluster: Chromosome chr15 scaffold_19, whole genome shotgun sequence; n=1; Vitis vinifera|Rep: Chromosome chr15 scaffold_19, whole genome shotgun sequence - Vitis vinifera (Grape), partial (28%) ;
CATGGATTCAGGTGAGGATGC	40	8	6	1	0.166667	Down	0.0125493	NoMatchGene
CATGACTGAAATGAATGGTGC	39	9	6	1	0.166667	Down	0.0125493	PerfMap1-1	Sense	EY734183 ;	1 ;	similar to UniRef100_Q93YF1 Cluster: Nucleic acid binding protein; n=1; Nicotiana tabacum|Rep: Nucleic acid binding protein - Nicotiana tabacum (Common tobacco), partial (45%) ;
CATGTCGGACTGTAGAAATTT	38	3	6	1	0.166667	Down	0.0125493	NoMatchGene
CATGAAGACCAGTTCTTAAGA	40	8	6	1	0.166667	Down	0.0125493	PerfMap1-n	Sense	EY704793 ;TC12124 ;TC11901 ;	4 ;4 ;4 ;	similar to UniRef100_Q6H592 Cluster: Proteasome protein-like; n=2; Oryza sativa|Rep: Proteasome protein-like - Oryza sativa subsp. japonica (Rice), partial (33%) ;similar to UniRef100_Q6H592 Cluster: Proteasome protein-like; n=2; Oryza sativa|Rep: Proteasome protein-like - Oryza sativa subsp. japonica (Rice), partial (37%) ;similar to UniRef100_Q6H592 Cluster: Proteasome protein-like; n=2; Oryza …
CATGGAGATCACTCCAAATCG	41	8	6	1	0.166667	Down	0.0125493	PerfMap1-n	Antisense	EY748438 ;TC5319 ;	3 ;6 ;	similar to UniRef100_P93112 Cluster: 3-ketoacyl-CoA thiolase precursor; n=1; Cucurbita cv. Kurokawa Amakuri|Rep: 3-ketoacyl-CoA thiolase precursor - Cucurbita cv. Kurokawa Amakuri, partial (39%) ;similar to UniRef100_A7NXT6 Cluster: Chromosome chr5 scaffold_2, whole genome shotgun sequence; n=1; Vitis vinifera|Rep: Chromosome chr5 scaffold_2, whole genome shotgun sequence - Vitis vinifera (Grape)…
CATGTCGGACTGTAGAACGTT	42	5	6	1	0.166667	Down	0.0125493	NoMatchGene
CATGGGACAGTTTCAGAGACC	39	9	6	1	0.166667	Down	0.0125493	PerfMap1-1	Sense	EY678538 ;	4 ;	similar to UniRef100_A7QV41 Cluster: Chromosome undetermined scaffold_184, whole genome shotgun sequence; n=1; Vitis vinifera|Rep: Chromosome undetermined scaffold_184, whole genome shotgun sequence - Vitis vinifera (Grape), partial (36%) ;
CATGCCCCTGCCCTTTGAGGC	38	4	6	1	0.166667	Down	0.0125493	PerfMap1-n	Sense	TC24752 ;TC4583 ;DY306178 ;	4 ;1 ;4 ;	similar to UniRef100_Q8H9A5 Cluster: Glucose-6-phosphate isomerase; n=3; Brassicaceae|Rep: Glucose-6-phosphate isomerase - Crucihimalaya himalaica (Rock-cress) (Arabidopsis brevicaulis), partial (98%) ;similar to UniRef100_O82059 Cluster: Glucose-6-phosphate isomerase, cytosolic; n=1; Spinacia oleracea|Rep: Glucose-6-phosphate isomerase, cytosolic - Spinacia oleracea (Spinach), partial (50%) ;sim…
CATGGAAGATTGTGAAATTGG	41	4	6	1	0.166667	Down	0.0125493	PerfMap1-n	Sense	TC23316 ;TC10347 ;TC10625 ;TC9362 ;965 ;	4 ;3 ;4 ;4 ;4 ;	weakly similar to UniRef100_A1YJE2 Cluster: Cytochrome P450 monooxygenase CYP82E3; n=1; Nicotiana tomentosiformis|Rep: Cytochrome P450 monooxygenase CYP82E3 - Nicotiana tomentosiformis (Tobacco), partial (34%) ;weakly similar to UniRef100_A7R6H7 Cluster: Chromosome undetermined scaffold_1285, whole genome shotgun sequence; n=1; Vitis vinifera|Rep: Chromosome undetermined scaffold_1285, whole geno…
CATGCCAGGCCAGGTGCCGAT	42	8	6	1	0.166667	Down	0.0125493	PerfMap1-n	Sense	EY692352 ;EY752827 ;TC16145 ;256 ;	6 ;5 ;4 ;4 ;	similar to UniRef100_O65313 Cluster: Cold-regulated LTCOR12; n=1; Lavatera thuringiaca|Rep: Cold-regulated LTCOR12 - Lavatera thuringiaca, partial (85%) ;similar to UniRef100_O65313 Cluster: Cold-regulated LTCOR12; n=1; Lavatera thuringiaca|Rep: Cold-regulated LTCOR12 - Lavatera thuringiaca, partial (83%) ;similar to UniRef100_O65313 Cluster: Cold-regulated LTCOR12; n=1; Lavatera thuringiaca|Rep:…
CATGAATACTTTACTTTTATA	42	7	6	1	0.166667	Down	0.0125493	PerfMap1-1	Sense	EY756951 ;	2 ;	similar to UniRef100_A7PY77 Cluster: Chromosome chr15 scaffold_37, whole genome shotgun sequence; n=1; Vitis vinifera|Rep: Chromosome chr15 scaffold_37, whole genome shotgun sequence - Vitis vinifera (Grape), partial (28%) ;
CATGCTTTTATGGAGAGGCTA	42	5	6	1	0.166667	Down	0.0125493	PerfMap1-n	Sense	TC24361 ;TC15049 ;TC22874 ;TC22077 ;TC17970 ;	6 ;5 ;5 ;3 ;4 ;	similar to UniRef100_Q40402 Cluster: Extensin (ext) precursor; n=1; Nicotiana plumbaginifolia|Rep: Extensin (ext) precursor - Nicotiana plumbaginifolia (Leadwort-leaved tobacco), partial (30%) ;homologue to UniRef100_Q40402 Cluster: Extensin (ext) precursor; n=1; Nicotiana plumbaginifolia|Rep: Extensin (ext) precursor - Nicotiana plumbaginifolia (Leadwort-leaved tobacco), partial (22%) ;similar t…
CATGGAGAGAAGATTCAAAGC	41	7	6	1	0.166667	Down	0.0125493	PerfMap1-n	Sense	CK935898 ;TC10897 ;	2 ;3 ;	homologue to UniRef100_A7QSN4 Cluster: Chromosome undetermined scaffold_161, whole genome shotgun sequence; n=1; Vitis vinifera|Rep: Chromosome undetermined scaffold_161, whole genome shotgun sequence - Vitis vinifera (Grape), partial (56%) ;similar to UniRef100_A7QSN4 Cluster: Chromosome undetermined scaffold_161, whole genome shotgun sequence; n=1; Vitis vinifera|Rep: Chromosome undetermined sc…
CATGTCAGTCCATTAGGCTGA	39	0	6	1	0.166667	Down	0.0125493	NoMatchGene
CATGCGTGTGAAGGTGATGCT	39	8	6	1	0.166667	Down	0.0125493	PerfMap1-n	Sense	EY741416 ;TC6455 ;	1 ;2 ;	similar to UniRef100_A7PW51 Cluster: Chromosome chr8 scaffold_34, whole genome shotgun sequence; n=1; Vitis vinifera|Rep: Chromosome chr8 scaffold_34, whole genome shotgun sequence - Vitis vinifera (Grape), partial (98%) ;similar to UniRef100_A7PW51 Cluster: Chromosome chr8 scaffold_34, whole genome shotgun sequence; n=1; Vitis vinifera|Rep: Chromosome chr8 scaffold_34, whole genome shotgun seque…
CATGTTCATTTGGTTACTGCA	41	236	6	38	6.33333	Up	0.0126801	NoMatchGene
CATGCATGGTTTCACATCATA	20	118	3	19	6.33333	Up	0.0126801	PerfMap1-1	Sense	EY690383 ;	2 ;
CATGTGTGCTTAGTGTAGAAA	21	119	3	19	6.33333	Up	0.0126801	PerfMap1-n	Sense	TC4921 ;DY306077 ;	1 ;1 ;	similar to UniRef100_A7P7B9 Cluster: Chromosome chr9 scaffold_7, whole genome shotgun sequence; n=1; Vitis vinifera|Rep: Chromosome chr9 scaffold_7, whole genome shotgun sequence - Vitis vinifera (Grape), partial (88%) ;similar to UniRef100_A7P7B9 Cluster: Chromosome chr9 scaffold_7, whole genome shotgun sequence; n=1; Vitis vinifera|Rep: Chromosome chr9 scaffold_7, whole genome shotgun sequence …
CATGACAAATGATATTATTGC	20	121	3	19	6.33333	Up	0.0126801	PerfMap1-1	Sense	TC20473 ;	4 ;	weakly similar to UniRef100_A7Q951 Cluster: Chromosome chr19 scaffold_66, whole genome shotgun sequence; n=1; Vitis vinifera|Rep: Chromosome chr19 scaffold_66, whole genome shotgun sequence - Vitis vinifera (Grape), partial (47%) ;
CATGTGTAATCTTATCATGAA	21	119	3	19	6.33333	Up	0.0126801	PerfMap1-n	Sense	TC5712 ;TC10488 ;	2 ;2 ;	similar to UniRef100_A7PNX4 Cluster: Chromosome chr8 scaffold_23, whole genome shotgun sequence; n=1; Vitis vinifera|Rep: Chromosome chr8 scaffold_23, whole genome shotgun sequence - Vitis vinifera (Grape), partial (83%) ;similar to UniRef100_A7PNX4 Cluster: Chromosome chr8 scaffold_23, whole genome shotgun sequence; n=1; Vitis vinifera|Rep: Chromosome chr8 scaffold_23, whole genome shotgun seque…
CATGTGACGATAACATTATAT	20	117	3	19	6.33333	Up	0.0126801	MisMap1-1	Sense	TC20954 ;	1 ;	similar to UniRef100_A7R677 Cluster: Chromosome undetermined scaffold_1179, whole genome shotgun sequence; n=2; Vitis vinifera|Rep: Chromosome undetermined scaffold_1179, whole genome shotgun sequence - Vitis vinifera (Grape), partial (55%) ;
CATGTGGGTTGTAACCCTTTG	67	396	10	63	6.3	Up	0.0129409	PerfMap1-1	Sense	TC2776 ;	1 ;
CATGTCCAAAGATTAACTTTG	77	434	11	69	6.27273	Up	0.0131588	PerfMap1-n	Sense	TC17341 ;EY672864 ;EY698644 ;EY651328 ;EY673465 ;	1 ;1 ;1 ;3 ;2 ;	similar to UniRef100_A5P662 Cluster: Tetratricopeptide TPR_2 repeat protein; n=1; Methylobacterium sp. 4-46|Rep: Tetratricopeptide TPR_2 repeat protein - Methylobacterium sp. 4-46, partial (6%) ;homologue to UniRef100_Q2RMZ6 Cluster: DNA translocase FtsK precursor; n=1; Rhodospirillum rubrum ATCC 11170|Rep: DNA translocase, partial (1%) ;UniRef100_Q4J3L6 Cluster: Urease accessory protein UreF; n=…
CATGCGGTTTTTTGATCGCAT	27	159	4	25	6.25	Up	0.0133436	NoMatchGene
CATGCCGGACTGTAGAACTCT	362	58	53	9	0.169811	Down	0.0134859	NoMatchGene
CATGTCGGACTGTAGAACCCT	283	44	41	7	0.170732	Down	0.013768	NoMatchGene
CATGAAAAAAGGTATTACAAA	421	2368	61	377	6.18033	Up	0.013929	PerfMap1-1	Sense	TC22532 ;	1 ;
CATGTTACACAGGCAAGTTGT	241	1351	35	215	6.14286	Up	0.014256	PerfMap1-n	Sense	TC15109 ;EY725983 ;	1 ;2 ;	similar to UniRef100_A7QPZ2 Cluster: Chromosome undetermined scaffold_139, whole genome shotgun sequence; n=1; Vitis vinifera|Rep: Chromosome undetermined scaffold_139, whole genome shotgun sequence - Vitis vinifera (Grape), partial (64%) ;similar to UniRef100_A7QPZ2 Cluster: Chromosome undetermined scaffold_139, whole genome shotgun sequence; n=1; Vitis vinifera|Rep: Chromosome undetermined scaf…
CATGTCGGACTGTAGAACTAA	201	30	29	5	0.172414	Down	0.014293	NoMatchGene
CATGCAGCTAGCAGATCAGAC	1193	186	173	30	0.17341	Down	0.0146098	PerfMap1-1	Sense	TC9862 ;	3 ;	similar to UniRef100_A7NTA7 Cluster: Chromosome chr18 scaffold_1, whole genome shotgun sequence; n=1; Vitis vinifera|Rep: Chromosome chr18 scaffold_1, whole genome shotgun sequence - Vitis vinifera (Grape), complete ;
CATGGATACTACTTCGAAGAA	158	25	23	4	0.173913	Down	0.0147712	NoMatchGene
CATGTCGGACTGTAGAACGCT	155	25	23	4	0.173913	Down	0.0147712	NoMatchGene
CATGAGAATTCAACAAAAGGA	97	536	14	85	6.07143	Up	0.0149038	MisMap1-1	Sense	TC24064 ;	1 ;	similar to UniRef100_A7PJ29 Cluster: Chromosome chr12 scaffold_18, whole genome shotgun sequence; n=1; Vitis vinifera|Rep: Chromosome chr12 scaffold_18, whole genome shotgun sequence - Vitis vinifera (Grape), partial (52%) ;
CATGTCGGACTGTAGATCGTA	9504	1518	1382	242	0.175109	Down	0.0151596	NoMatchGene
CATGATAATTTATTAATGAAT	100	565	15	90	6	Up	0.0155857	PerfMap1-n	Sense	TC4531 ;EY756256 ;	1 ;1 ;	similar to UniRef100_A7PKM3 Cluster: Chromosome chr7 scaffold_20, whole genome shotgun sequence; n=1; Vitis vinifera|Rep: Chromosome chr7 scaffold_20, whole genome shotgun sequence - Vitis vinifera (Grape), partial (9%) ;
CATGTTTAAATAAACAGGTGC	64	339	9	54	6	Up	0.0155857	NoMatchGene
CATGTTGTAAGAGAAAAAGAT	39	223	6	36	6	Up	0.0155857	PerfMap1-n	Sense	EY689582 ;TC6563 ;TC4077 ;871 ;EY674825 ;	1 ;1 ;1 ;1 ;1 ;	UniRef100_A7PDL6 Cluster: Chromosome chr17 scaffold_12, whole genome shotgun sequence; n=1; Vitis vinifera|Rep: Chromosome chr17 scaffold_12, whole genome shotgun sequence - Vitis vinifera (Grape), partial (9%) ;homologue to UniRef100_A7PDL6 Cluster: Chromosome chr17 scaffold_12, whole genome shotgun sequence; n=1; Vitis vinifera|Rep: Chromosome chr17 scaffold_12, whole genome shotgun sequence - …
CATGTGAAATGATATTTTGAC	38	227	6	36	6	Up	0.0155857	PerfMap1-1	Sense	TC11340 ;	1 ;	similar to UniRef100_A7NSL5 Cluster: Chromosome chr18 scaffold_1, whole genome shotgun sequence; n=1; Vitis vinifera|Rep: Chromosome chr18 scaffold_1, whole genome shotgun sequence - Vitis vinifera (Grape), partial (26%) ;
CATGATGTTTCTCAGCTCAAC	30	148	4	24	6	Up	0.0155857	PerfMap1-n	Antisense	TC7508 ;EY682838 ;	1 ;2 ;
CATGGGTAGTTTAATTTTGAA	28	149	4	24	6	Up	0.0155857	PerfMap1-1	Sense	EH406518 ;	1 ;	similar to UniRef100_A7R101 Cluster: Chromosome undetermined scaffold_332, whole genome shotgun sequence; n=1; Vitis vinifera|Rep: Chromosome undetermined scaffold_332, whole genome shotgun sequence - Vitis vinifera (Grape), partial (32%) ;
CATGAGGTGCCGCTGATGCAA	27	148	4	24	6	Up	0.0155857	NoMatchGene
CATGATGAGGTGGTTGTAAGA	22	112	3	18	6	Up	0.0155857	PerfMap1-n	Sense	PTCs00546.1 ;TC23798 ;TC22680 ;	1 ;1 ;1 ;	| PUT-155a-Citrus_sinensis-11014 | bHLH family TF, nucleic acid sequence ;similar to UniRef100_A6NAB4 Cluster: Myc2 bHLH protein; n=1; Vitis vinifera|Rep: Myc2 bHLH protein - Vitis vinifera (Grape), partial (33%) ;similar to UniRef100_A7QWE9 Cluster: Chromosome undetermined scaffold_203, whole genome shotgun sequence; n=1; Vitis vinifera|Rep: Chromosome undetermined scaffold_203, whole genome sho…
CATGTGGTTGTCGAAAGTGGG	19	110	3	18	6	Up	0.0155857	PerfMap1-1	Sense	TC12667 ;	2 ;	similar to UniRef100_A9VCI6 Cluster: Predicted protein; n=1; Monosiga brevicollis MX1|Rep: Predicted protein - Monosiga brevicollis MX1, partial (19%) ;
CATGCTATGTACATTTTGATA	18	112	3	18	6	Up	0.0155857	PerfMap1-1	Sense	CX675516 ;	4 ;	weakly similar to UniRef100_Q0AY47 Cluster: Cobalt transport protein; n=1; Syntrophomonas wolfei subsp. wolfei str. Goettingen|Rep: Cobalt transport protein - Syntrophomonas wolfei subsp. wolfei (strain Goettingen), partial (6%) ;
CATGTTCCATGTTTATGCACT	22	115	3	18	6	Up	0.0155857	PerfMap1-n	Sense	1287 ;TC2734 ;CK934877 ;	2 ;2 ;2 ;	similar to UniRef100_A7R285 Cluster: Chromosome undetermined scaffold_408, whole genome shotgun sequence; n=1; Vitis vinifera|Rep: Chromosome undetermined scaffold_408, whole genome shotgun sequence - Vitis vinifera (Grape), complete ;similar to UniRef100_O81535 Cluster: Annexin p35; n=1; Solanum lycopersicum|Rep: Annexin p35 - Solanum lycopersicum (Tomato) (Lycopersicon esculentum), partial (12%…
CATGTTGATCATGCTCGTCAA	17	73	2	12	6	Up	0.0155857	PerfMap1-1	Sense	TC8760 ;	4 ;	similar to UniRef100_A7QNI7 Cluster: Chromosome chr2 scaffold_132, whole genome shotgun sequence; n=1; Vitis vinifera|Rep: Chromosome chr2 scaffold_132, whole genome shotgun sequence - Vitis vinifera (Grape), partial (90%) ;
CATGAGATACGCAAAGTGTAA	11	77	2	12	6	Up	0.0155857	PerfMap1-1	Sense	TC7710 ;	1 ;	similar to UniRef100_A7R1E4 Cluster: Chromosome undetermined scaffold_349, whole genome shotgun sequence; n=1; Vitis vinifera|Rep: Chromosome undetermined scaffold_349, whole genome shotgun sequence - Vitis vinifera (Grape), partial (67%) ;
CATGTGTGTTTTAAAGAGGAC	16	74	2	12	6	Up	0.0155857	MisMap1-1	Sense	TC15259 ;	1 ;	similar to UniRef100_A7PGI3 Cluster: Chromosome chr17 scaffold_16, whole genome shotgun sequence; n=1; Vitis vinifera|Rep: Chromosome chr17 scaffold_16, whole genome shotgun sequence - Vitis vinifera (Grape), complete ;
CATGGTGCTTACGTGTAAAAT	13	78	2	12	6	Up	0.0155857	NoMatchGene
CATGTATAAGAAACAGTGTAT	13	75	2	12	6	Up	0.0155857	NoMatchGene
CATGTTCCTTTAGGTGATGGG	13	75	2	12	6	Up	0.0155857	NoMatchGene
CATGCAGCAAATAATAAGAAG	14	77	2	12	6	Up	0.0155857	MisMap1-n	Sense	EY734241 ;370 ;EY725460 ;389 ;TC23559 ;TC21600 ;PTCs00504.1 ;TC22456 ;TC16972 ;TC9865 ;EY674483 ;TC24423 ;TC16179 ;TC6302 ;TC16635 ;TC20199 ;TC21735 ;TC16377 ;TC10447 ;421 ;TC22888 ;TC22322 ;TC16228 ;TC15811 ;EY666770 ;EY686117 ;TC21747 ;TC12323 ;TC18269 ;TC17854 ;EY734611 ;EY751068 ;EY740781 ;TC23052 ;TC3726 ;TC16747 ;TC11170 ;TC22107 ;TC17295 ;EY743503 ;Contig10 ;TC16639 ;TC16339 ;TC16592 ;EY73…	6 ;4 ;1 ;3 ;4 ;4 ;1 ;5 ;3 ;4 ;2 ;6 ;8 ;4 ;4 ;6 ;5 ;5 ;4 ;4 ;3 ;7 ;4 ;4 ;4 ;4 ;4 ;6 ;3 ;5 ;2 ;4 ;5 ;1 ;4 ;4 ;4 ;3 ;4 ;4 ;4 ;11 ;6 ;5 ;4 ;	homologue to UniRef100_O80336 Cluster: Metallothionein-like protein; n=1; Citrus unshiu|Rep: Metallothionein-like protein - Citrus unshiu (Satsuma orange), partial (74%) ;homologue to UniRef100_O80336 Cluster: Metallothionein-like protein; n=1; Citrus unshiu|Rep: Metallothionein-like protein - Citrus unshiu (Satsuma orange), complete ;UniRef100_O80336 Cluster: Metallothionein-like protein; n=1; C…
CATGTTGTTATTAAAAAAAAA	12	74	2	12	6	Up	0.0155857	NoMatchGene
CATGAGGAAATGGATGAAGCA	16	75	2	12	6	Up	0.0155857	NoMatchGene
CATGTTGTATTCTGTTGGGCT	14	75	2	12	6	Up	0.0155857	MisMap1-n	Sense	TC1994 ;EY750165 ;	1 ;3 ;	similar to UniRef100_Q9LPF6-2 Cluster: Isoform 2 of Q9LPF6 ; n=2; Arabidopsis thaliana|Rep: Isoform 2 of Q9LPF6 - Arabidopsis thaliana (Mouse-ear cress), partial (55%) ;similar to UniRef100_A7PK37 Cluster: Chromosome chr15 scaffold_19, whole genome shotgun sequence; n=1; Vitis vinifera|Rep: Chromosome chr15 scaffold_19, whole genome shotgun sequence - Vitis vinifera (Grape), partial (23%) ;
CATGAAACTTCCGTAAATTGC	17	74	2	12	6	Up	0.0155857	NoMatchGene
CATGTTGTTTATGTCTTAACT	14	74	2	12	6	Up	0.0155857	PerfMap1-1	Sense	TC9133 ;	1 ;	similar to UniRef100_A7P5U1 Cluster: Chromosome chr4 scaffold_6, whole genome shotgun sequence; n=1; Vitis vinifera|Rep: Chromosome chr4 scaffold_6, whole genome shotgun sequence - Vitis vinifera (Grape), partial (18%) ;
CATGTCATTCTTGAGAGTAGC	12	76	2	12	6	Up	0.0155857	MisMap1-1	Antisense	TC23569 ;	8 ;
CATGTTGCAAGGATATAAGGT	7	39	1	6	6	Up	0.0155857	NoMatchGene
CATGAGAGATGATGTCTTGAC	7	38	1	6	6	Up	0.0155857	NoMatchGene
CATGAGGAGAGAGAAAGGATT	7	37	1	6	6	Up	0.0155857	PerfMap1-n	Antisense	TC11297 ;TC12378 ;EY725938 ;	1 ;2 ;2 ;	similar to UniRef100_A7QFF5 Cluster: Chromosome chr8 scaffold_88, whole genome shotgun sequence; n=1; Vitis vinifera|Rep: Chromosome chr8 scaffold_88, whole genome shotgun sequence - Vitis vinifera (Grape), partial (86%) ;similar to UniRef100_A7QFF5 Cluster: Chromosome chr8 scaffold_88, whole genome shotgun sequence; n=1; Vitis vinifera|Rep: Chromosome chr8 scaffold_88, whole genome shotgun seque…
CATGCATCACCAACCCAACAG	5	36	1	6	6	Up	0.0155857	PerfMap1-1	Sense	TC10680 ;	1 ;	similar to UniRef100_A7P5N0 Cluster: Chromosome chr4 scaffold_6, whole genome shotgun sequence; n=2; Vitis vinifera|Rep: Chromosome chr4 scaffold_6, whole genome shotgun sequence - Vitis vinifera (Grape), partial (22%) ;
CATGTACTTTCTTTTGAGATC	0	37	1	6	6	Up	0.0155857	NoMatchGene
CATGTTTTAATTTTCATACTG	4	35	1	6	6	Up	0.0155857	PerfMap1-1	Antisense	TC24546 ;	2 ;	similar to UniRef100_A7PII7 Cluster: Chromosome chr13 scaffold_17, whole genome shotgun sequence; n=1; Vitis vinifera|Rep: Chromosome chr13 scaffold_17, whole genome shotgun sequence - Vitis vinifera (Grape), partial (82%) ;
CATGGTGATCTATCAAATGCT	10	39	1	6	6	Up	0.0155857	PerfMap1-n	Sense	EY679238 ;EY679458 ;TC13093 ;	4 ;5 ;5 ;	similar to UniRef100_A7NZL5 Cluster: Chromosome chr6 scaffold_3, whole genome shotgun sequence; n=1; Vitis vinifera|Rep: Chromosome chr6 scaffold_3, whole genome shotgun sequence - Vitis vinifera (Grape), partial (17%) ;similar to UniRef100_A7NZL5 Cluster: Chromosome chr6 scaffold_3, whole genome shotgun sequence; n=1; Vitis vinifera|Rep: Chromosome chr6 scaffold_3, whole genome shotgun sequence …
CATGAGGTAAAATGTGTTTGA	2	35	1	6	6	Up	0.0155857	NoMatchGene
CATGTAAGCGTTATTTAATCA	9	38	1	6	6	Up	0.0155857	PerfMap1-1	Sense	TC20842 ;	2 ;	weakly similar to UniRef100_Q2HTB8 Cluster: Harpin-induced 1; n=1; Medicago truncatula|Rep: Harpin-induced 1 - Medicago truncatula (Barrel medic), partial (77%) ;
CATGCTGTCTTACCATTGAAA	7	39	1	6	6	Up	0.0155857	NoMatchGene
CATGTGGTGTTAATACAATGC	5	38	1	6	6	Up	0.0155857	PerfMap1-n	Sense	DR910136 ;TC14201 ;	1 ;1 ;	similar to UniRef100_A7PYX0 Cluster: Chromosome chr12 scaffold_38, whole genome shotgun sequence; n=1; Vitis vinifera|Rep: Chromosome chr12 scaffold_38, whole genome shotgun sequence - Vitis vinifera (Grape), partial (6%) ;similar to UniRef100_A7QSG4 Cluster: Chromosome chr12 scaffold_159, whole genome shotgun sequence; n=1; Vitis vinifera|Rep: Chromosome chr12 scaffold_159, whole genome shotgun …
CATGTCTAATGATGATTCCTC	0	38	1	6	6	Up	0.0155857	NoMatchGene
CATGATAAGTATGCGGCGGGG	2	36	1	6	6	Up	0.0155857	NoMatchGene
CATGTGGAGTGACTGTAAATG	10	39	1	6	6	Up	0.0155857	PerfMap1-n	Sense	TC13790 ;TC4636 ;	2 ;3 ;	similar to UniRef100_A7P6K4 Cluster: Chromosome chr9 scaffold_7, whole genome shotgun sequence; n=1; Vitis vinifera|Rep: Chromosome chr9 scaffold_7, whole genome shotgun sequence - Vitis vinifera (Grape), partial (60%) ;similar to UniRef100_A7P6K4 Cluster: Chromosome chr9 scaffold_7, whole genome shotgun sequence; n=1; Vitis vinifera|Rep: Chromosome chr9 scaffold_7, whole genome shotgun sequence …
CATGTAAATAGTATCATTTTT	3	38	1	6	6	Up	0.0155857	NoMatchGene
CATGTGTGTTTGATGGAGTGA	6	36	1	6	6	Up	0.0155857	PerfMap1-1	Sense	TC5567 ;	1 ;	similar to UniRef100_A7QWM5 Cluster: Chromosome chr4 scaffold_205, whole genome shotgun sequence; n=1; Vitis vinifera|Rep: Chromosome chr4 scaffold_205, whole genome shotgun sequence - Vitis vinifera (Grape), complete ;
CATGTATAACATACAAGTCCA	3	38	1	6	6	Up	0.0155857	NoMatchGene
CATGAAACAGCTTTTACTAAA	8	37	1	6	6	Up	0.0155857	MisMap1-n	Sense	TC25126 ;TC550 ;	2 ;1 ;	similar to UniRef100_A7QX19 Cluster: Chromosome undetermined scaffold_212, whole genome shotgun sequence; n=1; Vitis vinifera|Rep: Chromosome undetermined scaffold_212, whole genome shotgun sequence - Vitis vinifera (Grape), partial (49%) ;similar to UniRef100_Q2HUT9 Cluster: Nascent polypeptide-associated complex NAC; UBA-like; n=1; Medicago truncatula|Rep: Nascent polypeptide-associated complex…
CATGATCTATCAGGGACTAAT	8	36	1	6	6	Up	0.0155857	PerfMap1-1	Sense	PTCs00123.1 ;	2 ;	| PUT-155a-Citrus_sinensis-4853 | C2C2-CO-like family TF, nucleic acid sequence ;
CATGCACAACCGTTAAGAAAA	0	38	1	6	6	Up	0.0155857	PerfMap1-1	Antisense	EY724282 ;	1 ;	similar to UniRef100_Q4J2N7 Cluster: Flagellar basal-body rod protein FlgB; n=1; Azotobacter vinelandii AvOP|Rep: Flagellar basal-body rod protein FlgB - Azotobacter vinelandii AvOP, partial (13%) ;
CATGGATGCGGGTGAGTTTGG	7	37	1	6	6	Up	0.0155857	NoMatchGene
CATGTAGTGGTAACAGTAACA	5	40	1	6	6	Up	0.0155857	NoMatchGene
CATGCCAATGGGGTTTGGTGG	10	39	1	6	6	Up	0.0155857	NoMatchGene
CATGTAAACATTTCAAGCAAG	7	36	1	6	6	Up	0.0155857	NoMatchGene
CATGTCATAGGAATATGAGGT	4	37	1	6	6	Up	0.0155857	NoMatchGene
CATGTGAACTTAGCATCAAGC	0	36	1	6	6	Up	0.0155857	NoMatchGene
CATGTCCAAGATCCAAAGAGT	5	36	1	6	6	Up	0.0155857	NoMatchGene
CATGTACTGACTGAAAATTTA	5	35	1	6	6	Up	0.0155857	NoMatchGene
CATGTATGTTAAGTAACTCAT	5	38	1	6	6	Up	0.0155857	PerfMap1-1	Antisense	TC23685 ;	1 ;	similar to UniRef100_A7Q2K7 Cluster: Chromosome chr1 scaffold_46, whole genome shotgun sequence; n=1; Vitis vinifera|Rep: Chromosome chr1 scaffold_46, whole genome shotgun sequence - Vitis vinifera (Grape), partial (79%) ;
CATGTATAACATTGGCAGCCT	3	37	1	6	6	Up	0.0155857	NoMatchGene
CATGCGACTGAAGAAGGCGTC	2	40	1	6	6	Up	0.0155857	PerfMap1-1	Sense	CX077713 ;	1 ;	similar to UniRef100_Q01CR7 Cluster: Chromosome 03 contig 1, DNA sequence; n=1; Ostreococcus tauri|Rep: Chromosome 03 contig 1, DNA sequence - Ostreococcus tauri, partial (14%) ;
CATGGTGCAAGAGTACAAGAA	9	36	1	6	6	Up	0.0155857	PerfMap1-1	Antisense	CN182693 ;	3 ;	homologue to UniRef100_A7PK61 Cluster: Chromosome chr15 scaffold_19, whole genome shotgun sequence; n=1; Vitis vinifera|Rep: Chromosome chr15 scaffold_19, whole genome shotgun sequence - Vitis vinifera (Grape), partial (31%) ;
CATGGGTACATTTGTCCGGAA	10	38	1	6	6	Up	0.0155857	PerfMap1-n	Sense	EY692240 ;TC6290 ;TC6223 ;	1 ;1 ;1 ;	similar to UniRef100_A7PEU1 Cluster: Chromosome chr11 scaffold_13, whole genome shotgun sequence; n=1; Vitis vinifera|Rep: Chromosome chr11 scaffold_13, whole genome shotgun sequence - Vitis vinifera (Grape), partial (45%) ;similar to UniRef100_A7PEU1 Cluster: Chromosome chr11 scaffold_13, whole genome shotgun sequence; n=1; Vitis vinifera|Rep: Chromosome chr11 scaffold_13, whole genome shotgun s…
CATGTTGTTTTTGCTAGAGAA	0	36	1	6	6	Up	0.0155857	NoMatchGene
CATGATTTACAATTATTGCAC	0	39	1	6	6	Up	0.0155857	MisMap1-n	Sense	TC8402 ;TC21636 ;CK939135 ;TC22102 ;	3 ;1 ;1 ;4 ;	similar to UniRef100_A7Q6I8 Cluster: Chromosome chr11 scaffold_56, whole genome shotgun sequence; n=1; Vitis vinifera|Rep: Chromosome chr11 scaffold_56, whole genome shotgun sequence - Vitis vinifera (Grape), partial (93%) ;similar to UniRef100_A7Q6I8 Cluster: Chromosome chr11 scaffold_56, whole genome shotgun sequence; n=1; Vitis vinifera|Rep: Chromosome chr11 scaffold_56, whole genome shotgun s…
CATGCATATAAGCATAATTGC	0	36	1	6	6	Up	0.0155857	NoMatchGene
CATGCAGAGCAATAATTTGAC	9	39	1	6	6	Up	0.0155857	MisMap1-1	Sense	EY708855 ;	2 ;	similar to UniRef100_UPI0000E1F8E6 Cluster: PREDICTED: Ras association and pleckstrin homology domains 1 isoform 3; n=2; Pan troglodytes|Rep: PREDICTED: Ras association and pleckstrin homology domains 1 isoform 3 - Pan troglodytes, partial (4%) ;
CATGTATATATTATATCAGAA	7	40	1	6	6	Up	0.0155857	NoMatchGene
CATGTTGGTTTTCTCAAAAAA	9	35	1	6	6	Up	0.0155857	NoMatchGene
CATGCAGATCTTCATCAAGAC	10	36	1	6	6	Up	0.0155857	MisMap1-n	Sense	EY662106 ;TC25645 ;EY684156 ;EY721431 ;EY684863 ;EY726609 ;TC25934 ;TC11764 ;EY677186 ;EY661768 ;TC1779 ;EY753817 ;EY675609 ;TC14808 ;EY681352 ;TC16 ;TC1999 ;EY744319 ;EY751314 ;EY696046 ;EY750142 ;EY724207 ;EY691366 ;TC5246 ;EY678685 ;EY650869 ;TC1966 ;EY732949 ;EY747257 ;EY659000 ;TC2766 ;EY752522 ;EY746954 ;EY719328 ;TC4164 ;EY709860 ;TC3966 ;EY710622 ;TC18134 ;EY721842 ;DY306152 ;EY665336 ;EY…	1 ;4 ;1 ;1 ;1 ;1 ;1 ;1 ;1 ;1 ;1 ;1 ;1 ;2 ;2 ;1 ;1 ;2 ;1 ;4 ;1 ;2 ;1 ;1 ;1 ;1 ;1 ;2 ;1 ;1 ;2 ;1 ;1 ;1 ;1 ;2 ;2 ;1 ;1 ;1 ;1 ;1 ;1 ;3 ;2 ;2 ;1 ;	homologue to UniRef100_Q7GAQ5 Cluster: T8F5.13 protein; n=1; Arabidopsis thaliana|Rep: T8F5.13 protein - Arabidopsis thaliana (Mouse-ear cress), partial (51%) ;similar to UniRef100_A1X1E5 Cluster: Polyubiquitin; n=1; Thlaspi caerulescens|Rep: Polyubiquitin - Thlaspi caerulescens (Alpine penny-cress) (Thlaspi calaminare), partial (60%) ;homologue to UniRef100_UPI000016322B Cluster: UBQ13 (ubiquiti…
CATGATGGTTGCACTTAAAAA	9	39	1	6	6	Up	0.0155857	NoMatchGene
CATGTCCCAAATGCAGAAACA	10	38	1	6	6	Up	0.0155857	NoMatchGene
CATGCGTCGCCCATGCGTTGC	0	35	1	6	6	Up	0.0155857	NoMatchGene
CATGATTCTTTCGGAACACAG	9	39	1	6	6	Up	0.0155857	NoMatchGene
CATGCTTTCTATGCCAAAAAA	7	37	1	6	6	Up	0.0155857	NoMatchGene
CATGTCGCTGTTCTTGGAGGG	6	40	1	6	6	Up	0.0155857	PerfMap1-1	Sense	EY682176 ;	1 ;	similar to UniRef100_A7QGV5 Cluster: Chromosome chr16 scaffold_94, whole genome shotgun sequence; n=1; Vitis vinifera|Rep: Chromosome chr16 scaffold_94, whole genome shotgun sequence - Vitis vinifera (Grape), partial (9%) ;
CATGTTCAATGATGGCTTAAC	9	37	1	6	6	Up	0.0155857	NoMatchGene
CATGTCTCTTTAAAGCGCAAG	0	38	1	6	6	Up	0.0155857	PerfMap1-1	Sense	TC4647 ;	7 ;	UniRef100_Q09MC9 Cluster: NADH-plastoquinone oxidoreductase subunit 5; n=1; Citrus sinensis|Rep: NADH-plastoquinone oxidoreductase subunit 5 - Citrus sinensis (Sweet orange), complete ;
CATGTGGATTCTATTCGTATG	8	37	1	6	6	Up	0.0155857	NoMatchGene
CATGTTACTTGCTCTTCCCTT	2	38	1	6	6	Up	0.0155857	PerfMap1-n	Sense	EY745039 ;EY685963 ;TC13221 ;CX302997 ;TC325 ;EY686744 ;	4 ;5 ;7 ;1 ;1 ;4 ;	similar to UniRef100_A7QF31 Cluster: Chromosome chr16 scaffold_86, whole genome shotgun sequence; n=1; Vitis vinifera|Rep: Chromosome chr16 scaffold_86, whole genome shotgun sequence - Vitis vinifera (Grape), partial (26%) ;similar to UniRef100_A7QF31 Cluster: Chromosome chr16 scaffold_86, whole genome shotgun sequence; n=1; Vitis vinifera|Rep: Chromosome chr16 scaffold_86, whole genome shotgun s…
CATGGAACATATGATGAGATT	7	40	1	6	6	Up	0.0155857	NoMatchGene
CATGAACAAAATGGTTGTTTT	9	37	1	6	6	Up	0.0155857	NoMatchGene
CATGAATGAAGAAATGAAGCT	8	39	1	6	6	Up	0.0155857	PerfMap1-1	Sense	CN182325 ;	1 ;	similar to UniRef100_Q7F241 Cluster: Speckle-type POZ protein-like protein; n=2; Oryza sativa|Rep: Speckle-type POZ protein-like protein - Oryza sativa subsp. japonica (Rice), partial (35%) ;
CATGAAGAAAAAACATCAATT	6	37	1	6	6	Up	0.0155857	MisMap1-1	Antisense	EY705429 ;	1 ;	similar to UniRef100_A7PRL4 Cluster: Glucose-6-phosphate 1-dehydrogenase; n=1; Vitis vinifera|Rep: Glucose-6-phosphate 1-dehydrogenase - Vitis vinifera (Grape), partial (30%) ;
CATGTCTTAACGACTAACGAG	7	40	1	6	6	Up	0.0155857	NoMatchGene
CATGTGTGAATTTAATTATAT	8	39	1	6	6	Up	0.0155857	MisMap1-n	Sense	TC24196 ;TC16463 ;DR911907 ;TC20061 ;TC24644 ;984 ;EY676923 ;TC1126 ;TC135 ;	2 ;1 ;2 ;2 ;1 ;1 ;1 ;2 ;1 ;	similar to UniRef100_A7NYX4 Cluster: Chromosome chr6 scaffold_3, whole genome shotgun sequence; n=1; Vitis vinifera|Rep: Chromosome chr6 scaffold_3, whole genome shotgun sequence - Vitis vinifera (Grape), partial (11%) ;UniRef100_Q4SFC0 Cluster: Chromosome 6 SCAF14605, whole genome shotgun sequence; n=1; Tetraodon nigroviridis|Rep: Chromosome 6 SCAF14605, whole genome shotgun sequence - Tetraodon…
CATGAGAAAAGACTACAAAAT	8	38	1	6	6	Up	0.0155857	NoMatchGene
CATGTTTTTTTCATGAAAAAA	6	35	1	6	6	Up	0.0155857	NoMatchGene
CATGGTTGACTCGGGTACCCA	7	40	1	6	6	Up	0.0155857	NoMatchGene
CATGGGCAGTTCTTGAACGAG	2	38	1	6	6	Up	0.0155857	PerfMap1-n	Sense	EY738417 ;TC9512 ;	2 ;1 ;	similar to UniRef100_Q9LI27 Cluster: Peptide transporter protein-like; n=1; Oryza sativa Japonica Group|Rep: Peptide transporter protein-like - Oryza sativa subsp. japonica (Rice), partial (21%) ;similar to UniRef100_Q9LI27 Cluster: Peptide transporter protein-like; n=1; Oryza sativa Japonica Group|Rep: Peptide transporter protein-like - Oryza sativa subsp. japonica (Rice), partial (23%) ;
CATGCTTTGTGTTTGAATCCT	8	39	1	6	6	Up	0.0155857	PerfMap1-1	Sense	TC7206 ;	1 ;
CATGGATACTGGGTGTAAATG	0	40	1	6	6	Up	0.0155857	NoMatchGene
CATGCTCTCTGGCACAATCCC	0	35	1	6	6	Up	0.0155857	NoMatchGene
CATGTAAAAGTGAAAGTATAC	6	37	1	6	6	Up	0.0155857	NoMatchGene
CATGTGATTTTCTTGCCAGAT	10	36	1	6	6	Up	0.0155857	NoMatchGene
CATGATAACACTGTCGGTGTC	6	35	1	6	6	Up	0.0155857	PerfMap1-1	Sense	EY702166 ;	1 ;	weakly similar to UniRef100_A7PHS9 Cluster: Chromosome chr17 scaffold_16, whole genome shotgun sequence; n=1; Vitis vinifera|Rep: Chromosome chr17 scaffold_16, whole genome shotgun sequence - Vitis vinifera (Grape), partial (67%) ;
CATGAGAAATTATGCTAGTAG	3	35	1	6	6	Up	0.0155857	NoMatchGene
CATGTCTCTCTCTCCTTTTTC	0	40	1	6	6	Up	0.0155857	NoMatchGene
CATGTGAATTATGTCCCCTAT	6	37	1	6	6	Up	0.0155857	PerfMap1-1	Antisense	DY305711 ;	2 ;	similar to UniRef100_A7Q2P7 Cluster: Chromosome chr1 scaffold_46, whole genome shotgun sequence; n=1; Vitis vinifera|Rep: Chromosome chr1 scaffold_46, whole genome shotgun sequence - Vitis vinifera (Grape), partial (84%) ;
CATGGGTCTCGTGACTATGAA	6	38	1	6	6	Up	0.0155857	PerfMap1-n	Sense	EY735922 ;EY708684 ;EY742061 ;	3 ;5 ;2 ;	similar to UniRef100_Q9FYW5 Cluster: BAC19.11; n=1; Solanum lycopersicum|Rep: BAC19.11 - Solanum lycopersicum (Tomato) (Lycopersicon esculentum), partial (25%) ;similar to UniRef100_Q9FYW5 Cluster: BAC19.11; n=1; Solanum lycopersicum|Rep: BAC19.11 - Solanum lycopersicum (Tomato) (Lycopersicon esculentum), partial (12%) ;
CATGCTCATATTTAACTTGGA	5	35	1	6	6	Up	0.0155857	NoMatchGene
CATGGTTTACTTGTGATCATT	6	36	1	6	6	Up	0.0155857	PerfMap1-1	Sense	TC24276 ;	1 ;	similar to UniRef100_A0QN73 Cluster: Polysaccharide deacetylase domain protein; n=2; Mycobacterium avium|Rep: Polysaccharide deacetylase domain protein - Mycobacterium avium (strain 104), partial (5%) ;
CATGTGAAGTATGTGTATGTT	7	37	1	6	6	Up	0.0155857	PerfMap1-1	Antisense	CX073115 ;	3 ;	similar to UniRef100_A7PLS2 Cluster: Chromosome chr14 scaffold_21, whole genome shotgun sequence; n=1; Vitis vinifera|Rep: Chromosome chr14 scaffold_21, whole genome shotgun sequence - Vitis vinifera (Grape), partial (35%) ;
CATGAAGGAAAAGAGAGGGGA	7	38	1	6	6	Up	0.0155857	PerfMap1-1	Sense	TC25197 ;	5 ;	similar to UniRef100_A7PW19 Cluster: Chromosome chr8 scaffold_34, whole genome shotgun sequence; n=1; Vitis vinifera|Rep: Chromosome chr8 scaffold_34, whole genome shotgun sequence - Vitis vinifera (Grape), partial (10%) ;
CATGTGATCTTGGCTCTCATC	7	36	1	6	6	Up	0.0155857	PerfMap1-1	Sense	TC16867 ;	1 ;
CATGCATCATCCCAAGGGATC	0	39	1	6	6	Up	0.0155857	PerfMap1-1	Sense	TC2886 ;	1 ;	similar to UniRef100_P17815 Cluster: Malate synthase, glyoxysomal; n=1; Ricinus communis|Rep: Malate synthase, glyoxysomal - Ricinus communis (Castor bean), partial (97%) ;
CATGTTGTGAATGATAAAATA	5	36	1	6	6	Up	0.0155857	PerfMap1-1	Sense	TC16302 ;	1 ;	weakly similar to UniRef100_A7QFK0 Cluster: Chromosome chr8 scaffold_88, whole genome shotgun sequence; n=1; Vitis vinifera|Rep: Chromosome chr8 scaffold_88, whole genome shotgun sequence - Vitis vinifera (Grape), partial (69%) ;
CATGATGTGCTCAAATTAGCT	0	36	1	6	6	Up	0.0155857	PerfMap1-n	Antisense	TC1201 ;CX073664 ;	8 ;2 ;	weakly similar to UniRef100_Q2AA09 Cluster: Retrotransposon gag protein; n=1; Asparagus officinalis|Rep: Retrotransposon gag protein - Asparagus officinalis (Garden asparagus), partial (44%) ;similar to UniRef100_A0NN07 Cluster: Rieske (2Fe-2S) protein; n=1; Labrenzia aggregata IAM 12614|Rep: Rieske (2Fe-2S) protein - Labrenzia aggregata IAM 12614, partial (6%) ;
CATGTAAGAAATCATTGTAAT	2	37	1	6	6	Up	0.0155857	PerfMap1-1	Sense	TC17877 ;	1 ;	similar to UniRef100_A7QLM0 Cluster: Chromosome chr13 scaffold_120, whole genome shotgun sequence; n=1; Vitis vinifera|Rep: Chromosome chr13 scaffold_120, whole genome shotgun sequence - Vitis vinifera (Grape), partial (26%) ;
CATGAAACTATGAAAGAGTCC	8	39	1	6	6	Up	0.0155857	NoMatchGene
CATGCGGGTTCTGAAGAATGA	4	37	1	6	6	Up	0.0155857	PerfMap1-1	Sense	DN620930 ;	2 ;	similar to UniRef100_Q9MA18 Cluster: T5E21.15; n=1; Arabidopsis thaliana|Rep: T5E21.15 - Arabidopsis thaliana (Mouse-ear cress), partial (39%) ;
CATGCGATTGAGAGAGGAAGC	0	37	1	6	6	Up	0.0155857	NoMatchGene
CATGTATGACTCTTGGTTTCT	10	35	1	6	6	Up	0.0155857	MisMap1-1	Sense	TC5993 ;	2 ;	similar to UniRef100_A7NSN5 Cluster: Chromosome chr18 scaffold_1, whole genome shotgun sequence; n=1; Vitis vinifera|Rep: Chromosome chr18 scaffold_1, whole genome shotgun sequence - Vitis vinifera (Grape), partial (98%) ;
CATGTAAGATAACCATAAACA	5	36	1	6	6	Up	0.0155857	PerfMap1-1	Sense	TC8506 ;	1 ;	similar to UniRef100_A7Q2P2 Cluster: Chromosome chr1 scaffold_46, whole genome shotgun sequence; n=1; Vitis vinifera|Rep: Chromosome chr1 scaffold_46, whole genome shotgun sequence - Vitis vinifera (Grape), partial (35%) ;
CATGGTAGAATATGTTTGGGT	7	35	1	6	6	Up	0.0155857	PerfMap1-1	Sense	EY695823 ;	1 ;	similar to UniRef100_A7QDZ6 Cluster: Chromosome chr4 scaffold_83, whole genome shotgun sequence; n=1; Vitis vinifera|Rep: Chromosome chr4 scaffold_83, whole genome shotgun sequence - Vitis vinifera (Grape), partial (47%) ;
CATGCAGATTTTCGTCAAGAC	10	40	1	6	6	Up	0.0155857	MisMap1-n	Sense	EY662106 ;TC25645 ;EY684156 ;EY721431 ;EY684863 ;EY726609 ;TC25934 ;TC11764 ;EY677186 ;EY661768 ;TC1779 ;EY753817 ;EY675609 ;TC14808 ;EY681352 ;TC16 ;TC1999 ;EY744319 ;EY751314 ;EY696046 ;EY750142 ;EY724207 ;EY691366 ;TC5246 ;EY678685 ;EY650869 ;TC1966 ;EY732949 ;EY747257 ;EY659000 ;TC2766 ;EY752522 ;EY746954 ;EY719328 ;TC4164 ;EY709860 ;TC3966 ;EY710622 ;TC18134 ;EY721842 ;DY306152 ;EY665336 ;EY…	1 ;4 ;1 ;1 ;1 ;1 ;1 ;1 ;1 ;1 ;1 ;1 ;1 ;2 ;2 ;1 ;1 ;2 ;1 ;4 ;1 ;2 ;1 ;1 ;1 ;1 ;1 ;2 ;1 ;1 ;2 ;1 ;1 ;1 ;1 ;2 ;2 ;1 ;1 ;1 ;1 ;1 ;1 ;3 ;2 ;2 ;1 ;3 ;3 ;1 ;2 ;2 ;1 ;3 ;	homologue to UniRef100_Q7GAQ5 Cluster: T8F5.13 protein; n=1; Arabidopsis thaliana|Rep: T8F5.13 protein - Arabidopsis thaliana (Mouse-ear cress), partial (51%) ;similar to UniRef100_A1X1E5 Cluster: Polyubiquitin; n=1; Thlaspi caerulescens|Rep: Polyubiquitin - Thlaspi caerulescens (Alpine penny-cress) (Thlaspi calaminare), partial (60%) ;homologue to UniRef100_UPI000016322B Cluster: UBQ13 (ubiquiti…
CATGTGAATCTATCTATTTTC	10	36	1	6	6	Up	0.0155857	PerfMap1-n	Sense	EY718049 ;EY751112 ;EY752788 ;EY657794 ;EY685514 ;EY709017 ;TC1221 ;EY750216 ;	2 ;2 ;4 ;1 ;3 ;2 ;8 ;4 ;	similar to UniRef100_Q7Y235 Cluster: Arginine decarboxylase; n=1; Cucumis sativus|Rep: Arginine decarboxylase - Cucumis sativus (Cucumber), partial (22%) ;similar to UniRef100_O64453 Cluster: Arginine decarboxylase; n=1; Nicotiana sylvestris|Rep: Arginine decarboxylase - Nicotiana sylvestris (Wood tobacco), partial (24%) ;similar to UniRef100_Q3LUS5 Cluster: Arginine decarboxylase; n=1; Populus m…
CATGTTCTTTTTTCAAAAAAA	6	37	1	6	6	Up	0.0155857	NoMatchGene
CATGAAAGGAAATACAATTAC	10	35	1	6	6	Up	0.0155857	NoMatchGene
CATGTGCTCTCCAACTGCTTC	7	37	1	6	6	Up	0.0155857	NoMatchGene
CATGTTAAGAAAAATTTTAAC	2	35	1	6	6	Up	0.0155857	NoMatchGene
CATGGAAGATGAAGTTCATGG	9	35	1	6	6	Up	0.0155857	PerfMap1-1	Sense	CX674552 ;	2 ;	similar to UniRef100_A7QCN3 Cluster: Chromosome chr12 scaffold_78, whole genome shotgun sequence; n=1; Vitis vinifera|Rep: Chromosome chr12 scaffold_78, whole genome shotgun sequence - Vitis vinifera (Grape), partial (4%) ;
CATGTGATTCATTAACTAAGC	5	38	1	6	6	Up	0.0155857	NoMatchGene
CATGTTCTTCAAGGTAAAAAA	7	36	1	6	6	Up	0.0155857	MisMap1-n	Antisense	TC21272 ;440 ;DY257442 ;TC21583 ;TC21030 ;TC21382 ;413 ;215 ;TC21388 ;EY690436 ;TC21122 ;EY702600 ;	1 ;1 ;1 ;2 ;1 ;1 ;1 ;1 ;2 ;1 ;2 ;3 ;	similar to UniRef100_A5P4Y1 Cluster: Peptidase S1 and S6, chymotrypsin/Hap precursor; n=1; Methylobacterium sp. 4-46|Rep: Peptidase S1 and S6, chymotrypsin/Hap precursor - Methylobacterium sp. 4-46, partial (8%) ;weakly similar to UniRef100_UPI0000F338FF Cluster: LOC618116; n=1; Bos taurus|Rep: LOC618116 - Bos Taurus, partial (6%) ;similar to UniRef100_A6PV85 Cluster: Chromosome segregation ATPas…
CATGCCGTTTCTGAAGGCACC	5	39	1	6	6	Up	0.0155857	PerfMap1-n	Sense	TC16185 ;EY749386 ;	2 ;2 ;	homologue to UniRef100_A2IBL2 Cluster: Histone H2B; n=1; Nicotiana benthamiana|Rep: Histone H2B - Nicotiana benthamiana, partial (94%) ;homologue to UniRef100_A5BXF9 Cluster: Histone H2B; n=1; Vitis vinifera|Rep: Histone H2B - Vitis vinifera (Grape), partial (95%) ;
CATGGTGTTTGGAGTTAAAAA	9	36	1	6	6	Up	0.0155857	NoMatchGene
CATGTATATGGTTTTAGATAT	9	39	1	6	6	Up	0.0155857	PerfMap1-1	Sense	TC10185 ;	1 ;	similar to UniRef100_A7QJA9 Cluster: Chromosome chr8 scaffold_106, whole genome shotgun sequence; n=1; Vitis vinifera|Rep: Chromosome chr8 scaffold_106, whole genome shotgun sequence - Vitis vinifera (Grape), partial (29%) ;
CATGCTTAAAAAAAAAAAAAA	3	38	1	6	6	Up	0.0155857	MisMap1-1	Sense	TC21346 ;	1 ;	similar to UniRef100_A7QEY3 Cluster: Chromosome chr16 scaffold_86, whole genome shotgun sequence; n=1; Vitis vinifera|Rep: Chromosome chr16 scaffold_86, whole genome shotgun sequence - Vitis vinifera (Grape), complete ;
CATGTTTTGTTTTGATGTTAA	8	38	1	6	6	Up	0.0155857	NoMatchGene
CATGTTATTTTTGAGTTTCTC	6	36	1	6	6	Up	0.0155857	NoMatchGene
CATGGTGATTACTCCGATTGT	0	35	1	6	6	Up	0.0155857	NoMatchGene
CATGTATTCTAAAAATAAAAA	10	39	1	6	6	Up	0.0155857	MisMap1-1	Sense	TC10263 ;	3 ;
CATGTTACGCTTTCGGTCTGG	3	37	1	6	6	Up	0.0155857	PerfMap1-1	Sense	TC16913 ;	1 ;	similar to UniRef100_Q2F5I2 Cluster: Guanine nucleotide binding protein; n=1; Bombyx mori|Rep: Guanine nucleotide binding protein - Bombyx mori (Silk moth), partial (6%) ;
CATGATTTAGAAAGGTGAAGA	8	35	1	6	6	Up	0.0155857	NoMatchGene
CATGTGGATGTGCTGTAGATC	0	39	1	6	6	Up	0.0155857	MisMap1-1	Sense	TC12549 ;	2 ;	similar to UniRef100_A7QB57 Cluster: Chromosome chr4 scaffold_73, whole genome shotgun sequence; n=1; Vitis vinifera|Rep: Chromosome chr4 scaffold_73, whole genome shotgun sequence - Vitis vinifera (Grape), partial (38%) ;
CATGAAGATTTATATTTTGTT	7	39	1	6	6	Up	0.0155857	NoMatchGene
CATGGGGGATTTGTAACCCCC	10	37	1	6	6	Up	0.0155857	NoMatchGene
CATGGATTTCAGCCTTTTCGA	4	35	1	6	6	Up	0.0155857	MisMap1-n	Sense	EY736811 ;1208 ;TC14561 ;TC13089 ;TC18701 ;	1 ;1 ;1 ;1 ;1 ;	similar to UniRef100_A8QJ72 Cluster: 60S acidic ribosomal protein P2; n=1; Juglans regia|Rep: 60S acidic ribosomal protein P2 - Juglans regia (English walnut), partial (96%) ;similar to UniRef100_A8QJ72 Cluster: 60S acidic ribosomal protein P2; n=1; Juglans regia|Rep: 60S acidic ribosomal protein P2 - Juglans regia (English walnut), complete ;similar to UniRef100_A7PPG7 Cluster: Chromosome chr8 s…
CATGCTGGAATTACTTCTGTC	0	38	1	6	6	Up	0.0155857	NoMatchGene
CATGAACCACGCTCTAATCAA	6	36	1	6	6	Up	0.0155857	PerfMap1-1	Sense	CV719171 ;	5 ;
CATGTTCTGAAATTGATCATT	10	38	1	6	6	Up	0.0155857	PerfMap1-1	Sense	TC16140 ;	4 ;	similar to UniRef100_A7PZM3 Cluster: Chromosome chr15 scaffold_40, whole genome shotgun sequence; n=1; Vitis vinifera|Rep: Chromosome chr15 scaffold_40, whole genome shotgun sequence - Vitis vinifera (Grape), partial (3%) ;
CATGATGCATTTAGTTACAAA	9	37	1	6	6	Up	0.0155857	PerfMap1-1	Sense	EY716996 ;	5 ;	similar to UniRef100_A7PQH7 Cluster: Chromosome chr6 scaffold_25, whole genome shotgun sequence; n=1; Vitis vinifera|Rep: Chromosome chr6 scaffold_25, whole genome shotgun sequence - Vitis vinifera (Grape), partial (51%) ;
CATGCTTCCTGGAGAATAATC	7	36	1	6	6	Up	0.0155857	MisMap1-1	Antisense	TC2803 ;	1 ;	similar to UniRef100_A7QWK9 Cluster: Chromosome chr4 scaffold_205, whole genome shotgun sequence; n=1; Vitis vinifera|Rep: Chromosome chr4 scaffold_205, whole genome shotgun sequence - Vitis vinifera (Grape), partial (70%) ;
CATGATCAGTCATCAGTTAAG	8	37	1	6	6	Up	0.0155857	PerfMap1-1	Sense	TC15463 ;	2 ;	similar to UniRef100_A7PE25 Cluster: Chromosome chr11 scaffold_13, whole genome shotgun sequence; n=2; Vitis vinifera|Rep: Chromosome chr11 scaffold_13, whole genome shotgun sequence - Vitis vinifera (Grape), partial (82%) ;
CATGTGATATCACTTCTTTAT	9	40	1	6	6	Up	0.0155857	PerfMap1-1	Antisense	TC23569 ;	7 ;
CATGACTGTCAATCGTTTCCT	8	36	1	6	6	Up	0.0155857	NoMatchGene
CATGGATTACTTGTGTTGACT	3	37	1	6	6	Up	0.0155857	PerfMap1-1	Sense	EY744546 ;	1 ;	weakly similar to UniRef100_UPI0000246F59 Cluster: bruno-like 5, RNA binding protein; n=1; Homo sapiens|Rep: bruno-like 5, RNA binding protein - Homo sapiens, partial (5%) ;
CATGTAATTAAAATATATTTG	2	35	1	6	6	Up	0.0155857	NoMatchGene
CATGTTATTATACGAAGCTGC	10	39	1	6	6	Up	0.0155857	PerfMap1-1	Sense	EY749596 ;	1 ;	similar to UniRef100_Q8H6S0 Cluster: NBS-LRR type disease resistance protein; n=1; Poncirus trifoliata|Rep: NBS-LRR type disease resistance protein - Poncirus trifoliata (Hardy orange), partial (21%) ;
CATGTTAAATTGTTAATAATA	8	38	1	6	6	Up	0.0155857	NoMatchGene
CATGTGAGAAGGTATGTGATT	5	36	1	6	6	Up	0.0155857	NoMatchGene
CATGTGCAGCTAGGGTTTTTC	8	37	1	6	6	Up	0.0155857	PerfMap1-n	Sense	EY711175 ;EY695401 ;TC14472 ;	1 ;1 ;3 ;	homologue to UniRef100_A7QCJ4 Cluster: Chromosome chr12 scaffold_78, whole genome shotgun sequence; n=1; Vitis vinifera|Rep: Chromosome chr12 scaffold_78, whole genome shotgun sequence - Vitis vinifera (Grape), partial (22%) ;homologue to UniRef100_A7QCJ4 Cluster: Chromosome chr12 scaffold_78, whole genome shotgun sequence; n=1; Vitis vinifera|Rep: Chromosome chr12 scaffold_78, whole genome shotg…
CATGTAGAATAAATATTCAGA	5	36	1	6	6	Up	0.0155857	NoMatchGene
CATGTTGTTAATCGCCACAAG	3	38	1	6	6	Up	0.0155857	PerfMap1-1	Sense	BQ624322 ;	1 ;	similar to UniRef100_Q96282 Cluster: Chloride channel protein CLC-c; n=1; Arabidopsis thaliana|Rep: Chloride channel protein CLC-c - Arabidopsis thaliana (Mouse-ear cress), partial (11%) ;
CATGCTGCTTTGAAAAAGCTA	3	38	1	6	6	Up	0.0155857	PerfMap1-n	Sense	TC5735 ;TC23412 ;	1 ;1 ;	similar to UniRef100_Q01197 Cluster: Protein E6; n=1; Gossypium hirsutum|Rep: Protein E6 - Gossypium hirsutum (Upland cotton) (Gossypium mexicanum), partial (21%) ;homologue to UniRef100_Q05KK1 Cluster: MADS-box protein; n=1; Citrus unshiu|Rep: MADS-box protein - Citrus unshiu (Satsuma orange), partial (19%) ;
CATGATCTGTTTAATAATCGT	7	39	1	6	6	Up	0.0155857	PerfMap1-1	Sense	EY690312 ;	1 ;	M.musculus 45S pre rRNA gene ;
CATGTGAAAAAGGTTCTGTTT	5	39	1	6	6	Up	0.0155857	PerfMap1-1	Sense	EY755996 ;	1 ;	weakly similar to UniRef100_Q8H6R6 Cluster: NBS-LRR type disease resistance protein; n=1; Poncirus trifoliata|Rep: NBS-LRR type disease resistance protein - Poncirus trifoliata (Hardy orange), partial (17%) ;
CATGTATAAAATTAAATAGAA	4	35	1	6	6	Up	0.0155857	NoMatchGene
CATGGTATTTTGTTGTTTAGG	4	37	1	6	6	Up	0.0155857	PerfMap1-1	Antisense	TC15530 ;	2 ;	homologue to UniRef100_A7NXZ8 Cluster: Ubiquitin carrier protein; n=1; Vitis vinifera|Rep: Ubiquitin carrier protein - Vitis vinifera (Grape), partial (39%) ;
CATGGTATGTGATGTTTTTGT	4	38	1	6	6	Up	0.0155857	MisMap1-1	Sense	TC1148 ;	1 ;	similar to UniRef100_A7QIP4 Cluster: Chromosome chr9 scaffold_104, whole genome shotgun sequence; n=1; Vitis vinifera|Rep: Chromosome chr9 scaffold_104, whole genome shotgun sequence - Vitis vinifera (Grape), partial (70%) ;
CATGGGATTGGAAGATGACGC	0	39	1	6	6	Up	0.0155857	NoMatchGene
CATGGGAGGAGAGCAAAAGGA	3	36	1	6	6	Up	0.0155857	MisMap1-n	Sense	EY708750 ;EY743095 ;EY741623 ;EY743008 ;Contig37 ;EY684319 ;EY728848 ;EY706787 ;EY744059 ;EY746550 ;TC25025 ;TC25566 ;EY733018 ;EY727107 ;EY735777 ;EY657376 ;TC18647 ;EY705057 ;EY717516 ;EY732930 ;EY699779 ;TC20496 ;EY688773 ;EY710518 ;EY701830 ;DY257373 ;TC25679 ;EY733060 ;EY754798 ;EY733061 ;TC20372 ;EY689478 ;EY702868 ;EY689872 ;EY694958 ;TC8302 ;TC15188 ;EY733055 ;EY738496 ;EY696279 ;TC21042 …	1 ;1 ;1 ;3 ;1 ;1 ;2 ;3 ;2 ;2 ;5 ;1 ;2 ;2 ;2 ;1 ;1 ;1 ;2 ;3 ;3 ;1 ;1 ;1 ;2 ;4 ;1 ;2 ;1 ;2 ;1 ;1 ;3 ;1 ;2 ;1 ;1 ;3 ;2 ;1 ;2 ;2 ;4 ;2 ;1 ;1 ;3 ;2 ;1 ;2 ;1 ;1 ;2 ;1 ;1 ;2 ;1 ;4 ;2 ;2 ;1 ;1 ;1 ;3 ;1 ;1 ;1 ;4 ;1 ;1 ;1 ;2 ;1 ;2 ;3 ;2 ;1 ;2 ;1 ;3 ;2 ;1 ;1 ;1 ;4 ;2 ;2 ;2 ;1 ;1 ;1 ;1 ;2 ;1 ;5 ;1 ;1 ;1 ;2 ;1 ;2 ;	homologue to UniRef100_Q6VTH3 Cluster: COR15; n=1; Citrus clementina x Citrus reticulata|Rep: COR15 - Citrus clementina x Citrus reticulata, complete ;homologue to UniRef100_Q6VTH3 Cluster: COR15; n=1; Citrus clementina x Citrus reticulata|Rep: COR15 - Citrus clementina x Citrus reticulata, partial (83%) ;UniRef100_Q6VTH3 Cluster: COR15; n=1; Citrus clementina x Citrus reticulata|Rep: COR15 - Cit…
CATGGGCTTTTGCAAGTTGAC	5	37	1	6	6	Up	0.0155857	NoMatchGene
CATGCTTCCTCCTTTTGCAGA	9	38	1	6	6	Up	0.0155857	PerfMap1-n	Antisense	EY698063 ;EY699049 ;EY713810 ;TC12153 ;TC11431 ;	3 ;3 ;4 ;3 ;3 ;	similar to UniRef100_A7PNR1 Cluster: Chromosome chr8 scaffold_23, whole genome shotgun sequence; n=1; Vitis vinifera|Rep: Chromosome chr8 scaffold_23, whole genome shotgun sequence - Vitis vinifera (Grape), partial (45%) ;similar to UniRef100_A7PNR1 Cluster: Chromosome chr8 scaffold_23, whole genome shotgun sequence; n=1; Vitis vinifera|Rep: Chromosome chr8 scaffold_23, whole genome shotgun seque…
CATGCCGCAAGATTTGGTTGC	7	37	1	6	6	Up	0.0155857	PerfMap1-1	Sense	TC25843 ;	1 ;	similar to UniRef100_A7PI10 Cluster: Chromosome chr13 scaffold_17, whole genome shotgun sequence; n=1; Vitis vinifera|Rep: Chromosome chr13 scaffold_17, whole genome shotgun sequence - Vitis vinifera (Grape), partial (69%) ;
CATGTTATGTGTTATTTGAAC	6	38	1	6	6	Up	0.0155857	NoMatchGene
CATGTGCTGGGAGAAGCAGTC	3	38	1	6	6	Up	0.0155857	MisMap1-1	Sense	TC13492 ;	1 ;	similar to UniRef100_A7QKX6 Cluster: Chromosome chr8 scaffold_115, whole genome shotgun sequence; n=1; Vitis vinifera|Rep: Chromosome chr8 scaffold_115, whole genome shotgun sequence - Vitis vinifera (Grape), complete ;
CATGTAGAATGGGACTCTATC	5	40	1	6	6	Up	0.0155857	PerfMap1-1	Sense	TC9593 ;	5 ;	UniRef100_Q09MH5 Cluster: NAD(P)H-quinone oxidoreductase; n=1; Citrus sinensis|Rep: NAD(P)H-quinone oxidoreductase - Citrus sinensis (Sweet orange), complete ;
CATGCCTGGTGGCTATCAGCC	9	36	1	6	6	Up	0.0155857	MisMap1-1	Sense	TC14646 ;	1 ;	similar to UniRef100_Q9LMV4 Cluster: F5M15.23; n=1; Arabidopsis thaliana|Rep: F5M15.23 - Arabidopsis thaliana (Mouse-ear cress), partial (8%) ;
CATGTGATTATGTTTCCAAAA	9	35	1	6	6	Up	0.0155857	NoMatchGene
CATGCACGCTCGTGGCCTCTT	0	35	1	6	6	Up	0.0155857	PerfMap1-1	Sense	TC9636 ;	1 ;	similar to UniRef100_A7P226 Cluster: Chromosome chr19 scaffold_4, whole genome shotgun sequence; n=1; Vitis vinifera|Rep: Chromosome chr19 scaffold_4, whole genome shotgun sequence - Vitis vinifera (Grape), partial (23%) ;
CATGGAACCCTCCGCCTTATA	0	39	1	6	6	Up	0.0155857	PerfMap1-1	Sense	TC25727 ;	4 ;	weakly similar to UniRef100_Q3HTK5 Cluster: Pherophorin-C2 protein precursor; n=1; Chlamydomonas reinhardtii|Rep: Pherophorin-C2 protein precursor - Chlamydomonas reinhardtii, partial (9%) ;
CATGTGATGCTCAAGCAAGAA	4	39	1	6	6	Up	0.0155857	PerfMap1-n	Sense	TC21953 ;TC4122 ;	1 ;1 ;	homologue to UniRef100_A7P8L4 Cluster: Chromosome chr3 scaffold_8, whole genome shotgun sequence; n=1; Vitis vinifera|Rep: Chromosome chr3 scaffold_8, whole genome shotgun sequence - Vitis vinifera (Grape), partial (16%) ;similar to UniRef100_A7P8L4 Cluster: Chromosome chr3 scaffold_8, whole genome shotgun sequence; n=1; Vitis vinifera|Rep: Chromosome chr3 scaffold_8, whole genome shotgun sequenc…
CATGTGATGATATAAAATTTT	3	35	1	6	6	Up	0.0155857	NoMatchGene
CATGAGATGCTGTATTCTGGT	0	39	1	6	6	Up	0.0155857	NoMatchGene
CATGTTATTAATAAGATCCGC	6	37	1	6	6	Up	0.0155857	NoMatchGene
CATGAAGATCAATGGAGATTG	0	36	1	6	6	Up	0.0155857	PerfMap1-n	Sense	TC24404 ;TC5046 ;EY678397 ;TC21 ;PTCs00536.1 ;EY679597 ;TC1536 ;PTCs00535.1 ;PTCs00539.1 ;EY678405 ;	1 ;1 ;3 ;1 ;1 ;1 ;2 ;1 ;1 ;2 ;	similar to UniRef100_A7QUR0 Cluster: Chromosome chr1 scaffold_180, whole genome shotgun sequence; n=1; Vitis vinifera|Rep: Chromosome chr1 scaffold_180, whole genome shotgun sequence - Vitis vinifera (Grape), partial (41%) ;similar to UniRef100_A7QUR0 Cluster: Chromosome chr1 scaffold_180, whole genome shotgun sequence; n=1; Vitis vinifera|Rep: Chromosome chr1 scaffold_180, whole genome shotgun s…
CATGAGCGTTAGCCTCGTCTT	8	36	1	6	6	Up	0.0155857	NoMatchGene
CATGAGTCCATTTATTCAAAT	9	38	1	6	6	Up	0.0155857	PerfMap1-1	Antisense	EY690416 ;	2 ;	similar to UniRef100_A7PU90 Cluster: Chromosome chr7 scaffold_31, whole genome shotgun sequence; n=1; Vitis vinifera|Rep: Chromosome chr7 scaffold_31, whole genome shotgun sequence - Vitis vinifera (Grape), partial (14%) ;
CATGTGGGGTGAGGTACAAGT	8	35	1	6	6	Up	0.0155857	PerfMap1-1	Sense	TC940 ;	1 ;	similar to UniRef100_A7PW66 Cluster: Chromosome chr8 scaffold_34, whole genome shotgun sequence; n=1; Vitis vinifera|Rep: Chromosome chr8 scaffold_34, whole genome shotgun sequence - Vitis vinifera (Grape), partial (48%) ;
CATGAATGCTGCGGGACTGTA	2	40	1	6	6	Up	0.0155857	PerfMap1-n	Sense	TC12 ;TC10107 ;	1 ;1 ;	UniRef100_Q39627 Cluster: Citrin; n=1; Citrus sinensis|Rep: Citrin - Citrus sinensis (Sweet orange), complete ;homologue to UniRef100_Q39627 Cluster: Citrin; n=1; Citrus sinensis|Rep: Citrin - Citrus sinensis (Sweet orange), partial (34%) ;
CATGTTTCTTTATCGATGAGG	9	39	1	6	6	Up	0.0155857	PerfMap1-n	Sense	EY672623 ;EY748060 ;	1 ;3 ;	weakly similar to UniRef100_A7PPX2 Cluster: Chromosome chr18 scaffold_24, whole genome shotgun sequence; n=1; Vitis vinifera|Rep: Chromosome chr18 scaffold_24, whole genome shotgun sequence - Vitis vinifera (Grape), partial (13%) ;similar to UniRef100_A7PPX8 Cluster: Chromosome chr18 scaffold_24, whole genome shotgun sequence; n=1; Vitis vinifera|Rep: Chromosome chr18 scaffold_24, whole genome sh…
CATGGGAAGTGATTAGTGAAA	7	35	1	6	6	Up	0.0155857	MisMap1-1	Sense	TC12093 ;	1 ;	similar to UniRef100_A5YT88 Cluster: Cysteine synthase; n=1; Glycine max|Rep: Cysteine synthase - Glycine max (Soybean), partial (29%) ;
CATGCTGCCTTGCTTCTAAAG	7	39	1	6	6	Up	0.0155857	NoMatchGene
CATGGTAATTAAGTAAGGAGC	8	36	1	6	6	Up	0.0155857	PerfMap1-n	Sense	EY738501 ;TC1946 ;EY731205 ;	3 ;2 ;3 ;	similar to UniRef100_A7QWR7 Cluster: Chromosome chr16 scaffold_207 whole genome shotgun sequence; n=1; Vitis vinifera|Rep:, partial (2%) ;similar to UniRef100_A7QWR7 Cluster: Chromosome chr16 scaffold_207, whole genome shotgun sequence; n=1; Vitis vinifera|Rep: Chromosome chr16 scaffold_207, whole genome shotgun sequence - Vitis vinifera (Grape), partial (5%) ;similar to UniRef100_A7QWR7 Cluster:…
CATGTGACGCTAGTTATTTCC	8	38	1	6	6	Up	0.0155857	NoMatchGene
CATGAGGAAATGTAATACGCC	9	38	1	6	6	Up	0.0155857	PerfMap1-1	Sense	TC11829 ;	4 ;	similar to UniRef100_Q8GZ43 Cluster: RanBP2-type zinc finger protein At1g67325; n=1; Arabidopsis thaliana|Rep: RanBP2-type zinc finger protein At1g67325 - Arabidopsis thaliana (Mouse-ear cress), partial (46%) ;
CATGTAAAAACCGGAATAAAG	4	36	1	6	6	Up	0.0155857	PerfMap1-1	Sense	CX043376 ;	2 ;	UniRef100_A5BX39 Cluster: Histone H3; n=4; core eudicotyledons|Rep: Histone H3 - Vitis vinifera (Grape), complete ;
CATGAGGAATGTGAAGGGAAC	5	38	1	6	6	Up	0.0155857	MisMap1-n	Sense	TC18724 ;EY697332 ;	4 ;3 ;	homologue to UniRef100_Q9ZNS5 Cluster: Ribosomal protein S28; n=1; Prunus persica|Rep: Ribosomal protein S28 - Prunus persica (Peach), complete ;homologue to UniRef100_Q8LK53 Cluster: Ribosomal protein small subunit 28; n=1; Helianthus annuus|Rep: Ribosomal protein small subunit 28 - Helianthus annuus (Common sunflower), partial (97%) ;
CATGTTCTATTCAGTAAAAGT	6	37	1	6	6	Up	0.0155857	NoMatchGene
CATGTTTGCTTTCTTTGAAGA	10	38	1	6	6	Up	0.0155857	PerfMap1-1	Sense	CK701491 ;	2 ;	similar to UniRef100_UPI000069DA7A Cluster: Cleavage stimulation factor, 77 kDa subunit (CSTF 77 kDa subunit) (CF- 1 77 kDa subunit) (CstF-77).; n=1; Xenopus tropicalis|Rep: Cleavage stimulation factor, 77 kDa subunit (CSTF 77 kDa subunit) (CF- 1 77 kDa subunit) (CstF-77). - Xenopus tropicalis, partial (3%) ;
CATGCTTATAAATTCATACAG	9	37	1	6	6	Up	0.0155857	PerfMap1-1	Antisense	1295 ;	2 ;
CATGTGTATGGTAGTGGTTTC	10	36	1	6	6	Up	0.0155857	MisMap1-1	Sense	TC19425 ;	1 ;	similar to UniRef100_Q39173 Cluster: Probable NADP-dependent oxidoreductase P2; n=1; Arabidopsis thaliana|Rep: Probable NADP-dependent oxidoreductase P2 - Arabidopsis thaliana (Mouse-ear cress), partial (44%) ;
CATGGAGCCAGTTGAGAAGTG	7	35	1	6	6	Up	0.0155857	PerfMap1-n	Sense	EY710837 ;EY751582 ;EY752886 ;TC17776 ;EY657991 ;EY752022 ;EY736278 ;EY751324 ;	5 ;3 ;5 ;7 ;3 ;3 ;4 ;5 ;	homologue to UniRef100_P29357 Cluster: Chloroplast envelope membrane 70 kDa heat shock-related protein; n=1; Spinacia oleracea|Rep: Chloroplast envelope membrane 70 kDa heat shock-related protein - Spinacia oleracea (Spinach), partial (37%) ;homologue to UniRef100_A9S0A3 Cluster: Predicted protein; n=1; Physcomitrella patens subsp. patens|Rep: Predicted protein - Physcomitrella patens subsp. pate…
CATGTGCTATAAAATGTCTTG	2	39	1	6	6	Up	0.0155857	NoMatchGene
CATGCTCCTCTCTTTTTGTTT	0	35	1	6	6	Up	0.0155857	NoMatchGene
CATGAAGAAGTTTATTAAAAT	0	37	1	6	6	Up	0.0155857	PerfMap1-1	Antisense	TC19018 ;	1 ;	similar to UniRef100_A6YJT2 Cluster: NADH-ubiquinone oxidoreductase chain 1; n=1; Chlorocebus pygerythrus|Rep: NADH-ubiquinone oxidoreductase chain 1 - Cercopithecus pygerythrus (Vervet monkey), partial (5%) ;
CATGGTTAATTCTAAGTTAGC	7	35	1	6	6	Up	0.0155857	PerfMap1-1	Sense	CX074861 ;	2 ;	homologue to UniRef100_A7NU66 Cluster: Chromosome chr18 scaffold_1, whole genome shotgun sequence; n=1; Vitis vinifera|Rep: Chromosome chr18 scaffold_1, whole genome shotgun sequence - Vitis vinifera (Grape), partial (15%) ;
CATGCATACAGTGAGCCCTTG	4	37	1	6	6	Up	0.0155857	PerfMap1-n	Sense	TC3658 ;BQ624571 ;TC15787 ;TC10332 ;TC118 ;	4 ;3 ;9 ;6 ;7 ;	UniRef100_Q94G63 Cluster: Ethylene-induced esterase; n=1; Citrus sinensis|Rep: Ethylene-induced esterase - Citrus sinensis (Sweet orange), partial (97%) ;UniRef100_Q94G63 Cluster: Ethylene-induced esterase; n=1; Citrus sinensis|Rep: Ethylene-induced esterase - Citrus sinensis (Sweet orange), partial (88%) ;homologue to UniRef100_Q94G63 Cluster: Ethylene-induced esterase; n=1; Citrus sinensis|Rep:…
CATGTTGTTTTGTTCATTCTG	6	38	1	6	6	Up	0.0155857	PerfMap1-n	Sense	EY689949 ;TC14380 ;TC1043 ;	1 ;1 ;1 ;	similar to UniRef100_A2TEJ4 Cluster: Xyloglucan endotransglycosylase/hydrolase XTH-30; n=1; Populus tremula|Rep: Xyloglucan endotransglycosylase/hydrolase XTH-30 - Populus tremula (European aspen), partial (20%) ;similar to UniRef100_A1YZ21 Cluster: Xyloglucan endotransglycosylase precursor; n=1; Populus tremula x Populus tremuloides|Rep: Xyloglucan endotransglycosylase precursor - Populus tremul…
CATGGGAAAACATCATAGGAT	0	39	1	6	6	Up	0.0155857	MisMap1-1	Sense	EY742494 ;	1 ;	homologue to gb|AF206997.1| Poncirus trifoliata 18S ribosomal RNA gene, complete sequence, partial (44%) ;
CATGTTGTGACTAAGCATCAG	10	40	1	6	6	Up	0.0155857	NoMatchGene
CATGCCATGTCTTCTCTATGT	3	36	1	6	6	Up	0.0155857	PerfMap1-1	Sense	EY726753 ;	7 ;	similar to UniRef100_A7P4G0 Cluster: Chromosome chr4 scaffold_6, whole genome shotgun sequence; n=1; Vitis vinifera|Rep: Chromosome chr4 scaffold_6, whole genome shotgun sequence - Vitis vinifera (Grape), partial (4%) ;
CATGATACATATAGGAATGGG	2	37	1	6	6	Up	0.0155857	PerfMap1-1	Sense	TC9205 ;	8 ;	UniRef100_Q09MD9 Cluster: Chloroplast 30S ribosomal protein S3; n=1; Citrus sinensis|Rep: Chloroplast 30S ribosomal protein S3 - Citrus sinensis (Sweet orange), complete ;
CATGACAAATCTAGATTATTA	6	40	1	6	6	Up	0.0155857	PerfMap1-1	Sense	TC15280 ;	4 ;	homologue to UniRef100_Q09MG1 Cluster: Cytochrome b559 subunit alpha; n=1; Citrus sinensis|Rep: Cytochrome b559 subunit alpha - Citrus sinensis (Sweet orange), complete ;
CATGGCCTTGTGTGGTTTAAT	119	16	17	3	0.176471	Down	0.0156096	NoMatchGene
CATGTCGGTCTGTAGAACTCT	735	119	107	19	0.17757	Down	0.0159788	NoMatchGene
CATGTAGGACTGTAGAACTCT	1428	231	208	37	0.177885	Down	0.0160854	NoMatchGene
CATGTCGGACTGTAGAACTTC	13662	2222	1987	354	0.178158	Down	0.0161784	NoMatchGene
CATGGCTAACAAAGAAGGAAA	78	406	11	65	5.90909	Up	0.0165057	NoMatchGene
CATGTCAGACTGTAGAACTCT	994	164	145	26	0.17931	Down	0.016574	NoMatchGene
CATGTTGAAGATCACTGGAAA	56	297	8	47	5.875	Up	0.0168667	PerfMap1-n	Sense	EY687165 ;EY686197 ;	1 ;1 ;	similar to UniRef100_A7P4R3 Cluster: Chromosome chr4 scaffold_6, whole genome shotgun sequence; n=2; Vitis vinifera|Rep: Chromosome chr4 scaffold_6, whole genome shotgun sequence - Vitis vinifera (Grape), partial (29%) ;similar to UniRef100_A7P4R3 Cluster: Chromosome chr4 scaffold_6, whole genome shotgun sequence; n=2; Vitis vinifera|Rep: Chromosome chr4 scaffold_6, whole genome shotgun sequence …
CATGTCGGACTGTAGAACTGT	419	69	61	11	0.180328	Down	0.0169283	NoMatchGene
CATGGCTATATGAGTTAGTTG	45	260	7	41	5.85714	Up	0.0170593	NoMatchGene
CATGCCAACCTTAAGGACAAC	44	221	6	35	5.83333	Up	0.0173201	PerfMap1-n	Antisense	TC24576 ;EY752503 ;TC17131 ;Contig27 ;EY685842 ;EY749069 ;EY675954 ;EY690455 ;TC18089 ;TC17913 ;EY692280 ;TC16030 ;TC16911 ;TC15730 ;	3 ;4 ;3 ;2 ;3 ;2 ;3 ;3 ;2 ;2 ;4 ;3 ;3 ;2 ;	homologue to UniRef100_Q6J338 Cluster: Copper chaperone; n=3; Populus|Rep: Copper chaperone - Populus alba x Populus tremula var. glandulosa, partial (86%) ;similar to UniRef100_Q6J338 Cluster: Copper chaperone; n=3; Populus|Rep: Copper chaperone - Populus alba x Populus tremula var. glandulosa, partial (85%) ;homologue to UniRef100_Q6J338 Cluster: Copper chaperone; n=3; Populus|Rep: Copper chape…
CATGTGTAAGTATGAACTAAT	244	1279	35	204	5.82857	Up	0.0173729	PerfMap1-n	Sense	EY657160 ;EY716909 ;EY717982 ;TC3635 ;TC2234 ;EY715963 ;TC2800 ;	3 ;3 ;3 ;4 ;4 ;4 ;3 ;	gb|AF206997.1| Poncirus trifoliata 18S ribosomal RNA gene, complete sequence, partial (27%) ;homologue to gb|AF206997.1| Poncirus trifoliata 18S ribosomal RNA gene, complete sequence, partial (47%) ;similar to UniRef100_Q00Y69 Cluster: Chromosome 12 contig 1, DNA sequence; n=1; Ostreococcus tauri|Rep: Chromosome 12 contig 1, DNA sequence - Ostreococcus tauri, partial (14%) ;homologue to gb|AF2069…
CATGGTACCGCTTATCCTCCT	151	24	22	4	0.181818	Down	0.0174553	PerfMap1-n	Sense	TC4615 ;EY743461 ;TC5611 ;EY713161 ;	1 ;2 ;2 ;1 ;	similar to UniRef100_A7PDT3 Cluster: Chromosome chr11 scaffold_13, whole genome shotgun sequence; n=1; Vitis vinifera|Rep: Chromosome chr11 scaffold_13, whole genome shotgun sequence - Vitis vinifera (Grape), partial (37%) ;similar to UniRef100_A7PDT3 Cluster: Chromosome chr11 scaffold_13, whole genome shotgun sequence; n=1; Vitis vinifera|Rep: Chromosome chr11 scaffold_13, whole genome shotgun s…
CATGTCGGACTGTACAACTCT	149	26	22	4	0.181818	Down	0.0174553	NoMatchGene
CATGGGAGAGATGCAAATCAA	77	14	11	2	0.181818	Down	0.0174553	PerfMap1-n	Sense	EY711867 ;TC8089 ;EY732268 ;EY739598 ;TC17515 ;	5 ;3 ;1 ;1 ;2 ;	weakly similar to UniRef100_A7QUT8 Cluster: Chromosome chr1 scaffold_180, whole genome shotgun sequence; n=1; Vitis vinifera|Rep: Chromosome chr1 scaffold_180, whole genome shotgun sequence - Vitis vinifera (Grape), partial (13%) ;similar to UniRef100_A7QUT8 Cluster: Chromosome chr1 scaffold_180, whole genome shotgun sequence; n=1; Vitis vinifera|Rep: Chromosome chr1 scaffold_180, whole genome sh…
CATGGTGTTGAGAACTGATAA	77	15	11	2	0.181818	Down	0.0174553	PerfMap1-1	Sense	TC15843 ;	2 ;	weakly similar to UniRef100_A7QU67 Cluster: Chromosome chr2 scaffold_176, whole genome shotgun sequence; n=1; Vitis vinifera|Rep: Chromosome chr2 scaffold_176, whole genome shotgun sequence - Vitis vinifera (Grape), partial (26%) ;
CATGGTGATGAAGGGTTTCCA	75	15	11	2	0.181818	Down	0.0174553	PerfMap1-n	Sense	TC8107 ;EY728389 ;EY687170 ;	5 ;5 ;3 ;	weakly similar to UniRef100_Q5I6B5 Cluster: Acetyl CoA geraniol/citronellol acetyltransferase; n=1; Rosa hybrid cultivar|Rep: Acetyl CoA geraniol/citronellol acetyltransferase - Rosa hybrid cultivar, partial (20%) ;similar to UniRef100_Q5I6B5 Cluster: Acetyl CoA geraniol/citronellol acetyltransferase; n=1; Rosa hybrid cultivar|Rep: Acetyl CoA geraniol/citronellol acetyltransferase - Rosa hybrid c…
CATGCAAGCGTCTAAGGCGAT	76	10	11	2	0.181818	Down	0.0174553	PerfMap1-n	Sense	TC4916 ;TC1009 ;EY732055 ;EY682944 ;	1 ;3 ;3 ;1 ;	homologue to UniRef100_A7PA10 Cluster: Chromosome chr14 scaffold_9, whole genome shotgun sequence; n=1; Vitis vinifera|Rep: Chromosome chr14 scaffold_9, whole genome shotgun sequence - Vitis vinifera (Grape), partial (38%) ;similar to UniRef100_A7PA10 Cluster: Chromosome chr14 scaffold_9, whole genome shotgun sequence; n=1; Vitis vinifera|Rep: Chromosome chr14 scaffold_9, whole genome shotgun seq…
CATGGAAGTCCCAGTTTTTAA	74	15	11	2	0.181818	Down	0.0174553	PerfMap1-n	Sense	EY741490 ;TC1548 ;TC18421 ;	5 ;2 ;1 ;	similar to UniRef100_A7NWE2 Cluster: Chromosome chr5 scaffold_2, whole genome shotgun sequence; n=1; Vitis vinifera|Rep: Chromosome chr5 scaffold_2, whole genome shotgun sequence - Vitis vinifera (Grape), partial (16%) ;similar to UniRef100_A7NWE2 Cluster: Chromosome chr5 scaffold_2, whole genome shotgun sequence; n=1; Vitis vinifera|Rep: Chromosome chr5 scaffold_2, whole genome shotgun sequence …
CATGCTTGTTGCCACATATAT	75	13	11	2	0.181818	Down	0.0174553	PerfMap1-1	Sense	TC12862 ;	2 ;	weakly similar to UniRef100_A4HCH3 Cluster: Intraflagellar transport protein-like protein; n=1; Leishmania braziliensis|Rep: Intraflagellar transport protein-like protein - Leishmania braziliensis, partial (4%) ;
CATGCTGCGTTATGCGCCTCA	73	10	11	2	0.181818	Down	0.0174553	PerfMap1-n	Sense	EY730844 ;TC20715 ;EY711589 ;EY738787 ;TC1238 ;TC948 ;	3 ;2 ;3 ;3 ;2 ;8 ;	similar to UniRef100_A7PKQ4 Cluster: Chromosome chr7 scaffold_20, whole genome shotgun sequence; n=1; Vitis vinifera|Rep: Chromosome chr7 scaffold_20, whole genome shotgun sequence - Vitis vinifera (Grape), partial (34%) ;similar to UniRef100_A7PKQ4 Cluster: Chromosome chr7 scaffold_20, whole genome shotgun sequence; n=1; Vitis vinifera|Rep: Chromosome chr7 scaffold_20, whole genome shotgun seque…
CATGTCGGATGTAGGAACTCT	77	10	11	2	0.181818	Down	0.0174553	NoMatchGene
CATGGACCCACCAACATTTTG	76	15	11	2	0.181818	Down	0.0174553	PerfMap1-n	Antisense	CX075216 ;EY751621 ;TC13976 ;EY715770 ;EY721276 ;TC4532 ;TC13731 ;EY697939 ;TC6831 ;	2 ;1 ;2 ;2 ;1 ;2 ;2 ;3 ;1 ;	UniRef100_Q9SM09 Cluster: Vacuolar ATP synthase catalytic subunit A; n=2; Citrus unshiu|Rep: Vacuolar ATP synthase catalytic subunit A - Citrus unshiu (Satsuma orange), partial (6%) ;homologue to UniRef100_Q9SM09 Cluster: Vacuolar ATP synthase catalytic subunit A; n=2; Citrus unshiu|Rep: Vacuolar ATP synthase catalytic subunit A - Citrus unshiu (Satsuma orange), partial (15%) ;UniRef100_Q9SM09 Cl…
CATGGACGGATCACAGAGTGG	78	11	11	2	0.181818	Down	0.0174553	PerfMap1-n	Sense	EY687850 ;EY728669 ;EY681479 ;EY691784 ;1298 ;EY721528 ;TC3012 ;	3 ;3 ;2 ;2 ;2 ;2 ;3 ;	similar to UniRef100_O99018 Cluster: Chloroplast protease precursor; n=1; Capsicum annuum|Rep: Chloroplast protease precursor - Capsicum annuum (Bell pepper), partial (29%) ;homologue to UniRef100_Q0DA88 Cluster: Os06g0669400 protein; n=3; Oryza sativa|Rep: Os06g0669400 protein - Oryza sativa subsp. japonica (Rice), partial (41%) ;homologue to UniRef100_O99018 Cluster: Chloroplast protease precur…
CATGCAGATTTCAATTCGTAC	74	11	11	2	0.181818	Down	0.0174553	PerfMap1-1	Sense	TC11821 ;	1 ;	similar to UniRef100_A7QE22 Cluster: Chromosome chr4 scaffold_83, whole genome shotgun sequence; n=1; Vitis vinifera|Rep: Chromosome chr4 scaffold_83, whole genome shotgun sequence - Vitis vinifera (Grape), partial (82%) ;
CATGAGATTATGTTCTCTACT	70	362	10	58	5.8	Up	0.017693	PerfMap1-1	Sense	TC22102 ;	3 ;	similar to UniRef100_A7Q6H5 Cluster: Chromosome chr11 scaffold_56, whole genome shotgun sequence; n=1; Vitis vinifera|Rep: Chromosome chr11 scaffold_56, whole genome shotgun sequence - Vitis vinifera (Grape), partial (20%) ;
CATGTGTGTTGGGTTGTGAAT	70	367	10	58	5.8	Up	0.017693	PerfMap1-n	Sense	CX077202 ;TC12763 ;	1 ;1 ;	similar to UniRef100_A7PUV8 Cluster: Chromosome chr4 scaffold_32, whole genome shotgun sequence; n=1; Vitis vinifera|Rep: Chromosome chr4 scaffold_32, whole genome shotgun sequence - Vitis vinifera (Grape), partial (32%) ;similar to UniRef100_A7PUV8 Cluster: Chromosome chr4 scaffold_32, whole genome shotgun sequence; n=1; Vitis vinifera|Rep: Chromosome chr4 scaffold_32, whole genome shotgun seque…
CATGTTGGTTTATAAATTCTG	35	183	5	29	5.8	Up	0.017693	PerfMap1-n	Sense	TC15459 ;TC6095 ;	1 ;1 ;	similar to UniRef100_Q9LSR2 Cluster: Genomic DNA, chromosome 5, BAC clone:F24B18; n=1; Arabidopsis thaliana|Rep: Genomic DNA, chromosome 5, BAC clone:F24B18 - Arabidopsis thaliana (Mouse-ear cress), partial (69%) ;similar to UniRef100_Q9LSR2 Cluster: Genomic DNA, chromosome 5, BAC clone:F24B18; n=1; Arabidopsis thaliana|Rep: Genomic DNA, chromosome 5, BAC clone:F24B18 - Arabidopsis thaliana (Mous…
CATGTAGTTTTTCTTTTAATG	34	182	5	29	5.8	Up	0.017693	PerfMap1-1	Sense	TC5891 ;	1 ;	similar to UniRef100_A7Q0F2 Cluster: Chromosome chr7 scaffold_42, whole genome shotgun sequence; n=1; Vitis vinifera|Rep: Chromosome chr7 scaffold_42, whole genome shotgun sequence - Vitis vinifera (Grape), partial (84%) ;
CATGTGTAATTTAAATAGCAT	25	142	4	23	5.75	Up	0.0182697	MisMap1-1	Antisense	CN185378 ;	3 ;	weakly similar to UniRef100_P93396 Cluster: Transformer-SR ribonucleoprotein; n=1; Nicotiana tabacum|Rep: Transformer-SR ribonucleoprotein - Nicotiana tabacum (Common tobacco), partial (12%) ;
CATGCTGCTGGTGAGACAAAG	281	1477	41	235	5.73171	Up	0.0184861	PerfMap1-1	Sense	TC2106 ;	1 ;	similar to UniRef100_Q8GZT8 Cluster: PTEN-like protein; n=1; Arabidopsis thaliana|Rep: PTEN-like protein - Arabidopsis thaliana (Mouse-ear cress), partial (25%) ;
CATGTGGTGGCCGGGTGGAAT	435	2245	63	358	5.68254	Up	0.0190823	PerfMap1-n	Sense	EY735414 ;TC15959 ;TC13129 ;	1 ;1 ;1 ;	weakly similar to UniRef100_Q9ZTW1 Cluster: Lipase; n=1; Dianthus caryophyllus|Rep: Lipase - Dianthus caryophyllus (Carnation) (Clove pink), partial (32%) ;similar to UniRef100_Q9ZTW1 Cluster: Lipase; n=1; Dianthus caryophyllus|Rep: Lipase - Dianthus caryophyllus (Carnation) (Clove pink), partial (44%) ;weakly similar to UniRef100_Q9ZTW1 Cluster: Lipase; n=1; Dianthus caryophyllus|Rep: Lipase - D…
CATGACTCATCATCAAAAAAA	85	424	12	68	5.66667	Up	0.0192794	MisMap1-1	Antisense	TC10939 ;	1 ;	similar to UniRef100_Q9LJM6 Cluster: Gb|AAC34331.1; n=2; Arabidopsis thaliana|Rep: Gb|AAC34331.1 - Arabidopsis thaliana (Mouse-ear cress), partial (34%) ;
CATGTAGATTCTGGAGTCAGA	60	321	9	51	5.66667	Up	0.0192794	PerfMap1-n	Sense	TC8402 ;TC10383 ;	2 ;1 ;	similar to UniRef100_A7Q6I8 Cluster: Chromosome chr11 scaffold_56, whole genome shotgun sequence; n=1; Vitis vinifera|Rep: Chromosome chr11 scaffold_56, whole genome shotgun sequence - Vitis vinifera (Grape), partial (93%) ;similar to UniRef100_A7Q6I8 Cluster: Chromosome chr11 scaffold_56, whole genome shotgun sequence; n=1; Vitis vinifera|Rep: Chromosome chr11 scaffold_56, whole genome shotgun s…
CATGAAAGGAAAATATGCATG	40	213	6	34	5.66667	Up	0.0192794	PerfMap1-1	Sense	TC23569 ;	3 ;
CATGTTATGTATCATACTAAA	43	211	6	34	5.66667	Up	0.0192794	PerfMap1-1	Sense	TC5490 ;	1 ;	weakly similar to UniRef100_Q940P4 Cluster: AT5g07010/MOJ9_18; n=1; Arabidopsis thaliana|Rep: AT5g07010/MOJ9_18 - Arabidopsis thaliana (Mouse-ear cress), partial (74%) ;
CATGTCACCCAATGTTAAAAC	19	106	3	17	5.66667	Up	0.0192794	MisMap1-n	Sense	TC23569 ;CV719171 ;	4 ;2 ;
CATGGTACTCGGAAATGGAAT	23	105	3	17	5.66667	Up	0.0192794	PerfMap1-1	Sense	EY678532 ;	1 ;	homologue to UniRef100_Q09MI9 Cluster: Ribosomal protein S2; n=1; Citrus sinensis|Rep: Ribosomal protein S2 - Citrus sinensis (Sweet orange), partial (69%) ;
CATGTCTATGGGGCATTTCAT	21	105	3	17	5.66667	Up	0.0192794	PerfMap1-1	Sense	TC14554 ;	1 ;	similar to UniRef100_Q8S925 Cluster: Autophagy-related protein 8h; n=1; Arabidopsis thaliana|Rep: Autophagy-related protein 8h - Arabidopsis thaliana (Mouse-ear cress), partial (97%) ;
CATGATCTATAAATGAATATG	22	104	3	17	5.66667	Up	0.0192794	PerfMap1-n	Sense	TC20830 ;TC9593 ;	1 ;6 ;	similar to UniRef100_A7PMC5 Cluster: Chromosome chr14 scaffold_21, whole genome shotgun sequence; n=1; Vitis vinifera|Rep: Chromosome chr14 scaffold_21, whole genome shotgun sequence - Vitis vinifera (Grape), partial (75%) ;UniRef100_Q09MH5 Cluster: NAD(P)H-quinone oxidoreductase; n=1; Citrus sinensis|Rep: NAD(P)H-quinone oxidoreductase - Citrus sinensis (Sweet orange), complete ;
CATGCTGGAATTACTCCGGCA	24	108	3	17	5.66667	Up	0.0192794	PerfMap1-1	Sense	EY685059 ;	1 ;	similar to UniRef100_A7KZP6 Cluster: SKP1 component-like 1; n=1; Humulus lupulus|Rep: SKP1 component-like 1 - Humulus lupulus (European hop), partial (36%) ;
CATGCTGCATTAGACAAATAT	18	108	3	17	5.66667	Up	0.0192794	NoMatchGene
CATGTGTGTTTTTAAGAGGAC	22	108	3	17	5.66667	Up	0.0192794	NoMatchGene
CATGTCACTTCAACTTGAGAA	19	106	3	17	5.66667	Up	0.0192794	PerfMap1-n	Antisense	TC18109 ;TC18886 ;EY691387 ;TC18106 ;EY699246 ;TC19740 ;TC204 ;	4 ;1 ;1 ;3 ;1 ;1 ;1 ;	homologue to UniRef100_A7NXZ2 Cluster: Chromosome chr6 scaffold_3, whole genome shotgun sequence; n=1; Vitis vinifera|Rep: Chromosome chr6 scaffold_3, whole genome shotgun sequence - Vitis vinifera (Grape), partial (65%) ;similar to UniRef100_A7QIW5 Cluster: Chromosome chr2 scaffold_105, whole genome shotgun sequence; n=1; Vitis vinifera|Rep: Chromosome chr2 scaffold_105, whole genome shotgun seq…
CATGTAAAAACTCATAATTTT	20	105	3	17	5.66667	Up	0.0192794	NoMatchGene
CATGTCGGACTGTGGAACTCT	329	56	48	9	0.1875	Down	0.0195554	NoMatchGene
CATGGGGATGTTTTCCGGCCT	113	19	16	3	0.1875	Down	0.0195554	PerfMap1-n	Sense	EY651170 ;TC16474 ;	2 ;2 ;	similar to UniRef100_O04091 Cluster: Endomembrane protein EMP70 precusor isolog; 68664-64364; n=1; Arabidopsis thaliana|Rep: Endomembrane protein EMP70 precusor isolog; 68664-64364 - Arabidopsis thaliana (Mouse-ear cress), partial (30%) ;similar to UniRef100_A7QCN1 Cluster: Chromosome chr12 scaffold_78, whole genome shotgun sequence; n=1; Vitis vinifera|Rep: Chromosome chr12 scaffold_78, whole ge…
CATGTTAAAAAAGATAAAGGA	110	21	16	3	0.1875	Down	0.0195554	PerfMap1-n	Sense	EY749049 ;TC11506 ;	3 ;4 ;	similar to UniRef100_A7PIC4 Cluster: Chromosome chr13 scaffold_17, whole genome shotgun sequence; n=1; Vitis vinifera|Rep: Chromosome chr13 scaffold_17, whole genome shotgun sequence - Vitis vinifera (Grape), partial (36%) ;similar to UniRef100_A7PIC4 Cluster: Chromosome chr13 scaffold_17, whole genome shotgun sequence; n=1; Vitis vinifera|Rep: Chromosome chr13 scaffold_17, whole genome shotgun s…
CATGTCGGACTGTAGATCTGA	113	17	16	3	0.1875	Down	0.0195554	NoMatchGene
CATGCAAATCAGAAGAAAAAC	170	886	25	141	5.64	Up	0.0196159	NoMatchGene
CATGTGCTGAAGTACGTGGAA	52	282	8	45	5.625	Up	0.0198082	PerfMap1-1	Sense	TC7743 ;	1 ;	similar to UniRef100_A7R3X1 Cluster: Chromosome undetermined scaffold_583, whole genome shotgun sequence; n=1; Vitis vinifera|Rep: Chromosome undetermined scaffold_583, whole genome shotgun sequence - Vitis vinifera (Grape), partial (95%) ;
CATGACATGCCAACCTTAAGG	52	282	8	45	5.625	Up	0.0198082	PerfMap1-n	Antisense	TC24576 ;EY752503 ;TC17131 ;Contig27 ;EY685842 ;EY749069 ;EY675954 ;EY690455 ;TC18089 ;TC17913 ;EY692280 ;TC16030 ;TC16911 ;TC15730 ;	2 ;3 ;2 ;1 ;2 ;1 ;2 ;2 ;1 ;1 ;3 ;2 ;2 ;1 ;	homologue to UniRef100_Q6J338 Cluster: Copper chaperone; n=3; Populus|Rep: Copper chaperone - Populus alba x Populus tremula var. glandulosa, partial (86%) ;similar to UniRef100_Q6J338 Cluster: Copper chaperone; n=3; Populus|Rep: Copper chaperone - Populus alba x Populus tremula var. glandulosa, partial (85%) ;homologue to UniRef100_Q6J338 Cluster: Copper chaperone; n=3; Populus|Rep: Copper chape…
CATGTTTATGATCAAAAAAAA	37	174	5	28	5.6	Up	0.0201334	NoMatchGene
CATGTTTTAAAAATGTGCATA	196	1017	29	162	5.58621	Up	0.0203154	MisMap1-1	Sense	EY692019 ;	2 ;	UniRef100_A0RHL0 Cluster: Ribonuclease HII; n=2; Bacillus thuringiensis|Rep: Ribonuclease HII - Bacillus thuringiensis (strain Al Hakam), partial (5%) ;
CATGAAATTCTACCATTTTAT	47	244	7	39	5.57143	Up	0.0205126	PerfMap1-1	Antisense	TC12982 ;	2 ;	UniRef100_A7QD26 Cluster: Chromosome undetermined scaffold_79, whole genome shotgun sequence; n=1; Vitis vinifera|Rep: Chromosome undetermined scaffold_79, whole genome shotgun sequence - Vitis vinifera (Grape), partial (32%) ;
CATGTCGGACTGTAGAACTGC	178	32	26	5	0.192308	Down	0.0214455	NoMatchGene
CATGTGTTGCGTGTACAAAGA	28	141	4	22	5.5	Up	0.021497	PerfMap1-1	Antisense	DN621081 ;	1 ;	weakly similar to UniRef100_A7QMY1 Cluster: Chromosome undetermined scaffold_129, whole genome shotgun sequence; n=1; Vitis vinifera|Rep: Chromosome undetermined scaffold_129, whole genome shotgun sequence - Vitis vinifera (Grape), partial (11%) ;
CATGTTCGGTTTTGAATTAGC	28	136	4	22	5.5	Up	0.021497	PerfMap1-1	Antisense	TC2473 ;	2 ;	UniRef100_Q09MJ3 Cluster: ATP synthase subunit alpha; n=1; Citrus sinensis|Rep: ATP synthase subunit alpha - Citrus sinensis (Sweet orange), complete ;
CATGGTGTGCCGGATTTGTGA	28	136	4	22	5.5	Up	0.021497	PerfMap1-1	Sense	TC13637 ;	1 ;	similar to UniRef100_A7Q5Z4 Cluster: Chromosome chr14 scaffold_54, whole genome shotgun sequence; n=1; Vitis vinifera|Rep: Chromosome chr14 scaffold_54, whole genome shotgun sequence - Vitis vinifera (Grape), partial (79%) ;
CATGTGACCCTGTTGTTCAAA	30	138	4	22	5.5	Up	0.021497	PerfMap1-1	Sense	TC6034 ;	1 ;	weakly similar to UniRef100_A7QF45 Cluster: Chromosome undetermined scaffold_87, whole genome shotgun sequence; n=1; Vitis vinifera|Rep: Chromosome undetermined scaffold_87, whole genome shotgun sequence - Vitis vinifera (Grape), partial (94%) ;
CATGTGCTTAGCCTATGTGAC	12	71	2	11	5.5	Up	0.021497	PerfMap1-1	Sense	TC23501 ;	2 ;	similar to UniRef100_A7PXW8 Cluster: Chromosome chr15 scaffold_37, whole genome shotgun sequence; n=1; Vitis vinifera|Rep: Chromosome chr15 scaffold_37, whole genome shotgun sequence - Vitis vinifera (Grape), partial (85%) ;
CATGATAAAAGGATTCTCAAC	13	72	2	11	5.5	Up	0.021497	NoMatchGene
CATGCTGAGACTGCAGGAATT	16	66	2	11	5.5	Up	0.021497	PerfMap1-1	Sense	TC10455 ;	1 ;	similar to UniRef100_A7Q2D2 Cluster: Chromosome chr1 scaffold_46, whole genome shotgun sequence; n=1; Vitis vinifera|Rep: Chromosome chr1 scaffold_46, whole genome shotgun sequence - Vitis vinifera (Grape), complete ;
CATGAGGAATTGCCAAAGCAT	15	68	2	11	5.5	Up	0.021497	PerfMap1-1	Sense	TC7029 ;	2 ;	homologue to UniRef100_A6MM38 Cluster: Ribosomal protein S4; n=1; Buxus microphylla|Rep: Ribosomal protein S4 - Buxus microphylla (Little leaf boxwood) (Japanese boxwood), complete ;
CATGAGCAATTCTGAAAGATC	15	67	2	11	5.5	Up	0.021497	NoMatchGene
CATGAAATGTGATTCCAAAAA	16	69	2	11	5.5	Up	0.021497	MisMap1-1	Sense	DR909101 ;	1 ;	homologue to UniRef100_A7NW48 Cluster: Chromosome chr5 scaffold_2, whole genome shotgun sequence; n=1; Vitis vinifera|Rep: Chromosome chr5 scaffold_2, whole genome shotgun sequence - Vitis vinifera (Grape), partial (75%) ;
CATGGCAAATTGTAATTAGAC	17	67	2	11	5.5	Up	0.021497	NoMatchGene
CATGTATCTTTCTGAAAAAAA	12	71	2	11	5.5	Up	0.021497	MisMap1-1	Sense	EY717069 ;	1 ;	similar to UniRef100_Q9M2L8 Cluster: Translation initiation factor 3-like protein; n=1; Arabidopsis thaliana|Rep: Translation initiation factor 3-like protein - Arabidopsis thaliana (Mouse-ear cress), partial (34%) ;
CATGAATGAAAAGAGAGAAGA	12	69	2	11	5.5	Up	0.021497	NoMatchGene
CATGTTCCAATTGAACACTTT	15	66	2	11	5.5	Up	0.021497	PerfMap1-1	Antisense	TC18043 ;	1 ;	homologue to emb|Y18934.1|CPY18934 Solanum nigrum chloroplast tRNA-Ala, tRNA-Ile, 16S rRNA, tRNA-Val, rps12, rps7, ndhB genes, partial (9%) ;
CATGCTTATAAATTCATCAAA	13	69	2	11	5.5	Up	0.021497	PerfMap1-1	Antisense	TC17581 ;	3 ;	similar to UniRef100_A7NZ44 Cluster: Chromosome chr6 scaffold_3, whole genome shotgun sequence; n=1; Vitis vinifera|Rep: Chromosome chr6 scaffold_3, whole genome shotgun sequence - Vitis vinifera (Grape), partial (89%) ;
CATGTACAATCTTTTCATGGA	13	72	2	11	5.5	Up	0.021497	PerfMap1-1	Sense	TC11537 ;	2 ;	similar to UniRef100_A7PX46 Cluster: Chromosome chr12 scaffold_36, whole genome shotgun sequence; n=1; Vitis vinifera|Rep: Chromosome chr12 scaffold_36, whole genome shotgun sequence - Vitis vinifera (Grape), partial (58%) ;
CATGTGTATTTGTATTCGAAT	16	71	2	11	5.5	Up	0.021497	NoMatchGene
CATGTCAAGTCCATTTTTCCA	12	66	2	11	5.5	Up	0.021497	PerfMap1-1	Sense	EY734810 ;	1 ;	M.musculus 45S pre rRNA gene ;
CATGCAGCATAAAATAAGAAG	15	67	2	11	5.5	Up	0.021497	MisMap1-n	Sense	EY734241 ;370 ;EY725460 ;389 ;TC23559 ;TC21600 ;PTCs00504.1 ;TC22456 ;TC16972 ;TC9865 ;EY674483 ;TC24423 ;TC16179 ;TC6302 ;TC16635 ;TC20199 ;TC21735 ;TC16377 ;TC10447 ;421 ;TC22888 ;TC22322 ;TC16228 ;TC15811 ;EY666770 ;EY686117 ;TC21747 ;TC12323 ;TC18269 ;TC17854 ;EY734611 ;EY751068 ;EY740781 ;TC23052 ;TC3726 ;TC16747 ;TC11170 ;TC22107 ;TC17295 ;EY743503 ;Contig10 ;TC16639 ;TC16339 ;TC16592 ;EY73…	6 ;4 ;1 ;3 ;4 ;4 ;1 ;5 ;3 ;4 ;2 ;6 ;8 ;4 ;4 ;6 ;5 ;5 ;4 ;4 ;3 ;7 ;4 ;4 ;4 ;4 ;4 ;6 ;3 ;5 ;2 ;4 ;5 ;1 ;4 ;4 ;4 ;3 ;4 ;4 ;4 ;11 ;6 ;5 ;4 ;	homologue to UniRef100_O80336 Cluster: Metallothionein-like protein; n=1; Citrus unshiu|Rep: Metallothionein-like protein - Citrus unshiu (Satsuma orange), partial (74%) ;homologue to UniRef100_O80336 Cluster: Metallothionein-like protein; n=1; Citrus unshiu|Rep: Metallothionein-like protein - Citrus unshiu (Satsuma orange), complete ;UniRef100_O80336 Cluster: Metallothionein-like protein; n=1; C…
CATGTGAGTTGTCAATTTTAT	14	69	2	11	5.5	Up	0.021497	NoMatchGene
CATGAAGAGGAAGGCTATAAC	16	67	2	11	5.5	Up	0.021497	PerfMap1-1	Sense	TC2525 ;	1 ;	similar to UniRef100_A7QF07 Cluster: Chromosome chr16 scaffold_86, whole genome shotgun sequence; n=1; Vitis vinifera|Rep: Chromosome chr16 scaffold_86, whole genome shotgun sequence - Vitis vinifera (Grape), partial (88%) ;
CATGTGGTTTTTTAAAAGGAT	17	69	2	11	5.5	Up	0.021497	NoMatchGene
CATGTGCACTTGTTTTGTGCT	15	66	2	11	5.5	Up	0.021497	PerfMap1-1	Sense	CF838149 ;	1 ;
CATGTTGAGGGGTTGAAGTTC	16	70	2	11	5.5	Up	0.021497	NoMatchGene
CATGTGGAGAAGCCAACAAAC	16	67	2	11	5.5	Up	0.021497	PerfMap1-1	Sense	CB610873 ;	1 ;	homologue to UniRef100_A7P518 Cluster: Chromosome chr4 scaffold_6, whole genome shotgun sequence; n=1; Vitis vinifera|Rep: Chromosome chr4 scaffold_6, whole genome shotgun sequence - Vitis vinifera (Grape), partial (14%) ;
CATGACCGTGTGATCAGAAAA	14	71	2	11	5.5	Up	0.021497	NoMatchGene
CATGATTAGGGTAATTAAAAA	17	70	2	11	5.5	Up	0.021497	PerfMap1-n	Sense	TC21651 ;TC8032 ;	2 ;1 ;	similar to UniRef100_A7Q3U8 Cluster: Chromosome chr13 scaffold_48, whole genome shotgun sequence; n=1; Vitis vinifera|Rep: Chromosome chr13 scaffold_48, whole genome shotgun sequence - Vitis vinifera (Grape), partial (24%) ;similar to UniRef100_A7Q3U8 Cluster: Chromosome chr13 scaffold_48, whole genome shotgun sequence; n=1; Vitis vinifera|Rep: Chromosome chr13 scaffold_48, whole genome shotgun s…
CATGACTTGCCAAACTAGTCT	15	71	2	11	5.5	Up	0.021497	PerfMap1-1	Sense	CF507118 ;	4 ;	similar to UniRef100_Q3AHR7 Cluster: Possible circadian clock protein KaiA precursor; n=1; Synechococcus sp. CC9605|Rep: Possible circadian clock protein KaiA precursor - Synechococcus sp. (strain CC9605), partial (5%) ;
CATGTGGAATTTGCATGAATT	11	67	2	11	5.5	Up	0.021497	PerfMap1-1	Sense	EY753841 ;	1 ;	similar to UniRef100_A7PWA1 Cluster: Chromosome chr8 scaffold_34, whole genome shotgun sequence; n=1; Vitis vinifera|Rep: Chromosome chr8 scaffold_34, whole genome shotgun sequence - Vitis vinifera (Grape), partial (57%) ;
CATGCTTTATTATGTCATAGC	15	70	2	11	5.5	Up	0.021497	PerfMap1-n	Sense	TC17542 ;EY686210 ;	1 ;2 ;	homologue to UniRef100_A7Q7E8 Cluster: Chromosome chr18 scaffold_59, whole genome shotgun sequence; n=1; Vitis vinifera|Rep: Chromosome chr18 scaffold_59, whole genome shotgun sequence - Vitis vinifera (Grape), partial (25%) ;homologue to UniRef100_A7Q7E8 Cluster: Chromosome chr18 scaffold_59, whole genome shotgun sequence; n=1; Vitis vinifera|Rep: Chromosome chr18 scaffold_59, whole genome shotg…
CATGTATCTTTGGATCTCCGA	15	67	2	11	5.5	Up	0.021497	NoMatchGene
CATGTAACAACTTGCAAACGT	17	66	2	11	5.5	Up	0.021497	PerfMap1-1	Antisense	CV716091 ;	4 ;	similar to UniRef100_Q8GUS1 Cluster: NADPH:P450 reductase; n=1; Glycine max|Rep: NADPH:P450 reductase - Glycine max (Soybean), partial (11%) ;
CATGTCTCGTATGCCGTCTTC	783	139	114	22	0.192982	Down	0.0217192	NoMatchGene
CATGCTACCTCCTTGAGGGCA	75	377	11	60	5.45455	Up	0.0221516	PerfMap1-n	Sense	TC23105 ;224 ;TC13816 ;	2 ;1 ;2 ;	similar to UniRef100_A7Q7Q9 Cluster: Chromosome chr18 scaffold_61, whole genome shotgun sequence; n=1; Vitis vinifera|Rep: Chromosome chr18 scaffold_61, whole genome shotgun sequence - Vitis vinifera (Grape), partial (56%) ;similar to UniRef100_A7Q7Q9 Cluster: Chromosome chr18 scaffold_61, whole genome shotgun sequence; n=1; Vitis vinifera|Rep: Chromosome chr18 scaffold_61, whole genome shotgun s…
CATGTGCAAAATGGATTGAGG	64	308	9	49	5.44444	Up	0.0223001	PerfMap1-n	Sense	TC25276 ;TC22054 ;	2 ;2 ;	similar to UniRef100_Q69Q87 Cluster: Copper chaperone COX17-1-like protein; n=1; Oryza sativa Japonica Group|Rep: Copper chaperone COX17-1-like protein - Oryza sativa subsp. japonica (Rice), partial (64%) ;similar to UniRef100_Q69Q87 Cluster: Copper chaperone COX17-1-like protein; n=1; Oryza sativa Japonica Group|Rep: Copper chaperone COX17-1-like protein - Oryza sativa subsp. japonica (Rice), pa…
CATGTCGGACTGTAGAACTCA	250	46	36	7	0.194444	Down	0.0223191	NoMatchGene
CATGAGATTATGTTCAAAAAA	47	239	7	38	5.42857	Up	0.0225359	NoMatchGene
CATGATGGTTGCACTTTTTAA	50	240	7	38	5.42857	Up	0.0225359	MisMap1-n	Sense	EY710423 ;TC6655 ;	1 ;1 ;	similar to UniRef100_A2WGJ9 Cluster: Phosphate/sulphate permease; n=1; Burkholderia dolosa AUO158|Rep: Phosphate/sulphate permease - Burkholderia dolosa AUO158, partial (5%) ;similar to UniRef100_Q8RUX2 Cluster: Nucleoside diphosphate kinase; n=1; Brassica rapa|Rep: Nucleoside diphosphate kinase - Brassica campestris (Field mustard), complete ;
CATGCTTAATTACTATTGGGA	116	580	17	92	5.41176	Up	0.0227886	PerfMap1-1	Sense	TC2721 ;	1 ;	similar to UniRef100_A7R238 Cluster: Chromosome undetermined scaffold_397, whole genome shotgun sequence; n=1; Vitis vinifera|Rep: Chromosome undetermined scaffold_397, whole genome shotgun sequence - Vitis vinifera (Grape), partial (36%) ;
CATGTAGATAAATGTGAAGCA	35	171	5	27	5.4	Up	0.0229675	PerfMap1-1	Sense	TC24385 ;	1 ;	similar to UniRef100_A7PYL1 Cluster: Chromosome chr12 scaffold_38, whole genome shotgun sequence; n=1; Vitis vinifera|Rep: Chromosome chr12 scaffold_38, whole genome shotgun sequence - Vitis vinifera (Grape), partial (93%) ;
CATGTGTAAAAGTTTTGAATG	35	170	5	27	5.4	Up	0.0229675	NoMatchGene
CATGCTAAGCCTAGAATTTTC	55	267	8	43	5.375	Up	0.023353	NoMatchGene
CATGTTACAAGGCCTGAGTTC	59	300	9	48	5.33333	Up	0.024012	PerfMap1-1	Sense	1193 ;	1 ;
CATGCTATAATGTTGTCAAAT	38	202	6	32	5.33333	Up	0.024012	PerfMap1-1	Sense	TC15583 ;	1 ;
CATGCAGCGTGGGAGAAATTG	42	202	6	32	5.33333	Up	0.024012	NoMatchGene
CATGTGCAGGGAATTAAAAGA	24	99	3	16	5.33333	Up	0.024012	NoMatchGene
CATGTAATTCGAGCTCCATAA	21	98	3	16	5.33333	Up	0.024012	NoMatchGene
CATGTGTAATTTAAATAGCAA	19	102	3	16	5.33333	Up	0.024012	NoMatchGene
CATGTGTATTATGCAAAACGC	19	103	3	16	5.33333	Up	0.024012	PerfMap1-1	Sense	TC2430 ;	1 ;	similar to UniRef100_Q0DM69 Cluster: Os03g0825400 protein; n=1; Oryza sativa Japonica Group|Rep: Os03g0825400 protein - Oryza sativa subsp. japonica (Rice), partial (86%) ;
CATGTTGCATTTAGTGGGGTC	24	102	3	16	5.33333	Up	0.024012	PerfMap1-n	Sense	CX303069 ;TC12164 ;	2 ;1 ;	similar to UniRef100_A7PU73 Cluster: Chromosome chr7 scaffold_31, whole genome shotgun sequence; n=1; Vitis vinifera|Rep: Chromosome chr7 scaffold_31, whole genome shotgun sequence - Vitis vinifera (Grape), partial (14%) ;similar to UniRef100_A7PU73 Cluster: Chromosome chr7 scaffold_31, whole genome shotgun sequence; n=1; Vitis vinifera|Rep: Chromosome chr7 scaffold_31, whole genome shotgun seque…
CATGTCAGGATGAGGATGCAT	24	98	3	16	5.33333	Up	0.024012	NoMatchGene
CATGCAAGTCCGAAGACAATC	20	98	3	16	5.33333	Up	0.024012	NoMatchGene
CATGTCTGGAAACTACAAAGC	21	101	3	16	5.33333	Up	0.024012	NoMatchGene
CATGTGGAATTACCACAAAGT	18	100	3	16	5.33333	Up	0.024012	PerfMap1-n	Sense	TC2356 ;EY666866 ;	2 ;2 ;	similar to UniRef100_A7PPP1 Cluster: Chromosome chr8 scaffold_23, whole genome shotgun sequence; n=1; Vitis vinifera|Rep: Chromosome chr8 scaffold_23, whole genome shotgun sequence - Vitis vinifera (Grape), partial (17%) ;homologue to UniRef100_A7PPP1 Cluster: Chromosome chr8 scaffold_23, whole genome shotgun sequence; n=1; Vitis vinifera|Rep: Chromosome chr8 scaffold_23, whole genome shotgun seq…
CATGTGTTCCATATCCTTGAC	22	103	3	16	5.33333	Up	0.024012	PerfMap1-1	Sense	EY685456 ;	1 ;
CATGTAGAATATTTCAATGTA	19	100	3	16	5.33333	Up	0.024012	NoMatchGene
CATGAGCGTACCTTGGAGATG	263	1265	38	202	5.31579	Up	0.0242958	PerfMap1-n	Sense	EY664576 ;TC19741 ;TC20670 ;EY672618 ;	2 ;1 ;1 ;3 ;	similar to UniRef100_A7Q0X9 Cluster: Chromosome chr7 scaffold_42, whole genome shotgun sequence; n=1; Vitis vinifera|Rep: Chromosome chr7 scaffold_42, whole genome shotgun sequence - Vitis vinifera (Grape), partial (62%) ;similar to UniRef100_A7Q0X9 Cluster: Chromosome chr7 scaffold_42, whole genome shotgun sequence; n=1; Vitis vinifera|Rep: Chromosome chr7 scaffold_42, whole genome shotgun seque…
CATGAGCAGATTCAAACACCA	135	26	20	4	0.2	Down	0.0246876	PerfMap1-n	Antisense	EY730792 ;TC20195 ;TC2623 ;EY688864 ;EY687956 ;EY690223 ;EY689715 ;	1 ;1 ;1 ;1 ;1 ;1 ;1 ;	similar to UniRef100_Q1KSI4 Cluster: Ubiqutin ligase; n=1; Phaseolus vulgaris|Rep: Ubiqutin ligase - Phaseolus vulgaris (Kidney bean) (French bean), partial (70%) ;similar to UniRef100_Q1KSI4 Cluster: Ubiqutin ligase; n=1; Phaseolus vulgaris|Rep: Ubiqutin ligase - Phaseolus vulgaris (Kidney bean) (French bean), partial (54%) ;similar to UniRef100_Q5JL96 Cluster: Zinc finger protein ZFP-like; n=1;…
CATGGAGAATTCTGGCTCTGA	135	28	20	4	0.2	Down	0.0246876	PerfMap1-1	Sense	EY748567 ;	2 ;	similar to UniRef100_Q8LBI9 Cluster: Sugar transporter ERD6-like 16; n=1; Arabidopsis thaliana|Rep: Sugar transporter ERD6-like 16 - Arabidopsis thaliana (Mouse-ear cress), partial (35%) ;
CATGAGGTGCACGTGATTGAT	101	16	15	3	0.2	Down	0.0246876	PerfMap1-n	Sense	TC16479 ;EY666965 ;TC3932 ;	3 ;2 ;3 ;	similar to UniRef100_A7QYR6 Cluster: Chromosome chr5 scaffold_253, whole genome shotgun sequence; n=1; Vitis vinifera|Rep: Chromosome chr5 scaffold_253, whole genome shotgun sequence - Vitis vinifera (Grape), partial (78%) ;similar to UniRef100_A7QYR6 Cluster: Chromosome chr5 scaffold_253, whole genome shotgun sequence; n=1; Vitis vinifera|Rep: Chromosome chr5 scaffold_253, whole genome shotgun s…
CATGACCAGAAAGCTAGGGGA	105	21	15	3	0.2	Down	0.0246876	PerfMap1-n	Sense	EY724073 ;TC1194 ;EY726154 ;TC2329 ;	6 ;3 ;4 ;2 ;	similar to UniRef100_A7NXD1 Cluster: Chromosome chr5 scaffold_2, whole genome shotgun sequence; n=1; Vitis vinifera|Rep: Chromosome chr5 scaffold_2, whole genome shotgun sequence - Vitis vinifera (Grape), partial (29%) ;similar to UniRef100_A7NXD1 Cluster: Chromosome chr5 scaffold_2, whole genome shotgun sequence; n=1; Vitis vinifera|Rep: Chromosome chr5 scaffold_2, whole genome shotgun sequence …
CATGGGGTATGGTGGTATGCA	66	15	10	2	0.2	Down	0.0246876	PerfMap1-n	Sense	EY669223 ;TC13001 ;TC22352 ;TC4346 ;TC13084 ;TC2745 ;	5 ;6 ;5 ;6 ;6 ;6 ;	similar to UniRef100_Q0DL76 Cluster: Os05g0119300 protein; n=2; Oryza sativa|Rep: Os05g0119300 protein - Oryza sativa subsp. japonica (Rice), partial (49%) ;similar to UniRef100_Q0DL76 Cluster: Os05g0119300 protein; n=2; Oryza sativa|Rep: Os05g0119300 protein - Oryza sativa subsp. japonica (Rice), partial (61%) ;similar to UniRef100_P37705 Cluster: Glycine-rich protein A3; n=1; Daucus carota|Rep:…
CATGGCCTGGATTAGTGGGCT	72	14	10	2	0.2	Down	0.0246876	PerfMap1-1	Sense	TC22161 ;	4 ;	weakly similar to UniRef100_P81712 Cluster: Subtilisin inhibitor CLSI-I; n=1; Canavalia lineata|Rep: Subtilisin inhibitor CLSI-I - Canavalia lineata, partial (86%) ;
CATGAACTAAGAGATAGATGT	71	13	10	2	0.2	Down	0.0246876	PerfMap1-1	Sense	TC1814 ;	1 ;	homologue to UniRef100_A7NV13 Cluster: Chromosome chr18 scaffold_1, whole genome shotgun sequence; n=1; Vitis vinifera|Rep: Chromosome chr18 scaffold_1, whole genome shotgun sequence - Vitis vinifera (Grape), partial (75%) ;
CATGTTCTATAGTTTAGGAAG	69	15	10	2	0.2	Down	0.0246876	PerfMap1-1	Antisense	EY719981 ;	4 ;	similar to UniRef100_A6YRS1 Cluster: R-interacting factor 1; n=1; Zea mays|Rep: R-interacting factor 1 - Zea mays (Maize), partial (11%) ;
CATGCAGTACTCGCTGATGGA	68	13	10	2	0.2	Down	0.0246876	NoMatchGene
CATGCCCCAGACTCAACAGAA	70	13	10	2	0.2	Down	0.0246876	NoMatchGene
CATGACCAGCTTTACACTGCT	67	15	10	2	0.2	Down	0.0246876	PerfMap1-1	Sense	TC12414 ;	2 ;	homologue to UniRef100_A7NW40 Cluster: Chromosome chr5 scaffold_2, whole genome shotgun sequence; n=1; Vitis vinifera|Rep: Chromosome chr5 scaffold_2, whole genome shotgun sequence - Vitis vinifera (Grape), partial (91%) ;
CATGTCCCAGTTATCCTTGGC	66	12	10	2	0.2	Down	0.0246876	PerfMap1-n	Sense	TC18811 ;EY742395 ;EY666896 ;TC23148 ;TC9175 ;TC4271 ;TC4527 ;	4 ;3 ;3 ;3 ;3 ;3 ;3 ;	similar to UniRef100_A7PLT4 Cluster: Chromosome chr14 scaffold_21, whole genome shotgun sequence; n=1; Vitis vinifera|Rep: Chromosome chr14 scaffold_21, whole genome shotgun sequence - Vitis vinifera (Grape), partial (75%) ;similar to UniRef100_Q0WNJ4 Cluster: Cytochrome c1; n=1; Arabidopsis thaliana|Rep: Cytochrome c1 - Arabidopsis thaliana (Mouse-ear cress), partial (59%) ;similar to UniRef100_…
CATGGGGAACACATTGCTGCT	70	13	10	2	0.2	Down	0.0246876	PerfMap1-n	Sense	EY689647 ;EY722499 ;TC16020 ;	4 ;1 ;4 ;	homologue to UniRef100_Q94L36 Cluster: Glutamine synthetase; n=1; Populus tremula x Populus alba|Rep: Glutamine synthetase - Populus tremula x Populus alba, partial (34%) ;similar to UniRef100_P32289 Cluster: Glutamine synthetase nodule isozyme; n=1; Vigna aconitifolia|Rep: Glutamine synthetase nodule isozyme - Vigna aconitifolia (Mothbean), partial (64%) ;homologue to UniRef100_Q94L36 Cluster: G…
CATGTAAGTGAAGCAATTCAC	71	11	10	2	0.2	Down	0.0246876	PerfMap1-n	Sense	EY752954 ;EY743025 ;TC7892 ;	2 ;4 ;3 ;	similar to UniRef100_A7P4V5 Cluster: Chromosome chr4 scaffold_6, whole genome shotgun sequence; n=1; Vitis vinifera|Rep: Chromosome chr4 scaffold_6, whole genome shotgun sequence - Vitis vinifera (Grape), partial (9%) ;similar to UniRef100_A7P4V5 Cluster: Chromosome chr4 scaffold_6, whole genome shotgun sequence; n=1; Vitis vinifera|Rep: Chromosome chr4 scaffold_6, whole genome shotgun sequence -…
CATGGTTACATTACTGAAAGA	71	13	10	2	0.2	Down	0.0246876	NoMatchGene
CATGAGTTTTCTGAAGGGTCT	71	14	10	2	0.2	Down	0.0246876	PerfMap1-n	Sense	TC1270 ;EY732328 ;EY732583 ;TC17652 ;	2 ;3 ;1 ;2 ;	similar to UniRef100_A7NUQ1 Cluster: Chromosome chr18 scaffold_1, whole genome shotgun sequence; n=1; Vitis vinifera|Rep: Chromosome chr18 scaffold_1, whole genome shotgun sequence - Vitis vinifera (Grape), partial (26%) ;similar to UniRef100_Q77CE5 Cluster: Deoxyuridine triphosphatase; n=2; Bovine herpesvirus 1|Rep: Deoxyuridine triphosphatase - Bovine herpesvirus type 1.1, partial (6%) ;similar…
CATGGTGAATGGTGCAGGATT	70	13	10	2	0.2	Down	0.0246876	PerfMap1-n	Sense	TC11607 ;EY694406 ;TC11857 ;EY659243 ;	4 ;3 ;5 ;3 ;	similar to UniRef100_Q8LAV0 Cluster: Succinyl-CoA ligase beta subunit; n=1; Arabidopsis thaliana|Rep: Succinyl-CoA ligase beta subunit - Arabidopsis thaliana (Mouse-ear cress), partial (61%) ;homologue to UniRef100_Q84LB6 Cluster: Succinyl CoA ligase beta subunit; n=1; Solanum lycopersicum|Rep: Succinyl CoA ligase beta subunit - Solanum lycopersicum (Tomato) (Lycopersicon esculentum), partial (50…
CATGCAATCTGCGGATATGAG	66	15	10	2	0.2	Down	0.0246876	NoMatchGene
CATGGTTGAATTTTAAGGATT	69	10	10	2	0.2	Down	0.0246876	PerfMap1-n	Sense	EY691615 ;EY748086 ;TC6611 ;EY743779 ;TC13158 ;EY749066 ;EY685942 ;	3 ;2 ;7 ;5 ;6 ;4 ;4 ;	similar to UniRef100_Q4U123 Cluster: Cysteine proteinase inhibitor; n=1; Populus tomentosa|Rep: Cysteine proteinase inhibitor - Populus tomentosa (Chinese white poplar), partial (71%) ;similar to UniRef100_Q4U123 Cluster: Cysteine proteinase inhibitor; n=1; Populus tomentosa|Rep: Cysteine proteinase inhibitor - Populus tomentosa (Chinese white poplar), partial (74%) ;similar to UniRef100_Q0GPA4 C…
CATGTGTGCTATATGTTTCGG	67	13	10	2	0.2	Down	0.0246876	PerfMap1-n	Sense	TC595 ;TC3640 ;TC11349 ;	1 ;1 ;2 ;	similar to UniRef100_A7PHB8 Cluster: Chromosome chr17 scaffold_16, whole genome shotgun sequence; n=1; Vitis vinifera|Rep: Chromosome chr17 scaffold_16, whole genome shotgun sequence - Vitis vinifera (Grape), partial (85%) ;similar to UniRef100_A7PHB8 Cluster: Chromosome chr17 scaffold_16, whole genome shotgun sequence; n=1; Vitis vinifera|Rep: Chromosome chr17 scaffold_16, whole genome shotgun s…
CATGGAAACCGGGAAGTCTAG	31	5	5	1	0.2	Down	0.0246876	PerfMap1-n	Antisense	EY749480 ;EY746413 ;EY735177 ;EY658479 ;TC10498 ;TC7550 ;EY700806 ;EY715025 ;EY724993 ;EY656861 ;EY743759 ;EY672241 ;EY743859 ;EY748207 ;EY682060 ;EY716605 ;TC1897 ;EY744141 ;EY728109 ;EY716070 ;EY735849 ;EY700294 ;EY716510 ;EY737768 ;EY658955 ;EY734686 ;EY739475 ;	4 ;4 ;1 ;2 ;6 ;4 ;3 ;5 ;1 ;2 ;2 ;4 ;2 ;1 ;2 ;4 ;5 ;2 ;2 ;2 ;4 ;4 ;2 ;5 ;1 ;2 ;4 ;	similar to UniRef100_A5JPK7 Cluster: Monodehydroascorbate reductase; n=1; Vitis vinifera|Rep: Monodehydroascorbate reductase - Vitis vinifera (Grape), partial (37%) ;similar to UniRef100_A5JPK7 Cluster: Monodehydroascorbate reductase; n=1; Vitis vinifera|Rep: Monodehydroascorbate reductase - Vitis vinifera (Grape), partial (40%) ;homologue to UniRef100_A7PPG6 Cluster: Chromosome chr8 scaffold_23,…
CATGGCTGGAGAATTACTGTG	33	9	5	1	0.2	Down	0.0246876	NoMatchGene
CATGGGCGGCTTTTCTTGTTG	36	9	5	1	0.2	Down	0.0246876	PerfMap1-1	Sense	TC7141 ;	2 ;	similar to UniRef100_A7P384 Cluster: Chromosome chr1 scaffold_5, whole genome shotgun sequence; n=1; Vitis vinifera|Rep: Chromosome chr1 scaffold_5, whole genome shotgun sequence - Vitis vinifera (Grape), partial (97%) ;
CATGATTCATCCACACCGTTG	36	7	5	1	0.2	Down	0.0246876	NoMatchGene
CATGCAATGAACAGGGCAAGA	32	8	5	1	0.2	Down	0.0246876	PerfMap1-1	Sense	PTCs00193.1 ;	2 ;	| PUT-155a-Citrus_sinensis-17015 | CCAAT-HAP2 family TF, nucleic acid sequence ;
CATGGAATTCAGGAGTTAACA	34	8	5	1	0.2	Down	0.0246876	PerfMap1-1	Sense	TC15624 ;	5 ;	similar to UniRef100_A7Q6S4 Cluster: Chromosome chr12 scaffold_57, whole genome shotgun sequence; n=1; Vitis vinifera|Rep: Chromosome chr12 scaffold_57, whole genome shotgun sequence - Vitis vinifera (Grape), partial (88%) ;
CATGCAGCTTCCTTCGAGGAG	32	6	5	1	0.2	Down	0.0246876	NoMatchGene
CATGACTCTCGACTCGACGTA	33	8	5	1	0.2	Down	0.0246876	PerfMap1-1	Sense	TC13602 ;	4 ;	similar to UniRef100_A7P336 Cluster: Chromosome chr1 scaffold_5, whole genome shotgun sequence; n=1; Vitis vinifera|Rep: Chromosome chr1 scaffold_5, whole genome shotgun sequence - Vitis vinifera (Grape), partial (92%) ;
CATGTCGGACTGTACTCTGAA	34	0	5	1	0.2	Down	0.0246876	NoMatchGene
CATGTTATCCACACAAGTTGC	37	9	5	1	0.2	Down	0.0246876	PerfMap1-n	Sense	EY681924 ;TC2600 ;	1 ;1 ;	similar to UniRef100_A7QL61 Cluster: Chromosome chr3 scaffold_117, whole genome shotgun sequence; n=1; Vitis vinifera|Rep: Chromosome chr3 scaffold_117, whole genome shotgun sequence - Vitis vinifera (Grape), partial (45%) ;similar to UniRef100_A7QL61 Cluster: Chromosome chr3 scaffold_117, whole genome shotgun sequence; n=1; Vitis vinifera|Rep: Chromosome chr3 scaffold_117, whole genome shotgun s…
CATGGTCACAAACGAATCTAG	32	6	5	1	0.2	Down	0.0246876	NoMatchGene
CATGTTCGCGCTTCTCTATAG	31	2	5	1	0.2	Down	0.0246876	PerfMap1-n	Antisense	TC21087 ;TC25161 ;PTCs00478.1 ;TC607 ;	6 ;2 ;6 ;1 ;	similar to UniRef100_A7Q7B9 Cluster: Chromosome chr18 scaffold_59, whole genome shotgun sequence; n=1; Vitis vinifera|Rep: Chromosome chr18 scaffold_59, whole genome shotgun sequence - Vitis vinifera (Grape), partial (50%) ;similar to UniRef100_A7Q7B9 Cluster: Chromosome chr18 scaffold_59, whole genome shotgun sequence; n=1; Vitis vinifera|Rep: Chromosome chr18 scaffold_59, whole genome shotgun s…
CATGGGGTTTTGATAGTGAGC	37	9	5	1	0.2	Down	0.0246876	PerfMap1-n	Sense	EY674610 ;EY728015 ;TC6679 ;EY670520 ;	1 ;3 ;2 ;1 ;	similar to UniRef100_A7PL43 Cluster: Chromosome chr7 scaffold_20, whole genome shotgun sequence; n=1; Vitis vinifera|Rep: Chromosome chr7 scaffold_20, whole genome shotgun sequence - Vitis vinifera (Grape), partial (51%) ;homologue to UniRef100_A7PL43 Cluster: Chromosome chr7 scaffold_20, whole genome shotgun sequence; n=1; Vitis vinifera|Rep: Chromosome chr7 scaffold_20, whole genome shotgun seq…
CATGCCAGAGAATATCTATAT	33	0	5	1	0.2	Down	0.0246876	PerfMap1-1	Sense	EY706895 ;	1 ;
CATGTAACTGTTTGAAAAATT	36	9	5	1	0.2	Down	0.0246876	MisMap1-1	Antisense	CF832551 ;	2 ;	weakly similar to UniRef100_A8MRU3 Cluster: Uncharacterized protein At4g24220.2; n=1; Arabidopsis thaliana|Rep: Uncharacterized protein At4g24220.2 - Arabidopsis thaliana (Mouse-ear cress), partial (35%) ;
CATGTCGGACTGTAGAACATT	37	3	5	1	0.2	Down	0.0246876	NoMatchGene
CATGACGCGGTTCCTAATGCT	37	2	5	1	0.2	Down	0.0246876	NoMatchGene
CATGTCGGGACTGTAGAATCT	31	7	5	1	0.2	Down	0.0246876	NoMatchGene
CATGGAGAAATGTGTGCTCGA	33	9	5	1	0.2	Down	0.0246876	PerfMap1-1	Sense	TC20426 ;	1 ;	weakly similar to UniRef100_A7PCP2 Cluster: Chromosome chr17 scaffold_12, whole genome shotgun sequence; n=1; Vitis vinifera|Rep: Chromosome chr17 scaffold_12, whole genome shotgun sequence - Vitis vinifera (Grape), partial (35%) ;
CATGAAACATCAAGATGAACC	34	3	5	1	0.2	Down	0.0246876	PerfMap1-n	Sense	TC18899 ;DN619468 ;	2 ;2 ;	similar to UniRef100_A7PS28 Cluster: Chromosome chr14 scaffold_27, whole genome shotgun sequence; n=1; Vitis vinifera|Rep: Chromosome chr14 scaffold_27, whole genome shotgun sequence - Vitis vinifera (Grape), partial (15%) ;
CATGCCGGTGAATATTTTGCT	37	7	5	1	0.2	Down	0.0246876	PerfMap1-n	Sense	EY674840 ;EY678773 ;EY731451 ;EY745397 ;EY721230 ;EY674837 ;TC8345 ;	2 ;3 ;3 ;3 ;3 ;2 ;3 ;	similar to UniRef100_A7QSR6 Cluster: Chromosome chr4 scaffold_162, whole genome shotgun sequence; n=1; Vitis vinifera|Rep: Chromosome chr4 scaffold_162, whole genome shotgun sequence - Vitis vinifera (Grape), partial (28%) ;similar to UniRef100_A7QSR6 Cluster: Chromosome chr4 scaffold_162, whole genome shotgun sequence; n=1; Vitis vinifera|Rep: Chromosome chr4 scaffold_162, whole genome shotgun s…
CATGCAGGCTATTGTGCTTGA	33	8	5	1	0.2	Down	0.0246876	PerfMap1-1	Sense	EY671999 ;	1 ;	similar to UniRef100_A7Q983 Cluster: Chromosome chr19 scaffold_66, whole genome shotgun sequence; n=1; Vitis vinifera|Rep: Chromosome chr19 scaffold_66, whole genome shotgun sequence - Vitis vinifera (Grape), partial (22%) ;
CATGGCTTCACATAAACCTTT	31	7	5	1	0.2	Down	0.0246876	PerfMap1-n	Antisense	TC1247 ;EY685497 ;	1 ;1 ;	weakly similar to UniRef100_A7PPF0 Cluster: Chromosome chr8 scaffold_23, whole genome shotgun sequence; n=2; Vitis vinifera|Rep: Chromosome chr8 scaffold_23, whole genome shotgun sequence - Vitis vinifera (Grape), partial (29%) ;weakly similar to UniRef100_A7PPF0 Cluster: Chromosome chr8 scaffold_23, whole genome shotgun sequence; n=2; Vitis vinifera|Rep: Chromosome chr8 scaffold_23, whole genome…
CATGCTGGGCACAGGGACAAA	32	4	5	1	0.2	Down	0.0246876	PerfMap1-n	Sense	TC12944 ;TC23386 ;	4 ;4 ;	similar to UniRef100_A2Q555 Cluster: WD40-like; n=1; Medicago truncatula|Rep: WD40-like - Medicago truncatula (Barrel medic), partial (43%) ;similar to UniRef100_O22607 Cluster: WD-40 repeat-containing protein MSI4; n=1; Arabidopsis thaliana|Rep: WD-40 repeat-containing protein MSI4 - Arabidopsis thaliana (Mouse-ear cress), partial (19%) ;
CATGTCGGAACTGTAGATCGT	31	0	5	1	0.2	Down	0.0246876	NoMatchGene
CATGCCGTTCTTCTTCGAGAA	31	5	5	1	0.2	Down	0.0246876	NoMatchGene
CATGCAGGTGAAGGAATGTAG	32	9	5	1	0.2	Down	0.0246876	PerfMap1-1	Sense	TC15447 ;	2 ;	similar to UniRef100_A7NU78 Cluster: Chromosome chr18 scaffold_1, whole genome shotgun sequence; n=1; Vitis vinifera|Rep: Chromosome chr18 scaffold_1, whole genome shotgun sequence - Vitis vinifera (Grape), partial (21%) ;
CATGGCTCTAAGTTAAATACC	32	9	5	1	0.2	Down	0.0246876	NoMatchGene
CATGCAAGCTTGCAAGTATGC	32	7	5	1	0.2	Down	0.0246876	PerfMap1-n	Sense	TC13415 ;TC17479 ;EY742373 ;	6 ;4 ;3 ;	similar to UniRef100_Q96269 Cluster: Heat-shock protein; n=1; Arabidopsis thaliana|Rep: Heat-shock protein - Arabidopsis thaliana (Mouse-ear cress), partial (32%) ;
CATGAGCAAAGTGTGAACTGG	31	6	5	1	0.2	Down	0.0246876	PerfMap1-n	Sense	EY675862 ;TC3957 ;EY709734 ;	2 ;3 ;3 ;	weakly similar to UniRef100_A7PEI3 Cluster: Chromosome chr11 scaffold_13, whole genome shotgun sequence; n=1; Vitis vinifera|Rep: Chromosome chr11 scaffold_13, whole genome shotgun sequence - Vitis vinifera (Grape), partial (45%) ;similar to UniRef100_A7PEI3 Cluster: Chromosome chr11 scaffold_13, whole genome shotgun sequence; n=1; Vitis vinifera|Rep: Chromosome chr11 scaffold_13, whole genome sh…
CATGGCTTCCGATGGATCTAA	37	5	5	1	0.2	Down	0.0246876	PerfMap1-n	Sense	EY731325 ;EY664338 ;EY729999 ;TC11080 ;	4 ;7 ;3 ;8 ;	similar to UniRef100_Q10NC7 Cluster: Oxysterol-binding protein, expressed; n=2; Oryza sativa|Rep: Oxysterol-binding protein, expressed - Oryza sativa subsp. japonica (Rice), partial (26%) ;similar to UniRef100_Q9LTI7 Cluster: Oxysterol-binding protein; n=1; Arabidopsis thaliana|Rep: Oxysterol-binding protein - Arabidopsis thaliana (Mouse-ear cress), partial (43%) ;similar to UniRef100_Q10NC7 Clus…
CATGAATTGTGTGAGTGAGTG	33	5	5	1	0.2	Down	0.0246876	NoMatchGene
CATGGAGCCTCAAATGTGAGC	33	6	5	1	0.2	Down	0.0246876	PerfMap1-1	Sense	EY664859 ;	5 ;	similar to UniRef100_A7QNF6 Cluster: Chromosome chr2 scaffold_132, whole genome shotgun sequence; n=1; Vitis vinifera|Rep: Chromosome chr2 scaffold_132, whole genome shotgun sequence - Vitis vinifera (Grape), partial (25%) ;
CATGGCCATCAAAAACACCAC	31	5	5	1	0.2	Down	0.0246876	PerfMap1-1	Antisense	EY666061 ;	6 ;	similar to UniRef100_A7PV59 Cluster: Chromosome chr4 scaffold_32, whole genome shotgun sequence; n=1; Vitis vinifera|Rep: Chromosome chr4 scaffold_32, whole genome shotgun sequence - Vitis vinifera (Grape), partial (53%) ;
CATGTGGATGCAACTTGCCTA	33	4	5	1	0.2	Down	0.0246876	PerfMap1-n	Sense	EY667013 ;EY727552 ;TC18099 ;EY723439 ;EY751872 ;TC24700 ;	3 ;3 ;4 ;3 ;3 ;4 ;	weakly similar to UniRef100_A7QV74 Cluster: Chromosome undetermined scaffold_186, whole genome shotgun sequence; n=1; Vitis vinifera|Rep: Chromosome undetermined scaffold_186, whole genome shotgun sequence - Vitis vinifera (Grape), partial (11%) ;similar to UniRef100_Q2T9S5 Cluster: LOC509744 protein; n=1; Bos taurus|Rep: LOC509744 protein - Bos taurus (Bovine), partial (6%) ;similar to UniRef100…
CATGTAAATTACCACCCAGAT	31	7	5	1	0.2	Down	0.0246876	PerfMap1-1	Sense	CK665729 ;	1 ;	similar to UniRef100_A7NTG5 Cluster: Chromosome chr18 scaffold_1, whole genome shotgun sequence; n=1; Vitis vinifera|Rep: Chromosome chr18 scaffold_1, whole genome shotgun sequence - Vitis vinifera (Grape), partial (33%) ;
CATGTGTTGAAGTGCAACAGA	37	7	5	1	0.2	Down	0.0246876	NoMatchGene
CATGGTGAGCAAGGAGAATCT	34	5	5	1	0.2	Down	0.0246876	PerfMap1-1	Sense	TC9489 ;	1 ;
CATGCCTTTGGCAAGAACTGA	37	3	5	1	0.2	Down	0.0246876	NoMatchGene
CATGCGTGTCCAAGCATGTAA	34	8	5	1	0.2	Down	0.0246876	PerfMap1-n	Sense	TC10372 ;TC2649 ;	2 ;2 ;	similar to UniRef100_Q8LB10 Cluster: ATP-dependent Clp protease proteolytic subunit-related protein 4, chloroplast precursor; n=1; Arabidopsis thaliana|Rep: ATP-dependent Clp protease proteolytic subunit-related protein 4, chloroplast precursor - Arabidopsis thaliana (Mouse-ear cress), partial (48%) ;similar to UniRef100_Q8LB10 Cluster: ATP-dependent Clp protease proteolytic subunit-related prote…
CATGCTTCTAAGCTCTTGAAT	32	5	5	1	0.2	Down	0.0246876	PerfMap1-n	Sense	TC14705 ;TC23333 ;	4 ;2 ;	similar to UniRef100_A7QU36 Cluster: Chromosome chr2 scaffold_176, whole genome shotgun sequence; n=1; Vitis vinifera|Rep: Chromosome chr2 scaffold_176, whole genome shotgun sequence - Vitis vinifera (Grape), partial (55%) ;similar to UniRef100_A7QU36 Cluster: Chromosome chr2 scaffold_176, whole genome shotgun sequence; n=1; Vitis vinifera|Rep: Chromosome chr2 scaffold_176, whole genome shotgun s…
CATGTCTGGACTGTAGAACTC	37	3	5	1	0.2	Down	0.0246876	NoMatchGene
CATGAGACTATTACTGATATT	35	6	5	1	0.2	Down	0.0246876	PerfMap1-1	Sense	TC23126 ;	2 ;
CATGCCTGTGGCTGCTCGTGA	35	6	5	1	0.2	Down	0.0246876	PerfMap1-n	Sense	TC9028 ;TC14797 ;	2 ;2 ;	homologue to UniRef100_Q9SM09 Cluster: Vacuolar ATP synthase catalytic subunit A; n=2; Citrus unshiu|Rep: Vacuolar ATP synthase catalytic subunit A - Citrus unshiu (Satsuma orange), partial (80%) ;UniRef100_Q9SM09 Cluster: Vacuolar ATP synthase catalytic subunit A; n=2; Citrus unshiu|Rep: Vacuolar ATP synthase catalytic subunit A - Citrus unshiu (Satsuma orange), partial (51%) ;
CATGTTTGGTTACGCCACTGA	34	4	5	1	0.2	Down	0.0246876	PerfMap1-n	Sense	EY719194 ;TC16034 ;TC1544 ;EY722743 ;EY744275 ;TC471 ;EY716337 ;EY719213 ;EY739715 ;	3 ;6 ;4 ;4 ;4 ;5 ;5 ;2 ;2 ;	homologue to UniRef100_Q96551 Cluster: S-adenosylmethionine synthetase 1; n=1; Catharanthus roseus|Rep: S-adenosylmethionine synthetase 1 - Catharanthus roseus (Rosy periwinkle) (Madagascar periwinkle), partial (46%) ;homologue to UniRef100_Q84MM2 Cluster: S-adenosylmethionine synthetase; n=1; Litchi chinensis|Rep: S-adenosylmethionine synthetase - Litchi chinensis (Lychee), partial (81%) ;homolo…
CATGGAAGCAATTTGTTAACT	31	8	5	1	0.2	Down	0.0246876	PerfMap1-1	Sense	EY727375 ;	1 ;	similar to UniRef100_A7QMV8 Cluster: Chromosome chr14 scaffold_128, whole genome shotgun sequence; n=1; Vitis vinifera|Rep: Chromosome chr14 scaffold_128, whole genome shotgun sequence - Vitis vinifera (Grape), partial (5%) ;
CATGTACATGAAGCTGACTGT	35	5	5	1	0.2	Down	0.0246876	PerfMap1-n	Sense	TC4827 ;TC10860 ;EY681571 ;TC6520 ;EY735494 ;EY735387 ;EY685421 ;EY706414 ;796 ;	5 ;5 ;6 ;5 ;6 ;5 ;4 ;5 ;5 ;	homologue to UniRef100_Q2L9V7 Cluster: Glucose-6-phosphate 1-dehydrogenase; n=1; Populus trichocarpa|Rep: Glucose-6-phosphate 1-dehydrogenase - Populus trichocarpa (Western balsam poplar) (Populus balsamiferasubsp. trichocarpa), partial (48%) ;homologue to UniRef100_Q2L9V7 Cluster: Glucose-6-phosphate 1-dehydrogenase; n=1; Populus trichocarpa|Rep: Glucose-6-phosphate 1-dehydrogenase - Populus tri…
CATGGGATGTCAACATGATGA	32	6	5	1	0.2	Down	0.0246876	PerfMap1-1	Sense	EY743082 ;	5 ;	similar to UniRef100_A7Q3F3 Cluster: Chromosome chr13 scaffold_48, whole genome shotgun sequence; n=1; Vitis vinifera|Rep: Chromosome chr13 scaffold_48, whole genome shotgun sequence - Vitis vinifera (Grape), partial (9%) ;
CATGGCGTTCATGATCAGGAC	33	5	5	1	0.2	Down	0.0246876	PerfMap1-1	Sense	TC9402 ;	3 ;	similar to UniRef100_A7QLZ6 Cluster: Chromosome chr18 scaffold_122, whole genome shotgun sequence; n=1; Vitis vinifera|Rep: Chromosome chr18 scaffold_122, whole genome shotgun sequence - Vitis vinifera (Grape), partial (61%) ;
CATGGTGGCTCCTCGAAACTG	35	6	5	1	0.2	Down	0.0246876	PerfMap1-n	Sense	PTCs00540.1 ;EY742733 ;TC3488 ;TC17557 ;	6 ;4 ;6 ;7 ;	| PUT-155a-Citrus_sinensis-2628400 | ZIM family TF, nucleic acid sequence ;similar to UniRef100_A7PDT3 Cluster: Chromosome chr11 scaffold_13, whole genome shotgun sequence; n=1; Vitis vinifera|Rep: Chromosome chr11 scaffold_13, whole genome shotgun sequence - Vitis vinifera (Grape), partial (32%) ;similar to UniRef100_A7PDT3 Cluster: Chromosome chr11 scaffold_13, whole genome shotgun sequence; n=…
CATGCTTGGAATCTAATATTG	31	2	5	1	0.2	Down	0.0246876	PerfMap1-n	Sense	EY681889 ;EY680084 ;	3 ;4 ;	similar to UniRef100_A7PHG9 Cluster: Chromosome chr17 scaffold_16, whole genome shotgun sequence; n=1; Vitis vinifera|Rep: Chromosome chr17 scaffold_16, whole genome shotgun sequence - Vitis vinifera (Grape), partial (30%) ;similar to UniRef100_A7PHG9 Cluster: Chromosome chr17 scaffold_16, whole genome shotgun sequence; n=1; Vitis vinifera|Rep: Chromosome chr17 scaffold_16, whole genome shotgun s…
CATGGATCGCATGATTGCTTT	34	0	5	1	0.2	Down	0.0246876	PerfMap1-n	Sense	TC11697 ;TC11980 ;	4 ;5 ;	similar to UniRef100_A7P270 Cluster: Chromosome chr19 scaffold_4, whole genome shotgun sequence; n=1; Vitis vinifera|Rep: Chromosome chr19 scaffold_4, whole genome shotgun sequence - Vitis vinifera (Grape), partial (55%) ;similar to UniRef100_A7P270 Cluster: Chromosome chr19 scaffold_4, whole genome shotgun sequence; n=1; Vitis vinifera|Rep: Chromosome chr19 scaffold_4, whole genome shotgun seque…
CATGCGTCTGTTTTGATCTTT	34	9	5	1	0.2	Down	0.0246876	MisMap1-n	Sense	EY712335 ;TC16717 ;	1 ;1 ;	homologue to UniRef100_Q3HRZ6 Cluster: Ribosomal protein S8; n=1; Solanum tuberosum|Rep: Ribosomal protein S8 - Solanum tuberosum (Potato), partial (23%) ;homologue to UniRef100_A5AUZ0 Cluster: Ribosomal protein S8; n=1; Vitis vinifera|Rep: Ribosomal protein S8 - Vitis vinifera (Grape), complete ;
CATGGCTCAATCAGTTTCATT	31	3	5	1	0.2	Down	0.0246876	NoMatchGene
CATGTCGGGAGGCAGGAGAAT	33	8	5	1	0.2	Down	0.0246876	MisMap1-1	Sense	TC23953 ;	5 ;	similar to UniRef100_Q8LF21 Cluster: Dynamin-related protein 1C; n=1; Arabidopsis thaliana|Rep: Dynamin-related protein 1C - Arabidopsis thaliana (Mouse-ear cress), partial (31%) ;
CATGCTTTTGGTCTTGTTAGA	37	9	5	1	0.2	Down	0.0246876	PerfMap1-1	Sense	EY757561 ;	1 ;
CATGTTCTATACATCATATTT	35	4	5	1	0.2	Down	0.0246876	PerfMap1-1	Antisense	TC21358 ;	1 ;	similar to UniRef100_A7QSU3 Cluster: Chromosome chr4 scaffold_162, whole genome shotgun sequence; n=1; Vitis vinifera|Rep: Chromosome chr4 scaffold_162, whole genome shotgun sequence - Vitis vinifera (Grape), partial (25%) ;
CATGCATGAGCTTCCTTTGAG	31	9	5	1	0.2	Down	0.0246876	PerfMap1-1	Sense	EY745458 ;	5 ;	similar to UniRef100_Q7XD60 Cluster: HAT family dimerisation domain containing protein; n=1; Oryza sativa Japonica Group|Rep: HAT family dimerisation domain containing protein - Oryza sativa subsp. japonica (Rice), partial (5%) ;
CATGCCCATGGGATCGACCAC	32	5	5	1	0.2	Down	0.0246876	PerfMap1-n	Sense	TC6004 ;EY727095 ;EY728069 ;TC13140 ;EY726371 ;EY682092 ;	6 ;2 ;4 ;8 ;4 ;4 ;	similar to UniRef100_A7PEE7 Cluster: Chromosome chr11 scaffold_13, whole genome shotgun sequence; n=1; Vitis vinifera|Rep: Chromosome chr11 scaffold_13, whole genome shotgun sequence - Vitis vinifera (Grape), partial (83%) ;homologue to UniRef100_A7PEE7 Cluster: Chromosome chr11 scaffold_13, whole genome shotgun sequence; n=1; Vitis vinifera|Rep: Chromosome chr11 scaffold_13, whole genome shotgun…
CATGGCGAACTTTAACAGATC	31	6	5	1	0.2	Down	0.0246876	PerfMap1-1	Sense	TC10460 ;	1 ;	similar to UniRef100_A7Q3L8 Cluster: Chromosome chr13 scaffold_48, whole genome shotgun sequence; n=1; Vitis vinifera|Rep: Chromosome chr13 scaffold_48, whole genome shotgun sequence - Vitis vinifera (Grape), partial (43%) ;
CATGAATCCTAAACAAGGCTA	35	3	5	1	0.2	Down	0.0246876	MisMap1-1	Sense	TC24411 ;	1 ;
CATGGCAACAAATCGGGCTGA	32	0	5	1	0.2	Down	0.0246876	PerfMap1-n	Sense	TC10350 ;TC2484 ;	3 ;3 ;	UniRef100_A7NXZ6 Cluster: Chromosome chr6 scaffold_3, whole genome shotgun sequence; n=1; Vitis vinifera|Rep: Chromosome chr6 scaffold_3, whole genome shotgun sequence - Vitis vinifera (Grape), partial (92%) ;UniRef100_A7NXZ6 Cluster: Chromosome chr6 scaffold_3, whole genome shotgun sequence; n=1; Vitis vinifera|Rep: Chromosome chr6 scaffold_3, whole genome shotgun sequence - Vitis vinifera (Grap…
CATGACCTCTGATGGGAGGAT	33	8	5	1	0.2	Down	0.0246876	PerfMap1-n	Sense	TC24405 ;EY654176 ;TC24883 ;TC16865 ;	4 ;4 ;4 ;4 ;	similar to UniRef100_A7P5B1 Cluster: Aspartate aminotransferase; n=1; Vitis vinifera|Rep: Aspartate aminotransferase - Vitis vinifera (Grape), partial (54%) ;similar to UniRef100_A7P5B1 Cluster: Aspartate aminotransferase; n=1; Vitis vinifera|Rep: Aspartate aminotransferase - Vitis vinifera (Grape), partial (40%) ;similar to UniRef100_A7P5B1 Cluster: Aspartate aminotransferase; n=1; Vitis vinifer…
CATGGAGCCGTAGAGCCAGCA	35	7	5	1	0.2	Down	0.0246876	PerfMap1-n	Sense	TC8376 ;1032 ;770 ;	1 ;1 ;1 ;	similar to UniRef100_O81355 Cluster: Isoflavone reductase related protein; n=1; Pyrus communis|Rep: Isoflavone reductase related protein - Pyrus communis (Pear), complete ;
CATGATCCCAACTGTCTCTGA	35	8	5	1	0.2	Down	0.0246876	PerfMap1-n	Sense	EY692606 ;TC3104 ;	2 ;2 ;	similar to UniRef100_A7QS38 Cluster: Chromosome undetermined scaffold_155, whole genome shotgun sequence; n=1; Vitis vinifera|Rep: Chromosome undetermined scaffold_155, whole genome shotgun sequence - Vitis vinifera (Grape), partial (28%) ;similar to UniRef100_A7Q8X8 Cluster: Chromosome chr9 scaffold_65, whole genome shotgun sequence; n=1; Vitis vinifera|Rep: Chromosome chr9 scaffold_65, whole ge…
CATGCCTCAACTGAGGGAGTC	31	8	5	1	0.2	Down	0.0246876	PerfMap1-n	Sense	EY753121 ;TC12863 ;TC1340 ;EY654146 ;EY668632 ;	4 ;4 ;3 ;5 ;4 ;	homologue to UniRef100_Q42961 Cluster: Phosphoglycerate kinase, chloroplast precursor; n=1; Nicotiana tabacum|Rep: Phosphoglycerate kinase, chloroplast precursor - Nicotiana tabacum (Common tobacco), partial (51%) ;homologue to UniRef100_Q42961 Cluster: Phosphoglycerate kinase, chloroplast precursor; n=1; Nicotiana tabacum|Rep: Phosphoglycerate kinase, chloroplast precursor - Nicotiana tabacum (C…
CATGGACTATTCTTTGCTTGT	35	0	5	1	0.2	Down	0.0246876	PerfMap1-1	Sense	EY676461 ;	4 ;	similar to UniRef100_A7P6B4 Cluster: Chromosome chr9 scaffold_7, whole genome shotgun sequence; n=1; Vitis vinifera|Rep: Chromosome chr9 scaffold_7, whole genome shotgun sequence - Vitis vinifera (Grape), partial (36%) ;
CATGCTATGAAAATTTCCAAT	31	4	5	1	0.2	Down	0.0246876	NoMatchGene
CATGCCACAAGGCTAAGAAAC	35	7	5	1	0.2	Down	0.0246876	PerfMap1-n	Sense	TC15321 ;CN182370 ;	4 ;4 ;	weakly similar to UniRef100_A9S2L6 Cluster: Predicted protein; n=1; Physcomitrella patens subsp. patens|Rep: Predicted protein - Physcomitrella patens subsp. patens, partial (66%) ;
CATGGCACTCTTGCAATGATA	37	9	5	1	0.2	Down	0.0246876	NoMatchGene
CATGCATATATTATGGGAATC	37	2	5	1	0.2	Down	0.0246876	PerfMap1-1	Sense	CX047131 ;	1 ;	homologue to UniRef100_A7NTN3 Cluster: Chromosome chr18 scaffold_1, whole genome shotgun sequence; n=1; Vitis vinifera|Rep: Chromosome chr18 scaffold_1, whole genome shotgun sequence - Vitis vinifera (Grape), partial (87%) ;
CATGTCTTCAACCATTTCAGA	32	5	5	1	0.2	Down	0.0246876	PerfMap1-1	Sense	CB322120 ;	2 ;	similar to UniRef100_A7QM55 Cluster: Chromosome chr5 scaffold_124, whole genome shotgun sequence; n=1; Vitis vinifera|Rep: Chromosome chr5 scaffold_124, whole genome shotgun sequence - Vitis vinifera (Grape), partial (34%) ;
CATGAGACTACCTACAACTCC	33	9	5	1	0.2	Down	0.0246876	PerfMap1-n	Sense	EY658670 ;TC14927 ;EY692188 ;EY733643 ;EY698415 ;TC17941 ;EY751292 ;EY686810 ;EY705778 ;EY711274 ;TC5759 ;TC13198 ;EY747931 ;TC2049 ;EY701430 ;EY681800 ;EY680958 ;EY751855 ;TC17229 ;	3 ;4 ;4 ;4 ;5 ;5 ;6 ;4 ;4 ;4 ;4 ;4 ;3 ;4 ;3 ;3 ;3 ;3 ;4 ;	homologue to UniRef100_Q8H1Y3 Cluster: Actin; n=1; Phalaenopsis hybrid cultivar|Rep: Actin - Phalaenopsis hybrid cultivar, partial (42%) ;UniRef100_A4ZSZ4 Cluster: Actin; n=1; Populus trichocarpa|Rep: Actin - Populus trichocarpa (Western balsam poplar) (Populus balsamiferasubsp. trichocarpa), partial (59%) ;UniRef100_A4ZSZ4 Cluster: Actin; n=1; Populus trichocarpa|Rep: Actin - Populus trichocarpa…
CATGTCGGACTGTAGAATTCG	32	5	5	1	0.2	Down	0.0246876	NoMatchGene
CATGGATGAGTTTGCATGCAC	31	5	5	1	0.2	Down	0.0246876	PerfMap1-1	Sense	EY655396 ;	2 ;	similar to UniRef100_A7Q5T3 Cluster: Chromosome chr14 scaffold_54, whole genome shotgun sequence; n=1; Vitis vinifera|Rep: Chromosome chr14 scaffold_54, whole genome shotgun sequence - Vitis vinifera (Grape), partial (64%) ;
CATGACATTGCAAACGAAATA	36	7	5	1	0.2	Down	0.0246876	PerfMap1-n	Sense	EY683540 ;TC6704 ;EY715627 ;TC23553 ;EY658900 ;TC3099 ;EY651163 ;	1 ;8 ;3 ;7 ;2 ;3 ;7 ;	similar to UniRef100_A7R1U0 Cluster: Chromosome undetermined scaffold_377, whole genome shotgun sequence; n=1; Vitis vinifera|Rep: Chromosome undetermined scaffold_377, whole genome shotgun sequence - Vitis vinifera (Grape), partial (76%) ;similar to UniRef100_Q9M5P2 Cluster: Secretory carrier-associated membrane protein 3; n=1; Arabidopsis thaliana|Rep: Secretory carrier-associated membrane prot…
CATGCATTAACTACATCTGGA	32	3	5	1	0.2	Down	0.0246876	NoMatchGene
CATGGAGAGAACTTGCTGGCA	34	9	5	1	0.2	Down	0.0246876	PerfMap1-n	Sense	EY750664 ;TC18769 ;	4 ;5 ;	similar to UniRef100_A7P7V0 Cluster: Chromosome chr3 scaffold_8, whole genome shotgun sequence; n=1; Vitis vinifera|Rep: Chromosome chr3 scaffold_8, whole genome shotgun sequence - Vitis vinifera (Grape), partial (13%) ;similar to UniRef100_A7P7V0 Cluster: Chromosome chr3 scaffold_8, whole genome shotgun sequence; n=1; Vitis vinifera|Rep: Chromosome chr3 scaffold_8, whole genome shotgun sequence …
CATGTTGATCGGCATAATGTC	36	5	5	1	0.2	Down	0.0246876	MisMap1-1	Sense	EY707620 ;	5 ;	weakly similar to UniRef100_A5NSI9 Cluster: Diguanylate phosphodiesterase precursor; n=1; Methylobacterium sp. 4-46|Rep: Diguanylate phosphodiesterase precursor - Methylobacterium sp. 4-46, partial (5%) ;
CATGCAGGTGGCAGGAGTGAC	31	9	5	1	0.2	Down	0.0246876	PerfMap1-1	Sense	TC21086 ;	4 ;	similar to UniRef100_A7PFS3 Cluster: Chromosome chr11 scaffold_14, whole genome shotgun sequence; n=1; Vitis vinifera|Rep: Chromosome chr11 scaffold_14, whole genome shotgun sequence - Vitis vinifera (Grape), partial (38%) ;
CATGCTCCCCCAGTGAATAAT	36	8	5	1	0.2	Down	0.0246876	PerfMap1-n	Sense	CX672238 ;CN188713 ;	5 ;2 ;	homologue to UniRef100_Q94IP9 Cluster: WD-40 repeat protein; n=1; Solanum lycopersicum|Rep: WD-40 repeat protein - Solanum lycopersicum (Tomato) (Lycopersicon esculentum), partial (10%) ;homologue to UniRef100_Q94IP9 Cluster: WD-40 repeat protein; n=1; Solanum lycopersicum|Rep: WD-40 repeat protein - Solanum lycopersicum (Tomato) (Lycopersicon esculentum), partial (24%) ;
CATGTACGTAATTCATAATTC	31	7	5	1	0.2	Down	0.0246876	PerfMap1-1	Sense	TC18449 ;	1 ;	similar to UniRef100_A7PGK8 Cluster: Chromosome chr17 scaffold_16, whole genome shotgun sequence; n=1; Vitis vinifera|Rep: Chromosome chr17 scaffold_16, whole genome shotgun sequence - Vitis vinifera (Grape), partial (11%) ;
CATGGTCTTGGGTTTATCCAC	37	4	5	1	0.2	Down	0.0246876	PerfMap1-n	Sense	833 ;TC20041 ;TC6376 ;TC22301 ;EY690948 ;1055 ;	5 ;3 ;5 ;7 ;4 ;6 ;	homologue to UniRef100_A7PFE8 Cluster: Chromosome chr11 scaffold_14, whole genome shotgun sequence; n=2; Vitis vinifera|Rep: Chromosome chr11 scaffold_14, whole genome shotgun sequence - Vitis vinifera (Grape), partial (66%) ;homologue to UniRef100_A7PFE8 Cluster: Chromosome chr11 scaffold_14, whole genome shotgun sequence; n=2; Vitis vinifera|Rep: Chromosome chr11 scaffold_14, whole genome shotg…
CATGGTTATAAATATATTTTT	36	7	5	1	0.2	Down	0.0246876	NoMatchGene
CATGAAAAAAAGTTGTTTCTT	35	9	5	1	0.2	Down	0.0246876	PerfMap1-1	Sense	TC10423 ;	3 ;	similar to UniRef100_A7P9D7 Cluster: Chromosome chr3 scaffold_8, whole genome shotgun sequence; n=1; Vitis vinifera|Rep: Chromosome chr3 scaffold_8, whole genome shotgun sequence - Vitis vinifera (Grape), partial (60%) ;
CATGGCCGTTGAATCACTGGT	37	7	5	1	0.2	Down	0.0246876	NoMatchGene
CATGGCACTGTCTGCTATCCA	34	5	5	1	0.2	Down	0.0246876	PerfMap1-1	Sense	CN190534 ;	2 ;	similar to UniRef100_A7Q4K7 Cluster: Chromosome chr9 scaffold_49, whole genome shotgun sequence; n=1; Vitis vinifera|Rep: Chromosome chr9 scaffold_49, whole genome shotgun sequence - Vitis vinifera (Grape), partial (6%) ;
CATGCTCTCCCAGCTCATCGA	31	3	5	1	0.2	Down	0.0246876	PerfMap1-n	Sense	EY717691 ;EY676381 ;EY721284 ;TC18781 ;EY675793 ;TC13082 ;	3 ;2 ;2 ;2 ;2 ;3 ;	similar to UniRef100_A8MRU3 Cluster: Uncharacterized protein At4g24220.2; n=1; Arabidopsis thaliana|Rep: Uncharacterized protein At4g24220.2 - Arabidopsis thaliana (Mouse-ear cress), partial (41%) ;similar to UniRef100_A8MRU3 Cluster: Uncharacterized protein At4g24220.2; n=1; Arabidopsis thaliana|Rep: Uncharacterized protein At4g24220.2 - Arabidopsis thaliana (Mouse-ear cress), partial (32%) ;sim…
CATGGAGTCACAGAATATGAC	35	9	5	1	0.2	Down	0.0246876	PerfMap1-1	Sense	TC638 ;	3 ;	homologue to UniRef100_A7P592 Cluster: Chromosome chr4 scaffold_6, whole genome shotgun sequence; n=1; Vitis vinifera|Rep: Chromosome chr4 scaffold_6, whole genome shotgun sequence - Vitis vinifera (Grape), partial (86%) ;
CATGCCTTTTGGACCTGTTAA	32	2	5	1	0.2	Down	0.0246876	PerfMap1-n	Sense	T1095 ;TC6229 ;	5 ;3 ;	similar to UniRef100_A7PRV4 Cluster: Chromosome chr14 scaffold_27, whole genome shotgun sequence; n=1; Vitis vinifera|Rep: Chromosome chr14 scaffold_27, whole genome shotgun sequence - Vitis vinifera (Grape), partial (43%) ;
CATGAAAACCCCAACATACTG	33	6	5	1	0.2	Down	0.0246876	PerfMap1-1	Antisense	CX047553 ;	1 ;	similar to UniRef100_Q6R4U3 Cluster: PPase; n=1; Hevea brasiliensis|Rep: PPase - Hevea brasiliensis (Para rubber tree), partial (29%) ;
CATGGCCTACTATATCAAGCA	36	2	5	1	0.2	Down	0.0246876	NoMatchGene
CATGGGTGCTGTTGGTTTCTT	36	9	5	1	0.2	Down	0.0246876	PerfMap1-1	Sense	EY700703 ;	3 ;	homologue to UniRef100_A7QR39 Cluster: Chromosome undetermined scaffold_147, whole genome shotgun sequence; n=1; Vitis vinifera|Rep: Chromosome undetermined scaffold_147, whole genome shotgun sequence - Vitis vinifera (Grape), partial (22%) ;
CATGATGCTCAAGGGGAATGT	35	7	5	1	0.2	Down	0.0246876	PerfMap1-1	Sense	EY704208 ;	3 ;	similar to UniRef100_A7Q0V2 Cluster: Chromosome chr7 scaffold_42, whole genome shotgun sequence; n=1; Vitis vinifera|Rep: Chromosome chr7 scaffold_42, whole genome shotgun sequence - Vitis vinifera (Grape), partial (8%) ;
CATGCAAATTTTTGGGAAGAC	33	6	5	1	0.2	Down	0.0246876	MisMap1-n	Sense	EY667585 ;TC23052 ;TC16339 ;	1 ;5 ;2 ;	UniRef100_A1X1E5 Cluster: Polyubiquitin; n=1; Thlaspi caerulescens|Rep: Polyubiquitin - Thlaspi caerulescens (Alpine penny-cress) (Thlaspi calaminare), partial (50%) ;UniRef100_P93135 Cluster: Polyubiquitin; n=1; Fragaria x ananassa|Rep: Polyubiquitin - Fragaria ananassa (Strawberry), partial (38%) ;UniRef100_Q42397 Cluster: Hexaubiquitin protein; n=1; Helianthus annuus|Rep: Hexaubiquitin protein…
CATGAAGTAGAAAATGAAACT	33	8	5	1	0.2	Down	0.0246876	PerfMap1-n	Antisense	TC16843 ;CN189841 ;1385 ;EY753127 ;	1 ;2 ;1 ;1 ;	similar to UniRef100_A7Q3Y5 Cluster: Chromosome chr13 scaffold_48, whole genome shotgun sequence; n=1; Vitis vinifera|Rep: Chromosome chr13 scaffold_48, whole genome shotgun sequence - Vitis vinifera (Grape), partial (80%) ;similar to UniRef100_A7Q8U3 Cluster: Chromosome chr5 scaffold_64, whole genome shotgun sequence; n=1; Vitis vinifera|Rep: Chromosome chr5 scaffold_64, whole genome shotgun seq…
CATGGCTGGCACATTGAAAGT	31	3	5	1	0.2	Down	0.0246876	PerfMap1-n	Antisense	EY687151 ;EY672395 ;EY719191 ;EY679694 ;EY741099 ;EY650477 ;EY719329 ;EY673860 ;TC5759 ;TC13198 ;EY718871 ;EY717701 ;EY674839 ;EY673935 ;EY748345 ;TC292 ;EY698162 ;EY708745 ;EY752699 ;EY736307 ;TC17229 ;EY704330 ;EY705756 ;EY716631 ;	1 ;2 ;4 ;5 ;3 ;4 ;2 ;2 ;8 ;5 ;2 ;2 ;3 ;2 ;1 ;6 ;3 ;4 ;8 ;2 ;8 ;4 ;5 ;2 ;	UniRef100_P30165 Cluster: Actin-2; n=1; Pisum sativum|Rep: Actin-2 - Pisum sativum (Garden pea), partial (27%) ;homologue to UniRef100_P23343 Cluster: Actin-1; n=1; Daucus carota|Rep: Actin-1 - Daucus carota (Carrot), partial (51%) ;UniRef100_A7YVW7 Cluster: ACT1; n=1; Actinidia deliciosa|Rep: ACT1 - Actinidia deliciosa (Kiwi), partial (56%) ;homologue to UniRef100_A4ZSZ4 Cluster: Actin; n=1; Pop…
CATGCAGTACATCTAACAAAC	32	6	5	1	0.2	Down	0.0246876	PerfMap1-1	Sense	TC19063 ;	2 ;	similar to UniRef100_A7P282 Cluster: Chromosome chr19 scaffold_4, whole genome shotgun sequence; n=1; Vitis vinifera|Rep: Chromosome chr19 scaffold_4, whole genome shotgun sequence - Vitis vinifera (Grape), partial (6%) ;
CATGAACATTAACAGGATTTG	32	8	5	1	0.2	Down	0.0246876	NoMatchGene
CATGGTAACAAAATTCCTGTG	31	4	5	1	0.2	Down	0.0246876	PerfMap1-1	Antisense	TC20021 ;	4 ;	weakly similar to UniRef100_A7QWN8 Cluster: Chromosome chr4 scaffold_205, whole genome shotgun sequence; n=1; Vitis vinifera|Rep: Chromosome chr4 scaffold_205, whole genome shotgun sequence - Vitis vinifera (Grape), partial (20%) ;
CATGGCAGCTCCTCGAAACTG	36	5	5	1	0.2	Down	0.0246876	PerfMap1-n	Sense	TC4615 ;EY713161 ;EY744885 ;EY650324 ;TC4821 ;EY748768 ;TC5611 ;TC25141 ;EY752189 ;EY752290 ;	4 ;4 ;4 ;3 ;4 ;2 ;5 ;4 ;2 ;4 ;	similar to UniRef100_A7PDT3 Cluster: Chromosome chr11 scaffold_13, whole genome shotgun sequence; n=1; Vitis vinifera|Rep: Chromosome chr11 scaffold_13, whole genome shotgun sequence - Vitis vinifera (Grape), partial (37%) ;similar to UniRef100_A7PDT3 Cluster: Chromosome chr11 scaffold_13, whole genome shotgun sequence; n=1; Vitis vinifera|Rep: Chromosome chr11 scaffold_13, whole genome shotgun s…
CATGATTATTTACAATATACA	32	8	5	1	0.2	Down	0.0246876	NoMatchGene
CATGTTGTTGCTGTGCAGCTA	31	5	5	1	0.2	Down	0.0246876	PerfMap1-n	Antisense	EY751306 ;TC12665 ;TC1595 ;DR909009 ;TC7506 ;BQ624660 ;	3 ;3 ;2 ;2 ;3 ;2 ;	UniRef100_Q8S2Z7 Cluster: GTP-binding protein; n=1; Helianthus annuus|Rep: GTP-binding protein - Helianthus annuus (Common sunflower), partial (55%) ;homologue to UniRef100_Q8S2Z7 Cluster: GTP-binding protein; n=1; Helianthus annuus|Rep: GTP-binding protein - Helianthus annuus (Common sunflower), partial (54%) ;UniRef100_Q8S2Z7 Cluster: GTP-binding protein; n=1; Helianthus annuus|Rep: GTP-binding…
CATGGACAAGAGTGGCTAGCA	32	6	5	1	0.2	Down	0.0246876	PerfMap1-n	Sense	TC25198 ;EY737392 ;TC7182 ;	2 ;2 ;2 ;	similar to UniRef100_A7PTC9 Cluster: Chromosome chr8 scaffold_29, whole genome shotgun sequence; n=1; Vitis vinifera|Rep: Chromosome chr8 scaffold_29, whole genome shotgun sequence - Vitis vinifera (Grape), partial (68%) ;weakly similar to UniRef100_A7PTC9 Cluster: Chromosome chr8 scaffold_29, whole genome shotgun sequence; n=1; Vitis vinifera|Rep: Chromosome chr8 scaffold_29, whole genome shotgu…
CATGGACATCATTTTCAGGCC	31	9	5	1	0.2	Down	0.0246876	PerfMap1-1	Sense	EY731163 ;	5 ;	similar to UniRef100_A7P0R8 Cluster: Chromosome chr19 scaffold_4, whole genome shotgun sequence; n=1; Vitis vinifera|Rep: Chromosome chr19 scaffold_4, whole genome shotgun sequence - Vitis vinifera (Grape), partial (24%) ;
CATGGAAAATGGACTCAACTG	34	7	5	1	0.2	Down	0.0246876	MisMap1-1	Sense	TC24244 ;	1 ;	similar to UniRef100_A7QKP9 Cluster: Chromosome chr2 scaffold_113, whole genome shotgun sequence; n=1; Vitis vinifera|Rep: Chromosome chr2 scaffold_113, whole genome shotgun sequence - Vitis vinifera (Grape), partial (71%) ;
CATGAAAATGTGATCGCATTG	31	6	5	1	0.2	Down	0.0246876	PerfMap1-n	Sense	TC338 ;DR405512 ;	3 ;1 ;	homologue to UniRef100_Q40517 Cluster: Mitogen-activated protein kinase homolog NTF3; n=1; Nicotiana tabacum|Rep: Mitogen-activated protein kinase homolog NTF3 - Nicotiana tabacum (Common tobacco), partial (50%) ;homologue to UniRef100_Q40517 Cluster: Mitogen-activated protein kinase homolog NTF3; n=1; Nicotiana tabacum|Rep: Mitogen-activated protein kinase homolog NTF3 - Nicotiana tabacum (Commo…
CATGTAGCGCAATAGACGTTC	35	0	5	1	0.2	Down	0.0246876	NoMatchGene
CATGGGAGTCACTTTCTGTTG	33	7	5	1	0.2	Down	0.0246876	MisMap1-n	Sense	EY663310 ;TC5610 ;	1 ;1 ;	similar to UniRef100_A7QQ42 Cluster: Chromosome chr2 scaffold_140, whole genome shotgun sequence; n=1; Vitis vinifera|Rep: Chromosome chr2 scaffold_140, whole genome shotgun sequence - Vitis vinifera (Grape), partial (85%) ;
CATGCATATCTCCACAACTGC	35	8	5	1	0.2	Down	0.0246876	PerfMap1-1	Sense	TC22230 ;	1 ;
CATGCTGATGTTGAGGTTCCA	31	6	5	1	0.2	Down	0.0246876	PerfMap1-n	Sense	TC3091 ;EY733938 ;	5 ;5 ;	similar to UniRef100_A7PM90 Cluster: Chromosome chr14 scaffold_21, whole genome shotgun sequence; n=1; Vitis vinifera|Rep: Chromosome chr14 scaffold_21, whole genome shotgun sequence - Vitis vinifera (Grape), partial (28%) ;similar to UniRef100_A7L4B0 Cluster: Protein kinase; n=1; Carica papaya|Rep: Protein kinase - Carica papaya (Papaya), partial (27%) ;
CATGGTTAACAACACCCCCGA	31	8	5	1	0.2	Down	0.0246876	PerfMap1-1	Sense	TC21062 ;	3 ;	homologue to UniRef100_Q56YH0 Cluster: Elongation factor like protein; n=1; Arabidopsis thaliana|Rep: Elongation factor like protein - Arabidopsis thaliana (Mouse-ear cress), partial (85%) ;
CATGGGCACTTTCAAAATTGG	37	6	5	1	0.2	Down	0.0246876	PerfMap1-1	Sense	TC24831 ;	5 ;	similar to UniRef100_A7PLL0 Cluster: Chromosome chr7 scaffold_20, whole genome shotgun sequence; n=1; Vitis vinifera|Rep: Chromosome chr7 scaffold_20, whole genome shotgun sequence - Vitis vinifera (Grape), partial (22%) ;
CATGCAAATTTTCTGGTACAC	32	6	5	1	0.2	Down	0.0246876	PerfMap1-1	Sense	CF835920 ;	4 ;	similar to UniRef100_A7R6X6 Cluster: Chromosome undetermined scaffold_1483, whole genome shotgun sequence; n=1; Vitis vinifera|Rep: Chromosome undetermined scaffold_1483, whole genome shotgun sequence - Vitis vinifera (Grape), partial (25%) ;
CATGAAATGGCATCCGGATAG	34	7	5	1	0.2	Down	0.0246876	PerfMap1-n	Sense	EY723591 ;TC12388 ;EY724079 ;EY675688 ;TC14658 ;EY676703 ;TC1868 ;EY684601 ;EY749491 ;EY739474 ;EY738191 ;EY678729 ;TC9965 ;EY691747 ;EY748062 ;	2 ;4 ;4 ;2 ;5 ;3 ;3 ;2 ;4 ;2 ;2 ;2 ;3 ;4 ;2 ;	similar to UniRef100_Q8H2B1 Cluster: DnaJ-like protein; n=1; Glycine max|Rep: DnaJ-like protein - Glycine max (Soybean), partial (64%) ;similar to UniRef100_Q8H2B1 Cluster: DnaJ-like protein; n=1; Glycine max|Rep: DnaJ-like protein - Glycine max (Soybean), partial (75%) ;similar to UniRef100_Q8H2B1 Cluster: DnaJ-like protein; n=1; Glycine max|Rep: DnaJ-like protein - Glycine max (Soybean), partia…
CATGTCGGTACTGTAGAACTC	34	5	5	1	0.2	Down	0.0246876	NoMatchGene
CATGACGACAGGCCTGAGTTG	33	9	5	1	0.2	Down	0.0246876	PerfMap1-1	Sense	TC8749 ;	1 ;	similar to UniRef100_A7Q7P2 Cluster: Chromosome chr18 scaffold_61, whole genome shotgun sequence; n=1; Vitis vinifera|Rep: Chromosome chr18 scaffold_61, whole genome shotgun sequence - Vitis vinifera (Grape), partial (48%) ;
CATGCATAATGCTTGAAGAGG	34	4	5	1	0.2	Down	0.0246876	PerfMap1-1	Sense	TC3576 ;	2 ;	similar to UniRef100_A7QC03 Cluster: Chromosome chr10 scaffold_76, whole genome shotgun sequence; n=1; Vitis vinifera|Rep: Chromosome chr10 scaffold_76, whole genome shotgun sequence - Vitis vinifera (Grape), partial (87%) ;
CATGACTAATCGAATAAAAAG	31	7	5	1	0.2	Down	0.0246876	MisMap1-n	Antisense	EY654292 ;TC9603 ;	1 ;4 ;	weakly similar to UniRef100_A6DVI3 Cluster: Glycosyl transferase, group 2 family protein; n=1; Roseovarius sp. TM1035|Rep: Glycosyl transferase, group 2 family protein - Roseovarius sp. TM1035, partial (7%) ;
CATGCTGAATTAAATGAATTA	32	8	5	1	0.2	Down	0.0246876	NoMatchGene
CATGATTTGTTACGCCAATAT	36	9	5	1	0.2	Down	0.0246876	PerfMap1-1	Sense	TC16142 ;	2 ;	homologue to UniRef100_A7Q2C3 Cluster: Chromosome chr1 scaffold_46, whole genome shotgun sequence; n=1; Vitis vinifera|Rep: Chromosome chr1 scaffold_46, whole genome shotgun sequence - Vitis vinifera (Grape), partial (36%) ;
CATGGACTCATTGATATTGGA	35	6	5	1	0.2	Down	0.0246876	PerfMap1-n	Antisense	TC17668 ;EY687591 ;	1 ;1 ;	similar to UniRef100_Q1RU67 Cluster: C2; n=1; Medicago truncatula|Rep: C2 - Medicago truncatula (Barrel medic), partial (72%) ;similar to UniRef100_Q1RU67 Cluster: C2; n=1; Medicago truncatula|Rep: C2 - Medicago truncatula (Barrel medic), partial (52%) ;
CATGGATATTTGCTGCTTTAA	33	0	5	1	0.2	Down	0.0246876	NoMatchGene
CATGGACAATGGTATATGTAA	34	0	5	1	0.2	Down	0.0246876	NoMatchGene
CATGGGATTCCTGATTCCCGG	37	9	5	1	0.2	Down	0.0246876	PerfMap1-n	Sense	EY706121 ;EY757087 ;	5 ;4 ;	homologue to UniRef100_A7PYC9 Cluster: Methionine aminopeptidase; n=1; Vitis vinifera|Rep: Methionine aminopeptidase - Vitis vinifera (Grape), partial (68%) ;similar to UniRef100_A7PYC9 Cluster: Methionine aminopeptidase; n=1; Vitis vinifera|Rep: Methionine aminopeptidase - Vitis vinifera (Grape), partial (75%) ;
CATGTGTGGTCACAAGGAGCA	37	8	5	1	0.2	Down	0.0246876	PerfMap1-n	Sense	TC17502 ;TC15436 ;	5 ;4 ;	similar to UniRef100_Q2HT34 Cluster: Fumarylacetoacetase; n=1; Medicago truncatula|Rep: Fumarylacetoacetase - Medicago truncatula (Barrel medic), complete ;homologue to UniRef100_A7QZX0 Cluster: Chromosome undetermined scaffold_292, whole genome shotgun sequence; n=1; Vitis vinifera|Rep: Chromosome undetermined scaffold_292, whole genome shotgun sequence - Vitis vinifera (Grape), partial (25%) ;
CATGGGCCTTTGATGTACCTC	33	6	5	1	0.2	Down	0.0246876	PerfMap1-1	Sense	EY688085 ;	3 ;	homologue to UniRef100_A7NVF7 Cluster: Chromosome chr18 scaffold_1, whole genome shotgun sequence; n=1; Vitis vinifera|Rep: Chromosome chr18 scaffold_1, whole genome shotgun sequence - Vitis vinifera (Grape), partial (8%) ;
CATGCCATTAGATGGCTTGAA	31	8	5	1	0.2	Down	0.0246876	PerfMap1-1	Sense	CX301978 ;	2 ;	similar to UniRef100_A7PC09 Cluster: Chromosome chr2 scaffold_11, whole genome shotgun sequence; n=1; Vitis vinifera|Rep: Chromosome chr2 scaffold_11, whole genome shotgun sequence - Vitis vinifera (Grape), partial (28%) ;
CATGATGCGCTGCTTCCCTGG	32	7	5	1	0.2	Down	0.0246876	PerfMap1-n	Sense	EY740020 ;EY710039 ;EY700098 ;EY727875 ;EY673061 ;TC5892 ;	3 ;2 ;1 ;3 ;3 ;3 ;	homologue to UniRef100_A7QU38 Cluster: Chromosome chr2 scaffold_176, whole genome shotgun sequence; n=1; Vitis vinifera|Rep: Chromosome chr2 scaffold_176, whole genome shotgun sequence - Vitis vinifera (Grape), partial (24%) ;homologue to UniRef100_A7QU38 Cluster: Chromosome chr2 scaffold_176, whole genome shotgun sequence; n=1; Vitis vinifera|Rep: Chromosome chr2 scaffold_176, whole genome shotg…
CATGCAGATTGTCTTCAGTTT	32	9	5	1	0.2	Down	0.0246876	PerfMap1-n	Sense	TC24444 ;TC25794 ;	4 ;3 ;	weakly similar to UniRef100_A7QZ12 Cluster: Chromosome undetermined scaffold_261, whole genome shotgun sequence; n=1; Vitis vinifera|Rep: Chromosome undetermined scaffold_261, whole genome shotgun sequence - Vitis vinifera (Grape), partial (38%) ;weakly similar to UniRef100_Q9FV02 Cluster: F-box protein SKIP3; n=2; Arabidopsis thaliana|Rep: F-box protein SKIP3 - Arabidopsis thaliana (Mouse-ear cr…
CATGAAAATATTCTATATGAG	31	0	5	1	0.2	Down	0.0246876	NoMatchGene
CATGGACCAGCCTAAAGCTGC	33	5	5	1	0.2	Down	0.0246876	PerfMap1-1	Sense	TC22766 ;	2 ;	similar to UniRef100_Q8L6A7 Cluster: Carboxypeptidase type III; n=1; Theobroma cacao|Rep: Carboxypeptidase type III - Theobroma cacao (Cacao) (Cocoa), partial (23%) ;
CATGTCGGACTGTAGAACATG	34	3	5	1	0.2	Down	0.0246876	NoMatchGene
CATGTAGAATTCCAGTTCTTT	34	4	5	1	0.2	Down	0.0246876	MisMap1-1	Sense	TC13123 ;	5 ;	similar to UniRef100_A7PUV5 Cluster: Chromosome chr4 scaffold_32, whole genome shotgun sequence; n=1; Vitis vinifera|Rep: Chromosome chr4 scaffold_32, whole genome shotgun sequence - Vitis vinifera (Grape), partial (55%) ;
CATGGCGGATGATACCGCCGG	31	9	5	1	0.2	Down	0.0246876	PerfMap1-n	Sense	TC12869 ;EY747237 ;	7 ;2 ;	similar to UniRef100_A7P5V6 Cluster: Chromosome chr4 scaffold_6, whole genome shotgun sequence; n=1; Vitis vinifera|Rep: Chromosome chr4 scaffold_6, whole genome shotgun sequence - Vitis vinifera (Grape), complete ;similar to UniRef100_A7P5V6 Cluster: Chromosome chr4 scaffold_6, whole genome shotgun sequence; n=1; Vitis vinifera|Rep: Chromosome chr4 scaffold_6, whole genome shotgun sequence - Vit…
CATGCTCTTTACGAAATTGTT	32	5	5	1	0.2	Down	0.0246876	PerfMap1-1	Sense	TC16950 ;	3 ;	similar to UniRef100_Q40495 Cluster: N-ethylmaleimide sensitive fusion protein; n=1; Nicotiana tabacum|Rep: N-ethylmaleimide sensitive fusion protein - Nicotiana tabacum (Common tobacco), partial (38%) ;
CATGTTGGACTGGTAGAACTC	35	0	5	1	0.2	Down	0.0246876	NoMatchGene
CATGGAGAAGTTTAAGGTTGG	33	9	5	1	0.2	Down	0.0246876	PerfMap1-1	Sense	EY681591 ;	3 ;	similar to UniRef100_A7QAL3 Cluster: Chromosome chr5 scaffold_72, whole genome shotgun sequence; n=1; Vitis vinifera|Rep: Chromosome chr5 scaffold_72, whole genome shotgun sequence - Vitis vinifera (Grape), partial (28%) ;
CATGAACAAAGGCCAAGTATT	31	8	5	1	0.2	Down	0.0246876	PerfMap1-1	Sense	TC6751 ;	4 ;	similar to UniRef100_A5AML4 Cluster: Beta-galactosidase; n=1; Vitis vinifera|Rep: Beta-galactosidase - Vitis vinifera (Grape), partial (19%) ;
CATGGAAGGGGAGGAAACATT	34	9	5	1	0.2	Down	0.0246876	PerfMap1-n	Sense	TC11163 ;EY747537 ;TC4679 ;EY747305 ;EY709776 ;EY723949 ;	1 ;4 ;4 ;3 ;4 ;3 ;	homologue to UniRef100_Q8H9B2 Cluster: T-complex protein 1, alpha subunit; n=1; Bruguiera sexangula|Rep: T-complex protein 1, alpha subunit - Bruguiera sexangula, partial (64%) ;homologue to UniRef100_Q8H9B2 Cluster: T-complex protein 1, alpha subunit; n=1; Bruguiera sexangula|Rep: T-complex protein 1, alpha subunit - Bruguiera sexangula, partial (34%) ;homologue to UniRef100_Q8H9B2 Cluster: T-co…
CATGTGAAGAAACCAGTATCG	36	0	5	1	0.2	Down	0.0246876	NoMatchGene
CATGGAAGATGGCCACTCAAA	35	4	5	1	0.2	Down	0.0246876	NoMatchGene
CATGGAATCGTATTCTACTCG	33	8	5	1	0.2	Down	0.0246876	PerfMap1-n	Sense	EY750559 ;EY727497 ;TC10839 ;TC19318 ;TC1155 ;EY751070 ;	1 ;2 ;2 ;2 ;2 ;2 ;	similar to UniRef100_Q9FGZ2 Cluster: Genomic DNA, chromosome 5, TAC clone: K6M13; n=1; Arabidopsis thaliana|Rep: Genomic DNA, chromosome 5, TAC clone: K6M13 - Arabidopsis thaliana (Mouse-ear cress), partial (33%) ;similar to UniRef100_A9RHG5 Cluster: Predicted protein; n=1; Physcomitrella patens subsp. patens|Rep: Predicted protein - Physcomitrella patens subsp. patens, partial (42%) ;similar to …
CATGGCTGGATAGCCTTCATT	35	6	5	1	0.2	Down	0.0246876	PerfMap1-n	Sense	TC22149 ;EY685629 ;EY684869 ;EY676747 ;EY676609 ;	3 ;2 ;3 ;3 ;3 ;	similar to UniRef100_A7Q0E3 Cluster: Chromosome chr7 scaffold_42, whole genome shotgun sequence; n=1; Vitis vinifera|Rep: Chromosome chr7 scaffold_42, whole genome shotgun sequence - Vitis vinifera (Grape), partial (29%) ;similar to UniRef100_A7Q0E3 Cluster: Chromosome chr7 scaffold_42, whole genome shotgun sequence; n=1; Vitis vinifera|Rep: Chromosome chr7 scaffold_42, whole genome shotgun seque…
CATGCATCACAACATTTCATC	35	6	5	1	0.2	Down	0.0246876	PerfMap1-n	Antisense	147 ;TC9690 ;TC24706 ;	1 ;2 ;10 ;	similar to UniRef100_A7NXX2 Cluster: Chromosome chr6 scaffold_3, whole genome shotgun sequence; n=1; Vitis vinifera|Rep: Chromosome chr6 scaffold_3, whole genome shotgun sequence - Vitis vinifera (Grape), complete ;similar to UniRef100_A7NXX2 Cluster: Chromosome chr6 scaffold_3, whole genome shotgun sequence; n=1; Vitis vinifera|Rep: Chromosome chr6 scaffold_3, whole genome shotgun sequence - Vit…
CATGATACCCCTTGTATAGTT	37	9	5	1	0.2	Down	0.0246876	PerfMap1-1	Sense	TC14521 ;	1 ;	similar to UniRef100_Q0CX76 Cluster: Predicted protein; n=1; Aspergillus terreus NIH2624|Rep: Predicted protein - Aspergillus terreus (strain NIH 2624), partial (12%) ;
CATGTAAAGAATGATTTGAAC	32	9	5	1	0.2	Down	0.0246876	PerfMap1-1	Antisense	TC12753 ;	11 ;	similar to UniRef100_Q8GT29 Cluster: P27KIP1-related-protein 1; n=1; Solanum lycopersicum|Rep: P27KIP1-related-protein 1 - Solanum lycopersicum (Tomato) (Lycopersicon esculentum), partial (34%) ;
CATGGGTGATGAAGAAGAGGC	31	8	5	1	0.2	Down	0.0246876	PerfMap1-1	Sense	TC18081 ;	1 ;	similar to UniRef100_A7P015 Cluster: Chromosome chr6 scaffold_3, whole genome shotgun sequence; n=1; Vitis vinifera|Rep: Chromosome chr6 scaffold_3, whole genome shotgun sequence - Vitis vinifera (Grape), partial (96%) ;
CATGCCACTCCTTGTTGTGAA	32	5	5	1	0.2	Down	0.0246876	PerfMap1-n	Sense	TC14200 ;TC13513 ;	2 ;2 ;	similar to UniRef100_A7Q0V1 Cluster: Chromosome chr7 scaffold_42, whole genome shotgun sequence; n=1; Vitis vinifera|Rep: Chromosome chr7 scaffold_42, whole genome shotgun sequence - Vitis vinifera (Grape), partial (93%) ;similar to UniRef100_A7Q0V1 Cluster: Chromosome chr7 scaffold_42, whole genome shotgun sequence; n=1; Vitis vinifera|Rep: Chromosome chr7 scaffold_42, whole genome shotgun seque…
CATGTCGTACTGTATAACTCT	34	2	5	1	0.2	Down	0.0246876	NoMatchGene
CATGTTTGCAATAATGTTGAT	37	5	5	1	0.2	Down	0.0246876	PerfMap1-1	Sense	EY687894 ;	2 ;	similar to UniRef100_A7QIJ8 Cluster: Chromosome chr9 scaffold_104, whole genome shotgun sequence; n=1; Vitis vinifera|Rep: Chromosome chr9 scaffold_104, whole genome shotgun sequence - Vitis vinifera (Grape), partial (32%) ;
CATGCTGTTTAGAGATGGTAC	32	7	5	1	0.2	Down	0.0246876	PerfMap1-1	Sense	EY737434 ;	3 ;
CATGCAAATAATTATGATGAT	32	5	5	1	0.2	Down	0.0246876	NoMatchGene
CATGGCCTGATCAGGATCTTG	35	8	5	1	0.2	Down	0.0246876	NoMatchGene
CATGGTGTGGAGTGTGCAACC	36	4	5	1	0.2	Down	0.0246876	PerfMap1-1	Sense	TC19917 ;	4 ;	similar to UniRef100_A7QJG0 Cluster: Chromosome chr8 scaffold_106, whole genome shotgun sequence; n=1; Vitis vinifera|Rep: Chromosome chr8 scaffold_106, whole genome shotgun sequence - Vitis vinifera (Grape), partial (88%) ;
CATGTTTGAGCGCAACAGGGA	31	5	5	1	0.2	Down	0.0246876	PerfMap1-n	Sense	EY742452 ;TC4267 ;	3 ;3 ;	similar to UniRef100_O04421 Cluster: Signal recognition particle 14 kDa protein; n=1; Arabidopsis thaliana|Rep: Signal recognition particle 14 kDa protein - Arabidopsis thaliana (Mouse-ear cress), partial (55%) ;similar to UniRef100_O04421 Cluster: Signal recognition particle 14 kDa protein; n=1; Arabidopsis thaliana|Rep: Signal recognition particle 14 kDa protein - Arabidopsis thaliana (Mouse-ea…
CATGGCTTTTTGTAAGGATTA	33	4	5	1	0.2	Down	0.0246876	PerfMap1-n	Sense	EY710789 ;CX051603 ;EY715943 ;EY717954 ;TC14772 ;TC9816 ;	2 ;1 ;1 ;1 ;2 ;3 ;	similar to UniRef100_Q9LE94 Cluster: Ribosomal protein L11 precursor; n=1; Arabidopsis thaliana|Rep: Ribosomal protein L11 precursor - Arabidopsis thaliana (Mouse-ear cress), partial (36%) ;similar to UniRef100_A9S3T3 Cluster: Predicted protein; n=1; Physcomitrella patens subsp. patens|Rep: Predicted protein - Physcomitrella patens subsp. patens, partial (89%) ;homologue to UniRef100_A7QJ27 Clust…
CATGGCATCCCTTTTGTAAGC	35	4	5	1	0.2	Down	0.0246876	PerfMap1-1	Sense	EH406548 ;	2 ;
CATGCTCTAGCACATAATAAT	31	0	5	1	0.2	Down	0.0246876	NoMatchGene
CATGTAACAAGTTTAATGTAA	34	7	5	1	0.2	Down	0.0246876	NoMatchGene
CATGAGATAGTTGCATGAACT	31	4	5	1	0.2	Down	0.0246876	PerfMap1-n	Sense	TC25620 ;TC23867 ;	5 ;2 ;	homologue to UniRef100_Q8GV45 Cluster: Fertilization independent endosperm development protein; n=1; Eucalyptus grandis|Rep: Fertilization independent endosperm development protein - Eucalyptus grandis (Flooded gum), partial (10%) ;homologue to UniRef100_A7P0Y9 Cluster: Chromosome chr19 scaffold_4, whole genome shotgun sequence; n=1; Vitis vinifera|Rep: Chromosome chr19 scaffold_4, whole genome s…
CATGTAAAACTCGAAGATGAT	31	3	5	1	0.2	Down	0.0246876	PerfMap1-n	Sense	TC20579 ;TC15420 ;	6 ;2 ;	similar to UniRef100_A7R2K7 Cluster: Chromosome chr10 scaffold_433, whole genome shotgun sequence; n=1; Vitis vinifera|Rep: Chromosome chr10 scaffold_433, whole genome shotgun sequence - Vitis vinifera (Grape), partial (65%) ;similar to UniRef100_A7R2K7 Cluster: Chromosome chr10 scaffold_433, whole genome shotgun sequence; n=1; Vitis vinifera|Rep: Chromosome chr10 scaffold_433, whole genome shotg…
CATGCGGACAAAAGGCTTTTA	35	8	5	1	0.2	Down	0.0246876	NoMatchGene
CATGGGTGCCTTCACTCTTGG	31	8	5	1	0.2	Down	0.0246876	PerfMap1-1	Sense	TC15029 ;	1 ;	similar to UniRef100_Q94IA5 Cluster: Glutamate dehydrogenase; n=1; Brassica napus|Rep: Glutamate dehydrogenase - Brassica napus (Rape), partial (76%) ;
CATGGGACTTGGGGGATGTGA	34	9	5	1	0.2	Down	0.0246876	NoMatchGene
CATGGGTGTCATATGGGACAT	34	3	5	1	0.2	Down	0.0246876	PerfMap1-1	Sense	EY683898 ;	1 ;	similar to UniRef100_Q9SRU7 Cluster: Probable N(2),N(2)-dimethylguanosine tRNA methyltransferase (tRNA(guanine-26,N(2)-N(2)) methyltransferase) (tRNA 2,2-dimethylguanosine-26 methyltransferase) (tRNA(m(2,2)G26)dimethyltransferase); n=1; Arabidopsis thaliana|Rep: Probable N(2),N(2)-dimethylguanosine tRNA methyltransferase (tRNA(guanine-26,N(2)-N(2)) methyltransferase) (tRNA 2,2-dimethylguanosine-2…
CATGTCGGACTGTAGAATTAT	34	3	5	1	0.2	Down	0.0246876	NoMatchGene
CATGTTCCTCAGTTTTTCACT	36	9	5	1	0.2	Down	0.0246876	PerfMap1-n	Sense	EY674514 ;EY743208 ;EY657707 ;EY685378 ;	2 ;4 ;1 ;2 ;	similar to UniRef100_A7QUT1 Cluster: Chromosome chr1 scaffold_180, whole genome shotgun sequence; n=1; Vitis vinifera|Rep: Chromosome chr1 scaffold_180, whole genome shotgun sequence - Vitis vinifera (Grape), partial (33%) ;similar to UniRef100_A7QUT1 Cluster: Chromosome chr1 scaffold_180, whole genome shotgun sequence; n=1; Vitis vinifera|Rep: Chromosome chr1 scaffold_180, whole genome shotgun s…
CATGATCTTTAACCATCGTGC	33	6	5	1	0.2	Down	0.0246876	PerfMap1-n	Sense	TC12772 ;EY708344 ;	2 ;2 ;	similar to UniRef100_A7PT70 Cluster: Chromosome chr8 scaffold_29, whole genome shotgun sequence; n=1; Vitis vinifera|Rep: Chromosome chr8 scaffold_29, whole genome shotgun sequence - Vitis vinifera (Grape), complete ;similar to UniRef100_A7PT70 Cluster: Chromosome chr8 scaffold_29, whole genome shotgun sequence; n=1; Vitis vinifera|Rep: Chromosome chr8 scaffold_29, whole genome shotgun sequence -…
CATGTTGCCATGTCCATAATT	31	6	5	1	0.2	Down	0.0246876	PerfMap1-1	Sense	TC8137 ;	4 ;	similar to UniRef100_A7PDB3 Cluster: Chromosome chr17 scaffold_12, whole genome shotgun sequence; n=1; Vitis vinifera|Rep: Chromosome chr17 scaffold_12, whole genome shotgun sequence - Vitis vinifera (Grape), partial (37%) ;
CATGGCTACAGCTTTCCCGCC	34	6	5	1	0.2	Down	0.0246876	PerfMap1-1	Sense	CK936270 ;	1 ;	similar to UniRef100_A7QN80 Cluster: Chromosome undetermined scaffold_131, whole genome shotgun sequence; n=1; Vitis vinifera|Rep: Chromosome undetermined scaffold_131, whole genome shotgun sequence - Vitis vinifera (Grape), partial (9%) ;
CATGCATCAGAAGATATATGA	32	7	5	1	0.2	Down	0.0246876	NoMatchGene
CATGCTTTCAGACAATACTAC	35	0	5	1	0.2	Down	0.0246876	NoMatchGene
CATGTCGGACTGTAGAACCAT	32	6	5	1	0.2	Down	0.0246876	NoMatchGene
CATGGAAGTGAAGAAATTCCG	32	9	5	1	0.2	Down	0.0246876	MisMap1-1	Sense	EY757054 ;	1 ;	similar to UniRef100_A7PDT4 Cluster: Chromosome chr11 scaffold_13, whole genome shotgun sequence; n=1; Vitis vinifera|Rep: Chromosome chr11 scaffold_13, whole genome shotgun sequence - Vitis vinifera (Grape), partial (55%) ;
CATGGCCTAAAGTCTCAGGTT	33	3	5	1	0.2	Down	0.0246876	PerfMap1-1	Sense	TC2 ;	5 ;	UniRef100_Q1G7I4 Cluster: 9-cis-epoxycarotenoid dioxygenase 2; n=1; Citrus sinensis|Rep: 9-cis-epoxycarotenoid dioxygenase 2 - Citrus sinensis (Sweet orange), complete ;
CATGATTTTTCAGTGCTGTGG	37	8	5	1	0.2	Down	0.0246876	NoMatchGene
CATGGTGGATAAACTGCTTCA	37	8	5	1	0.2	Down	0.0246876	PerfMap1-n	Sense	EY732536 ;TC2645 ;	4 ;3 ;	homologue to UniRef100_A7PCZ6 Cluster: Chromosome chr17 scaffold_12, whole genome shotgun sequence; n=1; Vitis vinifera|Rep: Chromosome chr17 scaffold_12, whole genome shotgun sequence - Vitis vinifera (Grape), partial (38%) ;similar to UniRef100_A7PCZ6 Cluster: Chromosome chr17 scaffold_12, whole genome shotgun sequence; n=1; Vitis vinifera|Rep: Chromosome chr17 scaffold_12, whole genome shotgun…
CATGGGTTTGGTAAAAAAAAA	35	0	5	1	0.2	Down	0.0246876	NoMatchGene
CATGTGTCAACTCTCCATTGG	31	6	5	1	0.2	Down	0.0246876	PerfMap1-n	Sense	EY757207 ;EY691337 ;	1 ;3 ;	weakly similar to UniRef100_A7PVR0 Cluster: Chromosome chr8 scaffold_34, whole genome shotgun sequence; n=1; Vitis vinifera|Rep: Chromosome chr8 scaffold_34, whole genome shotgun sequence - Vitis vinifera (Grape), partial (15%) ;similar to UniRef100_A7PVR0 Cluster: Chromosome chr8 scaffold_34, whole genome shotgun sequence; n=1; Vitis vinifera|Rep: Chromosome chr8 scaffold_34, whole genome shotgu…
CATGATCGTAGAATTCTTTTC	32	8	5	1	0.2	Down	0.0246876	MisMap1-1	Sense	TC18562 ;	3 ;	similar to UniRef100_A2Q5H3 Cluster: Nucleic acid binding , related; n=1; Medicago truncatula|Rep: Nucleic acid binding , related - Medicago truncatula (Barrel medic), partial (38%) ;
CATGCGATACCGTTCTTGTTC	35	4	5	1	0.2	Down	0.0246876	PerfMap1-1	Antisense	TC21716 ;	2 ;	similar to UniRef100_A7QMK1 Cluster: Chromosome chr19 scaffold_126, whole genome shotgun sequence; n=1; Vitis vinifera|Rep: Chromosome chr19 scaffold_126, whole genome shotgun sequence - Vitis vinifera (Grape), partial (70%) ;
CATGGTCCTGAACTGTGCTTA	33	8	5	1	0.2	Down	0.0246876	PerfMap1-1	Sense	EY734177 ;	1 ;	similar to UniRef100_A7PAP2 Cluster: Chromosome chr14 scaffold_9, whole genome shotgun sequence; n=1; Vitis vinifera|Rep: Chromosome chr14 scaffold_9, whole genome shotgun sequence - Vitis vinifera (Grape), partial (23%) ;
CATGCAACAATGAGTTTAGCG	35	9	5	1	0.2	Down	0.0246876	PerfMap1-n	Sense	EY660892 ;EY679922 ;TC11369 ;TC7626 ;TC4762 ;	1 ;1 ;3 ;2 ;2 ;	weakly similar to UniRef100_A7Q5P6 Cluster: Chromosome undetermined scaffold_53, whole genome shotgun sequence; n=1; Vitis vinifera|Rep: Chromosome undetermined scaffold_53, whole genome shotgun sequence - Vitis vinifera (Grape), partial (18%) ;similar to UniRef100_A7Q5P6 Cluster: Chromosome undetermined scaffold_53, whole genome shotgun sequence; n=1; Vitis vinifera|Rep: Chromosome undetermined …
CATGGCCGAATTGCATCGTCA	37	0	5	1	0.2	Down	0.0246876	NoMatchGene
CATGAGATGACAAAACTTATA	33	5	5	1	0.2	Down	0.0246876	PerfMap1-1	Sense	TC3292 ;	4 ;	similar to UniRef100_A7PAB0 Cluster: Chromosome chr14 scaffold_9, whole genome shotgun sequence; n=1; Vitis vinifera|Rep: Chromosome chr14 scaffold_9, whole genome shotgun sequence - Vitis vinifera (Grape), partial (96%) ;
CATGTCGCTGAGCACCAAACA	32	4	5	1	0.2	Down	0.0246876	PerfMap1-n	Sense	EY698886 ;EY675569 ;EY674759 ;	3 ;1 ;1 ;	similar to UniRef100_Q7NJS1 Cluster: Gll1761 protein; n=1; Gloeobacter violaceus|Rep: Gll1761 protein - Gloeobacter violaceus, partial (5%) ;similar to UniRef100_A6UNW8 Cluster: Cation diffusion facilitator family transporter precursor; n=1; Methanococcus vannielii SB|Rep: Cation diffusion facilitator family transporter precursor - Methanococcus vannielii (strain SB / ATCC 35089 / DSM 1224), part…
CATGACTCCACTTATTATCAC	37	7	5	1	0.2	Down	0.0246876	MisMap1-n	Sense	EY688919 ;TC21798 ;	2 ;2 ;	similar to UniRef100_A7PEE1 Cluster: Chromosome chr11 scaffold_13, whole genome shotgun sequence; n=1; Vitis vinifera|Rep: Chromosome chr11 scaffold_13, whole genome shotgun sequence - Vitis vinifera (Grape), partial (32%) ;similar to UniRef100_A7PEE1 Cluster: Chromosome chr11 scaffold_13, whole genome shotgun sequence; n=1; Vitis vinifera|Rep: Chromosome chr11 scaffold_13, whole genome shotgun s…
CATGGGAAATTCACTGCAAAA	31	0	5	1	0.2	Down	0.0246876	NoMatchGene
CATGTGAAGAAACCAGTACAT	35	0	5	1	0.2	Down	0.0246876	NoMatchGene
CATGGATTGGGTAAAGGTGAA	34	7	5	1	0.2	Down	0.0246876	NoMatchGene
CATGTTCCCACACCCTGCTCC	33	9	5	1	0.2	Down	0.0246876	PerfMap1-n	Antisense	TC20420 ;TC11241 ;	5 ;4 ;	similar to UniRef100_A9YWR4 Cluster: Glycine-rich protein; n=1; Medicago truncatula|Rep: Glycine-rich protein - Medicago truncatula (Barrel medic), partial (6%) ;similar to UniRef100_Q7XZU9 Cluster: PG1; n=1; Hordeum vulgare|Rep: PG1 - Hordeum vulgare (Barley), partial (6%) ;
CATGTGATTTGTGGCGCTTCT	32	8	5	1	0.2	Down	0.0246876	PerfMap1-n	Sense	TC19331 ;TC26000 ;	3 ;3 ;	weakly similar to UniRef100_A7Q7E6 Cluster: Chromosome chr18 scaffold_59, whole genome shotgun sequence; n=1; Vitis vinifera|Rep: Chromosome chr18 scaffold_59, whole genome shotgun sequence - Vitis vinifera (Grape), partial (32%) ;weakly similar to UniRef100_A7Q7E6 Cluster: Chromosome chr18 scaffold_59, whole genome shotgun sequence; n=1; Vitis vinifera|Rep: Chromosome chr18 scaffold_59, whole ge…
CATGTCGGACTGTAGAAGATG	32	0	5	1	0.2	Down	0.0246876	NoMatchGene
CATGCGGCCATTCCTCAGCAT	31	4	5	1	0.2	Down	0.0246876	PerfMap1-1	Sense	TC397 ;	2 ;	similar to UniRef100_A7P6V5 Cluster: Chromosome chr9 scaffold_7, whole genome shotgun sequence; n=1; Vitis vinifera|Rep: Chromosome chr9 scaffold_7, whole genome shotgun sequence - Vitis vinifera (Grape), partial (95%) ;
CATGCATTGTAAATCAATGGA	31	9	5	1	0.2	Down	0.0246876	NoMatchGene
CATGCAACTTTAAGGAACTGA	33	7	5	1	0.2	Down	0.0246876	PerfMap1-1	Sense	CN183092 ;	2 ;	similar to UniRef100_A7R158 Cluster: Chromosome undetermined scaffold_339, whole genome shotgun sequence; n=1; Vitis vinifera|Rep: Chromosome undetermined scaffold_339, whole genome shotgun sequence - Vitis vinifera (Grape), partial (24%) ;
CATGTAACTTTCATCAAGAAA	32	8	5	1	0.2	Down	0.0246876	NoMatchGene
CATGCTCACTCTAAGAAAACG	36	7	5	1	0.2	Down	0.0246876	NoMatchGene
CATGTACGATATCTCTGTAGA	31	7	5	1	0.2	Down	0.0246876	NoMatchGene
CATGGAGCTAGATGAATGTGA	34	9	5	1	0.2	Down	0.0246876	PerfMap1-n	Sense	TC112 ;TC13574 ;	3 ;4 ;	homologue to UniRef100_Q9SWB5 Cluster: Seed maturation protein PM37; n=1; Glycine max|Rep: Seed maturation protein PM37 - Glycine max (Soybean), complete ;similar to UniRef100_Q9SWB5 Cluster: Seed maturation protein PM37; n=1; Glycine max|Rep: Seed maturation protein PM37 - Glycine max (Soybean), partial (42%) ;
CATGCGATTCAAGAAGTCTAT	34	2	5	1	0.2	Down	0.0246876	PerfMap1-1	Sense	TC11506 ;	5 ;	similar to UniRef100_A7PIC4 Cluster: Chromosome chr13 scaffold_17, whole genome shotgun sequence; n=1; Vitis vinifera|Rep: Chromosome chr13 scaffold_17, whole genome shotgun sequence - Vitis vinifera (Grape), partial (91%) ;
CATGTCAAAGTTGTTGGATTA	33	8	5	1	0.2	Down	0.0246876	NoMatchGene
CATGTTGGCTTCAATGTTGGG	31	8	5	1	0.2	Down	0.0246876	PerfMap1-n	Sense	EY694790 ;EY650668 ;EY747915 ;EY749674 ;TC20556 ;TC21693 ;	4 ;5 ;2 ;3 ;3 ;4 ;	similar to UniRef100_A7QEZ0 Cluster: Chromosome chr16 scaffold_86, whole genome shotgun sequence; n=1; Vitis vinifera|Rep: Chromosome chr16 scaffold_86, whole genome shotgun sequence - Vitis vinifera (Grape), partial (45%) ;similar to UniRef100_A8MR14 Cluster: Uncharacterized protein At1g64650.2; n=1; Arabidopsis thaliana|Rep: Uncharacterized protein At1g64650.2 - Arabidopsis thaliana (Mouse-ear …
CATGACTCTTGTCATTGCTAT	31	3	5	1	0.2	Down	0.0246876	PerfMap1-n	Sense	TC22584 ;EY715590 ;TC16125 ;	2 ;2 ;2 ;	weakly similar to UniRef100_A7PPH7 Cluster: Chromosome chr8 scaffold_23, whole genome shotgun sequence; n=1; Vitis vinifera|Rep: Chromosome chr8 scaffold_23, whole genome shotgun sequence - Vitis vinifera (Grape), partial (17%) ;weakly similar to UniRef100_A7PPH7 Cluster: Chromosome chr8 scaffold_23, whole genome shotgun sequence; n=1; Vitis vinifera|Rep: Chromosome chr8 scaffold_23, whole genome…
CATGCTTTCTCTAGTCGCCAA	33	9	5	1	0.2	Down	0.0246876	PerfMap1-n	Sense	EY754405 ;EY739351 ;TC6993 ;TC4414 ;	1 ;1 ;2 ;2 ;	weakly similar to UniRef100_A7QKA8 Cluster: Chromosome chr2 scaffold_112, whole genome shotgun sequence; n=1; Vitis vinifera|Rep: Chromosome chr2 scaffold_112, whole genome shotgun sequence - Vitis vinifera (Grape), partial (23%) ;weakly similar to UniRef100_A7QKA8 Cluster: Chromosome chr2 scaffold_112, whole genome shotgun sequence; n=1; Vitis vinifera|Rep: Chromosome chr2 scaffold_112, whole ge…
CATGGTTGGGACAATGCTTCT	32	8	5	1	0.2	Down	0.0246876	NoMatchGene
CATGGCTCCTGAGGTTCTCAA	32	7	5	1	0.2	Down	0.0246876	PerfMap1-1	Antisense	CX673385 ;	3 ;	homologue to UniRef100_A7PD25 Cluster: Chromosome chr17 scaffold_12, whole genome shotgun sequence; n=1; Vitis vinifera|Rep: Chromosome chr17 scaffold_12, whole genome shotgun sequence - Vitis vinifera (Grape), partial (53%) ;
CATGCCACACCATTCTCTACA	33	4	5	1	0.2	Down	0.0246876	PerfMap1-1	Sense	TC21628 ;	7 ;	similar to UniRef100_A7NVU3 Cluster: Chromosome chr18 scaffold_1, whole genome shotgun sequence; n=1; Vitis vinifera|Rep: Chromosome chr18 scaffold_1, whole genome shotgun sequence - Vitis vinifera (Grape), partial (23%) ;
CATGCATATGGAGAAATGCTA	33	9	5	1	0.2	Down	0.0246876	NoMatchGene
CATGGGGCCCGTAAAAGTTAT	33	9	5	1	0.2	Down	0.0246876	PerfMap1-1	Sense	EY693028 ;	1 ;	similar to UniRef100_A7PQF9 Cluster: Peptidyl-prolyl cis-trans isomerase; n=1; Vitis vinifera|Rep: Peptidyl-prolyl cis-trans isomerase - Vitis vinifera (Grape), partial (35%) ;
CATGGTTACATTGCTGAAAAA	31	4	5	1	0.2	Down	0.0246876	NoMatchGene
CATGTGCATAACATATACAAA	32	9	5	1	0.2	Down	0.0246876	NoMatchGene
CATGACCATAATAGCAAATGG	37	7	5	1	0.2	Down	0.0246876	PerfMap1-1	Sense	TC13025 ;	3 ;	similar to UniRef100_A7PD12 Cluster: Chromosome chr17 scaffold_12, whole genome shotgun sequence; n=1; Vitis vinifera|Rep: Chromosome chr17 scaffold_12, whole genome shotgun sequence - Vitis vinifera (Grape), partial (31%) ;
CATGAACTCCAAGTCATTCTC	37	5	5	1	0.2	Down	0.0246876	PerfMap1-n	Antisense	EY733107 ;TC7686 ;EY734961 ;	2 ;1 ;1 ;	similar to UniRef100_Q8LLM2 Cluster: AER; n=1; Nicotiana tabacum|Rep: AER - Nicotiana tabacum (Common tobacco), partial (35%) ;similar to UniRef100_Q8LLM2 Cluster: AER; n=1; Nicotiana tabacum|Rep: AER - Nicotiana tabacum (Common tobacco), partial (40%) ;similar to UniRef100_Q8LLM2 Cluster: AER; n=1; Nicotiana tabacum|Rep: AER - Nicotiana tabacum (Common tobacco), partial (8%) ;
CATGTCGGATGTAAGAACTCT	33	5	5	1	0.2	Down	0.0246876	NoMatchGene
CATGGTTTGCTGCAAAGTGTG	37	8	5	1	0.2	Down	0.0246876	PerfMap1-1	Sense	EY688251 ;	4 ;	similar to UniRef100_A7P0K3 Cluster: Chromosome chr19 scaffold_4, whole genome shotgun sequence; n=1; Vitis vinifera|Rep: Chromosome chr19 scaffold_4, whole genome shotgun sequence - Vitis vinifera (Grape), partial (48%) ;
CATGAATGGACATAACTATAA	34	9	5	1	0.2	Down	0.0246876	PerfMap1-1	Sense	TC25479 ;	2 ;
CATGGAGATCAATATGTGCGC	31	8	5	1	0.2	Down	0.0246876	NoMatchGene
CATGGCCTATGCTGACCTTGG	33	5	5	1	0.2	Down	0.0246876	PerfMap1-n	Sense	EY681228 ;TC8304 ;	3 ;3 ;	weakly similar to UniRef100_A7NX35 Cluster: Chromosome chr5 scaffold_2, whole genome shotgun sequence; n=1; Vitis vinifera|Rep: Chromosome chr5 scaffold_2, whole genome shotgun sequence - Vitis vinifera (Grape), partial (18%) ;weakly similar to UniRef100_A7NX35 Cluster: Chromosome chr5 scaffold_2, whole genome shotgun sequence; n=1; Vitis vinifera|Rep: Chromosome chr5 scaffold_2, whole genome sho…
CATGGTTAGAAATGTGCTCGA	36	9	5	1	0.2	Down	0.0246876	PerfMap1-n	Sense	TC19783 ;EY715496 ;EY715512 ;EY738912 ;TC9578 ;EY727485 ;EY677267 ;	12 ;6 ;7 ;3 ;8 ;6 ;5 ;	similar to UniRef100_A7NUX8 Cluster: Chromosome chr18 scaffold_1, whole genome shotgun sequence; n=1; Vitis vinifera|Rep: Chromosome chr18 scaffold_1, whole genome shotgun sequence - Vitis vinifera (Grape), partial (16%) ;similar to UniRef100_A7NUX8 Cluster: Chromosome chr18 scaffold_1, whole genome shotgun sequence; n=1; Vitis vinifera|Rep: Chromosome chr18 scaffold_1, whole genome shotgun seque…
CATGAGCAATGCTTGCTCCCC	36	7	5	1	0.2	Down	0.0246876	PerfMap1-1	Sense	TC22676 ;	1 ;
CATGGGACTACATCTTCTCAT	31	5	5	1	0.2	Down	0.0246876	PerfMap1-n	Sense	EY722721 ;EY725301 ;EY732501 ;EY745879 ;TC5308 ;	2 ;5 ;3 ;3 ;4 ;	similar to UniRef100_A8MS45 Cluster: Uncharacterized protein At5g46250.3; n=1; Arabidopsis thaliana|Rep: Uncharacterized protein At5g46250.3 - Arabidopsis thaliana (Mouse-ear cress), partial (30%) ;homologue to UniRef100_A7QB10 Cluster: Chromosome chr5 scaffold_72, whole genome shotgun sequence; n=1; Vitis vinifera|Rep: Chromosome chr5 scaffold_72, whole genome shotgun sequence - Vitis vinifera (…
CATGGAGGCGGAGCTGATGAG	36	8	5	1	0.2	Down	0.0246876	PerfMap1-1	Sense	EY697824 ;	1 ;	similar to UniRef100_A7PWX4 Cluster: Chromosome chr12 scaffold_36, whole genome shotgun sequence; n=1; Vitis vinifera|Rep: Chromosome chr12 scaffold_36, whole genome shotgun sequence - Vitis vinifera (Grape), partial (40%) ;
CATGAGGTATATGGACGAATC	32	2	5	1	0.2	Down	0.0246876	NoMatchGene
CATGGAAATAACTCTTCAGTT	33	8	5	1	0.2	Down	0.0246876	PerfMap1-n	Sense	EY667242 ;EY655787 ;TC12538 ;	1 ;3 ;4 ;	similar to UniRef100_A7NVV8 Cluster: Chromosome chr5 scaffold_2, whole genome shotgun sequence; n=1; Vitis vinifera|Rep: Chromosome chr5 scaffold_2, whole genome shotgun sequence - Vitis vinifera (Grape), partial (10%) ;similar to UniRef100_A7NVV8 Cluster: Chromosome chr5 scaffold_2, whole genome shotgun sequence; n=1; Vitis vinifera|Rep: Chromosome chr5 scaffold_2, whole genome shotgun sequence …
CATGTTGGCAGTGGCATCCAG	35	7	5	1	0.2	Down	0.0246876	PerfMap1-n	Sense	TC20667 ;EY678568 ;TC15663 ;	2 ;1 ;2 ;	similar to UniRef100_A7QLP4 Cluster: Chromosome chr13 scaffold_120, whole genome shotgun sequence; n=1; Vitis vinifera|Rep: Chromosome chr13 scaffold_120, whole genome shotgun sequence - Vitis vinifera (Grape), partial (49%) ;similar to UniRef100_A7QLP4 Cluster: Chromosome chr13 scaffold_120, whole genome shotgun sequence; n=1; Vitis vinifera|Rep: Chromosome chr13 scaffold_120, whole genome shotg…
CATGTAACCACTTTCTCAGGG	35	6	5	1	0.2	Down	0.0246876	MisMap1-1	Sense	TC13437 ;	1 ;	similar to UniRef100_A7PA31 Cluster: Chromosome chr14 scaffold_9, whole genome shotgun sequence; n=1; Vitis vinifera|Rep: Chromosome chr14 scaffold_9, whole genome shotgun sequence - Vitis vinifera (Grape), partial (36%) ;
CATGCATTTGACAACTTGTCT	37	5	5	1	0.2	Down	0.0246876	NoMatchGene
CATGAGATGAGATTGAAGGGA	34	9	5	1	0.2	Down	0.0246876	NoMatchGene
CATGCACTTTTCCTGTACACA	35	9	5	1	0.2	Down	0.0246876	PerfMap1-1	Sense	TC13809 ;	4 ;
CATGTCGGACTGTAGAACGCC	35	4	5	1	0.2	Down	0.0246876	NoMatchGene
CATGACTTAATGGTACAAGAA	31	2	5	1	0.2	Down	0.0246876	NoMatchGene
CATGGTTTAGAACCATAAGTT	34	8	5	1	0.2	Down	0.0246876	PerfMap1-n	Antisense	TC567 ;EY661819 ;TC25608 ;	2 ;2 ;2 ;	similar to UniRef100_Q8GUA7 Cluster: Pyrroline-5-carboxylate synthetase 2; n=1; Medicago truncatula|Rep: Pyrroline-5-carboxylate synthetase 2 - Medicago truncatula (Barrel medic), partial (96%) ;similar to UniRef100_A7PNT6 Cluster: Chromosome chr8 scaffold_23, whole genome shotgun sequence; n=1; Vitis vinifera|Rep: Chromosome chr8 scaffold_23, whole genome shotgun sequence - Vitis vinifera (Grape…
CATGTGTTCAGTTCTTTTTTT	33	0	5	1	0.2	Down	0.0246876	PerfMap1-1	Sense	TC23383 ;	1 ;	homologue to UniRef100_Q4S4J2 Cluster: Ubiquitin carboxyl-terminal hydrolase; n=1; Tetraodon nigroviridis|Rep: Ubiquitin carboxyl-terminal hydrolase - Tetraodon nigroviridis (Green puffer), partial (4%) ;
CATGGGATTTGGTGCCAAGGC	32	6	5	1	0.2	Down	0.0246876	PerfMap1-1	Sense	TC15309 ;	6 ;	weakly similar to UniRef100_A7R3C3 Cluster: Chromosome undetermined scaffold_502, whole genome shotgun sequence; n=1; Vitis vinifera|Rep: Chromosome undetermined scaffold_502, whole genome shotgun sequence - Vitis vinifera (Grape), partial (61%) ;
CATGGACATTTTAGCTTGGGA	32	8	5	1	0.2	Down	0.0246876	PerfMap1-n	Sense	EY651017 ;EY651053 ;	6 ;6 ;	weakly similar to UniRef100_A7R161 Cluster: Chromosome undetermined scaffold_339, whole genome shotgun sequence; n=1; Vitis vinifera|Rep: Chromosome undetermined scaffold_339, whole genome shotgun sequence - Vitis vinifera (Grape), partial (69%) ;weakly similar to UniRef100_A7R161 Cluster: Chromosome undetermined scaffold_339, whole genome shotgun sequence; n=1; Vitis vinifera|Rep: Chromosome und…
CATGCATTCCATCAGTCACAC	37	5	5	1	0.2	Down	0.0246876	NoMatchGene
CATGTCTGGAAACACAATGCT	32	7	5	1	0.2	Down	0.0246876	PerfMap1-n	Sense	EY722975 ;TC8252 ;	5 ;4 ;	similar to UniRef100_A7QFJ5 Cluster: Chromosome chr8 scaffold_88, whole genome shotgun sequence; n=1; Vitis vinifera|Rep: Chromosome chr8 scaffold_88, whole genome shotgun sequence - Vitis vinifera (Grape), partial (8%) ;similar to UniRef100_A7QFJ5 Cluster: Chromosome chr8 scaffold_88, whole genome shotgun sequence; n=1; Vitis vinifera|Rep: Chromosome chr8 scaffold_88, whole genome shotgun sequen…
CATGAAGAAATGATAAAAAAC	34	0	5	1	0.2	Down	0.0246876	PerfMap1-1	Sense	TC11875 ;	3 ;	homologue to UniRef100_A7PSB7 Cluster: Chromosome chr14 scaffold_27, whole genome shotgun sequence; n=1; Vitis vinifera|Rep: Chromosome chr14 scaffold_27, whole genome shotgun sequence - Vitis vinifera (Grape), partial (56%) ;
CATGGCCAAGGCTCGTATTGG	31	3	5	1	0.2	Down	0.0246876	PerfMap1-n	Sense	EY675438 ;EY700607 ;EY675276 ;EY745490 ;TC7062 ;EY681887 ;EY735906 ;EY672874 ;TC2330 ;EY675471 ;TC2558 ;	1 ;1 ;1 ;1 ;2 ;2 ;2 ;1 ;2 ;3 ;3 ;	homologue to UniRef100_Q39963 Cluster: Probable pyridoxal biosynthesis protein PDX1; n=1; Hevea brasiliensis|Rep: Probable pyridoxal biosynthesis protein PDX1 - Hevea brasiliensis (Para rubber tree), partial (54%) ;homologue to UniRef100_Q39963 Cluster: Probable pyridoxal biosynthesis protein PDX1; n=1; Hevea brasiliensis|Rep: Probable pyridoxal biosynthesis protein PDX1 - Hevea brasiliensis (Par…
CATGTACAGGTGGAGTCAGTT	36	5	5	1	0.2	Down	0.0246876	PerfMap1-1	Sense	TC21798 ;	4 ;	similar to UniRef100_A7PEE1 Cluster: Chromosome chr11 scaffold_13, whole genome shotgun sequence; n=1; Vitis vinifera|Rep: Chromosome chr11 scaffold_13, whole genome shotgun sequence - Vitis vinifera (Grape), partial (49%) ;
CATGCGGGCTGAGCTGAAAGA	35	9	5	1	0.2	Down	0.0246876	PerfMap1-n	Sense	TC8103 ;EY677249 ;TC12277 ;TC4025 ;EY714345 ;EY674065 ;	4 ;3 ;6 ;3 ;7 ;5 ;	similar to UniRef100_Q09K05 Cluster: SM10; n=2; Nicotiana tabacum|Rep: SM10 - Nicotiana tabacum (Common tobacco), partial (96%) ;similar to UniRef100_Q09K05 Cluster: SM10; n=2; Nicotiana tabacum|Rep: SM10 - Nicotiana tabacum (Common tobacco), partial (64%) ;similar to UniRef100_Q09K05 Cluster: SM10; n=2; Nicotiana tabacum|Rep: SM10 - Nicotiana tabacum (Common tobacco), partial (81%) ;similar to U…
CATGAATTTTTTGAAAGGATT	31	4	5	1	0.2	Down	0.0246876	PerfMap1-1	Sense	EY737789 ;	2 ;	similar to UniRef100_A7P397 Cluster: Chromosome chr1 scaffold_5, whole genome shotgun sequence; n=1; Vitis vinifera|Rep: Chromosome chr1 scaffold_5, whole genome shotgun sequence - Vitis vinifera (Grape), partial (69%) ;
CATGCGGGTTGCTAAGTTTGA	33	6	5	1	0.2	Down	0.0246876	NoMatchGene
CATGCAGCTGAAAATATATGA	31	8	5	1	0.2	Down	0.0246876	PerfMap1-1	Sense	CV715269 ;	3 ;	weakly similar to UniRef100_A7QX31 Cluster: Chromosome undetermined scaffold_212, whole genome shotgun sequence; n=1; Vitis vinifera|Rep: Chromosome undetermined scaffold_212, whole genome shotgun sequence - Vitis vinifera (Grape), partial (36%) ;
CATGATATAAAGACATTTCCA	31	8	5	1	0.2	Down	0.0246876	PerfMap1-n	Sense	EY700950 ;TC15894 ;EY681683 ;TC10292 ;PTCs00532.1 ;	3 ;5 ;4 ;4 ;4 ;	similar to UniRef100_A7P3T6 Cluster: Chromosome chr1 scaffold_5, whole genome shotgun sequence; n=1; Vitis vinifera|Rep: Chromosome chr1 scaffold_5, whole genome shotgun sequence - Vitis vinifera (Grape), partial (21%) ;similar to UniRef100_A7P3T6 Cluster: Chromosome chr1 scaffold_5, whole genome shotgun sequence; n=1; Vitis vinifera|Rep: Chromosome chr1 scaffold_5, whole genome shotgun sequence …
CATGGACCTATGGCTGCCATT	32	7	5	1	0.2	Down	0.0246876	NoMatchGene
CATGGGTCCCAAACGCACTAT	34	5	5	1	0.2	Down	0.0246876	PerfMap1-1	Sense	DR404330 ;	1 ;	weakly similar to UniRef100_Q7VBV5 Cluster: Uncharacterized conserved membrane protein; n=1; Prochlorococcus marinus|Rep: Uncharacterized conserved membrane protein - Prochlorococcus marinus, partial (20%) ;
CATGAACAAGTAGAGGAATTC	33	9	5	1	0.2	Down	0.0246876	NoMatchGene
CATGGACTATTGCAGTTACCA	32	8	5	1	0.2	Down	0.0246876	PerfMap1-1	Sense	TC17840 ;	1 ;	homologue to UniRef100_P41343 Cluster: Ferredoxin--NADP reductase, chloroplast precursor; n=1; Mesembryanthemum crystallinum|Rep: Ferredoxin--NADP reductase, chloroplast precursor - Mesembryanthemum crystallinum (Common ice plant), partial (29%) ;
CATGTCTGACTGTAGAACTTC	37	5	5	1	0.2	Down	0.0246876	NoMatchGene
CATGACTAATTTTCTGCAGGC	34	7	5	1	0.2	Down	0.0246876	NoMatchGene
CATGGGTTGATATGACTGGAA	31	5	5	1	0.2	Down	0.0246876	NoMatchGene
CATGAACACCCCGCCGGGGAC	31	5	5	1	0.2	Down	0.0246876	PerfMap1-1	Sense	DN618515 ;	2 ;	similar to UniRef100_A7PFH4 Cluster: Chromosome chr11 scaffold_14, whole genome shotgun sequence; n=1; Vitis vinifera|Rep: Chromosome chr11 scaffold_14, whole genome shotgun sequence - Vitis vinifera (Grape), partial (45%) ;
CATGTAGAAATACCAAGCAGC	31	4	5	1	0.2	Down	0.0246876	PerfMap1-1	Antisense	TC13393 ;	3 ;
CATGAAGGTAGAGGAATTGGT	31	6	5	1	0.2	Down	0.0246876	NoMatchGene
CATGCAACCGGCCAAGATTTG	33	6	5	1	0.2	Down	0.0246876	PerfMap1-1	Antisense	EY666219 ;	2 ;	similar to UniRef100_A7P1H6 Cluster: Chromosome chr19 scaffold_4, whole genome shotgun sequence; n=1; Vitis vinifera|Rep: Chromosome chr19 scaffold_4, whole genome shotgun sequence - Vitis vinifera (Grape), partial (19%) ;
CATGTCGCAAGAACAGCGTTT	33	4	5	1	0.2	Down	0.0246876	PerfMap1-n	Sense	TC23961 ;TC3051 ;	3 ;2 ;	weakly similar to UniRef100_A9SKF7 Cluster: Predicted protein; n=1; Physcomitrella patens subsp. patens|Rep: Predicted protein - Physcomitrella patens subsp. patens, partial (36%) ;weakly similar to UniRef100_A7NU89 Cluster: Chromosome chr18 scaffold_1, whole genome shotgun sequence; n=1; Vitis vinifera|Rep: Chromosome chr18 scaffold_1, whole genome shotgun sequence - Vitis vinifera (Grape), part…
CATGATTAAAGAGGGAAAAAT	36	8	5	1	0.2	Down	0.0246876	PerfMap1-n	Sense	EY746078 ;TC997 ;EY753481 ;TC14059 ;EY657606 ;TC7838 ;EY650934 ;EY752052 ;EY672840 ;EY658036 ;TC6637 ;EY711452 ;EY673477 ;TC3312 ;EY701182 ;	1 ;3 ;3 ;1 ;2 ;4 ;2 ;2 ;2 ;1 ;3 ;3 ;1 ;5 ;1 ;	similar to UniRef100_A7QDQ2 Cluster: Chromosome chr15 scaffold_82, whole genome shotgun sequence; n=1; Vitis vinifera|Rep: Chromosome chr15 scaffold_82, whole genome shotgun sequence - Vitis vinifera (Grape), partial (54%) ;homologue to UniRef100_A7QDQ2 Cluster: Chromosome chr15 scaffold_82, whole genome shotgun sequence; n=1; Vitis vinifera|Rep: Chromosome chr15 scaffold_82, whole genome shotgun…
CATGTTTAAAAAGGAAACTAA	35	9	5	1	0.2	Down	0.0246876	NoMatchGene
CATGTGGGAGGATTGTGAACC	36	6	5	1	0.2	Down	0.0246876	PerfMap1-1	Sense	TC7301 ;	5 ;	similar to UniRef100_Q9ZW96 Cluster: LOB domain-containing protein 40; n=1; Arabidopsis thaliana|Rep: LOB domain-containing protein 40 - Arabidopsis thaliana (Mouse-ear cress), partial (68%) ;
CATGAAATACTCTGTTGCGAT	31	8	5	1	0.2	Down	0.0246876	PerfMap1-n	Antisense	EY705842 ;TC21898 ;TC3820 ;EY679018 ;EY751762 ;EY679191 ;	2 ;5 ;4 ;2 ;2 ;4 ;	homologue to UniRef100_A7QIS9 Cluster: Chromosome chr2 scaffold_105, whole genome shotgun sequence; n=1; Vitis vinifera|Rep: Chromosome chr2 scaffold_105, whole genome shotgun sequence - Vitis vinifera (Grape), partial (41%) ;homologue to UniRef100_A7QIS9 Cluster: Chromosome chr2 scaffold_105, whole genome shotgun sequence; n=1; Vitis vinifera|Rep: Chromosome chr2 scaffold_105, whole genome shotg…
CATGCAATGGCTTGATTGCTA	31	7	5	1	0.2	Down	0.0246876	PerfMap1-1	Sense	TC25401 ;	1 ;	similar to UniRef100_A7NYK9 Cluster: Chromosome chr6 scaffold_3, whole genome shotgun sequence; n=1; Vitis vinifera|Rep: Chromosome chr6 scaffold_3, whole genome shotgun sequence - Vitis vinifera (Grape), partial (80%) ;
CATGCAGCAGAACCAGCAGCA	33	8	5	1	0.2	Down	0.0246876	PerfMap1-n	Sense	EY652107 ;TC2007 ;	5 ;5 ;	similar to UniRef100_Q9M549 Cluster: Poly(A)-binding protein; n=1; Cucumis sativus|Rep: Poly(A)-binding protein - Cucumis sativus (Cucumber), partial (38%) ;similar to UniRef100_Q9M549 Cluster: Poly(A)-binding protein; n=1; Cucumis sativus|Rep: Poly(A)-binding protein - Cucumis sativus (Cucumber), partial (95%) ;
CATGACAGCTTCTTGTCCCAT	33	9	5	1	0.2	Down	0.0246876	PerfMap1-1	Sense	TC11720 ;	1 ;	similar to UniRef100_Q43636 Cluster: Thioredoxin H-type; n=1; Ricinus communis|Rep: Thioredoxin H-type - Ricinus communis (Castor bean), partial (98%) ;
CATGTATAGTGGTAGGGAAAG	32	8	5	1	0.2	Down	0.0246876	PerfMap1-n	Sense	TC18594 ;TC10389 ;	2 ;2 ;	homologue to UniRef100_A7P6T4 Cluster: Chromosome chr9 scaffold_7, whole genome shotgun sequence; n=1; Vitis vinifera|Rep: Chromosome chr9 scaffold_7, whole genome shotgun sequence - Vitis vinifera (Grape), partial (24%) ;similar to UniRef100_A7P6T4 Cluster: Chromosome chr9 scaffold_7, whole genome shotgun sequence; n=1; Vitis vinifera|Rep: Chromosome chr9 scaffold_7, whole genome shotgun sequenc…
CATGCTTTGTCCAAGAGAGGG	35	9	5	1	0.2	Down	0.0246876	PerfMap1-n	Sense	TC8843 ;TC24148 ;	4 ;4 ;	similar to UniRef100_A7PU07 Cluster: Chromosome chr7 scaffold_31, whole genome shotgun sequence; n=1; Vitis vinifera|Rep: Chromosome chr7 scaffold_31, whole genome shotgun sequence - Vitis vinifera (Grape), partial (39%) ;similar to UniRef100_A7PU07 Cluster: Chromosome chr7 scaffold_31, whole genome shotgun sequence; n=1; Vitis vinifera|Rep: Chromosome chr7 scaffold_31, whole genome shotgun seque…
CATGAACATAAAAATAAAATA	36	4	5	1	0.2	Down	0.0246876	PerfMap1-1	Sense	TC12010 ;	1 ;	weakly similar to UniRef100_A7P7G5 Cluster: Chromosome chr9 scaffold_7, whole genome shotgun sequence; n=1; Vitis vinifera|Rep: Chromosome chr9 scaffold_7, whole genome shotgun sequence - Vitis vinifera (Grape), partial (72%) ;
CATGGCCTCAGCAGGAACTGC	33	9	5	1	0.2	Down	0.0246876	PerfMap1-1	Sense	TC13091 ;	4 ;
CATGTCAAGAGATGTGGGATA	33	5	5	1	0.2	Down	0.0246876	PerfMap1-1	Sense	TC15547 ;	1 ;	similar to UniRef100_A7PQV3 Cluster: Chromosome chr6 scaffold_25, whole genome shotgun sequence; n=1; Vitis vinifera|Rep: Chromosome chr6 scaffold_25, whole genome shotgun sequence - Vitis vinifera (Grape), partial (40%) ;
CATGCTAGTCTTGCGTCTGAT	31	5	5	1	0.2	Down	0.0246876	NoMatchGene
CATGGATGTGGATAATGAGGC	34	7	5	1	0.2	Down	0.0246876	PerfMap1-1	Sense	EY743280 ;	1 ;	similar to UniRef100_A7NW56 Cluster: Chromosome chr5 scaffold_2, whole genome shotgun sequence; n=1; Vitis vinifera|Rep: Chromosome chr5 scaffold_2, whole genome shotgun sequence - Vitis vinifera (Grape), partial (22%) ;
CATGAGACAGGTCAGAGAATG	34	6	5	1	0.2	Down	0.0246876	PerfMap1-1	Antisense	CV715249 ;	5 ;	similar to UniRef100_A7Q429 Cluster: Chromosome chr13 scaffold_48, whole genome shotgun sequence; n=1; Vitis vinifera|Rep: Chromosome chr13 scaffold_48, whole genome shotgun sequence - Vitis vinifera (Grape), partial (10%) ;
CATGTATACCACACCCAGAAC	32	9	5	1	0.2	Down	0.0246876	PerfMap1-1	Antisense	TC13133 ;	2 ;	similar to UniRef100_A7PEZ5 Cluster: Chromosome chr11 scaffold_13, whole genome shotgun sequence; n=1; Vitis vinifera|Rep: Chromosome chr11 scaffold_13, whole genome shotgun sequence - Vitis vinifera (Grape), partial (93%) ;
CATGGAGTCCTTGACAACATC	34	9	5	1	0.2	Down	0.0246876	PerfMap1-1	Antisense	TC6872 ;	4 ;	similar to UniRef100_A7PA97 Cluster: Chromosome chr14 scaffold_9, whole genome shotgun sequence; n=1; Vitis vinifera|Rep: Chromosome chr14 scaffold_9, whole genome shotgun sequence - Vitis vinifera (Grape), partial (9%) ;
CATGACAATGACATACTATGC	34	5	5	1	0.2	Down	0.0246876	NoMatchGene
CATGGAAGCCCACCAAATGTA	32	8	5	1	0.2	Down	0.0246876	PerfMap1-1	Sense	EY664765 ;	2 ;	homologue to UniRef100_A7PHR4 Cluster: Chromosome chr17 scaffold_16, whole genome shotgun sequence; n=1; Vitis vinifera|Rep: Chromosome chr17 scaffold_16, whole genome shotgun sequence - Vitis vinifera (Grape), partial (17%) ;
CATGAGTGCTCATCAGGCAGA	31	0	5	1	0.2	Down	0.0246876	NoMatchGene
CATGCAGTAGATTTTGTTTCT	34	7	5	1	0.2	Down	0.0246876	PerfMap1-1	Antisense	CF832557 ;	2 ;	similar to UniRef100_A7PLF5 Cluster: Chromosome chr7 scaffold_20, whole genome shotgun sequence; n=1; Vitis vinifera|Rep: Chromosome chr7 scaffold_20, whole genome shotgun sequence - Vitis vinifera (Grape), partial (28%) ;
CATGAAGATCATGACAGTGAC	33	5	5	1	0.2	Down	0.0246876	PerfMap1-n	Sense	TC22769 ;EY740097 ;	3 ;3 ;	similar to UniRef100_UPI0000196E46 Cluster: HEAT repeat-containing protein; n=1; Arabidopsis thaliana|Rep: HEAT repeat-containing protein - Arabidopsis thaliana, partial (16%) ;similar to UniRef100_UPI0000196E46 Cluster: HEAT repeat-containing protein; n=1; Arabidopsis thaliana|Rep: HEAT repeat-containing protein - Arabidopsis thaliana, partial (16%) ;
CATGGAATCTTGTAGGTGTTA	35	9	5	1	0.2	Down	0.0246876	PerfMap1-1	Sense	EY702309 ;	4 ;	similar to UniRef100_A7P3E9 Cluster: Chromosome chr1 scaffold_5, whole genome shotgun sequence; n=1; Vitis vinifera|Rep: Chromosome chr1 scaffold_5, whole genome shotgun sequence - Vitis vinifera (Grape), partial (52%) ;
CATGAGTTTCAAAGTCTTTTT	37	2	5	1	0.2	Down	0.0246876	PerfMap1-1	Antisense	CX672990 ;	3 ;	similar to UniRef100_A7NUC9 Cluster: Chromosome chr18 scaffold_1, whole genome shotgun sequence; n=1; Vitis vinifera|Rep: Chromosome chr18 scaffold_1, whole genome shotgun sequence - Vitis vinifera (Grape), partial (56%) ;
CATGGCAGTGGAACAGACAAC	32	6	5	1	0.2	Down	0.0246876	MisMap1-n	Sense	EY746767 ;CF507784 ;TC25780 ;TC5969 ;CX674848 ;EY653686 ;TC25813 ;TC19982 ;	3 ;1 ;3 ;6 ;1 ;1 ;9 ;2 ;	similar to UniRef100_Q0D6I0 Cluster: Os07g0477500 protein; n=1; Oryza sativa Japonica Group|Rep: Os07g0477500 protein - Oryza sativa subsp. japonica (Rice), partial (7%) ;similar to UniRef100_A7PZI1 Cluster: Chromosome chr15 scaffold_40, whole genome shotgun sequence; n=1; Vitis vinifera|Rep: Chromosome chr15 scaffold_40, whole genome shotgun sequence - Vitis vinifera (Grape), partial (25%) ;simi…
CATGAACTACAAAAGAATTTT	33	3	5	1	0.2	Down	0.0246876	PerfMap1-n	Sense	TC9983 ;TC20825 ;	4 ;2 ;	similar to UniRef100_A7PQP0 Cluster: Chromosome chr6 scaffold_25, whole genome shotgun sequence; n=1; Vitis vinifera|Rep: Chromosome chr6 scaffold_25, whole genome shotgun sequence - Vitis vinifera (Grape), partial (32%) ;similar to UniRef100_A7PQP0 Cluster: Chromosome chr6 scaffold_25, whole genome shotgun sequence; n=1; Vitis vinifera|Rep: Chromosome chr6 scaffold_25, whole genome shotgun seque…
CATGGCAAATGGTCTGGTTGA	34	4	5	1	0.2	Down	0.0246876	NoMatchGene
CATGTCATTCATCATCTGTTC	32	4	5	1	0.2	Down	0.0246876	MisMap1-n	Sense	TC1955 ;EY692201 ;TC7004 ;	1 ;1 ;1 ;	similar to UniRef100_Q8H1X7 Cluster: Microsomal omega-3 fatty acid desaturase; n=1; Betula pendula|Rep: Microsomal omega-3 fatty acid desaturase - Betula verrucosa (White birch) (Betula pendula), partial (50%) ;similar to UniRef100_Q8H1X7 Cluster: Microsomal omega-3 fatty acid desaturase; n=1; Betula pendula|Rep: Microsomal omega-3 fatty acid desaturase - Betula verrucosa (White birch) (Betula pe…
CATGTACGGTGCATAGACACG	33	6	5	1	0.2	Down	0.0246876	PerfMap1-1	Sense	EY660227 ;	1 ;	similar to UniRef100_A7NY09 Cluster: Chromosome chr6 scaffold_3, whole genome shotgun sequence; n=2; Vitis vinifera|Rep: Chromosome chr6 scaffold_3, whole genome shotgun sequence - Vitis vinifera (Grape), partial (79%) ;
CATGCAACAAATATGAGCTAG	36	7	5	1	0.2	Down	0.0246876	PerfMap1-1	Sense	TC114 ;	3 ;	similar to UniRef100_A7PHU3 Cluster: Chromosome chr13 scaffold_17, whole genome shotgun sequence; n=1; Vitis vinifera|Rep: Chromosome chr13 scaffold_17, whole genome shotgun sequence - Vitis vinifera (Grape), partial (75%) ;
CATGCGACACGTGGCTGAGAC	31	7	5	1	0.2	Down	0.0246876	PerfMap1-n	Sense	EY723946 ;EY672082 ;TC10129 ;EY719660 ;EY747539 ;EY660934 ;EY673416 ;TC340 ;	2 ;4 ;2 ;2 ;2 ;4 ;2 ;5 ;	similar to UniRef100_A7Q3N2 Cluster: Chromosome chr13 scaffold_48, whole genome shotgun sequence; n=1; Vitis vinifera|Rep: Chromosome chr13 scaffold_48, whole genome shotgun sequence - Vitis vinifera (Grape), partial (53%) ;homologue to UniRef100_A7Q3N2 Cluster: Chromosome chr13 scaffold_48, whole genome shotgun sequence; n=1; Vitis vinifera|Rep: Chromosome chr13 scaffold_48, whole genome shotgun…
CATGGGGATGCTCAACAGGGT	34	7	5	1	0.2	Down	0.0246876	PerfMap1-n	Antisense	EY680187 ;TC13055 ;TC802 ;	2 ;2 ;2 ;	homologue to UniRef100_A7QDZ9 Cluster: Chromosome chr4 scaffold_83, whole genome shotgun sequence; n=1; Vitis vinifera|Rep: Chromosome chr4 scaffold_83, whole genome shotgun sequence - Vitis vinifera (Grape), partial (42%) ;homologue to UniRef100_Q9LLS6 Cluster: 60S ribosomal protein L2; n=1; Nicotiana tabacum|Rep: 60S ribosomal protein L2 - Nicotiana tabacum (Common tobacco), partial (80%) ;homo…
CATGGATTGGAGAGATTCCCA	37	2	5	1	0.2	Down	0.0246876	MisMap1-1	Sense	TC5 ;	6 ;	UniRef100_Q2I740 Cluster: Lycopene beta-cyclase; n=1; Citrus sinensis|Rep: Lycopene beta-cyclase - Citrus sinensis (Sweet orange), complete ;
CATGATTAAAAAAAAAAAGAA	32	8	5	1	0.2	Down	0.0246876	NoMatchGene
CATGAACGAGATGGCTGAGAT	32	6	5	1	0.2	Down	0.0246876	PerfMap1-n	Sense	EY753076 ;TC8088 ;TC2436 ;	2 ;6 ;7 ;	homologue to UniRef100_A0EJL8 Cluster: GDP-D-mannose-3',5'-epimerase; n=1; Malpighia glabra|Rep: GDP-D-mannose-3',5'-epimerase - Malpighia glabra (Barbados cherry), partial (55%) ;homologue to UniRef100_A0EJL8 Cluster: GDP-D-mannose-3',5'-epimerase; n=1; Malpighia glabra|Rep: GDP-D-mannose-3',5'-epimerase - Malpighia glabra (Barbados cherry), partial (67%) ;homologue to UniRef100_A0EJL8 Cluster: …
CATGCAGGTCACGTGCATGTT	33	6	5	1	0.2	Down	0.0246876	PerfMap1-n	Sense	TC16546 ;TC12117 ;TC19681 ;	5 ;7 ;5 ;	similar to UniRef100_A7QFS8 Cluster: Chromosome undetermined scaffold_89, whole genome shotgun sequence; n=1; Vitis vinifera|Rep: Chromosome undetermined scaffold_89, whole genome shotgun sequence - Vitis vinifera (Grape), partial (61%) ;similar to UniRef100_A7QFS8 Cluster: Chromosome undetermined scaffold_89, whole genome shotgun sequence; n=1; Vitis vinifera|Rep: Chromosome undetermined scaffol…
CATGCAAGGGCAGCACCATTG	33	8	5	1	0.2	Down	0.0246876	MisMap1-1	Sense	EY720095 ;	2 ;	weakly similar to UniRef100_A7P5R4 Cluster: Chromosome chr4 scaffold_6, whole genome shotgun sequence; n=1; Vitis vinifera|Rep: Chromosome chr4 scaffold_6, whole genome shotgun sequence - Vitis vinifera (Grape), partial (49%) ;
CATGTTTGTAACTGTTAGCCC	34	7	5	1	0.2	Down	0.0246876	MisMap1-1	Sense	CB290599 ;	3 ;	similar to UniRef100_Q8LCB4 Cluster: Mitochondrial heat shock 22 kd protein-like; n=1; Arabidopsis thaliana|Rep: Mitochondrial heat shock 22 kd protein-like - Arabidopsis thaliana (Mouse-ear cress), partial (52%) ;
CATGGATGCTTGCATTCGTGT	34	8	5	1	0.2	Down	0.0246876	PerfMap1-n	Sense	TC5893 ;EY671294 ;	3 ;3 ;	similar to UniRef100_A7QHB3 Cluster: Chromosome chr18 scaffold_96, whole genome shotgun sequence; n=1; Vitis vinifera|Rep: Chromosome chr18 scaffold_96, whole genome shotgun sequence - Vitis vinifera (Grape), partial (80%) ;similar to UniRef100_A7QHB3 Cluster: Chromosome chr18 scaffold_96, whole genome shotgun sequence; n=1; Vitis vinifera|Rep: Chromosome chr18 scaffold_96, whole genome shotgun s…
CATGCGTATAGAATGTACACA	34	9	5	1	0.2	Down	0.0246876	NoMatchGene
CATGGGGCGGGAGGCTGCGAT	31	4	5	1	0.2	Down	0.0246876	PerfMap1-n	Sense	TC4792 ;EY678698 ;TC8718 ;EY677587 ;	2 ;1 ;1 ;1 ;	similar to UniRef100_Q9SAG9 Cluster: F23A5.27; n=3; Arabidopsis thaliana|Rep: F23A5.27 - Arabidopsis thaliana (Mouse-ear cress), partial (55%) ;similar to UniRef100_A7P3X8 Cluster: Chromosome chr1 scaffold_5, whole genome shotgun sequence; n=1; Vitis vinifera|Rep: Chromosome chr1 scaffold_5, whole genome shotgun sequence - Vitis vinifera (Grape), partial (27%) ;similar to UniRef100_A7P3X8 Cluster…
CATGAAAATTTTTGTGAAGAC	31	7	5	1	0.2	Down	0.0246876	MisMap1-n	Sense	EY667585 ;TC23052 ;TC16339 ;	1 ;5 ;2 ;	UniRef100_A1X1E5 Cluster: Polyubiquitin; n=1; Thlaspi caerulescens|Rep: Polyubiquitin - Thlaspi caerulescens (Alpine penny-cress) (Thlaspi calaminare), partial (50%) ;UniRef100_P93135 Cluster: Polyubiquitin; n=1; Fragaria x ananassa|Rep: Polyubiquitin - Fragaria ananassa (Strawberry), partial (38%) ;UniRef100_Q42397 Cluster: Hexaubiquitin protein; n=1; Helianthus annuus|Rep: Hexaubiquitin protein…
CATGAACTTTATATGCTCTTG	35	9	5	1	0.2	Down	0.0246876	PerfMap1-n	Sense	EY751415 ;TC14600 ;TC26014 ;TC12594 ;EY733278 ;	3 ;3 ;3 ;5 ;3 ;	homologue to UniRef100_Q945R8 Cluster: Cysteine proteinase; n=1; Sandersonia aurantiaca|Rep: Cysteine proteinase - Sandersonia aurantiaca (Christmas-bells) (Chinese-lantern lily), partial (28%) ;homologue to UniRef100_Q945R8 Cluster: Cysteine proteinase; n=1; Sandersonia aurantiaca|Rep: Cysteine proteinase - Sandersonia aurantiaca (Christmas-bells) (Chinese-lantern lily), partial (25%) ;similar t…
CATGAAGATGATGACGATGGA	32	0	5	1	0.2	Down	0.0246876	PerfMap1-n	Sense	TC19656 ;TC24842 ;	2 ;1 ;	similar to UniRef100_A7PLS7 Cluster: Chromosome chr14 scaffold_21, whole genome shotgun sequence; n=1; Vitis vinifera|Rep: Chromosome chr14 scaffold_21, whole genome shotgun sequence - Vitis vinifera (Grape), complete ;similar to UniRef100_A7PLS7 Cluster: Chromosome chr14 scaffold_21, whole genome shotgun sequence; n=1; Vitis vinifera|Rep: Chromosome chr14 scaffold_21, whole genome shotgun sequen…
CATGGCAGATAAAGAACATTT	37	9	5	1	0.2	Down	0.0246876	PerfMap1-n	Sense	EY680502 ;TC9980 ;TC3423 ;TC160 ;EY745213 ;EY649576 ;TC374 ;EY727413 ;TC9518 ;TC15639 ;TC9877 ;	2 ;3 ;4 ;4 ;2 ;3 ;3 ;3 ;3 ;4 ;4 ;	similar to UniRef100_A7QKQ1 Cluster: Chromosome chr2 scaffold_113, whole genome shotgun sequence; n=1; Vitis vinifera|Rep: Chromosome chr2 scaffold_113, whole genome shotgun sequence - Vitis vinifera (Grape), partial (39%) ;similar to UniRef100_Q41695 Cluster: Pectinacetylesterase precursor; n=1; Vigna radiata var. radiata|Rep: Pectinacetylesterase precursor - Phaseolus aureus (Mung bean) (Vigna …
CATGGCCACTACTTGGATCCG	33	8	5	1	0.2	Down	0.0246876	MisMap1-1	Sense	TC19022 ;	2 ;	similar to UniRef100_Q333R1 Cluster: Alpha 1,3-fucosyltransferase; n=1; Drosophila simulans|Rep: Alpha 1,3-fucosyltransferase - Drosophila simulans (Fruit fly), partial (5%) ;
CATGTATGATGACATCGCTTT	35	2	5	1	0.2	Down	0.0246876	PerfMap1-n	Sense	EY655784 ;EY670975 ;EY736408 ;EY740044 ;EY666497 ;EY727635 ;EY670317 ;567 ;TC828 ;EY732229 ;EY737428 ;EY671455 ;EY737451 ;EY678966 ;EY743090 ;EY667355 ;EY737887 ;EY744100 ;EY667040 ;EY734326 ;EY740433 ;EY739520 ;EY737252 ;EY729812 ;TC8826 ;EY742116 ;EY742777 ;EY740017 ;EY734182 ;EY737000 ;EY743445 ;EY740548 ;EY738225 ;EY730555 ;EY743442 ;EY733110 ;EY743450 ;EY657029 ;EY738849 ;EY741845 ;EY739603 …	6 ;3 ;4 ;3 ;4 ;3 ;4 ;4 ;8 ;5 ;9 ;4 ;2 ;5 ;3 ;4 ;6 ;3 ;4 ;4 ;3 ;3 ;3 ;7 ;4 ;4 ;4 ;3 ;6 ;2 ;5 ;4 ;4 ;5 ;4 ;4 ;4 ;4 ;4 ;2 ;4 ;4 ;4 ;3 ;4 ;4 ;2 ;4 ;6 ;	homologue to UniRef100_P49043 Cluster: Vacuolar-processing enzyme precursor; n=1; Citrus sinensis|Rep: Vacuolar-processing enzyme precursor - Citrus sinensis (Sweet orange), partial (49%) ;homologue to UniRef100_P49043 Cluster: Vacuolar-processing enzyme precursor; n=1; Citrus sinensis|Rep: Vacuolar-processing enzyme precursor - Citrus sinensis (Sweet orange), partial (33%) ;homologue to UniRef10…
CATGGGATTCGCGTTGCAAGC	32	9	5	1	0.2	Down	0.0246876	MisMap1-1	Sense	TC1239 ;	3 ;	weakly similar to UniRef100_Q6KA57 Cluster: Lipase class 3-like; n=1; Oryza sativa Japonica Group|Rep: Lipase class 3-like - Oryza sativa subsp. japonica (Rice), partial (63%) ;
CATGACGATCTTCCTTGCATG	33	5	5	1	0.2	Down	0.0246876	PerfMap1-n	Sense	EY655004 ;EY742728 ;EY709764 ;TC9632 ;	3 ;3 ;3 ;3 ;	similar to UniRef100_A7P8I1 Cluster: Chromosome chr3 scaffold_8, whole genome shotgun sequence; n=1; Vitis vinifera|Rep: Chromosome chr3 scaffold_8, whole genome shotgun sequence - Vitis vinifera (Grape), partial (50%) ;similar to UniRef100_A7P8I1 Cluster: Chromosome chr3 scaffold_8, whole genome shotgun sequence; n=1; Vitis vinifera|Rep: Chromosome chr3 scaffold_8, whole genome shotgun sequence …
CATGACATAATTGCTTCCCAG	31	7	5	1	0.2	Down	0.0246876	PerfMap1-n	Sense	TC26033 ;EY686525 ;	1 ;5 ;	similar to UniRef100_Q2HTU2 Cluster: Heat shock protein Hsp20; n=1; Medicago truncatula|Rep: Heat shock protein Hsp20 - Medicago truncatula (Barrel medic), partial (83%) ;
CATGACTCAGATGTTCCGATG	35	4	5	1	0.2	Down	0.0246876	PerfMap1-1	Antisense	EY740915 ;	4 ;	similar to UniRef100_Q9M4U3 Cluster: NAC1; n=1; Medicago truncatula|Rep: NAC1 - Medicago truncatula (Barrel medic), partial (26%) ;
CATGGGAGAGAAAGAAAAAAG	34	0	5	1	0.2	Down	0.0246876	PerfMap1-n	Sense	EY728172 ;EY714574 ;TC15716 ;	2 ;2 ;3 ;	similar to UniRef100_A7QH21 Cluster: Chromosome chr3 scaffold_95, whole genome shotgun sequence; n=1; Vitis vinifera|Rep: Chromosome chr3 scaffold_95, whole genome shotgun sequence - Vitis vinifera (Grape), partial (23%) ;similar to UniRef100_A7QH21 Cluster: Chromosome chr3 scaffold_95, whole genome shotgun sequence; n=1; Vitis vinifera|Rep: Chromosome chr3 scaffold_95, whole genome shotgun seque…
CATGCTCTCATTACTTAATTC	32	0	5	1	0.2	Down	0.0246876	NoMatchGene
CATGTCGACTGTAGAAACTCT	36	5	5	1	0.2	Down	0.0246876	NoMatchGene
CATGAACTTTTTTCCTTTTCT	32	9	5	1	0.2	Down	0.0246876	PerfMap1-1	Sense	TC8137 ;	2 ;	similar to UniRef100_A7PDB3 Cluster: Chromosome chr17 scaffold_12, whole genome shotgun sequence; n=1; Vitis vinifera|Rep: Chromosome chr17 scaffold_12, whole genome shotgun sequence - Vitis vinifera (Grape), partial (37%) ;
CATGCCAGTAGTGAGGATTCA	36	9	5	1	0.2	Down	0.0246876	PerfMap1-1	Antisense	TC5834 ;	2 ;	homologue to UniRef100_Q9SEA0 Cluster: Capsanthin/capsorubin synthase, chromoplast precursor; n=1; Citrus sinensis|Rep: Capsanthin/capsorubin synthase, chromoplast precursor - Citrus sinensis (Sweet orange), partial (45%) ;
CATGAAAATATTATTGCCATC	33	9	5	1	0.2	Down	0.0246876	PerfMap1-1	Sense	TC12736 ;	2 ;	homologue to UniRef100_Q84XZ6 Cluster: Mitogen-activated protein kinase 4; n=1; Petroselinum crispum|Rep: Mitogen-activated protein kinase 4 - Petroselinum crispum (Parsley) (Petroselinum hortense), partial (63%) ;
CATGTAATGAATAACACACTT	37	8	5	1	0.2	Down	0.0246876	MisMap1-1	Sense	TC13190 ;	1 ;	similar to UniRef100_A7PFZ5 Cluster: Chromosome chr6 scaffold_15, whole genome shotgun sequence; n=2; Vitis vinifera|Rep: Chromosome chr6 scaffold_15, whole genome shotgun sequence - Vitis vinifera (Grape), partial (63%) ;
CATGATTTCGACATTGTCAGA	35	6	5	1	0.2	Down	0.0246876	PerfMap1-1	Sense	EY726848 ;	4 ;	similar to UniRef100_A7QBN2 Cluster: Chromosome chr1 scaffold_75, whole genome shotgun sequence; n=1; Vitis vinifera|Rep: Chromosome chr1 scaffold_75, whole genome shotgun sequence - Vitis vinifera (Grape), partial (13%) ;
CATGACGTACGCTTCTGAGCA	31	6	5	1	0.2	Down	0.0246876	PerfMap1-n	Sense	1486 ;TC24327 ;	3 ;3 ;	similar to UniRef100_A7QMT7 Cluster: Chromosome chr14 scaffold_128, whole genome shotgun sequence; n=1; Vitis vinifera|Rep: Chromosome chr14 scaffold_128, whole genome shotgun sequence - Vitis vinifera (Grape), partial (58%) ;
CATGCCTCAAAACATAACAAA	49	231	7	37	5.28571	Up	0.0247915	NoMatchGene
CATGCTCGCCCGCGGTACCAC	220	1060	32	169	5.28125	Up	0.024866	PerfMap1-n	Sense	TC7175 ;PTCs00152.1 ;TC9081 ;	1 ;1 ;1 ;	similar to UniRef100_A7NU80 Cluster: Chromosome chr18 scaffold_1, whole genome shotgun sequence; n=1; Vitis vinifera|Rep: Chromosome chr18 scaffold_1, whole genome shotgun sequence - Vitis vinifera (Grape), partial (57%) ;| PUT-155a-Citrus_sinensis-14019 | C2H2 family TF, nucleic acid sequence ;similar to UniRef100_Q5TJD4 Cluster: Zinc finger DNA-binding protein; n=1; Catharanthus roseus|Rep: Zin…
CATGAGAATTCAACAAAAAGA	81	398	12	63	5.25	Up	0.0253951	PerfMap1-1	Sense	TC24064 ;	1 ;	similar to UniRef100_A7PJ29 Cluster: Chromosome chr12 scaffold_18, whole genome shotgun sequence; n=1; Vitis vinifera|Rep: Chromosome chr12 scaffold_18, whole genome shotgun sequence - Vitis vinifera (Grape), partial (52%) ;
CATGCTAAGTTCCTAAAAAAA	25	129	4	21	5.25	Up	0.0253951	NoMatchGene
CATGTCCTTCAAGTCGCACGT	28	131	4	21	5.25	Up	0.0253951	PerfMap1-n	Sense	TC26012 ;TC145 ;	4 ;3 ;	similar to UniRef100_A7Q9F5 Cluster: Chromosome chr19 scaffold_66, whole genome shotgun sequence; n=1; Vitis vinifera|Rep: Chromosome chr19 scaffold_66, whole genome shotgun sequence - Vitis vinifera (Grape), partial (38%) ;similar to UniRef100_A1XFT7 Cluster: Ribosomal protein S16; n=1; Nuphar advena|Rep: Ribosomal protein S16 - Nuphar advena (Common spatterdock) (Nuphar lutea subsp. advena), pa…
CATGAAGCATCGTTGTTCATT	26	134	4	21	5.25	Up	0.0253951	MisMap1-1	Sense	TC22591 ;	1 ;	similar to UniRef100_A7XEE1 Cluster: 3-dehydroquinate dehydratase/shikimate 5-dehydrogenase; n=1; Juglans regia|Rep: 3-dehydroquinate dehydratase/shikimate 5-dehydrogenase - Juglans regia (English walnut), partial (46%) ;
CATGCATTGTACCAGAGTGCT	26	130	4	21	5.25	Up	0.0253951	NoMatchGene
CATGGAGGAAAAGTTAGATGC	29	132	4	21	5.25	Up	0.0253951	PerfMap1-1	Sense	TC5490 ;	2 ;	weakly similar to UniRef100_Q940P4 Cluster: AT5g07010/MOJ9_18; n=1; Arabidopsis thaliana|Rep: AT5g07010/MOJ9_18 - Arabidopsis thaliana (Mouse-ear cress), partial (74%) ;
CATGTGATGATGTTAATATGT	28	131	4	21	5.25	Up	0.0253951	PerfMap1-n	Sense	PTCs00393.1 ;CX301924 ;TC8844 ;	1 ;1 ;1 ;	| PUT-155a-Citrus_sinensis-15688 | NAC family TF, nucleic acid sequence ;similar to UniRef100_Q2Z1Y1 Cluster: NAC family protein; n=1; Prunus mume|Rep: NAC family protein - Prunus mume (Japanese flowering apricot), partial (26%) ;similar to UniRef100_Q52QR4 Cluster: NAC2 protein; n=1; Glycine max|Rep: NAC2 protein - Glycine max (Soybean), partial (51%) ;
CATGTTGTAGCGATTGCATCT	33	163	5	26	5.2	Up	0.0262688	NoMatchGene
CATGTGATTCAATTCAAAAAA	34	163	5	26	5.2	Up	0.0262688	NoMatchGene
CATGTCCCGCTCTGAATTTCA	37	165	5	26	5.2	Up	0.0262688	NoMatchGene
CATGTTAAAAGTTTCTGATAT	34	163	5	26	5.2	Up	0.0262688	MisMap1-1	Sense	TC20031 ;	2 ;	similar to UniRef100_Q69K83 Cluster: Acetyl transferase-like protein; n=1; Oryza sativa Japonica Group|Rep: Acetyl transferase-like protein - Oryza sativa subsp. japonica (Rice), partial (10%) ;
CATGCAACTTTCTATGGAGGT	7554	1408	1098	224	0.204007	Down	0.0264834	PerfMap1-n	Sense	EY710274 ;EY739576 ;EY649859 ;TC896 ;TC5776 ;EY717816 ;EY716295 ;TC5294 ;	1 ;2 ;2 ;3 ;4 ;6 ;5 ;3 ;	similar to UniRef100_Q8L5J6 Cluster: Expansin 3; n=2; Malus x domestica|Rep: Expansin 3 - Malus domestica (Apple) (Malus sylvestris), partial (74%) ;similar to UniRef100_Q8L5J6 Cluster: Expansin 3; n=2; Malus x domestica|Rep: Expansin 3 - Malus domestica (Apple) (Malus sylvestris), partial (51%) ;similar to UniRef100_Q8L5J6 Cluster: Expansin 3; n=2; Malus x domestica|Rep: Expansin 3 - Malus domes…
CATGGATATAGTAAGTCTCGC	39	196	6	31	5.16667	Up	0.0268705	PerfMap1-1	Sense	DY305711 ;	2 ;	similar to UniRef100_A7Q2P7 Cluster: Chromosome chr1 scaffold_46, whole genome shotgun sequence; n=1; Vitis vinifera|Rep: Chromosome chr1 scaffold_46, whole genome shotgun sequence - Vitis vinifera (Grape), partial (84%) ;
CATGTCTTCCAATTGTGTCCC	42	193	6	31	5.16667	Up	0.0268705	PerfMap1-n	Antisense	TC3918 ;EY659164 ;EY659133 ;EY682257 ;	4 ;3 ;4 ;4 ;	similar to UniRef100_A7P3Q6 Cluster: Chromosome chr1 scaffold_5, whole genome shotgun sequence; n=1; Vitis vinifera|Rep: Chromosome chr1 scaffold_5, whole genome shotgun sequence - Vitis vinifera (Grape), partial (92%) ;similar to UniRef100_A7P3Q6 Cluster: Chromosome chr1 scaffold_5, whole genome shotgun sequence; n=1; Vitis vinifera|Rep: Chromosome chr1 scaffold_5, whole genome shotgun sequence …
CATGGTTCTCGACAAGTGCAA	270	51	39	8	0.205128	Down	0.0269989	PerfMap1-n	Sense	EY748147 ;EY747089 ;EY736643 ;EY672594 ;TC25850 ;TC2296 ;TC9924 ;EY734373 ;TC13614 ;DY305584 ;DY305916 ;TC16649 ;	2 ;1 ;2 ;2 ;7 ;3 ;2 ;3 ;5 ;3 ;5 ;2 ;	similar to UniRef100_A0MNL0 Cluster: CBL-interacting protein kinase 24; n=1; Populus trichocarpa|Rep: CBL-interacting protein kinase 24 - Populus trichocarpa (Western balsam poplar) (Populus balsamiferasubsp. trichocarpa), partial (38%) ;similar to UniRef100_A0MNL1 Cluster: CBL-interacting protein kinase 25; n=1; Populus trichocarpa|Rep: CBL-interacting protein kinase 25 - Populus trichocarpa (We…
CATGTGGATAATGACATCATT	609	2882	89	459	5.1573	Up	0.0270423	PerfMap1-1	Sense	TC4459 ;	1 ;	homologue to UniRef100_A7P5K0 Cluster: Histone H2A; n=1; Vitis vinifera|Rep: Histone H2A - Vitis vinifera (Grape), complete ;
CATGTGAAGTCTGTCTTTGTC	47	225	7	36	5.14286	Up	0.0273099	PerfMap1-n	Sense	TC12397 ;TC9083 ;TC6364 ;EY704796 ;EY741404 ;	1 ;2 ;1 ;1 ;1 ;	similar to UniRef100_A8WCV0 Cluster: Low molecular weight heat shock protein; n=1; Gossypium hirsutum|Rep: Low molecular weight heat shock protein - Gossypium hirsutum (Upland cotton) (Gossypium mexicanum), partial (92%) ;similar to UniRef100_A8WCV0 Cluster: Low molecular weight heat shock protein; n=1; Gossypium hirsutum|Rep: Low molecular weight heat shock protein - Gossypium hirsutum (Upland c…
CATGCAGTAGGAAGGGAGGCA	237	41	34	7	0.205882	Down	0.027349	PerfMap1-n	Sense	EY744642 ;TC4981 ;EY742697 ;EG358322 ;TC3949 ;	2 ;4 ;1 ;7 ;3 ;	similar to UniRef100_A9Y8Q6 Cluster: Expansin 2; n=1; Eriobotrya japonica|Rep: Expansin 2 - Eriobotrya japonica, partial (58%) ;similar to UniRef100_A9Y8Q6 Cluster: Expansin 2; n=1; Eriobotrya japonica|Rep: Expansin 2 - Eriobotrya japonica, partial (71%) ;similar to UniRef100_Q76HZ0 Cluster: Expansin; n=1; Malus x domestica|Rep: Expansin - Malus domestica (Apple) (Malus sylvestris), partial (55%)…
CATGGTACCCCTGCAAAGGTA	206	960	30	153	5.1	Up	0.0281219	PerfMap1-n	Sense	EY744139 ;TC19545 ;EY704278 ;TC8707 ;EY700884 ;TC6598 ;EY710445 ;EY737680 ;EY719259 ;	1 ;2 ;1 ;1 ;1 ;1 ;1 ;1 ;2 ;	similar to UniRef100_A7Q399 Cluster: Chromosome chr12 scaffold_47, whole genome shotgun sequence; n=1; Vitis vinifera|Rep: Chromosome chr12 scaffold_47, whole genome shotgun sequence - Vitis vinifera (Grape), partial (7%) ;weakly similar to UniRef100_Q9Y6W5 Cluster: Wiskott-Aldrich syndrome protein family member 2; n=1; Homo sapiens|Rep: Wiskott-Aldrich syndrome protein family member 2 - Homo sap…
CATGATGTTTGGTCCAAATAA	71	318	10	51	5.1	Up	0.0281219	PerfMap1-n	Sense	TC21908 ;TC6192 ;	1 ;1 ;	similar to UniRef100_A7Q0B9 Cluster: Chromosome chr7 scaffold_42, whole genome shotgun sequence; n=1; Vitis vinifera|Rep: Chromosome chr7 scaffold_42, whole genome shotgun sequence - Vitis vinifera (Grape), partial (49%) ;weakly similar to UniRef100_Q4TCF3 Cluster: Chromosome undetermined SCAF6948, whole genome shotgun sequence; n=1; Tetraodon nigroviridis|Rep: Chromosome undetermined SCAF6948, w…
CATGTTAGTTCAAAAGGTTGT	74	351	11	56	5.09091	Up	0.0282976	PerfMap1-n	Sense	TC12210 ;1233 ;	3 ;1 ;
CATGAGAAGCCGGATCAGAGG	478	2227	70	355	5.07143	Up	0.0286786	PerfMap1-n	Sense	EY719515 ;EY741650 ;EY677271 ;EY705746 ;EY678823 ;EY682851 ;TC19120 ;EY676234 ;EY678175 ;TC12174 ;EY703314 ;EY676161 ;EY654130 ;EY718283 ;TC10794 ;EY740527 ;EY754100 ;EY661060 ;EY683108 ;EY717218 ;TC20686 ;EY657347 ;	1 ;1 ;1 ;2 ;1 ;1 ;1 ;1 ;2 ;1 ;1 ;1 ;1 ;1 ;1 ;1 ;1 ;1 ;1 ;2 ;1 ;1 ;	weakly similar to UniRef100_Q2U6Q3 Cluster: Actin regulatory protein; n=1; Aspergillus oryzae|Rep: Actin regulatory protein - Aspergillus oryzae, partial (3%) ;similar to UniRef100_A7UVF7 Cluster: AGAP011901-PA; n=1; Anopheles gambiae str. PEST|Rep: AGAP011901-PA - Anopheles gambiae str. PEST, partial (47%) ;UniRef100_A7NWB8 Cluster: Chromosome chr5 scaffold_2, whole genome shotgun sequence; n=1;…
CATGTGTTGGCATCTAATGTT	172	789	25	126	5.04	Up	0.0293056	PerfMap1-1	Sense	TC12102 ;	1 ;	similar to UniRef100_Q8LHF3 Cluster: Splicing factor-like; n=2; Oryza sativa|Rep: Splicing factor-like - Oryza sativa subsp. japonica (Rice), partial (23%) ;
CATGCGCCTTCGCCTTATCCT	462	2117	67	337	5.02985	Up	0.0295114	PerfMap1-n	Sense	TC9016 ;TC3765 ;	1 ;1 ;	similar to UniRef100_Q9T076 Cluster: Early nodulin-like protein 2 precursor; n=2; Arabidopsis thaliana|Rep: Early nodulin-like protein 2 precursor - Arabidopsis thaliana (Mouse-ear cress), partial (30%) ;similar to UniRef100_Q682V1 Cluster: Predicted GPI-anchored protein; n=1; Arabidopsis thaliana|Rep: Predicted GPI-anchored protein - Arabidopsis thaliana (Mouse-ear cress), partial (29%) ;
CATGCTGTAGATTACTTGTCG	2200	10089	320	1608	5.025	Up	0.0296104	PerfMap1-n	Sense	TC24984 ;TC23330 ;TC542 ;	2 ;2 ;2 ;	weakly similar to UniRef100_A3QRC1 Cluster: Allene oxide cyclase; n=1; Vitis vinifera|Rep: Allene oxide cyclase - Vitis vinifera (Grape), partial (14%) ;homologue to UniRef100_Q2V506 Cluster: UDP-glucose pyrophosphorylase; n=1; Populus tremula x Populus tremuloides|Rep: UDP-glucose pyrophosphorylase - Populus tremula x Populus tremuloides, partial (49%) ;similar to UniRef100_Q6Y643 Cluster: UDP-g…
CATGCCGGATCTTTAAAGAAC	369	1696	54	270	5	Up	0.0301265	PerfMap1-1	Sense	DR911155 ;	1 ;	similar to UniRef100_A7PUD1 Cluster: Chromosome chr7 scaffold_31, whole genome shotgun sequence; n=1; Vitis vinifera|Rep: Chromosome chr7 scaffold_31, whole genome shotgun sequence - Vitis vinifera (Grape), partial (36%) ;
CATGTGATTTATCATATACGC	50	219	7	35	5	Up	0.0301265	PerfMap1-1	Sense	TC5683 ;	1 ;	similar to UniRef100_A7R0J1 Cluster: Chromosome undetermined scaffold_310, whole genome shotgun sequence; n=1; Vitis vinifera|Rep: Chromosome undetermined scaffold_310, whole genome shotgun sequence - Vitis vinifera (Grape), partial (96%) ;
CATGTGGGTTTAATGTTGCCA	41	188	6	30	5	Up	0.0301265	MisMap1-1	Antisense	CB304742 ;	1 ;	homologue to UniRef100_A7QA47 Cluster: Chromosome undetermined scaffold_69, whole genome shotgun sequence; n=1; Vitis vinifera|Rep: Chromosome undetermined scaffold_69, whole genome shotgun sequence - Vitis vinifera (Grape), partial (30%) ;
CATGAGATCTCAAGAGCTTCG	42	191	6	30	5	Up	0.0301265	PerfMap1-n	Sense	TC3704 ;EY689096 ;	1 ;1 ;	similar to UniRef100_A7P9L6 Cluster: Chromosome chr3 scaffold_8, whole genome shotgun sequence; n=2; Vitis vinifera|Rep: Chromosome chr3 scaffold_8, whole genome shotgun sequence - Vitis vinifera (Grape), partial (59%) ;similar to UniRef100_A7P9L6 Cluster: Chromosome chr3 scaffold_8, whole genome shotgun sequence; n=2; Vitis vinifera|Rep: Chromosome chr3 scaffold_8, whole genome shotgun sequence …
CATGATGTTTAAAAAAATGAG	35	155	5	25	5	Up	0.0301265	NoMatchGene
CATGATACACCGCAAGATCTT	36	154	5	25	5	Up	0.0301265	PerfMap1-n	Sense	TC1100 ;TC22804 ;TC10611 ;	1 ;3 ;1 ;	similar to UniRef100_A7P510 Cluster: Chromosome chr4 scaffold_6, whole genome shotgun sequence; n=1; Vitis vinifera|Rep: Chromosome chr4 scaffold_6, whole genome shotgun sequence - Vitis vinifera (Grape), partial (18%) ;similar to UniRef100_A7P510 Cluster: Chromosome chr4 scaffold_6, whole genome shotgun sequence; n=1; Vitis vinifera|Rep: Chromosome chr4 scaffold_6, whole genome shotgun sequence …
CATGTAAGATTTGTTGTTTAA	34	155	5	25	5	Up	0.0301265	MisMap1-n	Sense	TC12276 ;TC4811 ;TC3013 ;	1 ;1 ;1 ;	homologue to UniRef100_A7PQK8 Cluster: Chromosome chr6 scaffold_25, whole genome shotgun sequence; n=1; Vitis vinifera|Rep: Chromosome chr6 scaffold_25, whole genome shotgun sequence - Vitis vinifera (Grape), partial (22%) ;homologue to UniRef100_A7Q660 Cluster: Chromosome undetermined scaffold_55, whole genome shotgun sequence; n=1; Vitis vinifera|Rep: Chromosome undetermined scaffold_55, whole …
CATGGAGCCATTTCCTTAGTT	30	124	4	20	5	Up	0.0301265	PerfMap1-n	Sense	TC11385 ;TC3173 ;	2 ;4 ;	homologue to UniRef100_A1XGP3 Cluster: NAD(P)H-quinone oxidoreductase chain 3; n=1; Ranunculus macranthus|Rep: NAD(P)H-quinone oxidoreductase chain 3 - Ranunculus macranthus (Large buttercup), partial (11%) ;
CATGTCTATTTTTAAAAAAAA	26	128	4	20	5	Up	0.0301265	PerfMap1-1	Sense	TC17838 ;	1 ;	homologue to UniRef100_O22860 Cluster: 60S ribosomal protein L38; n=1; Arabidopsis thaliana|Rep: 60S ribosomal protein L38 - Arabidopsis thaliana (Mouse-ear cress), complete ;
CATGCCACGTCGTCATAGGGA	25	125	4	20	5	Up	0.0301265	PerfMap1-1	Antisense	CN181628 ;	6 ;	similar to UniRef100_A7QF38 Cluster: Chromosome chr16 scaffold_86, whole genome shotgun sequence; n=1; Vitis vinifera|Rep: Chromosome chr16 scaffold_86, whole genome shotgun sequence - Vitis vinifera (Grape), partial (30%) ;
CATGCTTAGCTAACAAAATGG	28	125	4	20	5	Up	0.0301265	MisMap1-1	Antisense	TC17421 ;	5 ;	weakly similar to UniRef100_A7QNA8 Cluster: Chromosome chr2 scaffold_132, whole genome shotgun sequence; n=1; Vitis vinifera|Rep: Chromosome chr2 scaffold_132, whole genome shotgun sequence - Vitis vinifera (Grape), partial (6%) ;
CATGTTTAATTTAAAGTTTTT	27	125	4	20	5	Up	0.0301265	PerfMap1-n	Sense	CK934030 ;TC14677 ;	1 ;1 ;
CATGGAGAGTGGTGTGCTTCA	20	91	3	15	5	Up	0.0301265	PerfMap1-1	Sense	CX672557 ;	2 ;	similar to UniRef100_A7P714 Cluster: Chromosome chr9 scaffold_7, whole genome shotgun sequence; n=1; Vitis vinifera|Rep: Chromosome chr9 scaffold_7, whole genome shotgun sequence - Vitis vinifera (Grape), partial (39%) ;
CATGTAACACTTGAGATGTGG	21	94	3	15	5	Up	0.0301265	NoMatchGene
CATGTTTATTTATGTATGTAT	21	91	3	15	5	Up	0.0301265	NoMatchGene
CATGGTTAATTGAGTAAATTA	20	95	3	15	5	Up	0.0301265	PerfMap1-1	Sense	EY663752 ;	3 ;	homologue to UniRef100_A7PAZ2 Cluster: Chromosome chr16 scaffold_10, whole genome shotgun sequence; n=1; Vitis vinifera|Rep: Chromosome chr16 scaffold_10, whole genome shotgun sequence - Vitis vinifera (Grape), partial (41%) ;
CATGTGGTGTTATCTTGGCTG	21	92	3	15	5	Up	0.0301265	NoMatchGene
CATGTCAAATCTAATGCTGCA	21	91	3	15	5	Up	0.0301265	NoMatchGene
CATGTGAAATTGCGAATGAAC	24	91	3	15	5	Up	0.0301265	MisMap1-1	Sense	TC17771 ;	1 ;	homologue to UniRef100_A7Q232 Cluster: Chromosome chr13 scaffold_45, whole genome shotgun sequence; n=1; Vitis vinifera|Rep: Chromosome chr13 scaffold_45, whole genome shotgun sequence - Vitis vinifera (Grape), partial (58%) ;
CATGTACTTTGCTTATAGAAG	21	92	3	15	5	Up	0.0301265	PerfMap1-n	Antisense	TC12263 ;TC9814 ;DR403538 ;	2 ;2 ;2 ;	similar to UniRef100_A7P0Q4 Cluster: Chromosome chr19 scaffold_4, whole genome shotgun sequence; n=1; Vitis vinifera|Rep: Chromosome chr19 scaffold_4, whole genome shotgun sequence - Vitis vinifera (Grape), complete ;similar to UniRef100_Q40537 Cluster: Nicotiana tabacum (clone 12) activating factor DNA sequence; n=1; Nicotiana tabacum|Rep: Nicotiana tabacum (clone 12) activating factor DNA seque…
CATGCCAATATCACCAAACTG	24	95	3	15	5	Up	0.0301265	PerfMap1-n	Sense	EY706955 ;EY713266 ;TC15359 ;TC5249 ;	2 ;1 ;1 ;1 ;	similar to UniRef100_A7P2V0 Cluster: Chromosome chr1 scaffold_5, whole genome shotgun sequence; n=1; Vitis vinifera|Rep: Chromosome chr1 scaffold_5, whole genome shotgun sequence - Vitis vinifera (Grape), partial (32%) ;similar to UniRef100_A7P2U9 Cluster: Chromosome chr1 scaffold_5, whole genome shotgun sequence; n=1; Vitis vinifera|Rep: Chromosome chr1 scaffold_5, whole genome shotgun sequence …
CATGTGAAGTCAAAGAAAACA	19	93	3	15	5	Up	0.0301265	PerfMap1-n	Sense	346 ;TC23431 ;	1 ;2 ;	weakly similar to UniRef100_A7Q0M2 Cluster: Chromosome chr7 scaffold_42, whole genome shotgun sequence; n=1; Vitis vinifera|Rep: Chromosome chr7 scaffold_42, whole genome shotgun sequence - Vitis vinifera (Grape), partial (48%) ;
CATGGTGGATCATTACTTTTC	19	94	3	15	5	Up	0.0301265	NoMatchGene
CATGTTGCAAGTTACCCGCCA	21	91	3	15	5	Up	0.0301265	PerfMap1-1	Sense	TC11705 ;	1 ;	homologue to UniRef100_Q9AVP6 Cluster: P-type H+-ATPase; n=1; Vicia faba|Rep: P-type H+-ATPase - Vicia faba (Broad bean), partial (13%) ;
CATGTGTAATTTAAAAAAAAA	20	94	3	15	5	Up	0.0301265	NoMatchGene
[truncated: 1,449 more rows]

## Sheet: Expression_difference>2
Signature	Raw Frequency in WT	Raw Frequency in MT	TPM of WT	TPM of MT	Ratio (MT/WT)	Up/Down Regulation	P-Value	Match Type	Expression mode	Matched Gene	Match Position(Nth Tag from 3'most of Senese Gene)	Gene Description
[truncated: 29,602 more rows]

[truncated: 2 more sheets: UP_Regulation_p<0.05, Down_Regulation_p<0.05]
