# Supplementary material for: Comparative transcripts profiling reveals new insight into molecular processes regulating lycopene accumulation in a sweet orange (Citrus sinensis) red-flesh mutant
Source: BMC Genomics. 2009 Nov 18;10:540. doi: 10.1186/1471-2164-10-540 (PMC2784484; doi:10.1186/1471-2164-10-540)
Supplement: Additional file 5 — Gene expression of unigenes in the wild type. The table listed genes expressed in sense and antisense strands and their expression level, also contains signature mapping information. [file 1471-2164-10-540-S5.XML]

<?xml version="1.0"?>
<?mso-application progid="Excel.Sheet"?>
<Workbook xmlns="urn:schemas-microsoft-com:office:spreadsheet"
 xmlns:o="urn:schemas-microsoft-com:office:office"
 xmlns:x="urn:schemas-microsoft-com:office:excel"
 xmlns:ss="urn:schemas-microsoft-com:office:spreadsheet"
 xmlns:html="http://www.w3.org/TR/REC-html40">
 <DocumentProperties xmlns="urn:schemas-microsoft-com:office:office">
  <LastAuthor>111</LastAuthor>
  <Created>2009-03-22T00:10:08Z</Created>
  <Version>11.6360</Version>
 </DocumentProperties>
 <ExcelWorkbook xmlns="urn:schemas-microsoft-com:office:excel">
  <WindowHeight>8925</WindowHeight>
  <WindowWidth>17985</WindowWidth>
  <WindowTopX>720</WindowTopX>
  <WindowTopY>345</WindowTopY>
  <ProtectStructure>False</ProtectStructure>
  <ProtectWindows>False</ProtectWindows>
 </ExcelWorkbook>
 <Styles>
  <Style ss:ID="Default" ss:Name="Normal">
   <Alignment ss:Vertical="Center"/>
   <Borders/>
   <Font ss:FontName="宋体" x:CharSet="134" ss:Size="12"/>
   <Interior/>
   <NumberFormat/>
   <Protection/>
  </Style>
  <Style ss:ID="s21">
   <Font ss:FontName="Arial Narrow" x:Family="Swiss" ss:Size="12"/>
  </Style>
  <Style ss:ID="s22">
   <Alignment ss:Vertical="Center" ss:WrapText="1"/>
   <Font ss:FontName="Arial Narrow" x:Family="Swiss" ss:Size="12" ss:Bold="1"/>
  </Style>
  <Style ss:ID="s24">
   <Alignment ss:Vertical="Center" ss:WrapText="1"/>
   <Borders>
    <Border ss:Position="Bottom" ss:LineStyle="Continuous" ss:Weight="1"/>
    <Border ss:Position="Top" ss:LineStyle="Continuous" ss:Weight="1"/>
   </Borders>
   <Font ss:FontName="Arial Narrow" x:Family="Swiss" ss:Size="12" ss:Bold="1"/>
  </Style>
  <Style ss:ID="s25">
   <Alignment ss:Vertical="Center" ss:WrapText="1"/>
   <Borders>
    <Border ss:Position="Bottom" ss:LineStyle="Continuous" ss:Weight="1"/>
    <Border ss:Position="Top" ss:LineStyle="Continuous" ss:Weight="1"/>
   </Borders>
   <Font ss:FontName="Arial Narrow" x:Family="Swiss" ss:Size="12" ss:Bold="1"/>
   <Interior ss:Color="#FFCC99" ss:Pattern="Solid"/>
  </Style>
  <Style ss:ID="s26">
   <Alignment ss:Vertical="Center" ss:WrapText="1"/>
   <Borders>
    <Border ss:Position="Bottom" ss:LineStyle="Continuous" ss:Weight="1"/>
    <Border ss:Position="Top" ss:LineStyle="Continuous" ss:Weight="1"/>
   </Borders>
   <Font ss:FontName="Arial Narrow" x:Family="Swiss" ss:Size="12" ss:Bold="1"/>
   <Interior ss:Color="#339966" ss:Pattern="Solid"/>
  </Style>
  <Style ss:ID="s27">
   <Alignment ss:Vertical="Center" ss:WrapText="1"/>
   <Font ss:FontName="Arial Narrow" x:Family="Swiss" ss:Size="12" ss:Bold="1"/>
   <Interior ss:Color="#FFCC99" ss:Pattern="Solid"/>
  </Style>
  <Style ss:ID="s28">
   <Alignment ss:Vertical="Center" ss:WrapText="1"/>
   <Font ss:FontName="Arial Narrow" x:Family="Swiss" ss:Size="12" ss:Bold="1"/>
   <Interior ss:Color="#339966" ss:Pattern="Solid"/>
  </Style>
 </Styles>
 <Worksheet ss:Name="Sense in Wildtype">
  <Table ss:ExpandedColumnCount="163" ss:ExpandedRowCount="15699"
   x:FullColumns="1" x:FullRows="1" ss:StyleID="s21" ss:DefaultColumnWidth="54"
   ss:DefaultRowHeight="15.75">
   <Column ss:Index="2" ss:StyleID="s21" ss:AutoFitWidth="0" ss:Width="59.25"/>
   <Column ss:Index="4" ss:StyleID="s21" ss:AutoFitWidth="0" ss:Width="153.75"/>
   <Column ss:StyleID="s21" ss:AutoFitWidth="0" ss:Width="80.25"/>
   <Column ss:Index="8" ss:StyleID="s21" ss:AutoFitWidth="0" ss:Width="144"/>
   <Column ss:StyleID="s21" ss:AutoFitWidth="0" ss:Width="74.25"/>
   <Column ss:Index="12" ss:StyleID="s21" ss:AutoFitWidth="0" ss:Width="138"/>
   <Column ss:StyleID="s21" ss:AutoFitWidth="0" ss:Width="80.25"/>
   <Column ss:Index="16" ss:StyleID="s21" ss:AutoFitWidth="0" ss:Width="146.25"/>
   <Column ss:StyleID="s21" ss:AutoFitWidth="0" ss:Width="84.75"/>
   <Column ss:Index="20" ss:StyleID="s21" ss:AutoFitWidth="0" ss:Width="147.75"/>
   <Column ss:StyleID="s21" ss:AutoFitWidth="0" ss:Width="78"/>
   <Column ss:Index="24" ss:StyleID="s21" ss:AutoFitWidth="0" ss:Width="149.25"/>
   <Column ss:StyleID="s21" ss:AutoFitWidth="0" ss:Width="85.5"/>
   <Row ss:AutoFitHeight="0" ss:Height="49.5">
    <Cell ss:MergeAcross="8" ss:StyleID="s22"><ss:Data ss:Type="String"
      xmlns="http://www.w3.org/TR/REC-html40"><B>Additional file 4. </B><Font>Gene expression of unigenes in the wild type. The table list sense and antisense expression genes and their expression level, also contained signature mapping information.</Font></ss:Data></Cell>
   </Row>
   <Row ss:AutoFitHeight="0" ss:Height="42.75" ss:StyleID="s24">
    <Cell><Data ss:Type="String">Gene</Data></Cell>
    <Cell><Data ss:Type="String">Gene Expression</Data></Cell>
    <Cell><Data ss:Type="String">TPM</Data></Cell>
    <Cell ss:StyleID="s25"><Data ss:Type="String">Mapped-Tag</Data></Cell>
    <Cell ss:StyleID="s25"><Data ss:Type="String">Nth-Tag-from-3'most-of-Gene</Data></Cell>
    <Cell ss:StyleID="s25"><Data ss:Type="String">Tag-Copy-Number</Data></Cell>
    <Cell ss:StyleID="s25"><Data ss:Type="String">TPM(tag)</Data></Cell>
    <Cell ss:StyleID="s26"><Data ss:Type="String">Mapped-Tag</Data></Cell>
    <Cell ss:StyleID="s26"><Data ss:Type="String">Nth-Tag-from-3'most-of-Gene</Data></Cell>
    <Cell ss:StyleID="s26"><Data ss:Type="String">Tag-Copy-Number</Data></Cell>
    <Cell ss:StyleID="s26"><Data ss:Type="String">TPM(tag)</Data></Cell>
    <Cell ss:StyleID="s25"><Data ss:Type="String">Mapped-Tag</Data></Cell>
    <Cell ss:StyleID="s25"><Data ss:Type="String">Nth-Tag-from-3'most-of-Gene</Data></Cell>
    <Cell ss:StyleID="s25"><Data ss:Type="String">Tag-Copy-Number</Data></Cell>
    <Cell ss:StyleID="s25"><Data ss:Type="String">TPM(tag)</Data></Cell>
    <Cell ss:StyleID="s26"><Data ss:Type="String">Mapped-Tag</Data></Cell>
    <Cell ss:StyleID="s26"><Data ss:Type="String">Nth-Tag-from-3'most-of-Gene</Data></Cell>
    <Cell ss:StyleID="s26"><Data ss:Type="String">Tag-Copy-Number</Data></Cell>
    <Cell ss:StyleID="s26"><Data ss:Type="String">TPM(tag)</Data></Cell>
    <Cell ss:StyleID="s25"><Data ss:Type="String">Mapped-Tag</Data></Cell>
    <Cell ss:StyleID="s25"><Data ss:Type="String">Nth-Tag-from-3'most-of-Gene</Data></Cell>
    <Cell ss:StyleID="s25"><Data ss:Type="String">Tag-Copy-Number</Data></Cell>
    <Cell ss:StyleID="s25"><Data ss:Type="String">TPM(tag)</Data></Cell>
    <Cell ss:StyleID="s26"><Data ss:Type="String">Mapped-Tag</Data></Cell>
    <Cell ss:StyleID="s26"><Data ss:Type="String">Nth-Tag-from-3'most-of-Gene</Data></Cell>
    <Cell ss:StyleID="s26"><Data ss:Type="String">Tag-Copy-Number</Data></Cell>
    <Cell ss:StyleID="s26"><Data ss:Type="String">TPM(tag)</Data></Cell>
   </Row>
   <Row ss:AutoFitHeight="0">
    <Cell><Data ss:Type="Number">1008</Data></Cell>
    <Cell><Data ss:Type="Number">25</Data></Cell>
    <Cell><Data ss:Type="Number">4</Data></Cell>
    <Cell><Data ss:Type="String">CATGTTGTTTTTATTTGTAAG</Data></Cell>
    <Cell><Data ss:Type="Number">1</Data></Cell>
    <Cell><Data ss:Type="Number">25</Data></Cell>
    <Cell><Data ss:Type="Number">4</Data></Cell>
   </Row>
   <Row ss:AutoFitHeight="0">
    <Cell><Data ss:Type="Number">1035</Data></Cell>
    <Cell><Data ss:Type="Number">19</Data></Cell>
    <Cell><Data ss:Type="Number">3</Data></Cell>
    <Cell><Data ss:Type="String">CATGTCTGAAGAACTTTGGTT</Data></Cell>
    <Cell><Data ss:Type="Number">2</Data></Cell>
    <Cell><Data ss:Type="Number">19</Data></Cell>
    <Cell><Data ss:Type="Number">3</Data></Cell>
   </Row>
   <Row ss:AutoFitHeight="0">
    <Cell><Data ss:Type="Number">1040</Data></Cell>
    <Cell><Data ss:Type="Number">237</Data></Cell>
    <Cell><Data ss:Type="Number">34</Data></Cell>
    <Cell><Data ss:Type="String">CATGGAAACTGTCTTGTCTGG</Data></Cell>
    <Cell><Data ss:Type="Number">1</Data></Cell>
    <Cell><Data ss:Type="Number">20</Data></Cell>
    <Cell><Data ss:Type="Number">3</Data></Cell>
    <Cell><Data ss:Type="String">CATGAGGTCAAAAATGGAGAA</Data></Cell>
    <Cell><Data ss:Type="Number">2</Data></Cell>
    <Cell><Data ss:Type="Number">57</Data></Cell>
    <Cell><Data ss:Type="Number">8</Data></Cell>
    <Cell><Data ss:Type="String">CATGGAAACTGTCTTGTCTCG</Data></Cell>
    <Cell><Data ss:Type="Number">1</Data></Cell>
    <Cell><Data ss:Type="Number">21</Data></Cell>
    <Cell><Data ss:Type="Number">3</Data></Cell>
    <Cell><Data ss:Type="String">CATGAGGTCGAAAATGGAGAA</Data></Cell>
    <Cell><Data ss:Type="Number">2</Data></Cell>
    <Cell><Data ss:Type="Number">139</Data></Cell>
    <Cell><Data ss:Type="Number">20</Data></Cell>
   </Row>
   <Row ss:AutoFitHeight="0">
    <Cell><Data ss:Type="Number">1043</Data></Cell>
    <Cell><Data ss:Type="Number">279</Data></Cell>
    <Cell><Data ss:Type="Number">41</Data></Cell>
    <Cell><Data ss:Type="String">CATGGGCATTCCACCATGCAC</Data></Cell>
    <Cell><Data ss:Type="Number">4</Data></Cell>
    <Cell><Data ss:Type="Number">5</Data></Cell>
    <Cell><Data ss:Type="Number">1</Data></Cell>
    <Cell><Data ss:Type="String">CATGATGAATCAGTTTGGATT</Data></Cell>
    <Cell><Data ss:Type="Number">1</Data></Cell>
    <Cell><Data ss:Type="Number">27</Data></Cell>
    <Cell><Data ss:Type="Number">4</Data></Cell>
    <Cell><Data ss:Type="String">CATGTGAAGGAATTTGATGAA</Data></Cell>
    <Cell><Data ss:Type="Number">5</Data></Cell>
    <Cell><Data ss:Type="Number">33</Data></Cell>
    <Cell><Data ss:Type="Number">5</Data></Cell>
    <Cell><Data ss:Type="String">CATGCACCAAGGGATGGCATG</Data></Cell>
    <Cell><Data ss:Type="Number">3</Data></Cell>
    <Cell><Data ss:Type="Number">42</Data></Cell>
    <Cell><Data ss:Type="Number">6</Data></Cell>
    <Cell><Data ss:Type="String">CATGATGCTAATCTATCATCC</Data></Cell>
    <Cell><Data ss:Type="Number">2</Data></Cell>
    <Cell><Data ss:Type="Number">170</Data></Cell>
    <Cell><Data ss:Type="Number">25</Data></Cell>
    <Cell><Data ss:Type="String">CATGATGCTAATCTATCATAC</Data></Cell>
    <Cell><Data ss:Type="Number">2</Data></Cell>
    <Cell><Data ss:Type="Number">2</Data></Cell>
    <Cell><Data ss:Type="Number">1</Data></Cell>
   </Row>
   <Row ss:AutoFitHeight="0">
    <Cell><Data ss:Type="Number">1068</Data></Cell>
    <Cell><Data ss:Type="Number">12</Data></Cell>
    <Cell><Data ss:Type="Number">2</Data></Cell>
    <Cell><Data ss:Type="String">CATGCAGTAGTTGTGATGTAA</Data></Cell>
    <Cell><Data ss:Type="Number">4</Data></Cell>
    <Cell><Data ss:Type="Number">4</Data></Cell>
    <Cell><Data ss:Type="Number">1</Data></Cell>
    <Cell><Data ss:Type="String">CATGTGATTGCACAAGAAAGT</Data></Cell>
    <Cell><Data ss:Type="Number">5</Data></Cell>
    <Cell><Data ss:Type="Number">5</Data></Cell>
    <Cell><Data ss:Type="Number">1</Data></Cell>
    <Cell><Data ss:Type="String">CATGCATTAGTTGTGATGTAA</Data></Cell>
    <Cell><Data ss:Type="Number">4</Data></Cell>
    <Cell><Data ss:Type="Number">3</Data></Cell>
    <Cell><Data ss:Type="Number">1</Data></Cell>
   </Row>
   <Row ss:AutoFitHeight="0">
    <Cell><Data ss:Type="Number">1077</Data></Cell>
    <Cell><Data ss:Type="Number">16</Data></Cell>
    <Cell><Data ss:Type="Number">2</Data></Cell>
    <Cell><Data ss:Type="String">CATGGAATATTTTCTTCCTTT</Data></Cell>
    <Cell><Data ss:Type="Number">1</Data></Cell>
    <Cell><Data ss:Type="Number">4</Data></Cell>
    <Cell><Data ss:Type="Number">1</Data></Cell>
    <Cell><Data ss:Type="String">CATGGAATATTTTCTTCCTTA</Data></Cell>
    <Cell><Data ss:Type="Number">1</Data></Cell>
    <Cell><Data ss:Type="Number">3</Data></Cell>
    <Cell><Data ss:Type="Number">1</Data></Cell>
    <Cell><Data ss:Type="String">CATGGAATCTTTTCTTCCTTT</Data></Cell>
    <Cell><Data ss:Type="Number">1</Data></Cell>
    <Cell><Data ss:Type="Number">9</Data></Cell>
    <Cell><Data ss:Type="Number">1</Data></Cell>
   </Row>
   <Row ss:AutoFitHeight="0">
    <Cell><Data ss:Type="Number">1119</Data></Cell>
    <Cell><Data ss:Type="Number">22</Data></Cell>
    <Cell><Data ss:Type="Number">3</Data></Cell>
    <Cell><Data ss:Type="String">CATGCAATATGTATTGTGGTG</Data></Cell>
    <Cell><Data ss:Type="Number">2</Data></Cell>
    <Cell><Data ss:Type="Number">22</Data></Cell>
    <Cell><Data ss:Type="Number">3</Data></Cell>
   </Row>
   <Row ss:AutoFitHeight="0">
    <Cell><Data ss:Type="Number">1121</Data></Cell>
    <Cell><Data ss:Type="Number">215</Data></Cell>
    <Cell><Data ss:Type="Number">31</Data></Cell>
    <Cell><Data ss:Type="String">CATGCAATCCAAAATCAAGAC</Data></Cell>
    <Cell><Data ss:Type="Number">2</Data></Cell>
    <Cell><Data ss:Type="Number">215</Data></Cell>
    <Cell><Data ss:Type="Number">31</Data></Cell>
   </Row>
   <Row ss:AutoFitHeight="0">
    <Cell><Data ss:Type="Number">1123</Data></Cell>
    <Cell><Data ss:Type="Number">14</Data></Cell>
    <Cell><Data ss:Type="Number">2</Data></Cell>
    <Cell><Data ss:Type="String">CATGCTCAAATTGTGAAGAAT</Data></Cell>
    <Cell><Data ss:Type="Number">2</Data></Cell>
    <Cell><Data ss:Type="Number">14</Data></Cell>
    <Cell><Data ss:Type="Number">2</Data></Cell>
   </Row>
   <Row ss:AutoFitHeight="0">
    <Cell><Data ss:Type="Number">1133</Data></Cell>
    <Cell><Data ss:Type="Number">674</Data></Cell>
    <Cell><Data ss:Type="Number">98</Data></Cell>
    <Cell><Data ss:Type="String">CATGGTACAATAAGGTGAAAA</Data></Cell>
    <Cell><Data ss:Type="Number">1</Data></Cell>
    <Cell><Data ss:Type="Number">664</Data></Cell>
    <Cell><Data ss:Type="Number">97</Data></Cell>
    <Cell><Data ss:Type="String">CATGGTACAATAAGGAGAAAA</Data></Cell>
    <Cell><Data ss:Type="Number">1</Data></Cell>
    <Cell><Data ss:Type="Number">2</Data></Cell>
    <Cell><Data ss:Type="Number">1</Data></Cell>
    <Cell><Data ss:Type="String">CATGGTAAAATAAGGTGAAAA</Data></Cell>
    <Cell><Data ss:Type="Number">1</Data></Cell>
    <Cell><Data ss:Type="Number">4</Data></Cell>
    <Cell><Data ss:Type="Number">1</Data></Cell>
    <Cell><Data ss:Type="String">CATGGTACAATAAGGGGAAAA</Data></Cell>
    <Cell><Data ss:Type="Number">1</Data></Cell>
    <Cell><Data ss:Type="Number">4</Data></Cell>
    <Cell><Data ss:Type="Number">1</Data></Cell>
   </Row>
   <Row ss:AutoFitHeight="0">
    <Cell><Data ss:Type="Number">1140</Data></Cell>
    <Cell><Data ss:Type="Number">408</Data></Cell>
    <Cell><Data ss:Type="Number">59</Data></Cell>
    <Cell><Data ss:Type="String">CATGAAAGGTATTGAACCTAG</Data></Cell>
    <Cell><Data ss:Type="Number">4</Data></Cell>
    <Cell><Data ss:Type="Number">4</Data></Cell>
    <Cell><Data ss:Type="Number">1</Data></Cell>
    <Cell><Data ss:Type="String">CATGATTCTCTATGTACTGTT</Data></Cell>
    <Cell><Data ss:Type="Number">1</Data></Cell>
    <Cell><Data ss:Type="Number">35</Data></Cell>
    <Cell><Data ss:Type="Number">5</Data></Cell>
    <Cell><Data ss:Type="String">CATGTTTCGAAGACCTTTTGG</Data></Cell>
    <Cell><Data ss:Type="Number">3</Data></Cell>
    <Cell><Data ss:Type="Number">60</Data></Cell>
    <Cell><Data ss:Type="Number">9</Data></Cell>
    <Cell><Data ss:Type="String">CATGAAATGTAGGAAAGATTG</Data></Cell>
    <Cell><Data ss:Type="Number">2</Data></Cell>
    <Cell><Data ss:Type="Number">249</Data></Cell>
    <Cell><Data ss:Type="Number">36</Data></Cell>
    <Cell><Data ss:Type="String">CATGATTCTCTATGTACGGTT</Data></Cell>
    <Cell><Data ss:Type="Number">1</Data></Cell>
    <Cell><Data ss:Type="Number">60</Data></Cell>
    <Cell><Data ss:Type="Number">9</Data></Cell>
   </Row>
   <Row ss:AutoFitHeight="0">
    <Cell><Data ss:Type="Number">1141</Data></Cell>
    <Cell><Data ss:Type="Number">91</Data></Cell>
    <Cell><Data ss:Type="Number">13</Data></Cell>
    <Cell><Data ss:Type="String">CATGATAGAACAAATCTAATG</Data></Cell>
    <Cell><Data ss:Type="Number">1</Data></Cell>
    <Cell><Data ss:Type="Number">91</Data></Cell>
    <Cell><Data ss:Type="Number">13</Data></Cell>
   </Row>
   <Row ss:AutoFitHeight="0">
    <Cell><Data ss:Type="Number">1142</Data></Cell>
    <Cell><Data ss:Type="Number">338</Data></Cell>
    <Cell><Data ss:Type="Number">49</Data></Cell>
    <Cell><Data ss:Type="String">CATGATACATCACCCATGACA</Data></Cell>
    <Cell><Data ss:Type="Number">2</Data></Cell>
    <Cell><Data ss:Type="Number">5</Data></Cell>
    <Cell><Data ss:Type="Number">1</Data></Cell>
    <Cell><Data ss:Type="String">CATGACAAATTTGAGGCTCAA</Data></Cell>
    <Cell><Data ss:Type="Number">1</Data></Cell>
    <Cell><Data ss:Type="Number">331</Data></Cell>
    <Cell><Data ss:Type="Number">48</Data></Cell>
    <Cell><Data ss:Type="String">CATGAAAAATTTGAGGCTCAA</Data></Cell>
    <Cell><Data ss:Type="Number">1</Data></Cell>
    <Cell><Data ss:Type="Number">2</Data></Cell>
    <Cell><Data ss:Type="Number">1</Data></Cell>
   </Row>
   <Row ss:AutoFitHeight="0">
    <Cell><Data ss:Type="Number">1151</Data></Cell>
    <Cell><Data ss:Type="Number">97</Data></Cell>
    <Cell><Data ss:Type="Number">14</Data></Cell>
    <Cell><Data ss:Type="String">CATGTTTGTCTCCTAAGGAAT</Data></Cell>
    <Cell><Data ss:Type="Number">3</Data></Cell>
    <Cell><Data ss:Type="Number">11</Data></Cell>
    <Cell><Data ss:Type="Number">2</Data></Cell>
    <Cell><Data ss:Type="String">CATGCCCAAAGTTTTAGTTGT</Data></Cell>
    <Cell><Data ss:Type="Number">2</Data></Cell>
    <Cell><Data ss:Type="Number">42</Data></Cell>
    <Cell><Data ss:Type="Number">6</Data></Cell>
    <Cell><Data ss:Type="String">CATGAGCCAATTTATTTATTA</Data></Cell>
    <Cell><Data ss:Type="Number">1</Data></Cell>
    <Cell><Data ss:Type="Number">44</Data></Cell>
    <Cell><Data ss:Type="Number">6</Data></Cell>
   </Row>
   <Row ss:AutoFitHeight="0">
    <Cell><Data ss:Type="Number">1175</Data></Cell>
    <Cell><Data ss:Type="Number">35</Data></Cell>
    <Cell><Data ss:Type="Number">5</Data></Cell>
    <Cell><Data ss:Type="String">CATGTCTTTTATTCGCTAAGA</Data></Cell>
    <Cell><Data ss:Type="Number">3</Data></Cell>
    <Cell><Data ss:Type="Number">35</Data></Cell>
    <Cell><Data ss:Type="Number">5</Data></Cell>
   </Row>
   <Row ss:AutoFitHeight="0">
    <Cell><Data ss:Type="Number">1183</Data></Cell>
    <Cell><Data ss:Type="Number">7</Data></Cell>
    <Cell><Data ss:Type="Number">1</Data></Cell>
    <Cell><Data ss:Type="String">CATGAATAAAGCAGTTTCTTT</Data></Cell>
    <Cell><Data ss:Type="Number">1</Data></Cell>
    <Cell><Data ss:Type="Number">7</Data></Cell>
    <Cell><Data ss:Type="Number">1</Data></Cell>
   </Row>
   <Row ss:AutoFitHeight="0">
    <Cell><Data ss:Type="Number">1184</Data></Cell>
    <Cell><Data ss:Type="Number">16</Data></Cell>
    <Cell><Data ss:Type="Number">2</Data></Cell>
    <Cell><Data ss:Type="String">CATGATAGAAAATGGTCTGTA</Data></Cell>
    <Cell><Data ss:Type="Number">1</Data></Cell>
    <Cell><Data ss:Type="Number">16</Data></Cell>
    <Cell><Data ss:Type="Number">2</Data></Cell>
   </Row>
   <Row ss:AutoFitHeight="0">
    <Cell><Data ss:Type="Number">1193</Data></Cell>
    <Cell><Data ss:Type="Number">64</Data></Cell>
    <Cell><Data ss:Type="Number">9</Data></Cell>
    <Cell><Data ss:Type="String">CATGTTGATTTTCTAAGACCT</Data></Cell>
    <Cell><Data ss:Type="Number">2</Data></Cell>
    <Cell><Data ss:Type="Number">5</Data></Cell>
    <Cell><Data ss:Type="Number">1</Data></Cell>
    <Cell><Data ss:Type="String">CATGTTACAAGGCCTGAGTTC</Data></Cell>
    <Cell><Data ss:Type="Number">1</Data></Cell>
    <Cell><Data ss:Type="Number">59</Data></Cell>
    <Cell><Data ss:Type="Number">9</Data></Cell>
   </Row>
   <Row ss:AutoFitHeight="0">
    <Cell><Data ss:Type="Number">1201</Data></Cell>
    <Cell><Data ss:Type="Number">57</Data></Cell>
    <Cell><Data ss:Type="Number">8</Data></Cell>
    <Cell><Data ss:Type="String">CATGTGTCGAAGGAGGAGCTG</Data></Cell>
    <Cell><Data ss:Type="Number">1</Data></Cell>
    <Cell><Data ss:Type="Number">57</Data></Cell>
    <Cell><Data ss:Type="Number">8</Data></Cell>
   </Row>
   <Row ss:AutoFitHeight="0">
    <Cell><Data ss:Type="Number">1218</Data></Cell>
    <Cell><Data ss:Type="Number">262</Data></Cell>
    <Cell><Data ss:Type="Number">38</Data></Cell>
    <Cell><Data ss:Type="String">CATGGGAGGAAGAAACCTATC</Data></Cell>
    <Cell><Data ss:Type="Number">3</Data></Cell>
    <Cell><Data ss:Type="Number">7</Data></Cell>
    <Cell><Data ss:Type="Number">1</Data></Cell>
    <Cell><Data ss:Type="String">CATGTGAGACTTTGAGGAAGG</Data></Cell>
    <Cell><Data ss:Type="Number">2</Data></Cell>
    <Cell><Data ss:Type="Number">28</Data></Cell>
    <Cell><Data ss:Type="Number">4</Data></Cell>
    <Cell><Data ss:Type="String">CATGATTTAGTACACATTCAT</Data></Cell>
    <Cell><Data ss:Type="Number">1</Data></Cell>
    <Cell><Data ss:Type="Number">225</Data></Cell>
    <Cell><Data ss:Type="Number">33</Data></Cell>
    <Cell><Data ss:Type="String">CATGATTTAGTACACAATCAT</Data></Cell>
    <Cell><Data ss:Type="Number">1</Data></Cell>
    <Cell><Data ss:Type="Number">2</Data></Cell>
    <Cell><Data ss:Type="Number">1</Data></Cell>
   </Row>
   <Row ss:AutoFitHeight="0">
    <Cell><Data ss:Type="Number">1219</Data></Cell>
    <Cell><Data ss:Type="Number">11</Data></Cell>
    <Cell><Data ss:Type="Number">2</Data></Cell>
    <Cell><Data ss:Type="String">CATGAACAAGAAGCAAATCGA</Data></Cell>
    <Cell><Data ss:Type="Number">1</Data></Cell>
    <Cell><Data ss:Type="Number">11</Data></Cell>
    <Cell><Data ss:Type="Number">2</Data></Cell>
   </Row>
   <Row ss:AutoFitHeight="0">
    <Cell><Data ss:Type="Number">1221</Data></Cell>
    <Cell><Data ss:Type="Number">46</Data></Cell>
    <Cell><Data ss:Type="Number">7</Data></Cell>
    <Cell><Data ss:Type="String">CATGTTGTTACTTTGTCAACT</Data></Cell>
    <Cell><Data ss:Type="Number">2</Data></Cell>
    <Cell><Data ss:Type="Number">22</Data></Cell>
    <Cell><Data ss:Type="Number">3</Data></Cell>
    <Cell><Data ss:Type="String">CATGCATCTGAATACATTCAC</Data></Cell>
    <Cell><Data ss:Type="Number">1</Data></Cell>
    <Cell><Data ss:Type="Number">24</Data></Cell>
    <Cell><Data ss:Type="Number">3</Data></Cell>
   </Row>
   <Row ss:AutoFitHeight="0">
    <Cell><Data ss:Type="Number">1239</Data></Cell>
    <Cell><Data ss:Type="Number">6</Data></Cell>
    <Cell><Data ss:Type="Number">1</Data></Cell>
    <Cell><Data ss:Type="String">CATGTTCTCTTCAGACACGAT</Data></Cell>
    <Cell><Data ss:Type="Number">1</Data></Cell>
    <Cell><Data ss:Type="Number">2</Data></Cell>
    <Cell><Data ss:Type="Number">1</Data></Cell>
    <Cell><Data ss:Type="String">CATGTTCTCTTCAGACATGAT</Data></Cell>
    <Cell><Data ss:Type="Number">1</Data></Cell>
    <Cell><Data ss:Type="Number">4</Data></Cell>
    <Cell><Data ss:Type="Number">1</Data></Cell>
   </Row>
   <Row ss:AutoFitHeight="0">
    <Cell><Data ss:Type="Number">124</Data></Cell>
    <Cell><Data ss:Type="Number">267</Data></Cell>
    <Cell><Data ss:Type="Number">39</Data></Cell>
    <Cell><Data ss:Type="String">CATGGTAGCTTCATTGTAGAT</Data></Cell>
    <Cell><Data ss:Type="Number">2</Data></Cell>
    <Cell><Data ss:Type="Number">79</Data></Cell>
    <Cell><Data ss:Type="Number">11</Data></Cell>
    <Cell><Data ss:Type="String">CATGGAGAGCTATTGGCTTTT</Data></Cell>
    <Cell><Data ss:Type="Number">1</Data></Cell>
    <Cell><Data ss:Type="Number">188</Data></Cell>
    <Cell><Data ss:Type="Number">27</Data></Cell>
   </Row>
   <Row ss:AutoFitHeight="0">
    <Cell><Data ss:Type="Number">1244</Data></Cell>
    <Cell><Data ss:Type="Number">26</Data></Cell>
    <Cell><Data ss:Type="Number">4</Data></Cell>
    <Cell><Data ss:Type="String">CATGATGGTACCATTCCTAGG</Data></Cell>
    <Cell><Data ss:Type="Number">4</Data></Cell>
    <Cell><Data ss:Type="Number">2</Data></Cell>
    <Cell><Data ss:Type="Number">1</Data></Cell>
    <Cell><Data ss:Type="String">CATGTAAGCCTCAGTACTAAA</Data></Cell>
    <Cell><Data ss:Type="Number">6</Data></Cell>
    <Cell><Data ss:Type="Number">6</Data></Cell>
    <Cell><Data ss:Type="Number">1</Data></Cell>
    <Cell><Data ss:Type="String">CATGTCAGGTATCAATTTTGA</Data></Cell>
    <Cell><Data ss:Type="Number">1</Data></Cell>
    <Cell><Data ss:Type="Number">18</Data></Cell>
    <Cell><Data ss:Type="Number">3</Data></Cell>
   </Row>
   <Row ss:AutoFitHeight="0">
    <Cell><Data ss:Type="Number">1253</Data></Cell>
    <Cell><Data ss:Type="Number">25</Data></Cell>
    <Cell><Data ss:Type="Number">4</Data></Cell>
    <Cell><Data ss:Type="String">CATGTGTTTTCGGTAATGGTT</Data></Cell>
    <Cell><Data ss:Type="Number">1</Data></Cell>
    <Cell><Data ss:Type="Number">25</Data></Cell>
    <Cell><Data ss:Type="Number">4</Data></Cell>
   </Row>
   <Row ss:AutoFitHeight="0">
    <Cell><Data ss:Type="Number">1254</Data></Cell>
    <Cell><Data ss:Type="Number">9</Data></Cell>
    <Cell><Data ss:Type="Number">1</Data></Cell>
    <Cell><Data ss:Type="String">CATGTCACTCTTGCCGTGCGT</Data></Cell>
    <Cell><Data ss:Type="Number">1</Data></Cell>
    <Cell><Data ss:Type="Number">9</Data></Cell>
    <Cell><Data ss:Type="Number">1</Data></Cell>
   </Row>
   <Row ss:AutoFitHeight="0">
    <Cell><Data ss:Type="Number">1261</Data></Cell>
    <Cell><Data ss:Type="Number">2</Data></Cell>
    <Cell><Data ss:Type="Number">1</Data></Cell>
    <Cell><Data ss:Type="String">CATGGTGATGGGATATAGACT</Data></Cell>
    <Cell><Data ss:Type="Number">1</Data></Cell>
    <Cell><Data ss:Type="Number">2</Data></Cell>
    <Cell><Data ss:Type="Number">1</Data></Cell>
   </Row>
   <Row ss:AutoFitHeight="0">
    <Cell><Data ss:Type="Number">1262</Data></Cell>
    <Cell><Data ss:Type="Number">113</Data></Cell>
    <Cell><Data ss:Type="Number">16</Data></Cell>
    <Cell><Data ss:Type="String">CATGTAATTTACTTTTTTTTT</Data></Cell>
    <Cell><Data ss:Type="Number">3</Data></Cell>
    <Cell><Data ss:Type="Number">17</Data></Cell>
    <Cell><Data ss:Type="Number">2</Data></Cell>
    <Cell><Data ss:Type="String">CATGAAGATTAGTGTTAAAGG</Data></Cell>
    <Cell><Data ss:Type="Number">1</Data></Cell>
    <Cell><Data ss:Type="Number">45</Data></Cell>
    <Cell><Data ss:Type="Number">7</Data></Cell>
    <Cell><Data ss:Type="String">CATGTAATTTACTTTTTTTTC</Data></Cell>
    <Cell><Data ss:Type="Number">3</Data></Cell>
    <Cell><Data ss:Type="Number">51</Data></Cell>
    <Cell><Data ss:Type="Number">7</Data></Cell>
   </Row>
   <Row ss:AutoFitHeight="0">
    <Cell><Data ss:Type="Number">1263</Data></Cell>
    <Cell><Data ss:Type="Number">20</Data></Cell>
    <Cell><Data ss:Type="Number">3</Data></Cell>
    <Cell><Data ss:Type="String">CATGTGGATACACTACTCAAT</Data></Cell>
    <Cell><Data ss:Type="Number">2</Data></Cell>
    <Cell><Data ss:Type="Number">4</Data></Cell>
    <Cell><Data ss:Type="Number">1</Data></Cell>
    <Cell><Data ss:Type="String">CATGCTTGCAGCTAACATTAA</Data></Cell>
    <Cell><Data ss:Type="Number">3</Data></Cell>
    <Cell><Data ss:Type="Number">5</Data></Cell>
    <Cell><Data ss:Type="Number">1</Data></Cell>
    <Cell><Data ss:Type="String">CATGTATGTGATCTGTTTAAT</Data></Cell>
    <Cell><Data ss:Type="Number">1</Data></Cell>
    <Cell><Data ss:Type="Number">11</Data></Cell>
    <Cell><Data ss:Type="Number">2</Data></Cell>
   </Row>
   <Row ss:AutoFitHeight="0">
    <Cell><Data ss:Type="Number">1267</Data></Cell>
    <Cell><Data ss:Type="Number">175</Data></Cell>
    <Cell><Data ss:Type="Number">25</Data></Cell>
    <Cell><Data ss:Type="String">CATGGCATTATGTTGTAATGG</Data></Cell>
    <Cell><Data ss:Type="Number">1</Data></Cell>
    <Cell><Data ss:Type="Number">175</Data></Cell>
    <Cell><Data ss:Type="Number">25</Data></Cell>
   </Row>
   <Row ss:AutoFitHeight="0">
    <Cell><Data ss:Type="Number">1281</Data></Cell>
    <Cell><Data ss:Type="Number">70</Data></Cell>
    <Cell><Data ss:Type="Number">10</Data></Cell>
    <Cell><Data ss:Type="String">CATGGAGACACTGCTTGGAGT</Data></Cell>
    <Cell><Data ss:Type="Number">1</Data></Cell>
    <Cell><Data ss:Type="Number">17</Data></Cell>
    <Cell><Data ss:Type="Number">2</Data></Cell>
    <Cell><Data ss:Type="String">CATGGGAAAACGCAGTCTGAT</Data></Cell>
    <Cell><Data ss:Type="Number">3</Data></Cell>
    <Cell><Data ss:Type="Number">26</Data></Cell>
    <Cell><Data ss:Type="Number">4</Data></Cell>
    <Cell><Data ss:Type="String">CATGACAACCGAATCAGTATA</Data></Cell>
    <Cell><Data ss:Type="Number">2</Data></Cell>
    <Cell><Data ss:Type="Number">27</Data></Cell>
    <Cell><Data ss:Type="Number">4</Data></Cell>
   </Row>
   <Row ss:AutoFitHeight="0">
    <Cell><Data ss:Type="Number">1299</Data></Cell>
    <Cell><Data ss:Type="Number">121</Data></Cell>
    <Cell><Data ss:Type="Number">18</Data></Cell>
    <Cell><Data ss:Type="String">CATGCAAAAGCAAATAAGGGC</Data></Cell>
    <Cell><Data ss:Type="Number">1</Data></Cell>
    <Cell><Data ss:Type="Number">121</Data></Cell>
    <Cell><Data ss:Type="Number">18</Data></Cell>
   </Row>
   <Row ss:AutoFitHeight="0">
    <Cell><Data ss:Type="Number">1302</Data></Cell>
    <Cell><Data ss:Type="Number">10</Data></Cell>
    <Cell><Data ss:Type="Number">1</Data></Cell>
    <Cell><Data ss:Type="String">CATGAAAGAGATCTTCTGGGT</Data></Cell>
    <Cell><Data ss:Type="Number">1</Data></Cell>
    <Cell><Data ss:Type="Number">10</Data></Cell>
    <Cell><Data ss:Type="Number">1</Data></Cell>
   </Row>
   <Row ss:AutoFitHeight="0">
    <Cell><Data ss:Type="Number">1306</Data></Cell>
    <Cell><Data ss:Type="Number">206</Data></Cell>
    <Cell><Data ss:Type="Number">30</Data></Cell>
    <Cell><Data ss:Type="String">CATGTTTATGTTGGAGAATAT</Data></Cell>
    <Cell><Data ss:Type="Number">1</Data></Cell>
    <Cell><Data ss:Type="Number">206</Data></Cell>
    <Cell><Data ss:Type="Number">30</Data></Cell>
   </Row>
   <Row ss:AutoFitHeight="0">
    <Cell><Data ss:Type="Number">1311</Data></Cell>
    <Cell><Data ss:Type="Number">112</Data></Cell>
    <Cell><Data ss:Type="Number">16</Data></Cell>
    <Cell><Data ss:Type="String">CATGTCAGATTCAAAGTATAG</Data></Cell>
    <Cell><Data ss:Type="Number">1</Data></Cell>
    <Cell><Data ss:Type="Number">112</Data></Cell>
    <Cell><Data ss:Type="Number">16</Data></Cell>
   </Row>
   <Row ss:AutoFitHeight="0">
    <Cell><Data ss:Type="Number">1325</Data></Cell>
    <Cell><Data ss:Type="Number">46</Data></Cell>
    <Cell><Data ss:Type="Number">7</Data></Cell>
    <Cell><Data ss:Type="String">CATGGTCTATATGGATGAGTC</Data></Cell>
    <Cell><Data ss:Type="Number">4</Data></Cell>
    <Cell><Data ss:Type="Number">4</Data></Cell>
    <Cell><Data ss:Type="Number">1</Data></Cell>
    <Cell><Data ss:Type="String">CATGAGGAAATAAATGCTGAA</Data></Cell>
    <Cell><Data ss:Type="Number">1</Data></Cell>
    <Cell><Data ss:Type="Number">4</Data></Cell>
    <Cell><Data ss:Type="Number">1</Data></Cell>
    <Cell><Data ss:Type="String">CATGCTTAAGAGTGCAGTGGA</Data></Cell>
    <Cell><Data ss:Type="Number">3</Data></Cell>
    <Cell><Data ss:Type="Number">5</Data></Cell>
    <Cell><Data ss:Type="Number">1</Data></Cell>
    <Cell><Data ss:Type="String">CATGCCATGAGGAAATAAATG</Data></Cell>
    <Cell><Data ss:Type="Number">2</Data></Cell>
    <Cell><Data ss:Type="Number">6</Data></Cell>
    <Cell><Data ss:Type="Number">1</Data></Cell>
    <Cell><Data ss:Type="String">CATGTCAAGACTTTCATCTAA</Data></Cell>
    <Cell><Data ss:Type="Number">5</Data></Cell>
    <Cell><Data ss:Type="Number">27</Data></Cell>
    <Cell><Data ss:Type="Number">4</Data></Cell>
   </Row>
   <Row ss:AutoFitHeight="0">
    <Cell><Data ss:Type="Number">1326</Data></Cell>
    <Cell><Data ss:Type="Number">88</Data></Cell>
    <Cell><Data ss:Type="Number">13</Data></Cell>
    <Cell><Data ss:Type="String">CATGATTCCCCAGACAAGGTT</Data></Cell>
    <Cell><Data ss:Type="Number">2</Data></Cell>
    <Cell><Data ss:Type="Number">7</Data></Cell>
    <Cell><Data ss:Type="Number">1</Data></Cell>
    <Cell><Data ss:Type="String">CATGGTTGGAGTCTAGAAGCT</Data></Cell>
    <Cell><Data ss:Type="Number">1</Data></Cell>
    <Cell><Data ss:Type="Number">38</Data></Cell>
    <Cell><Data ss:Type="Number">6</Data></Cell>
    <Cell><Data ss:Type="String">CATGTAAGCTTTTAGAACTGG</Data></Cell>
    <Cell><Data ss:Type="Number">3</Data></Cell>
    <Cell><Data ss:Type="Number">43</Data></Cell>
    <Cell><Data ss:Type="Number">6</Data></Cell>
   </Row>
   <Row ss:AutoFitHeight="0">
    <Cell><Data ss:Type="Number">1327</Data></Cell>
    <Cell><Data ss:Type="Number">231</Data></Cell>
    <Cell><Data ss:Type="Number">34</Data></Cell>
    <Cell><Data ss:Type="String">CATGAACATTTTACTTGTATT</Data></Cell>
    <Cell><Data ss:Type="Number">1</Data></Cell>
    <Cell><Data ss:Type="Number">229</Data></Cell>
    <Cell><Data ss:Type="Number">33</Data></Cell>
    <Cell><Data ss:Type="String">CATGAACATTTTAATTGTATT</Data></Cell>
    <Cell><Data ss:Type="Number">1</Data></Cell>
    <Cell><Data ss:Type="Number">2</Data></Cell>
    <Cell><Data ss:Type="Number">1</Data></Cell>
   </Row>
   <Row ss:AutoFitHeight="0">
    <Cell><Data ss:Type="Number">1353</Data></Cell>
    <Cell><Data ss:Type="Number">47</Data></Cell>
    <Cell><Data ss:Type="Number">7</Data></Cell>
    <Cell><Data ss:Type="String">CATGCCTGCTGATTAAAGAAT</Data></Cell>
    <Cell><Data ss:Type="Number">2</Data></Cell>
    <Cell><Data ss:Type="Number">8</Data></Cell>
    <Cell><Data ss:Type="Number">1</Data></Cell>
    <Cell><Data ss:Type="String">CATGGCAGAGCAAAGTTGTTG</Data></Cell>
    <Cell><Data ss:Type="Number">4</Data></Cell>
    <Cell><Data ss:Type="Number">3</Data></Cell>
    <Cell><Data ss:Type="Number">1</Data></Cell>
    <Cell><Data ss:Type="String">CATGCATGCCTGCAGATTAAA</Data></Cell>
    <Cell><Data ss:Type="Number">3</Data></Cell>
    <Cell><Data ss:Type="Number">7</Data></Cell>
    <Cell><Data ss:Type="Number">1</Data></Cell>
    <Cell><Data ss:Type="String">CATGCCTGCAGATTAAAGAAT</Data></Cell>
    <Cell><Data ss:Type="Number">2</Data></Cell>
    <Cell><Data ss:Type="Number">29</Data></Cell>
    <Cell><Data ss:Type="Number">4</Data></Cell>
   </Row>
   <Row ss:AutoFitHeight="0">
    <Cell><Data ss:Type="Number">1380</Data></Cell>
    <Cell><Data ss:Type="Number">48</Data></Cell>
    <Cell><Data ss:Type="Number">7</Data></Cell>
    <Cell><Data ss:Type="String">CATGCACATCATTTCGTCAAT</Data></Cell>
    <Cell><Data ss:Type="Number">1</Data></Cell>
    <Cell><Data ss:Type="Number">48</Data></Cell>
    <Cell><Data ss:Type="Number">7</Data></Cell>
   </Row>
   <Row ss:AutoFitHeight="0">
    <Cell><Data ss:Type="Number">1389</Data></Cell>
    <Cell><Data ss:Type="Number">50</Data></Cell>
    <Cell><Data ss:Type="Number">7</Data></Cell>
    <Cell><Data ss:Type="String">CATGTGTTGGACGTTTAGTGT</Data></Cell>
    <Cell><Data ss:Type="Number">1</Data></Cell>
    <Cell><Data ss:Type="Number">50</Data></Cell>
    <Cell><Data ss:Type="Number">7</Data></Cell>
   </Row>
   <Row ss:AutoFitHeight="0">
    <Cell><Data ss:Type="Number">1397</Data></Cell>
    <Cell><Data ss:Type="Number">132</Data></Cell>
    <Cell><Data ss:Type="Number">19</Data></Cell>
    <Cell><Data ss:Type="String">CATGGCTGTTGCTCCAGATCC</Data></Cell>
    <Cell><Data ss:Type="Number">2</Data></Cell>
    <Cell><Data ss:Type="Number">3</Data></Cell>
    <Cell><Data ss:Type="Number">1</Data></Cell>
    <Cell><Data ss:Type="String">CATGTACATGGCTGTTGCTCC</Data></Cell>
    <Cell><Data ss:Type="Number">3</Data></Cell>
    <Cell><Data ss:Type="Number">8</Data></Cell>
    <Cell><Data ss:Type="Number">1</Data></Cell>
    <Cell><Data ss:Type="String">CATGGTCTCTAATGTATGAAT</Data></Cell>
    <Cell><Data ss:Type="Number">1</Data></Cell>
    <Cell><Data ss:Type="Number">121</Data></Cell>
    <Cell><Data ss:Type="Number">18</Data></Cell>
   </Row>
   <Row ss:AutoFitHeight="0">
    <Cell><Data ss:Type="Number">1400</Data></Cell>
    <Cell><Data ss:Type="Number">4</Data></Cell>
    <Cell><Data ss:Type="Number">1</Data></Cell>
    <Cell><Data ss:Type="String">CATGGACTCTTCTGGAAAGTT</Data></Cell>
    <Cell><Data ss:Type="Number">3</Data></Cell>
    <Cell><Data ss:Type="Number">4</Data></Cell>
    <Cell><Data ss:Type="Number">1</Data></Cell>
   </Row>
   <Row ss:AutoFitHeight="0">
    <Cell><Data ss:Type="Number">1433</Data></Cell>
    <Cell><Data ss:Type="Number">67</Data></Cell>
    <Cell><Data ss:Type="Number">10</Data></Cell>
    <Cell><Data ss:Type="String">CATGTTTAGGGAAATAAGCCG</Data></Cell>
    <Cell><Data ss:Type="Number">4</Data></Cell>
    <Cell><Data ss:Type="Number">2</Data></Cell>
    <Cell><Data ss:Type="Number">1</Data></Cell>
    <Cell><Data ss:Type="String">CATGCAGAAACTTACTGTCAT</Data></Cell>
    <Cell><Data ss:Type="Number">2</Data></Cell>
    <Cell><Data ss:Type="Number">60</Data></Cell>
    <Cell><Data ss:Type="Number">9</Data></Cell>
    <Cell><Data ss:Type="String">CATGCAGAAACTTACTGTCAA</Data></Cell>
    <Cell><Data ss:Type="Number">2</Data></Cell>
    <Cell><Data ss:Type="Number">5</Data></Cell>
    <Cell><Data ss:Type="Number">1</Data></Cell>
   </Row>
   <Row ss:AutoFitHeight="0">
    <Cell><Data ss:Type="Number">1454</Data></Cell>
    <Cell><Data ss:Type="Number">37</Data></Cell>
    <Cell><Data ss:Type="Number">5</Data></Cell>
    <Cell><Data ss:Type="String">CATGTATAAATTTATAGGAGT</Data></Cell>
    <Cell><Data ss:Type="Number">1</Data></Cell>
    <Cell><Data ss:Type="Number">17</Data></Cell>
    <Cell><Data ss:Type="Number">2</Data></Cell>
    <Cell><Data ss:Type="String">CATGTTTTGGCTGTTTATCCA</Data></Cell>
    <Cell><Data ss:Type="Number">2</Data></Cell>
    <Cell><Data ss:Type="Number">20</Data></Cell>
    <Cell><Data ss:Type="Number">3</Data></Cell>
   </Row>
   <Row ss:AutoFitHeight="0">
    <Cell><Data ss:Type="Number">1467</Data></Cell>
    <Cell><Data ss:Type="Number">13</Data></Cell>
    <Cell><Data ss:Type="Number">2</Data></Cell>
    <Cell><Data ss:Type="String">CATGCTTAGGTCACTCCAGTC</Data></Cell>
    <Cell><Data ss:Type="Number">1</Data></Cell>
    <Cell><Data ss:Type="Number">7</Data></Cell>
    <Cell><Data ss:Type="Number">1</Data></Cell>
    <Cell><Data ss:Type="String">CATGCGTAGGTCACTCCAGTC</Data></Cell>
    <Cell><Data ss:Type="Number">1</Data></Cell>
    <Cell><Data ss:Type="Number">6</Data></Cell>
    <Cell><Data ss:Type="Number">1</Data></Cell>
   </Row>
   <Row ss:AutoFitHeight="0">
    <Cell><Data ss:Type="Number">1472</Data></Cell>
    <Cell><Data ss:Type="Number">2</Data></Cell>
    <Cell><Data ss:Type="Number">1</Data></Cell>
    <Cell><Data ss:Type="String">CATGCAGATAGATTAATTTGT</Data></Cell>
    <Cell><Data ss:Type="Number">1</Data></Cell>
    <Cell><Data ss:Type="Number">2</Data></Cell>
    <Cell><Data ss:Type="Number">1</Data></Cell>
   </Row>
   <Row ss:AutoFitHeight="0">
    <Cell><Data ss:Type="Number">1473</Data></Cell>
    <Cell><Data ss:Type="Number">104</Data></Cell>
    <Cell><Data ss:Type="Number">15</Data></Cell>
    <Cell><Data ss:Type="String">CATGATTACAAATGGAGTTGA</Data></Cell>
    <Cell><Data ss:Type="Number">1</Data></Cell>
    <Cell><Data ss:Type="Number">40</Data></Cell>
    <Cell><Data ss:Type="Number">6</Data></Cell>
    <Cell><Data ss:Type="String">CATGCTCATTCCAAAAGAACT</Data></Cell>
    <Cell><Data ss:Type="Number">2</Data></Cell>
    <Cell><Data ss:Type="Number">64</Data></Cell>
    <Cell><Data ss:Type="Number">9</Data></Cell>
   </Row>
   <Row ss:AutoFitHeight="0">
    <Cell><Data ss:Type="Number">1479</Data></Cell>
    <Cell><Data ss:Type="Number">89</Data></Cell>
    <Cell><Data ss:Type="Number">13</Data></Cell>
    <Cell><Data ss:Type="String">CATGAAATAGAGATAGTAAGT</Data></Cell>
    <Cell><Data ss:Type="Number">1</Data></Cell>
    <Cell><Data ss:Type="Number">8</Data></Cell>
    <Cell><Data ss:Type="Number">1</Data></Cell>
    <Cell><Data ss:Type="String">CATGGAAAAGAAATAGGATGT</Data></Cell>
    <Cell><Data ss:Type="Number">2</Data></Cell>
    <Cell><Data ss:Type="Number">81</Data></Cell>
    <Cell><Data ss:Type="Number">12</Data></Cell>
   </Row>
   <Row ss:AutoFitHeight="0">
    <Cell><Data ss:Type="Number">1491</Data></Cell>
    <Cell><Data ss:Type="Number">44</Data></Cell>
    <Cell><Data ss:Type="Number">6</Data></Cell>
    <Cell><Data ss:Type="String">CATGTGATCTGGTTTGTTATT</Data></Cell>
    <Cell><Data ss:Type="Number">1</Data></Cell>
    <Cell><Data ss:Type="Number">40</Data></Cell>
    <Cell><Data ss:Type="Number">6</Data></Cell>
    <Cell><Data ss:Type="String">CATGCGATCTGGTTTGTTATT</Data></Cell>
    <Cell><Data ss:Type="Number">1</Data></Cell>
    <Cell><Data ss:Type="Number">4</Data></Cell>
    <Cell><Data ss:Type="Number">1</Data></Cell>
   </Row>
   <Row ss:AutoFitHeight="0">
    <Cell><Data ss:Type="Number">1498</Data></Cell>
    <Cell><Data ss:Type="Number">10</Data></Cell>
    <Cell><Data ss:Type="Number">1</Data></Cell>
    <Cell><Data ss:Type="String">CATGTAAATGACTGGAATCAA</Data></Cell>
    <Cell><Data ss:Type="Number">1</Data></Cell>
    <Cell><Data ss:Type="Number">10</Data></Cell>
    <Cell><Data ss:Type="Number">1</Data></Cell>
   </Row>
   <Row ss:AutoFitHeight="0">
    <Cell><Data ss:Type="Number">1508</Data></Cell>
    <Cell><Data ss:Type="Number">11</Data></Cell>
    <Cell><Data ss:Type="Number">2</Data></Cell>
    <Cell><Data ss:Type="String">CATGAATTTTGTACCGGCATT</Data></Cell>
    <Cell><Data ss:Type="Number">1</Data></Cell>
    <Cell><Data ss:Type="Number">11</Data></Cell>
    <Cell><Data ss:Type="Number">2</Data></Cell>
   </Row>
   <Row ss:AutoFitHeight="0">
    <Cell><Data ss:Type="Number">1511</Data></Cell>
    <Cell><Data ss:Type="Number">788</Data></Cell>
    <Cell><Data ss:Type="Number">115</Data></Cell>
    <Cell><Data ss:Type="String">CATGATGGTGTTCGTTTTGGC</Data></Cell>
    <Cell><Data ss:Type="Number">1</Data></Cell>
    <Cell><Data ss:Type="Number">777</Data></Cell>
    <Cell><Data ss:Type="Number">113</Data></Cell>
    <Cell><Data ss:Type="String">CATGATGGTGTTCGTTTTTGC</Data></Cell>
    <Cell><Data ss:Type="Number">1</Data></Cell>
    <Cell><Data ss:Type="Number">2</Data></Cell>
    <Cell><Data ss:Type="Number">1</Data></Cell>
    <Cell><Data ss:Type="String">CATGATGGTGTTCGTTTTGTC</Data></Cell>
    <Cell><Data ss:Type="Number">1</Data></Cell>
    <Cell><Data ss:Type="Number">2</Data></Cell>
    <Cell><Data ss:Type="Number">1</Data></Cell>
    <Cell><Data ss:Type="String">CATGATGGTGTTCGTTTTGGA</Data></Cell>
    <Cell><Data ss:Type="Number">1</Data></Cell>
    <Cell><Data ss:Type="Number">2</Data></Cell>
    <Cell><Data ss:Type="Number">1</Data></Cell>
    <Cell><Data ss:Type="String">CATGATGGGGTTCGTTTTGGC</Data></Cell>
    <Cell><Data ss:Type="Number">1</Data></Cell>
    <Cell><Data ss:Type="Number">5</Data></Cell>
    <Cell><Data ss:Type="Number">1</Data></Cell>
   </Row>
   <Row ss:AutoFitHeight="0">
    <Cell><Data ss:Type="Number">1518</Data></Cell>
    <Cell><Data ss:Type="Number">286</Data></Cell>
    <Cell><Data ss:Type="Number">42</Data></Cell>
    <Cell><Data ss:Type="String">CATGCAAGTTAGCAGCCGCTT</Data></Cell>
    <Cell><Data ss:Type="Number">1</Data></Cell>
    <Cell><Data ss:Type="Number">286</Data></Cell>
    <Cell><Data ss:Type="Number">42</Data></Cell>
   </Row>
   <Row ss:AutoFitHeight="0">
    <Cell><Data ss:Type="Number">1529</Data></Cell>
    <Cell><Data ss:Type="Number">5</Data></Cell>
    <Cell><Data ss:Type="Number">1</Data></Cell>
    <Cell><Data ss:Type="String">CATGGTTTCAGTGGATTAAAG</Data></Cell>
    <Cell><Data ss:Type="Number">1</Data></Cell>
    <Cell><Data ss:Type="Number">5</Data></Cell>
    <Cell><Data ss:Type="Number">1</Data></Cell>
   </Row>
   <Row ss:AutoFitHeight="0">
    <Cell><Data ss:Type="Number">1534</Data></Cell>
    <Cell><Data ss:Type="Number">26</Data></Cell>
    <Cell><Data ss:Type="Number">4</Data></Cell>
    <Cell><Data ss:Type="String">CATGCTGGCTTTTTATCGAAC</Data></Cell>
    <Cell><Data ss:Type="Number">1</Data></Cell>
    <Cell><Data ss:Type="Number">26</Data></Cell>
    <Cell><Data ss:Type="Number">4</Data></Cell>
   </Row>
   <Row ss:AutoFitHeight="0">
    <Cell><Data ss:Type="Number">165</Data></Cell>
    <Cell><Data ss:Type="Number">2</Data></Cell>
    <Cell><Data ss:Type="Number">1</Data></Cell>
    <Cell><Data ss:Type="String">CATGGAAGAGGCACCTCCAGA</Data></Cell>
    <Cell><Data ss:Type="Number">1</Data></Cell>
    <Cell><Data ss:Type="Number">2</Data></Cell>
    <Cell><Data ss:Type="Number">1</Data></Cell>
   </Row>
   <Row ss:AutoFitHeight="0">
    <Cell><Data ss:Type="Number">171</Data></Cell>
    <Cell><Data ss:Type="Number">31</Data></Cell>
    <Cell><Data ss:Type="Number">5</Data></Cell>
    <Cell><Data ss:Type="String">CATGGAGTCAGGATTTTGTTT</Data></Cell>
    <Cell><Data ss:Type="Number">1</Data></Cell>
    <Cell><Data ss:Type="Number">31</Data></Cell>
    <Cell><Data ss:Type="Number">5</Data></Cell>
   </Row>
   <Row ss:AutoFitHeight="0">
    <Cell><Data ss:Type="Number">177</Data></Cell>
    <Cell><Data ss:Type="Number">14</Data></Cell>
    <Cell><Data ss:Type="Number">2</Data></Cell>
    <Cell><Data ss:Type="String">CATGTGATCATTCTTAGTATA</Data></Cell>
    <Cell><Data ss:Type="Number">1</Data></Cell>
    <Cell><Data ss:Type="Number">14</Data></Cell>
    <Cell><Data ss:Type="Number">2</Data></Cell>
   </Row>
   <Row ss:AutoFitHeight="0">
    <Cell><Data ss:Type="Number">195</Data></Cell>
    <Cell><Data ss:Type="Number">134</Data></Cell>
    <Cell><Data ss:Type="Number">19</Data></Cell>
    <Cell><Data ss:Type="String">CATGTTTTGACTTTTGGGTTT</Data></Cell>
    <Cell><Data ss:Type="Number">1</Data></Cell>
    <Cell><Data ss:Type="Number">134</Data></Cell>
    <Cell><Data ss:Type="Number">19</Data></Cell>
   </Row>
   <Row ss:AutoFitHeight="0">
    <Cell><Data ss:Type="Number">226</Data></Cell>
    <Cell><Data ss:Type="Number">5</Data></Cell>
    <Cell><Data ss:Type="Number">1</Data></Cell>
    <Cell><Data ss:Type="String">CATGCTCTGAGGGCTTAATTG</Data></Cell>
    <Cell><Data ss:Type="Number">1</Data></Cell>
    <Cell><Data ss:Type="Number">5</Data></Cell>
    <Cell><Data ss:Type="Number">1</Data></Cell>
   </Row>
   <Row ss:AutoFitHeight="0">
    <Cell><Data ss:Type="Number">274</Data></Cell>
    <Cell><Data ss:Type="Number">1227</Data></Cell>
    <Cell><Data ss:Type="Number">178</Data></Cell>
    <Cell><Data ss:Type="String">CATGCTGTTTTCGCATAGTAG</Data></Cell>
    <Cell><Data ss:Type="Number">1</Data></Cell>
    <Cell><Data ss:Type="Number">1211</Data></Cell>
    <Cell><Data ss:Type="Number">176</Data></Cell>
    <Cell><Data ss:Type="String">CATGCTGTTTTCGCATAGTCG</Data></Cell>
    <Cell><Data ss:Type="Number">1</Data></Cell>
    <Cell><Data ss:Type="Number">2</Data></Cell>
    <Cell><Data ss:Type="Number">1</Data></Cell>
    <Cell><Data ss:Type="String">CATGTTGTTTTCGCATAGTAG</Data></Cell>
    <Cell><Data ss:Type="Number">1</Data></Cell>
    <Cell><Data ss:Type="Number">2</Data></Cell>
    <Cell><Data ss:Type="Number">1</Data></Cell>
    <Cell><Data ss:Type="String">CATGCTGGTTTCGCATAGTAG</Data></Cell>
    <Cell><Data ss:Type="Number">1</Data></Cell>
    <Cell><Data ss:Type="Number">5</Data></Cell>
    <Cell><Data ss:Type="Number">1</Data></Cell>
    <Cell><Data ss:Type="String">CATGCTGTTTTCGAATAGTAG</Data></Cell>
    <Cell><Data ss:Type="Number">1</Data></Cell>
    <Cell><Data ss:Type="Number">7</Data></Cell>
    <Cell><Data ss:Type="Number">1</Data></Cell>
   </Row>
   <Row ss:AutoFitHeight="0">
    <Cell><Data ss:Type="Number">287</Data></Cell>
    <Cell><Data ss:Type="Number">8</Data></Cell>
    <Cell><Data ss:Type="Number">1</Data></Cell>
    <Cell><Data ss:Type="String">CATGGCCAATATTATTCACAA</Data></Cell>
    <Cell><Data ss:Type="Number">1</Data></Cell>
    <Cell><Data ss:Type="Number">8</Data></Cell>
    <Cell><Data ss:Type="Number">1</Data></Cell>
   </Row>
   <Row ss:AutoFitHeight="0">
    <Cell><Data ss:Type="Number">338</Data></Cell>
    <Cell><Data ss:Type="Number">796</Data></Cell>
    <Cell><Data ss:Type="Number">116</Data></Cell>
    <Cell><Data ss:Type="String">CATGCATATCCACACCAGTTA</Data></Cell>
    <Cell><Data ss:Type="Number">1</Data></Cell>
    <Cell><Data ss:Type="Number">335</Data></Cell>
    <Cell><Data ss:Type="Number">49</Data></Cell>
    <Cell><Data ss:Type="String">CATGCATATCCACACCAGGTA</Data></Cell>
    <Cell><Data ss:Type="Number">1</Data></Cell>
    <Cell><Data ss:Type="Number">2</Data></Cell>
    <Cell><Data ss:Type="Number">1</Data></Cell>
    <Cell><Data ss:Type="String">CATGCATATCCACACCATTTA</Data></Cell>
    <Cell><Data ss:Type="Number">1</Data></Cell>
    <Cell><Data ss:Type="Number">459</Data></Cell>
    <Cell><Data ss:Type="Number">67</Data></Cell>
   </Row>
   <Row ss:AutoFitHeight="0">
    <Cell><Data ss:Type="Number">339</Data></Cell>
    <Cell><Data ss:Type="Number">917</Data></Cell>
    <Cell><Data ss:Type="Number">133</Data></Cell>
    <Cell><Data ss:Type="String">CATGACGAAAATTTGAAGCAG</Data></Cell>
    <Cell><Data ss:Type="Number">1</Data></Cell>
    <Cell><Data ss:Type="Number">532</Data></Cell>
    <Cell><Data ss:Type="Number">77</Data></Cell>
    <Cell><Data ss:Type="String">CATGAAGAAAATTTGAAGCAG</Data></Cell>
    <Cell><Data ss:Type="Number">1</Data></Cell>
    <Cell><Data ss:Type="Number">5</Data></Cell>
    <Cell><Data ss:Type="Number">1</Data></Cell>
    <Cell><Data ss:Type="String">CATGACGAAAATTGGAAGCAG</Data></Cell>
    <Cell><Data ss:Type="Number">1</Data></Cell>
    <Cell><Data ss:Type="Number">380</Data></Cell>
    <Cell><Data ss:Type="Number">55</Data></Cell>
   </Row>
   <Row ss:AutoFitHeight="0">
    <Cell><Data ss:Type="Number">344</Data></Cell>
    <Cell><Data ss:Type="Number">21</Data></Cell>
    <Cell><Data ss:Type="Number">3</Data></Cell>
    <Cell><Data ss:Type="String">CATGCAGCAGAAGCTGGTGTT</Data></Cell>
    <Cell><Data ss:Type="Number">2</Data></Cell>
    <Cell><Data ss:Type="Number">21</Data></Cell>
    <Cell><Data ss:Type="Number">3</Data></Cell>
   </Row>
   <Row ss:AutoFitHeight="0">
    <Cell><Data ss:Type="Number">373</Data></Cell>
    <Cell><Data ss:Type="Number">452</Data></Cell>
    <Cell><Data ss:Type="Number">66</Data></Cell>
    <Cell><Data ss:Type="String">CATGCTTATTGACTTCTTCAG</Data></Cell>
    <Cell><Data ss:Type="Number">1</Data></Cell>
    <Cell><Data ss:Type="Number">450</Data></Cell>
    <Cell><Data ss:Type="Number">65</Data></Cell>
    <Cell><Data ss:Type="String">CATGCTTACTGACTTCTTCAG</Data></Cell>
    <Cell><Data ss:Type="Number">1</Data></Cell>
    <Cell><Data ss:Type="Number">2</Data></Cell>
    <Cell><Data ss:Type="Number">1</Data></Cell>
   </Row>
   <Row ss:AutoFitHeight="0">
    <Cell><Data ss:Type="Number">376</Data></Cell>
    <Cell><Data ss:Type="Number">23</Data></Cell>
    <Cell><Data ss:Type="Number">3</Data></Cell>
    <Cell><Data ss:Type="String">CATGTGCCTGATGAGAGTGTC</Data></Cell>
    <Cell><Data ss:Type="Number">1</Data></Cell>
    <Cell><Data ss:Type="Number">23</Data></Cell>
    <Cell><Data ss:Type="Number">3</Data></Cell>
   </Row>
   <Row ss:AutoFitHeight="0">
    <Cell><Data ss:Type="Number">396</Data></Cell>
    <Cell><Data ss:Type="Number">24</Data></Cell>
    <Cell><Data ss:Type="Number">3</Data></Cell>
    <Cell><Data ss:Type="String">CATGTCTCAACTGCCGAACAA</Data></Cell>
    <Cell><Data ss:Type="Number">5</Data></Cell>
    <Cell><Data ss:Type="Number">6</Data></Cell>
    <Cell><Data ss:Type="Number">1</Data></Cell>
    <Cell><Data ss:Type="String">CATGTCTCAACTGACGAACAA</Data></Cell>
    <Cell><Data ss:Type="Number">5</Data></Cell>
    <Cell><Data ss:Type="Number">18</Data></Cell>
    <Cell><Data ss:Type="Number">3</Data></Cell>
   </Row>
   <Row ss:AutoFitHeight="0">
    <Cell><Data ss:Type="Number">406</Data></Cell>
    <Cell><Data ss:Type="Number">899</Data></Cell>
    <Cell><Data ss:Type="Number">131</Data></Cell>
    <Cell><Data ss:Type="String">CATGGTATTAGTATTCAATGA</Data></Cell>
    <Cell><Data ss:Type="Number">1</Data></Cell>
    <Cell><Data ss:Type="Number">882</Data></Cell>
    <Cell><Data ss:Type="Number">128</Data></Cell>
    <Cell><Data ss:Type="String">CATGGCATTAGTATTCAATGA</Data></Cell>
    <Cell><Data ss:Type="Number">1</Data></Cell>
    <Cell><Data ss:Type="Number">2</Data></Cell>
    <Cell><Data ss:Type="Number">1</Data></Cell>
    <Cell><Data ss:Type="String">CATGGGATTAGTATTCAATGA</Data></Cell>
    <Cell><Data ss:Type="Number">1</Data></Cell>
    <Cell><Data ss:Type="Number">2</Data></Cell>
    <Cell><Data ss:Type="Number">1</Data></Cell>
    <Cell><Data ss:Type="String">CATGGTATTAGTACTCAATGA</Data></Cell>
    <Cell><Data ss:Type="Number">1</Data></Cell>
    <Cell><Data ss:Type="Number">2</Data></Cell>
    <Cell><Data ss:Type="Number">1</Data></Cell>
    <Cell><Data ss:Type="String">CATGGTATTAGCATTCAATGA</Data></Cell>
    <Cell><Data ss:Type="Number">1</Data></Cell>
    <Cell><Data ss:Type="Number">2</Data></Cell>
    <Cell><Data ss:Type="Number">1</Data></Cell>
    <Cell><Data ss:Type="String">CATGGTATTAGGATTCAATGA</Data></Cell>
    <Cell><Data ss:Type="Number">1</Data></Cell>
    <Cell><Data ss:Type="Number">4</Data></Cell>
    <Cell><Data ss:Type="Number">1</Data></Cell>
    <Cell><Data ss:Type="String">CATGGTGTTAGTATTCAATGA</Data></Cell>
    <Cell><Data ss:Type="Number">1</Data></Cell>
    <Cell><Data ss:Type="Number">5</Data></Cell>
    <Cell><Data ss:Type="Number">1</Data></Cell>
   </Row>
   <Row ss:AutoFitHeight="0">
    <Cell><Data ss:Type="Number">415</Data></Cell>
    <Cell><Data ss:Type="Number">11</Data></Cell>
    <Cell><Data ss:Type="Number">2</Data></Cell>
    <Cell><Data ss:Type="String">CATGGTCATCCCTGCAGCCCC</Data></Cell>
    <Cell><Data ss:Type="Number">1</Data></Cell>
    <Cell><Data ss:Type="Number">11</Data></Cell>
    <Cell><Data ss:Type="Number">2</Data></Cell>
   </Row>
   <Row ss:AutoFitHeight="0">
    <Cell><Data ss:Type="Number">419</Data></Cell>
    <Cell><Data ss:Type="Number">10</Data></Cell>
    <Cell><Data ss:Type="Number">1</Data></Cell>
    <Cell><Data ss:Type="String">CATGAACACCTTAAGAAAATA</Data></Cell>
    <Cell><Data ss:Type="Number">2</Data></Cell>
    <Cell><Data ss:Type="Number">2</Data></Cell>
    <Cell><Data ss:Type="Number">1</Data></Cell>
    <Cell><Data ss:Type="String">CATGTAATCCAAAGTGTCATT</Data></Cell>
    <Cell><Data ss:Type="Number">1</Data></Cell>
    <Cell><Data ss:Type="Number">8</Data></Cell>
    <Cell><Data ss:Type="Number">1</Data></Cell>
   </Row>
   <Row ss:AutoFitHeight="0">
    <Cell><Data ss:Type="Number">424</Data></Cell>
    <Cell><Data ss:Type="Number">37</Data></Cell>
    <Cell><Data ss:Type="Number">5</Data></Cell>
    <Cell><Data ss:Type="String">CATGATTATTGATTTAAGTTT</Data></Cell>
    <Cell><Data ss:Type="Number">1</Data></Cell>
    <Cell><Data ss:Type="Number">15</Data></Cell>
    <Cell><Data ss:Type="Number">2</Data></Cell>
    <Cell><Data ss:Type="String">CATGATCGATAGATCATCATT</Data></Cell>
    <Cell><Data ss:Type="Number">2</Data></Cell>
    <Cell><Data ss:Type="Number">22</Data></Cell>
    <Cell><Data ss:Type="Number">3</Data></Cell>
   </Row>
   <Row ss:AutoFitHeight="0">
    <Cell><Data ss:Type="Number">426</Data></Cell>
    <Cell><Data ss:Type="Number">68</Data></Cell>
    <Cell><Data ss:Type="Number">10</Data></Cell>
    <Cell><Data ss:Type="String">CATGTATGAAATTTCATTGAA</Data></Cell>
    <Cell><Data ss:Type="Number">1</Data></Cell>
    <Cell><Data ss:Type="Number">68</Data></Cell>
    <Cell><Data ss:Type="Number">10</Data></Cell>
   </Row>
   <Row ss:AutoFitHeight="0">
    <Cell><Data ss:Type="Number">434</Data></Cell>
    <Cell><Data ss:Type="Number">7</Data></Cell>
    <Cell><Data ss:Type="Number">1</Data></Cell>
    <Cell><Data ss:Type="String">CATGGTAGGGTTTGGCTTATT</Data></Cell>
    <Cell><Data ss:Type="Number">1</Data></Cell>
    <Cell><Data ss:Type="Number">7</Data></Cell>
    <Cell><Data ss:Type="Number">1</Data></Cell>
   </Row>
   <Row ss:AutoFitHeight="0">
    <Cell><Data ss:Type="Number">450</Data></Cell>
    <Cell><Data ss:Type="Number">9</Data></Cell>
    <Cell><Data ss:Type="Number">1</Data></Cell>
    <Cell><Data ss:Type="String">CATGGCTGCCATTGTTGGAAC</Data></Cell>
    <Cell><Data ss:Type="Number">1</Data></Cell>
    <Cell><Data ss:Type="Number">4</Data></Cell>
    <Cell><Data ss:Type="Number">1</Data></Cell>
    <Cell><Data ss:Type="String">CATGGCTGCCATTGTTGGGAC</Data></Cell>
    <Cell><Data ss:Type="Number">1</Data></Cell>
    <Cell><Data ss:Type="Number">5</Data></Cell>
    <Cell><Data ss:Type="Number">1</Data></Cell>
   </Row>
   <Row ss:AutoFitHeight="0">
    <Cell><Data ss:Type="Number">451</Data></Cell>
    <Cell><Data ss:Type="Number">19</Data></Cell>
    <Cell><Data ss:Type="Number">3</Data></Cell>
    <Cell><Data ss:Type="String">CATGCTACCTATCTACATCTG</Data></Cell>
    <Cell><Data ss:Type="Number">1</Data></Cell>
    <Cell><Data ss:Type="Number">19</Data></Cell>
    <Cell><Data ss:Type="Number">3</Data></Cell>
   </Row>
   <Row ss:AutoFitHeight="0">
    <Cell><Data ss:Type="Number">471</Data></Cell>
    <Cell><Data ss:Type="Number">2</Data></Cell>
    <Cell><Data ss:Type="Number">1</Data></Cell>
    <Cell><Data ss:Type="String">CATGAATCAAAAATTGGTACG</Data></Cell>
    <Cell><Data ss:Type="Number">6</Data></Cell>
    <Cell><Data ss:Type="Number">2</Data></Cell>
    <Cell><Data ss:Type="Number">1</Data></Cell>
   </Row>
   <Row ss:AutoFitHeight="0">
    <Cell><Data ss:Type="Number">479</Data></Cell>
    <Cell><Data ss:Type="Number">7</Data></Cell>
    <Cell><Data ss:Type="Number">1</Data></Cell>
    <Cell><Data ss:Type="String">CATGTTATTTGTTATCGAACA</Data></Cell>
    <Cell><Data ss:Type="Number">1</Data></Cell>
    <Cell><Data ss:Type="Number">3</Data></Cell>
    <Cell><Data ss:Type="Number">1</Data></Cell>
    <Cell><Data ss:Type="String">CATGTTATTTGTTATTGAACA</Data></Cell>
    <Cell><Data ss:Type="Number">1</Data></Cell>
    <Cell><Data ss:Type="Number">4</Data></Cell>
    <Cell><Data ss:Type="Number">1</Data></Cell>
   </Row>
   <Row ss:AutoFitHeight="0">
    <Cell><Data ss:Type="Number">483</Data></Cell>
    <Cell><Data ss:Type="Number">53</Data></Cell>
    <Cell><Data ss:Type="Number">8</Data></Cell>
    <Cell><Data ss:Type="String">CATGGTTTTTTATATTGGTTT</Data></Cell>
    <Cell><Data ss:Type="Number">1</Data></Cell>
    <Cell><Data ss:Type="Number">53</Data></Cell>
    <Cell><Data ss:Type="Number">8</Data></Cell>
   </Row>
   <Row ss:AutoFitHeight="0">
    <Cell><Data ss:Type="Number">496</Data></Cell>
    <Cell><Data ss:Type="Number">60</Data></Cell>
    <Cell><Data ss:Type="Number">9</Data></Cell>
    <Cell><Data ss:Type="String">CATGATCACTTCAACAGTTGG</Data></Cell>
    <Cell><Data ss:Type="Number">1</Data></Cell>
    <Cell><Data ss:Type="Number">60</Data></Cell>
    <Cell><Data ss:Type="Number">9</Data></Cell>
   </Row>
   <Row ss:AutoFitHeight="0">
    <Cell><Data ss:Type="Number">520</Data></Cell>
    <Cell><Data ss:Type="Number">6</Data></Cell>
    <Cell><Data ss:Type="Number">1</Data></Cell>
    <Cell><Data ss:Type="String">CATGCTTAAATTGGAGAATTG</Data></Cell>
    <Cell><Data ss:Type="Number">1</Data></Cell>
    <Cell><Data ss:Type="Number">2</Data></Cell>
    <Cell><Data ss:Type="Number">1</Data></Cell>
    <Cell><Data ss:Type="String">CATGCTTAAATTGGAGAATTA</Data></Cell>
    <Cell><Data ss:Type="Number">1</Data></Cell>
    <Cell><Data ss:Type="Number">4</Data></Cell>
    <Cell><Data ss:Type="Number">1</Data></Cell>
   </Row>
   <Row ss:AutoFitHeight="0">
    <Cell><Data ss:Type="Number">523</Data></Cell>
    <Cell><Data ss:Type="Number">14</Data></Cell>
    <Cell><Data ss:Type="Number">2</Data></Cell>
    <Cell><Data ss:Type="String">CATGGAAGAGCTGTTGGAGAT</Data></Cell>
    <Cell><Data ss:Type="Number">1</Data></Cell>
    <Cell><Data ss:Type="Number">14</Data></Cell>
    <Cell><Data ss:Type="Number">2</Data></Cell>
   </Row>
   <Row ss:AutoFitHeight="0">
    <Cell><Data ss:Type="Number">528</Data></Cell>
    <Cell><Data ss:Type="Number">98</Data></Cell>
    <Cell><Data ss:Type="Number">14</Data></Cell>
    <Cell><Data ss:Type="String">CATGGATGTTGTTGTCATTCA</Data></Cell>
    <Cell><Data ss:Type="Number">1</Data></Cell>
    <Cell><Data ss:Type="Number">95</Data></Cell>
    <Cell><Data ss:Type="Number">14</Data></Cell>
    <Cell><Data ss:Type="String">CATGGATGTTGTTGTCATTAA</Data></Cell>
    <Cell><Data ss:Type="Number">1</Data></Cell>
    <Cell><Data ss:Type="Number">3</Data></Cell>
    <Cell><Data ss:Type="Number">1</Data></Cell>
   </Row>
   <Row ss:AutoFitHeight="0">
    <Cell><Data ss:Type="Number">534</Data></Cell>
    <Cell><Data ss:Type="Number">221</Data></Cell>
    <Cell><Data ss:Type="Number">32</Data></Cell>
    <Cell><Data ss:Type="String">CATGGATGGATTATGTGTTCA</Data></Cell>
    <Cell><Data ss:Type="Number">1</Data></Cell>
    <Cell><Data ss:Type="Number">221</Data></Cell>
    <Cell><Data ss:Type="Number">32</Data></Cell>
   </Row>
   <Row ss:AutoFitHeight="0">
    <Cell><Data ss:Type="Number">568</Data></Cell>
    <Cell><Data ss:Type="Number">182</Data></Cell>
    <Cell><Data ss:Type="Number">26</Data></Cell>
    <Cell><Data ss:Type="String">CATGTGGGTTAGGAAAAACTG</Data></Cell>
    <Cell><Data ss:Type="Number">2</Data></Cell>
    <Cell><Data ss:Type="Number">33</Data></Cell>
    <Cell><Data ss:Type="Number">5</Data></Cell>
    <Cell><Data ss:Type="String">CATGTACTGGAAGTTTACTGA</Data></Cell>
    <Cell><Data ss:Type="Number">1</Data></Cell>
    <Cell><Data ss:Type="Number">42</Data></Cell>
    <Cell><Data ss:Type="Number">6</Data></Cell>
    <Cell><Data ss:Type="String">CATGTACTGAAAGTTTACTGA</Data></Cell>
    <Cell><Data ss:Type="Number">1</Data></Cell>
    <Cell><Data ss:Type="Number">107</Data></Cell>
    <Cell><Data ss:Type="Number">16</Data></Cell>
   </Row>
   <Row ss:AutoFitHeight="0">
    <Cell><Data ss:Type="Number">616</Data></Cell>
    <Cell><Data ss:Type="Number">279</Data></Cell>
    <Cell><Data ss:Type="Number">41</Data></Cell>
    <Cell><Data ss:Type="String">CATGATCTTTTTTTTAATCAA</Data></Cell>
    <Cell><Data ss:Type="Number">4</Data></Cell>
    <Cell><Data ss:Type="Number">279</Data></Cell>
    <Cell><Data ss:Type="Number">41</Data></Cell>
   </Row>
   <Row ss:AutoFitHeight="0">
    <Cell><Data ss:Type="Number">663</Data></Cell>
    <Cell><Data ss:Type="Number">43</Data></Cell>
    <Cell><Data ss:Type="Number">6</Data></Cell>
    <Cell><Data ss:Type="String">CATGGGGGTCTTTGCCGTATT</Data></Cell>
    <Cell><Data ss:Type="Number">3</Data></Cell>
    <Cell><Data ss:Type="Number">43</Data></Cell>
    <Cell><Data ss:Type="Number">6</Data></Cell>
   </Row>
   <Row ss:AutoFitHeight="0">
    <Cell><Data ss:Type="Number">664</Data></Cell>
    <Cell><Data ss:Type="Number">79</Data></Cell>
    <Cell><Data ss:Type="Number">11</Data></Cell>
    <Cell><Data ss:Type="String">CATGTCCTTCAGTTAATGCTG</Data></Cell>
    <Cell><Data ss:Type="Number">3</Data></Cell>
    <Cell><Data ss:Type="Number">4</Data></Cell>
    <Cell><Data ss:Type="Number">1</Data></Cell>
    <Cell><Data ss:Type="String">CATGGTGGAGTGGCGGATGGT</Data></Cell>
    <Cell><Data ss:Type="Number">2</Data></Cell>
    <Cell><Data ss:Type="Number">18</Data></Cell>
    <Cell><Data ss:Type="Number">3</Data></Cell>
    <Cell><Data ss:Type="String">CATGTTGGAGTGGCGGATGGT</Data></Cell>
    <Cell><Data ss:Type="Number">2</Data></Cell>
    <Cell><Data ss:Type="Number">5</Data></Cell>
    <Cell><Data ss:Type="Number">1</Data></Cell>
    <Cell><Data ss:Type="String">CATGTCCTCCAGTTAATGCTG</Data></Cell>
    <Cell><Data ss:Type="Number">3</Data></Cell>
    <Cell><Data ss:Type="Number">12</Data></Cell>
    <Cell><Data ss:Type="Number">2</Data></Cell>
    <Cell><Data ss:Type="String">CATGTCCTTCAGTTAATGCTT</Data></Cell>
    <Cell><Data ss:Type="Number">3</Data></Cell>
    <Cell><Data ss:Type="Number">40</Data></Cell>
    <Cell><Data ss:Type="Number">6</Data></Cell>
   </Row>
   <Row ss:AutoFitHeight="0">
    <Cell><Data ss:Type="Number">668</Data></Cell>
    <Cell><Data ss:Type="Number">176</Data></Cell>
    <Cell><Data ss:Type="Number">26</Data></Cell>
    <Cell><Data ss:Type="String">CATGTTATATTTATTGTCTTA</Data></Cell>
    <Cell><Data ss:Type="Number">5</Data></Cell>
    <Cell><Data ss:Type="Number">9</Data></Cell>
    <Cell><Data ss:Type="Number">1</Data></Cell>
    <Cell><Data ss:Type="String">CATGCACATATTGAGAATGAC</Data></Cell>
    <Cell><Data ss:Type="Number">4</Data></Cell>
    <Cell><Data ss:Type="Number">17</Data></Cell>
    <Cell><Data ss:Type="Number">2</Data></Cell>
    <Cell><Data ss:Type="String">CATGGGTAAAGGGAACTTGCA</Data></Cell>
    <Cell><Data ss:Type="Number">3</Data></Cell>
    <Cell><Data ss:Type="Number">29</Data></Cell>
    <Cell><Data ss:Type="Number">4</Data></Cell>
    <Cell><Data ss:Type="String">CATGAATTGATGTAGTGATAG</Data></Cell>
    <Cell><Data ss:Type="Number">1</Data></Cell>
    <Cell><Data ss:Type="Number">47</Data></Cell>
    <Cell><Data ss:Type="Number">7</Data></Cell>
    <Cell><Data ss:Type="String">CATGCAAAGTGAAAGTTAAAA</Data></Cell>
    <Cell><Data ss:Type="Number">2</Data></Cell>
    <Cell><Data ss:Type="Number">62</Data></Cell>
    <Cell><Data ss:Type="Number">9</Data></Cell>
    <Cell><Data ss:Type="String">CATGCAAAGTGAAAGTTTAAA</Data></Cell>
    <Cell><Data ss:Type="Number">2</Data></Cell>
    <Cell><Data ss:Type="Number">2</Data></Cell>
    <Cell><Data ss:Type="Number">1</Data></Cell>
    <Cell><Data ss:Type="String">CATGAATTGATGTAGTGATGG</Data></Cell>
    <Cell><Data ss:Type="Number">1</Data></Cell>
    <Cell><Data ss:Type="Number">10</Data></Cell>
    <Cell><Data ss:Type="Number">1</Data></Cell>
   </Row>
   <Row ss:AutoFitHeight="0">
    <Cell><Data ss:Type="Number">684</Data></Cell>
    <Cell><Data ss:Type="Number">8</Data></Cell>
    <Cell><Data ss:Type="Number">1</Data></Cell>
    <Cell><Data ss:Type="String">CATGGATTATGATAAATCAGA</Data></Cell>
    <Cell><Data ss:Type="Number">5</Data></Cell>
    <Cell><Data ss:Type="Number">8</Data></Cell>
    <Cell><Data ss:Type="Number">1</Data></Cell>
   </Row>
   <Row ss:AutoFitHeight="0">
    <Cell><Data ss:Type="Number">690</Data></Cell>
    <Cell><Data ss:Type="Number">55</Data></Cell>
    <Cell><Data ss:Type="Number">8</Data></Cell>
    <Cell><Data ss:Type="String">CATGGCTGGACGTATCTTAGG</Data></Cell>
    <Cell><Data ss:Type="Number">2</Data></Cell>
    <Cell><Data ss:Type="Number">55</Data></Cell>
    <Cell><Data ss:Type="Number">8</Data></Cell>
   </Row>
   <Row ss:AutoFitHeight="0">
    <Cell><Data ss:Type="Number">718</Data></Cell>
    <Cell><Data ss:Type="Number">22</Data></Cell>
    <Cell><Data ss:Type="Number">3</Data></Cell>
    <Cell><Data ss:Type="String">CATGATTCTTGCAAATGCTTC</Data></Cell>
    <Cell><Data ss:Type="Number">2</Data></Cell>
    <Cell><Data ss:Type="Number">20</Data></Cell>
    <Cell><Data ss:Type="Number">3</Data></Cell>
    <Cell><Data ss:Type="String">CATGATTCCTGCAAATGCTTC</Data></Cell>
    <Cell><Data ss:Type="Number">2</Data></Cell>
    <Cell><Data ss:Type="Number">2</Data></Cell>
    <Cell><Data ss:Type="Number">1</Data></Cell>
   </Row>
   <Row ss:AutoFitHeight="0">
    <Cell><Data ss:Type="Number">719</Data></Cell>
    <Cell><Data ss:Type="Number">16</Data></Cell>
    <Cell><Data ss:Type="Number">2</Data></Cell>
    <Cell><Data ss:Type="String">CATGCGTGTTGGGTAACTTGG</Data></Cell>
    <Cell><Data ss:Type="Number">6</Data></Cell>
    <Cell><Data ss:Type="Number">16</Data></Cell>
    <Cell><Data ss:Type="Number">2</Data></Cell>
   </Row>
   <Row ss:AutoFitHeight="0">
    <Cell><Data ss:Type="Number">720</Data></Cell>
    <Cell><Data ss:Type="Number">48</Data></Cell>
    <Cell><Data ss:Type="Number">7</Data></Cell>
    <Cell><Data ss:Type="String">CATGTCTCCTCCCAAGAAATC</Data></Cell>
    <Cell><Data ss:Type="Number">1</Data></Cell>
    <Cell><Data ss:Type="Number">48</Data></Cell>
    <Cell><Data ss:Type="Number">7</Data></Cell>
   </Row>
   <Row ss:AutoFitHeight="0">
    <Cell><Data ss:Type="Number">722</Data></Cell>
    <Cell><Data ss:Type="Number">39</Data></Cell>
    <Cell><Data ss:Type="Number">6</Data></Cell>
    <Cell><Data ss:Type="String">CATGCTGGATGATGAGATGAA</Data></Cell>
    <Cell><Data ss:Type="Number">4</Data></Cell>
    <Cell><Data ss:Type="Number">11</Data></Cell>
    <Cell><Data ss:Type="Number">2</Data></Cell>
    <Cell><Data ss:Type="String">CATGGGGATATGTGGAGAACC</Data></Cell>
    <Cell><Data ss:Type="Number">2</Data></Cell>
    <Cell><Data ss:Type="Number">28</Data></Cell>
    <Cell><Data ss:Type="Number">4</Data></Cell>
   </Row>
   <Row ss:AutoFitHeight="0">
    <Cell><Data ss:Type="Number">728</Data></Cell>
    <Cell><Data ss:Type="Number">8</Data></Cell>
    <Cell><Data ss:Type="Number">1</Data></Cell>
    <Cell><Data ss:Type="String">CATGATCATCGACTACAAGTT</Data></Cell>
    <Cell><Data ss:Type="Number">3</Data></Cell>
    <Cell><Data ss:Type="Number">8</Data></Cell>
    <Cell><Data ss:Type="Number">1</Data></Cell>
   </Row>
   <Row ss:AutoFitHeight="0">
    <Cell><Data ss:Type="Number">735</Data></Cell>
    <Cell><Data ss:Type="Number">16</Data></Cell>
    <Cell><Data ss:Type="Number">2</Data></Cell>
    <Cell><Data ss:Type="String">CATGATTGTTGTAATATTAAT</Data></Cell>
    <Cell><Data ss:Type="Number">1</Data></Cell>
    <Cell><Data ss:Type="Number">16</Data></Cell>
    <Cell><Data ss:Type="Number">2</Data></Cell>
   </Row>
   <Row ss:AutoFitHeight="0">
    <Cell><Data ss:Type="Number">753</Data></Cell>
    <Cell><Data ss:Type="Number">12</Data></Cell>
    <Cell><Data ss:Type="Number">2</Data></Cell>
    <Cell><Data ss:Type="String">CATGTTCTGGGCTGACTCTCT</Data></Cell>
    <Cell><Data ss:Type="Number">2</Data></Cell>
    <Cell><Data ss:Type="Number">12</Data></Cell>
    <Cell><Data ss:Type="Number">2</Data></Cell>
   </Row>
   <Row ss:AutoFitHeight="0">
    <Cell><Data ss:Type="Number">756</Data></Cell>
    <Cell><Data ss:Type="Number">69</Data></Cell>
    <Cell><Data ss:Type="Number">10</Data></Cell>
    <Cell><Data ss:Type="String">CATGTATTATGTTAAATAAAG</Data></Cell>
    <Cell><Data ss:Type="Number">1</Data></Cell>
    <Cell><Data ss:Type="Number">69</Data></Cell>
    <Cell><Data ss:Type="Number">10</Data></Cell>
   </Row>
   <Row ss:AutoFitHeight="0">
    <Cell><Data ss:Type="Number">759</Data></Cell>
    <Cell><Data ss:Type="Number">160</Data></Cell>
    <Cell><Data ss:Type="Number">23</Data></Cell>
    <Cell><Data ss:Type="String">CATGAACATACTTAAGTTTTT</Data></Cell>
    <Cell><Data ss:Type="Number">3</Data></Cell>
    <Cell><Data ss:Type="Number">3</Data></Cell>
    <Cell><Data ss:Type="Number">1</Data></Cell>
    <Cell><Data ss:Type="String">CATGATCATGTGATTTTGGAT</Data></Cell>
    <Cell><Data ss:Type="Number">2</Data></Cell>
    <Cell><Data ss:Type="Number">3</Data></Cell>
    <Cell><Data ss:Type="Number">1</Data></Cell>
    <Cell><Data ss:Type="String">CATGGCCAGCTGATAGAGTTA</Data></Cell>
    <Cell><Data ss:Type="Number">4</Data></Cell>
    <Cell><Data ss:Type="Number">5</Data></Cell>
    <Cell><Data ss:Type="Number">1</Data></Cell>
    <Cell><Data ss:Type="String">CATGTGATTTTGGATGCTTAT</Data></Cell>
    <Cell><Data ss:Type="Number">1</Data></Cell>
    <Cell><Data ss:Type="Number">142</Data></Cell>
    <Cell><Data ss:Type="Number">21</Data></Cell>
    <Cell><Data ss:Type="String">CATGTGATTTTGGATGCTTAA</Data></Cell>
    <Cell><Data ss:Type="Number">1</Data></Cell>
    <Cell><Data ss:Type="Number">2</Data></Cell>
    <Cell><Data ss:Type="Number">1</Data></Cell>
    <Cell><Data ss:Type="String">CATGAACATACTTAATTTTTT</Data></Cell>
    <Cell><Data ss:Type="Number">3</Data></Cell>
    <Cell><Data ss:Type="Number">5</Data></Cell>
    <Cell><Data ss:Type="Number">1</Data></Cell>
   </Row>
   <Row ss:AutoFitHeight="0">
    <Cell><Data ss:Type="Number">762</Data></Cell>
    <Cell><Data ss:Type="Number">9</Data></Cell>
    <Cell><Data ss:Type="Number">1</Data></Cell>
    <Cell><Data ss:Type="String">CATGACAAGCCAGAACATCGG</Data></Cell>
    <Cell><Data ss:Type="Number">3</Data></Cell>
    <Cell><Data ss:Type="Number">2</Data></Cell>
    <Cell><Data ss:Type="Number">1</Data></Cell>
    <Cell><Data ss:Type="String">CATGTTTTCTAAATCTGAATC</Data></Cell>
    <Cell><Data ss:Type="Number">1</Data></Cell>
    <Cell><Data ss:Type="Number">7</Data></Cell>
    <Cell><Data ss:Type="Number">1</Data></Cell>
   </Row>
   <Row ss:AutoFitHeight="0">
    <Cell><Data ss:Type="Number">789</Data></Cell>
    <Cell><Data ss:Type="Number">4</Data></Cell>
    <Cell><Data ss:Type="Number">1</Data></Cell>
    <Cell><Data ss:Type="String">CATGCCTTTTTTTGGCTGCAG</Data></Cell>
    <Cell><Data ss:Type="Number">1</Data></Cell>
    <Cell><Data ss:Type="Number">2</Data></Cell>
    <Cell><Data ss:Type="Number">1</Data></Cell>
    <Cell><Data ss:Type="String">CATGCCTTTTTTTTGCTGCAG</Data></Cell>
    <Cell><Data ss:Type="Number">1</Data></Cell>
    <Cell><Data ss:Type="Number">2</Data></Cell>
    <Cell><Data ss:Type="Number">1</Data></Cell>
   </Row>
   <Row ss:AutoFitHeight="0">
    <Cell><Data ss:Type="Number">791</Data></Cell>
    <Cell><Data ss:Type="Number">2</Data></Cell>
    <Cell><Data ss:Type="Number">1</Data></Cell>
    <Cell><Data ss:Type="String">CATGTCTCTTCACCCGTATTG</Data></Cell>
    <Cell><Data ss:Type="Number">2</Data></Cell>
    <Cell><Data ss:Type="Number">2</Data></Cell>
    <Cell><Data ss:Type="Number">1</Data></Cell>
   </Row>
   <Row ss:AutoFitHeight="0">
    <Cell><Data ss:Type="Number">809</Data></Cell>
    <Cell><Data ss:Type="Number">8</Data></Cell>
    <Cell><Data ss:Type="Number">1</Data></Cell>
    <Cell><Data ss:Type="String">CATGCCAGTGAGTAGTGTGAT</Data></Cell>
    <Cell><Data ss:Type="Number">3</Data></Cell>
    <Cell><Data ss:Type="Number">6</Data></Cell>
    <Cell><Data ss:Type="Number">1</Data></Cell>
    <Cell><Data ss:Type="String">CATGAGGTTTGGTACCCCATT</Data></Cell>
    <Cell><Data ss:Type="Number">1</Data></Cell>
    <Cell><Data ss:Type="Number">2</Data></Cell>
    <Cell><Data ss:Type="Number">1</Data></Cell>
   </Row>
   <Row ss:AutoFitHeight="0">
    <Cell><Data ss:Type="Number">817</Data></Cell>
    <Cell><Data ss:Type="Number">5</Data></Cell>
    <Cell><Data ss:Type="Number">1</Data></Cell>
    <Cell><Data ss:Type="String">CATGCTAATTCTCCGGCTACA</Data></Cell>
    <Cell><Data ss:Type="Number">2</Data></Cell>
    <Cell><Data ss:Type="Number">2</Data></Cell>
    <Cell><Data ss:Type="Number">1</Data></Cell>
    <Cell><Data ss:Type="String">CATGCTGCTACGCCTAAGCAA</Data></Cell>
    <Cell><Data ss:Type="Number">3</Data></Cell>
    <Cell><Data ss:Type="Number">3</Data></Cell>
    <Cell><Data ss:Type="Number">1</Data></Cell>
   </Row>
   <Row ss:AutoFitHeight="0">
    <Cell><Data ss:Type="Number">820</Data></Cell>
    <Cell><Data ss:Type="Number">102</Data></Cell>
    <Cell><Data ss:Type="Number">15</Data></Cell>
    <Cell><Data ss:Type="String">CATGCCGGTGCTGCTATACAC</Data></Cell>
    <Cell><Data ss:Type="Number">3</Data></Cell>
    <Cell><Data ss:Type="Number">7</Data></Cell>
    <Cell><Data ss:Type="Number">1</Data></Cell>
    <Cell><Data ss:Type="String">CATGATGCAAATATCAGGCAG</Data></Cell>
    <Cell><Data ss:Type="Number">2</Data></Cell>
    <Cell><Data ss:Type="Number">95</Data></Cell>
    <Cell><Data ss:Type="Number">14</Data></Cell>
   </Row>
   <Row ss:AutoFitHeight="0">
    <Cell><Data ss:Type="Number">822</Data></Cell>
    <Cell><Data ss:Type="Number">7</Data></Cell>
    <Cell><Data ss:Type="Number">1</Data></Cell>
    <Cell><Data ss:Type="String">CATGAGAGAAACATTCACCGT</Data></Cell>
    <Cell><Data ss:Type="Number">4</Data></Cell>
    <Cell><Data ss:Type="Number">7</Data></Cell>
    <Cell><Data ss:Type="Number">1</Data></Cell>
   </Row>
   <Row ss:AutoFitHeight="0">
    <Cell><Data ss:Type="Number">826</Data></Cell>
    <Cell><Data ss:Type="Number">21</Data></Cell>
    <Cell><Data ss:Type="Number">3</Data></Cell>
    <Cell><Data ss:Type="String">CATGGCTATTTCAACGTGCAA</Data></Cell>
    <Cell><Data ss:Type="Number">2</Data></Cell>
    <Cell><Data ss:Type="Number">8</Data></Cell>
    <Cell><Data ss:Type="Number">1</Data></Cell>
    <Cell><Data ss:Type="String">CATGCTGGGTTACTATACTCT</Data></Cell>
    <Cell><Data ss:Type="Number">1</Data></Cell>
    <Cell><Data ss:Type="Number">9</Data></Cell>
    <Cell><Data ss:Type="Number">1</Data></Cell>
    <Cell><Data ss:Type="String">CATGCTGGGTTATTATACTCT</Data></Cell>
    <Cell><Data ss:Type="Number">1</Data></Cell>
    <Cell><Data ss:Type="Number">4</Data></Cell>
    <Cell><Data ss:Type="Number">1</Data></Cell>
   </Row>
   <Row ss:AutoFitHeight="0">
    <Cell><Data ss:Type="Number">827</Data></Cell>
    <Cell><Data ss:Type="Number">460</Data></Cell>
    <Cell><Data ss:Type="Number">67</Data></Cell>
    <Cell><Data ss:Type="String">CATGATTGAAGCCAAAAGAGA</Data></Cell>
    <Cell><Data ss:Type="Number">4</Data></Cell>
    <Cell><Data ss:Type="Number">458</Data></Cell>
    <Cell><Data ss:Type="Number">67</Data></Cell>
    <Cell><Data ss:Type="String">CATGATTGAAGCAAAAAGAGA</Data></Cell>
    <Cell><Data ss:Type="Number">4</Data></Cell>
    <Cell><Data ss:Type="Number">2</Data></Cell>
    <Cell><Data ss:Type="Number">1</Data></Cell>
   </Row>
   <Row ss:AutoFitHeight="0">
    <Cell><Data ss:Type="Number">828</Data></Cell>
    <Cell><Data ss:Type="Number">10</Data></Cell>
    <Cell><Data ss:Type="Number">1</Data></Cell>
    <Cell><Data ss:Type="String">CATGATAAAGAGGGTTATGGA</Data></Cell>
    <Cell><Data ss:Type="Number">6</Data></Cell>
    <Cell><Data ss:Type="Number">10</Data></Cell>
    <Cell><Data ss:Type="Number">1</Data></Cell>
   </Row>
   <Row ss:AutoFitHeight="0">
    <Cell><Data ss:Type="Number">829</Data></Cell>
    <Cell><Data ss:Type="Number">2</Data></Cell>
    <Cell><Data ss:Type="Number">1</Data></Cell>
    <Cell><Data ss:Type="String">CATGCATTACAAAAGAGGTTA</Data></Cell>
    <Cell><Data ss:Type="Number">2</Data></Cell>
    <Cell><Data ss:Type="Number">2</Data></Cell>
    <Cell><Data ss:Type="Number">1</Data></Cell>
   </Row>
   <Row ss:AutoFitHeight="0">
    <Cell><Data ss:Type="Number">855</Data></Cell>
    <Cell><Data ss:Type="Number">216</Data></Cell>
    <Cell><Data ss:Type="Number">31</Data></Cell>
    <Cell><Data ss:Type="String">CATGACAGAGACCGAGGCAGG</Data></Cell>
    <Cell><Data ss:Type="Number">2</Data></Cell>
    <Cell><Data ss:Type="Number">43</Data></Cell>
    <Cell><Data ss:Type="Number">6</Data></Cell>
    <Cell><Data ss:Type="String">CATGACTTTGAGAGTGAAAGA</Data></Cell>
    <Cell><Data ss:Type="Number">3</Data></Cell>
    <Cell><Data ss:Type="Number">53</Data></Cell>
    <Cell><Data ss:Type="Number">8</Data></Cell>
    <Cell><Data ss:Type="String">CATGAGAGTCTTCACATCATT</Data></Cell>
    <Cell><Data ss:Type="Number">1</Data></Cell>
    <Cell><Data ss:Type="Number">120</Data></Cell>
    <Cell><Data ss:Type="Number">17</Data></Cell>
   </Row>
   <Row ss:AutoFitHeight="0">
    <Cell><Data ss:Type="Number">877</Data></Cell>
    <Cell><Data ss:Type="Number">11</Data></Cell>
    <Cell><Data ss:Type="Number">2</Data></Cell>
    <Cell><Data ss:Type="String">CATGTAGTATTATTTCTCTTG</Data></Cell>
    <Cell><Data ss:Type="Number">3</Data></Cell>
    <Cell><Data ss:Type="Number">2</Data></Cell>
    <Cell><Data ss:Type="Number">1</Data></Cell>
    <Cell><Data ss:Type="String">CATGAAAGTCATCTAATATAA</Data></Cell>
    <Cell><Data ss:Type="Number">1</Data></Cell>
    <Cell><Data ss:Type="Number">9</Data></Cell>
    <Cell><Data ss:Type="Number">1</Data></Cell>
   </Row>
   <Row ss:AutoFitHeight="0">
    <Cell><Data ss:Type="Number">880</Data></Cell>
    <Cell><Data ss:Type="Number">54</Data></Cell>
    <Cell><Data ss:Type="Number">8</Data></Cell>
    <Cell><Data ss:Type="String">CATGGTGCTCATTCGTCTTTT</Data></Cell>
    <Cell><Data ss:Type="Number">2</Data></Cell>
    <Cell><Data ss:Type="Number">5</Data></Cell>
    <Cell><Data ss:Type="Number">1</Data></Cell>
    <Cell><Data ss:Type="String">CATGGAGTGTCTAGTTATATA</Data></Cell>
    <Cell><Data ss:Type="Number">1</Data></Cell>
    <Cell><Data ss:Type="Number">49</Data></Cell>
    <Cell><Data ss:Type="Number">7</Data></Cell>
   </Row>
   <Row ss:AutoFitHeight="0">
    <Cell><Data ss:Type="Number">898</Data></Cell>
    <Cell><Data ss:Type="Number">4</Data></Cell>
    <Cell><Data ss:Type="Number">1</Data></Cell>
    <Cell><Data ss:Type="String">CATGACGCTATCAAGTGTGGG</Data></Cell>
    <Cell><Data ss:Type="Number">5</Data></Cell>
    <Cell><Data ss:Type="Number">4</Data></Cell>
    <Cell><Data ss:Type="Number">1</Data></Cell>
   </Row>
   <Row ss:AutoFitHeight="0">
    <Cell><Data ss:Type="Number">905</Data></Cell>
    <Cell><Data ss:Type="Number">8</Data></Cell>
    <Cell><Data ss:Type="Number">1</Data></Cell>
    <Cell><Data ss:Type="String">CATGTGGTGCAGTTTTGTAAA</Data></Cell>
    <Cell><Data ss:Type="Number">1</Data></Cell>
    <Cell><Data ss:Type="Number">8</Data></Cell>
    <Cell><Data ss:Type="Number">1</Data></Cell>
   </Row>
   <Row ss:AutoFitHeight="0">
    <Cell><Data ss:Type="Number">923</Data></Cell>
    <Cell><Data ss:Type="Number">7</Data></Cell>
    <Cell><Data ss:Type="Number">1</Data></Cell>
    <Cell><Data ss:Type="String">CATGACATTGACAAGGCAAAG</Data></Cell>
    <Cell><Data ss:Type="Number">1</Data></Cell>
    <Cell><Data ss:Type="Number">7</Data></Cell>
    <Cell><Data ss:Type="Number">1</Data></Cell>
   </Row>
   <Row ss:AutoFitHeight="0">
    <Cell><Data ss:Type="Number">928</Data></Cell>
    <Cell><Data ss:Type="Number">216</Data></Cell>
    <Cell><Data ss:Type="Number">31</Data></Cell>
    <Cell><Data ss:Type="String">CATGGAAATTGACATTGAGAA</Data></Cell>
    <Cell><Data ss:Type="Number">2</Data></Cell>
    <Cell><Data ss:Type="Number">216</Data></Cell>
    <Cell><Data ss:Type="Number">31</Data></Cell>
   </Row>
   <Row ss:AutoFitHeight="0">
    <Cell><Data ss:Type="Number">940</Data></Cell>
    <Cell><Data ss:Type="Number">3</Data></Cell>
    <Cell><Data ss:Type="Number">1</Data></Cell>
    <Cell><Data ss:Type="String">CATGGAAACTATTGAAGTTTT</Data></Cell>
    <Cell><Data ss:Type="Number">2</Data></Cell>
    <Cell><Data ss:Type="Number">3</Data></Cell>
    <Cell><Data ss:Type="Number">1</Data></Cell>
   </Row>
   <Row ss:AutoFitHeight="0">
    <Cell><Data ss:Type="Number">945</Data></Cell>
    <Cell><Data ss:Type="Number">23</Data></Cell>
    <Cell><Data ss:Type="Number">3</Data></Cell>
    <Cell><Data ss:Type="String">CATGTTTCACCCATCAGATGG</Data></Cell>
    <Cell><Data ss:Type="Number">2</Data></Cell>
    <Cell><Data ss:Type="Number">4</Data></Cell>
    <Cell><Data ss:Type="Number">1</Data></Cell>
    <Cell><Data ss:Type="String">CATGTGGAGCCTCCCTAAACT</Data></Cell>
    <Cell><Data ss:Type="Number">1</Data></Cell>
    <Cell><Data ss:Type="Number">19</Data></Cell>
    <Cell><Data ss:Type="Number">3</Data></Cell>
   </Row>
   <Row ss:AutoFitHeight="0">
    <Cell><Data ss:Type="Number">959</Data></Cell>
    <Cell><Data ss:Type="Number">2</Data></Cell>
    <Cell><Data ss:Type="Number">1</Data></Cell>
    <Cell><Data ss:Type="String">CATGGCGTTTGCGCAGCAGCT</Data></Cell>
    <Cell><Data ss:Type="Number">3</Data></Cell>
    <Cell><Data ss:Type="Number">2</Data></Cell>
    <Cell><Data ss:Type="Number">1</Data></Cell>
   </Row>
   <Row ss:AutoFitHeight="0">
    <Cell><Data ss:Type="Number">963</Data></Cell>
    <Cell><Data ss:Type="Number">9</Data></Cell>
    <Cell><Data ss:Type="Number">1</Data></Cell>
    <Cell><Data ss:Type="String">CATGGTTAGCAGGACTCTTAC</Data></Cell>
    <Cell><Data ss:Type="Number">3</Data></Cell>
    <Cell><Data ss:Type="Number">4</Data></Cell>
    <Cell><Data ss:Type="Number">1</Data></Cell>
    <Cell><Data ss:Type="String">CATGAGGGTGGGAGGGTTTCT</Data></Cell>
    <Cell><Data ss:Type="Number">2</Data></Cell>
    <Cell><Data ss:Type="Number">5</Data></Cell>
    <Cell><Data ss:Type="Number">1</Data></Cell>
   </Row>
   <Row ss:AutoFitHeight="0">
    <Cell><Data ss:Type="Number">966</Data></Cell>
    <Cell><Data ss:Type="Number">2</Data></Cell>
    <Cell><Data ss:Type="Number">1</Data></Cell>
    <Cell><Data ss:Type="String">CATGTATTAAATTTGTAATAC</Data></Cell>
    <Cell><Data ss:Type="Number">1</Data></Cell>
    <Cell><Data ss:Type="Number">2</Data></Cell>
    <Cell><Data ss:Type="Number">1</Data></Cell>
   </Row>
   <Row ss:AutoFitHeight="0">
    <Cell><Data ss:Type="Number">968</Data></Cell>
    <Cell><Data ss:Type="Number">137</Data></Cell>
    <Cell><Data ss:Type="Number">20</Data></Cell>
    <Cell><Data ss:Type="String">CATGATTCTCCATCTGTTAGA</Data></Cell>
    <Cell><Data ss:Type="Number">4</Data></Cell>
    <Cell><Data ss:Type="Number">14</Data></Cell>
    <Cell><Data ss:Type="Number">2</Data></Cell>
    <Cell><Data ss:Type="String">CATGAACCCAGGGTTACCGGG</Data></Cell>
    <Cell><Data ss:Type="Number">1</Data></Cell>
    <Cell><Data ss:Type="Number">29</Data></Cell>
    <Cell><Data ss:Type="Number">4</Data></Cell>
    <Cell><Data ss:Type="String">CATGAACAGTACATACTCGTG</Data></Cell>
    <Cell><Data ss:Type="Number">2</Data></Cell>
    <Cell><Data ss:Type="Number">94</Data></Cell>
    <Cell><Data ss:Type="Number">14</Data></Cell>
   </Row>
   <Row ss:AutoFitHeight="0">
    <Cell><Data ss:Type="Number">970</Data></Cell>
    <Cell><Data ss:Type="Number">137</Data></Cell>
    <Cell><Data ss:Type="Number">20</Data></Cell>
    <Cell><Data ss:Type="String">CATGAATGGAAAAGGCGGCTT</Data></Cell>
    <Cell><Data ss:Type="Number">1</Data></Cell>
    <Cell><Data ss:Type="Number">130</Data></Cell>
    <Cell><Data ss:Type="Number">19</Data></Cell>
    <Cell><Data ss:Type="String">CATGAATGGAAAAGGCGGCCT</Data></Cell>
    <Cell><Data ss:Type="Number">1</Data></Cell>
    <Cell><Data ss:Type="Number">7</Data></Cell>
    <Cell><Data ss:Type="Number">1</Data></Cell>
   </Row>
   <Row ss:AutoFitHeight="0">
    <Cell><Data ss:Type="Number">985</Data></Cell>
    <Cell><Data ss:Type="Number">2</Data></Cell>
    <Cell><Data ss:Type="Number">1</Data></Cell>
    <Cell><Data ss:Type="String">CATGTGTATTTTTTTTTTCTA</Data></Cell>
    <Cell><Data ss:Type="Number">1</Data></Cell>
    <Cell><Data ss:Type="Number">2</Data></Cell>
    <Cell><Data ss:Type="Number">1</Data></Cell>
   </Row>
   <Row ss:AutoFitHeight="0">
    <Cell><Data ss:Type="String">BQ622999</Data></Cell>
    <Cell><Data ss:Type="Number">31</Data></Cell>
    <Cell><Data ss:Type="Number">5</Data></Cell>
    <Cell><Data ss:Type="String">CATGTGGCAAATCAAAGTTTA</Data></Cell>
    <Cell><Data ss:Type="Number">1</Data></Cell>
    <Cell><Data ss:Type="Number">17</Data></Cell>
    <Cell><Data ss:Type="Number">2</Data></Cell>
    <Cell><Data ss:Type="String">CATGCAATATCCACTTCATAA</Data></Cell>
    <Cell><Data ss:Type="Number">4</Data></Cell>
    <Cell><Data ss:Type="Number">14</Data></Cell>
    <Cell><Data ss:Type="Number">2</Data></Cell>
   </Row>
   <Row ss:AutoFitHeight="0">
    <Cell><Data ss:Type="String">BQ623050</Data></Cell>
    <Cell><Data ss:Type="Number">58</Data></Cell>
    <Cell><Data ss:Type="Number">8</Data></Cell>
    <Cell><Data ss:Type="String">CATGTGTTCTGTGTCGAGCCA</Data></Cell>
    <Cell><Data ss:Type="Number">1</Data></Cell>
    <Cell><Data ss:Type="Number">58</Data></Cell>
    <Cell><Data ss:Type="Number">8</Data></Cell>
   </Row>
   <Row ss:AutoFitHeight="0">
    <Cell><Data ss:Type="String">BQ623067</Data></Cell>
    <Cell><Data ss:Type="Number">5</Data></Cell>
    <Cell><Data ss:Type="Number">1</Data></Cell>
    <Cell><Data ss:Type="String">CATGGCTCCCCAATTTCTTTG</Data></Cell>
    <Cell><Data ss:Type="Number">1</Data></Cell>
    <Cell><Data ss:Type="Number">5</Data></Cell>
    <Cell><Data ss:Type="Number">1</Data></Cell>
   </Row>
   <Row ss:AutoFitHeight="0">
    <Cell><Data ss:Type="String">BQ623089</Data></Cell>
    <Cell><Data ss:Type="Number">102</Data></Cell>
    <Cell><Data ss:Type="Number">15</Data></Cell>
    <Cell><Data ss:Type="String">CATGAAGAAGATAAAATACAC</Data></Cell>
    <Cell><Data ss:Type="Number">3</Data></Cell>
    <Cell><Data ss:Type="Number">3</Data></Cell>
    <Cell><Data ss:Type="Number">1</Data></Cell>
    <Cell><Data ss:Type="String">CATGCGGCTCTTCCCTCCCAT</Data></Cell>
    <Cell><Data ss:Type="Number">2</Data></Cell>
    <Cell><Data ss:Type="Number">48</Data></Cell>
    <Cell><Data ss:Type="Number">7</Data></Cell>
    <Cell><Data ss:Type="String">CATGGATCCTCTCCCATTTCC</Data></Cell>
    <Cell><Data ss:Type="Number">1</Data></Cell>
    <Cell><Data ss:Type="Number">49</Data></Cell>
    <Cell><Data ss:Type="Number">7</Data></Cell>
    <Cell><Data ss:Type="String">CATGCGGATCTTCCCTCCCAT</Data></Cell>
    <Cell><Data ss:Type="Number">2</Data></Cell>
    <Cell><Data ss:Type="Number">2</Data></Cell>
    <Cell><Data ss:Type="Number">1</Data></Cell>
   </Row>
   <Row ss:AutoFitHeight="0">
    <Cell><Data ss:Type="String">BQ623106</Data></Cell>
    <Cell><Data ss:Type="Number">13</Data></Cell>
    <Cell><Data ss:Type="Number">2</Data></Cell>
    <Cell><Data ss:Type="String">CATGACACTGTTCCAAATGCA</Data></Cell>
    <Cell><Data ss:Type="Number">4</Data></Cell>
    <Cell><Data ss:Type="Number">2</Data></Cell>
    <Cell><Data ss:Type="Number">1</Data></Cell>
    <Cell><Data ss:Type="String">CATGCTTTCTGATGGAAGATT</Data></Cell>
    <Cell><Data ss:Type="Number">3</Data></Cell>
    <Cell><Data ss:Type="Number">11</Data></Cell>
    <Cell><Data ss:Type="Number">2</Data></Cell>
   </Row>
   <Row ss:AutoFitHeight="0">
    <Cell><Data ss:Type="String">BQ623141</Data></Cell>
    <Cell><Data ss:Type="Number">11</Data></Cell>
    <Cell><Data ss:Type="Number">2</Data></Cell>
    <Cell><Data ss:Type="String">CATGTGCCAAATAATACATTC</Data></Cell>
    <Cell><Data ss:Type="Number">3</Data></Cell>
    <Cell><Data ss:Type="Number">11</Data></Cell>
    <Cell><Data ss:Type="Number">2</Data></Cell>
   </Row>
   <Row ss:AutoFitHeight="0">
    <Cell><Data ss:Type="String">BQ623179</Data></Cell>
    <Cell><Data ss:Type="Number">93</Data></Cell>
    <Cell><Data ss:Type="Number">14</Data></Cell>
    <Cell><Data ss:Type="String">CATGTCCCAAGCTGCTATACC</Data></Cell>
    <Cell><Data ss:Type="Number">2</Data></Cell>
    <Cell><Data ss:Type="Number">16</Data></Cell>
    <Cell><Data ss:Type="Number">2</Data></Cell>
    <Cell><Data ss:Type="String">CATGTTTCAGATTCTAATCTC</Data></Cell>
    <Cell><Data ss:Type="Number">1</Data></Cell>
    <Cell><Data ss:Type="Number">77</Data></Cell>
    <Cell><Data ss:Type="Number">11</Data></Cell>
   </Row>
   <Row ss:AutoFitHeight="0">
    <Cell><Data ss:Type="String">BQ623190</Data></Cell>
    <Cell><Data ss:Type="Number">11</Data></Cell>
    <Cell><Data ss:Type="Number">2</Data></Cell>
    <Cell><Data ss:Type="String">CATGCATTTAAATTCTTATTG</Data></Cell>
    <Cell><Data ss:Type="Number">6</Data></Cell>
    <Cell><Data ss:Type="Number">4</Data></Cell>
    <Cell><Data ss:Type="Number">1</Data></Cell>
    <Cell><Data ss:Type="String">CATGTCTTTTTCCTTCAAGCA</Data></Cell>
    <Cell><Data ss:Type="Number">3</Data></Cell>
    <Cell><Data ss:Type="Number">7</Data></Cell>
    <Cell><Data ss:Type="Number">1</Data></Cell>
   </Row>
   <Row ss:AutoFitHeight="0">
    <Cell><Data ss:Type="String">BQ623211</Data></Cell>
    <Cell><Data ss:Type="Number">2</Data></Cell>
    <Cell><Data ss:Type="Number">1</Data></Cell>
    <Cell><Data ss:Type="String">CATGGTTGTAGAATTTGGTGA</Data></Cell>
    <Cell><Data ss:Type="Number">1</Data></Cell>
    <Cell><Data ss:Type="Number">2</Data></Cell>
    <Cell><Data ss:Type="Number">1</Data></Cell>
   </Row>
   <Row ss:AutoFitHeight="0">
    <Cell><Data ss:Type="String">BQ623233</Data></Cell>
    <Cell><Data ss:Type="Number">192</Data></Cell>
    <Cell><Data ss:Type="Number">28</Data></Cell>
    <Cell><Data ss:Type="String">CATGACACAGGGTCCACTCAA</Data></Cell>
    <Cell><Data ss:Type="Number">2</Data></Cell>
    <Cell><Data ss:Type="Number">51</Data></Cell>
    <Cell><Data ss:Type="Number">7</Data></Cell>
    <Cell><Data ss:Type="String">CATGCTTGGATATGCTTACAT</Data></Cell>
    <Cell><Data ss:Type="Number">1</Data></Cell>
    <Cell><Data ss:Type="Number">141</Data></Cell>
    <Cell><Data ss:Type="Number">21</Data></Cell>
   </Row>
   <Row ss:AutoFitHeight="0">
    <Cell><Data ss:Type="String">BQ623234</Data></Cell>
    <Cell><Data ss:Type="Number">3</Data></Cell>
    <Cell><Data ss:Type="Number">1</Data></Cell>
    <Cell><Data ss:Type="String">CATGCTCAAGTGGCTGCAAAG</Data></Cell>
    <Cell><Data ss:Type="Number">2</Data></Cell>
    <Cell><Data ss:Type="Number">3</Data></Cell>
    <Cell><Data ss:Type="Number">1</Data></Cell>
   </Row>
   <Row ss:AutoFitHeight="0">
    <Cell><Data ss:Type="String">BQ623250</Data></Cell>
    <Cell><Data ss:Type="Number">419</Data></Cell>
    <Cell><Data ss:Type="Number">61</Data></Cell>
    <Cell><Data ss:Type="String">CATGAATCAAGCATTTGCAAT</Data></Cell>
    <Cell><Data ss:Type="Number">1</Data></Cell>
    <Cell><Data ss:Type="Number">22</Data></Cell>
    <Cell><Data ss:Type="Number">3</Data></Cell>
    <Cell><Data ss:Type="String">CATGCATGAATCAAGCATTTG</Data></Cell>
    <Cell><Data ss:Type="Number">2</Data></Cell>
    <Cell><Data ss:Type="Number">88</Data></Cell>
    <Cell><Data ss:Type="Number">13</Data></Cell>
    <Cell><Data ss:Type="String">CATGCATAAATCAAGCATTTG</Data></Cell>
    <Cell><Data ss:Type="Number">2</Data></Cell>
    <Cell><Data ss:Type="Number">309</Data></Cell>
    <Cell><Data ss:Type="Number">45</Data></Cell>
   </Row>
   <Row ss:AutoFitHeight="0">
    <Cell><Data ss:Type="String">BQ623269</Data></Cell>
    <Cell><Data ss:Type="Number">26</Data></Cell>
    <Cell><Data ss:Type="Number">4</Data></Cell>
    <Cell><Data ss:Type="String">CATGGAAGCTAGTATCAACAA</Data></Cell>
    <Cell><Data ss:Type="Number">2</Data></Cell>
    <Cell><Data ss:Type="Number">6</Data></Cell>
    <Cell><Data ss:Type="Number">1</Data></Cell>
    <Cell><Data ss:Type="String">CATGAAGGGCGAGCCCTACTT</Data></Cell>
    <Cell><Data ss:Type="Number">1</Data></Cell>
    <Cell><Data ss:Type="Number">20</Data></Cell>
    <Cell><Data ss:Type="Number">3</Data></Cell>
   </Row>
   <Row ss:AutoFitHeight="0">
    <Cell><Data ss:Type="String">BQ623285</Data></Cell>
    <Cell><Data ss:Type="Number">349</Data></Cell>
    <Cell><Data ss:Type="Number">51</Data></Cell>
    <Cell><Data ss:Type="String">CATGATGAACTGACAAGAGTA</Data></Cell>
    <Cell><Data ss:Type="Number">3</Data></Cell>
    <Cell><Data ss:Type="Number">2</Data></Cell>
    <Cell><Data ss:Type="Number">1</Data></Cell>
    <Cell><Data ss:Type="String">CATGTTTTCAATTCAGAAAAT</Data></Cell>
    <Cell><Data ss:Type="Number">1</Data></Cell>
    <Cell><Data ss:Type="Number">345</Data></Cell>
    <Cell><Data ss:Type="Number">50</Data></Cell>
    <Cell><Data ss:Type="String">CATGTTTTCAATTAAGAAAAT</Data></Cell>
    <Cell><Data ss:Type="Number">1</Data></Cell>
    <Cell><Data ss:Type="Number">2</Data></Cell>
    <Cell><Data ss:Type="Number">1</Data></Cell>
   </Row>
   <Row ss:AutoFitHeight="0">
    <Cell><Data ss:Type="String">BQ623298</Data></Cell>
    <Cell><Data ss:Type="Number">20</Data></Cell>
    <Cell><Data ss:Type="Number">3</Data></Cell>
    <Cell><Data ss:Type="String">CATGGCTGCTAGATCGAACAA</Data></Cell>
    <Cell><Data ss:Type="Number">4</Data></Cell>
    <Cell><Data ss:Type="Number">3</Data></Cell>
    <Cell><Data ss:Type="Number">1</Data></Cell>
    <Cell><Data ss:Type="String">CATGATGGATCGTTGATGCCT</Data></Cell>
    <Cell><Data ss:Type="Number">2</Data></Cell>
    <Cell><Data ss:Type="Number">17</Data></Cell>
    <Cell><Data ss:Type="Number">2</Data></Cell>
   </Row>
   <Row ss:AutoFitHeight="0">
    <Cell><Data ss:Type="String">BQ623371</Data></Cell>
    <Cell><Data ss:Type="Number">5</Data></Cell>
    <Cell><Data ss:Type="Number">1</Data></Cell>
    <Cell><Data ss:Type="String">CATGCTTCCATATTTGTTTTT</Data></Cell>
    <Cell><Data ss:Type="Number">2</Data></Cell>
    <Cell><Data ss:Type="Number">5</Data></Cell>
    <Cell><Data ss:Type="Number">1</Data></Cell>
   </Row>
   <Row ss:AutoFitHeight="0">
    <Cell><Data ss:Type="String">BQ623421</Data></Cell>
    <Cell><Data ss:Type="Number">44</Data></Cell>
    <Cell><Data ss:Type="Number">6</Data></Cell>
    <Cell><Data ss:Type="String">CATGCGAAAGAATGCCGCCCG</Data></Cell>
    <Cell><Data ss:Type="Number">1</Data></Cell>
    <Cell><Data ss:Type="Number">5</Data></Cell>
    <Cell><Data ss:Type="Number">1</Data></Cell>
    <Cell><Data ss:Type="String">CATGCATCGATGGACGCACAC</Data></Cell>
    <Cell><Data ss:Type="Number">2</Data></Cell>
    <Cell><Data ss:Type="Number">33</Data></Cell>
    <Cell><Data ss:Type="Number">5</Data></Cell>
    <Cell><Data ss:Type="String">CATGCATCGATGGACGAACAC</Data></Cell>
    <Cell><Data ss:Type="Number">2</Data></Cell>
    <Cell><Data ss:Type="Number">6</Data></Cell>
    <Cell><Data ss:Type="Number">1</Data></Cell>
   </Row>
   <Row ss:AutoFitHeight="0">
    <Cell><Data ss:Type="String">BQ623495</Data></Cell>
    <Cell><Data ss:Type="Number">6</Data></Cell>
    <Cell><Data ss:Type="Number">1</Data></Cell>
    <Cell><Data ss:Type="String">CATGACCAATCAATGGCCAAC</Data></Cell>
    <Cell><Data ss:Type="Number">2</Data></Cell>
    <Cell><Data ss:Type="Number">6</Data></Cell>
    <Cell><Data ss:Type="Number">1</Data></Cell>
   </Row>
   <Row ss:AutoFitHeight="0">
    <Cell><Data ss:Type="String">BQ623601</Data></Cell>
    <Cell><Data ss:Type="Number">5</Data></Cell>
    <Cell><Data ss:Type="Number">1</Data></Cell>
    <Cell><Data ss:Type="String">CATGAAATTGTTGGTTTCATT</Data></Cell>
    <Cell><Data ss:Type="Number">1</Data></Cell>
    <Cell><Data ss:Type="Number">5</Data></Cell>
    <Cell><Data ss:Type="Number">1</Data></Cell>
   </Row>
   <Row ss:AutoFitHeight="0">
    <Cell><Data ss:Type="String">BQ623655</Data></Cell>
    <Cell><Data ss:Type="Number">12</Data></Cell>
    <Cell><Data ss:Type="Number">2</Data></Cell>
    <Cell><Data ss:Type="String">CATGGCCAATAGGAAAAGTTT</Data></Cell>
    <Cell><Data ss:Type="Number">2</Data></Cell>
    <Cell><Data ss:Type="Number">4</Data></Cell>
    <Cell><Data ss:Type="Number">1</Data></Cell>
    <Cell><Data ss:Type="String">CATGGCTTGAAGAAGCACTCA</Data></Cell>
    <Cell><Data ss:Type="Number">3</Data></Cell>
    <Cell><Data ss:Type="Number">8</Data></Cell>
    <Cell><Data ss:Type="Number">1</Data></Cell>
   </Row>
   <Row ss:AutoFitHeight="0">
    <Cell><Data ss:Type="String">BQ623669</Data></Cell>
    <Cell><Data ss:Type="Number">23</Data></Cell>
    <Cell><Data ss:Type="Number">3</Data></Cell>
    <Cell><Data ss:Type="String">CATGATAGAGCAAAAGCTCGT</Data></Cell>
    <Cell><Data ss:Type="Number">1</Data></Cell>
    <Cell><Data ss:Type="Number">23</Data></Cell>
    <Cell><Data ss:Type="Number">3</Data></Cell>
   </Row>
   <Row ss:AutoFitHeight="0">
    <Cell><Data ss:Type="String">BQ623674</Data></Cell>
    <Cell><Data ss:Type="Number">5</Data></Cell>
    <Cell><Data ss:Type="Number">1</Data></Cell>
    <Cell><Data ss:Type="String">CATGATCCAAGTCTTACCGTC</Data></Cell>
    <Cell><Data ss:Type="Number">2</Data></Cell>
    <Cell><Data ss:Type="Number">5</Data></Cell>
    <Cell><Data ss:Type="Number">1</Data></Cell>
   </Row>
   <Row ss:AutoFitHeight="0">
    <Cell><Data ss:Type="String">BQ623691</Data></Cell>
    <Cell><Data ss:Type="Number">8</Data></Cell>
    <Cell><Data ss:Type="Number">1</Data></Cell>
    <Cell><Data ss:Type="String">CATGTCAGGGCTCTATGATCC</Data></Cell>
    <Cell><Data ss:Type="Number">1</Data></Cell>
    <Cell><Data ss:Type="Number">8</Data></Cell>
    <Cell><Data ss:Type="Number">1</Data></Cell>
   </Row>
   <Row ss:AutoFitHeight="0">
    <Cell><Data ss:Type="String">BQ623716</Data></Cell>
    <Cell><Data ss:Type="Number">61</Data></Cell>
    <Cell><Data ss:Type="Number">9</Data></Cell>
    <Cell><Data ss:Type="String">CATGTTAGTTTCTTGATTTGA</Data></Cell>
    <Cell><Data ss:Type="Number">3</Data></Cell>
    <Cell><Data ss:Type="Number">8</Data></Cell>
    <Cell><Data ss:Type="Number">1</Data></Cell>
    <Cell><Data ss:Type="String">CATGGCTTCTTCTGCACTTTT</Data></Cell>
    <Cell><Data ss:Type="Number">2</Data></Cell>
    <Cell><Data ss:Type="Number">14</Data></Cell>
    <Cell><Data ss:Type="Number">2</Data></Cell>
    <Cell><Data ss:Type="String">CATGTGTATGCTTCTAATAAT</Data></Cell>
    <Cell><Data ss:Type="Number">1</Data></Cell>
    <Cell><Data ss:Type="Number">37</Data></Cell>
    <Cell><Data ss:Type="Number">5</Data></Cell>
    <Cell><Data ss:Type="String">CATGTGTATGCTTATAATAAT</Data></Cell>
    <Cell><Data ss:Type="Number">1</Data></Cell>
    <Cell><Data ss:Type="Number">2</Data></Cell>
    <Cell><Data ss:Type="Number">1</Data></Cell>
   </Row>
   <Row ss:AutoFitHeight="0">
    <Cell><Data ss:Type="String">BQ623735</Data></Cell>
    <Cell><Data ss:Type="Number">27</Data></Cell>
    <Cell><Data ss:Type="Number">4</Data></Cell>
    <Cell><Data ss:Type="String">CATGTATTAGCATCAATTCAA</Data></Cell>
    <Cell><Data ss:Type="Number">1</Data></Cell>
    <Cell><Data ss:Type="Number">27</Data></Cell>
    <Cell><Data ss:Type="Number">4</Data></Cell>
   </Row>
   <Row ss:AutoFitHeight="0">
    <Cell><Data ss:Type="String">BQ623833</Data></Cell>
    <Cell><Data ss:Type="Number">11</Data></Cell>
    <Cell><Data ss:Type="Number">2</Data></Cell>
    <Cell><Data ss:Type="String">CATGTGAAAGGCGCCGAGTAT</Data></Cell>
    <Cell><Data ss:Type="Number">2</Data></Cell>
    <Cell><Data ss:Type="Number">3</Data></Cell>
    <Cell><Data ss:Type="Number">1</Data></Cell>
    <Cell><Data ss:Type="String">CATGTCAGGAGAGTTAAAATT</Data></Cell>
    <Cell><Data ss:Type="Number">3</Data></Cell>
    <Cell><Data ss:Type="Number">8</Data></Cell>
    <Cell><Data ss:Type="Number">1</Data></Cell>
   </Row>
   <Row ss:AutoFitHeight="0">
    <Cell><Data ss:Type="String">BQ623859</Data></Cell>
    <Cell><Data ss:Type="Number">40</Data></Cell>
    <Cell><Data ss:Type="Number">6</Data></Cell>
    <Cell><Data ss:Type="String">CATGGAAGGCTGGAAAGTTAT</Data></Cell>
    <Cell><Data ss:Type="Number">1</Data></Cell>
    <Cell><Data ss:Type="Number">40</Data></Cell>
    <Cell><Data ss:Type="Number">6</Data></Cell>
   </Row>
   <Row ss:AutoFitHeight="0">
    <Cell><Data ss:Type="String">BQ623880</Data></Cell>
    <Cell><Data ss:Type="Number">52</Data></Cell>
    <Cell><Data ss:Type="Number">8</Data></Cell>
    <Cell><Data ss:Type="String">CATGGTGGAGACAGATATGGA</Data></Cell>
    <Cell><Data ss:Type="Number">2</Data></Cell>
    <Cell><Data ss:Type="Number">30</Data></Cell>
    <Cell><Data ss:Type="Number">4</Data></Cell>
    <Cell><Data ss:Type="String">CATGGTGGAGATAGATATGGA</Data></Cell>
    <Cell><Data ss:Type="Number">2</Data></Cell>
    <Cell><Data ss:Type="Number">22</Data></Cell>
    <Cell><Data ss:Type="Number">3</Data></Cell>
   </Row>
   <Row ss:AutoFitHeight="0">
    <Cell><Data ss:Type="String">BQ623887</Data></Cell>
    <Cell><Data ss:Type="Number">6</Data></Cell>
    <Cell><Data ss:Type="Number">1</Data></Cell>
    <Cell><Data ss:Type="String">CATGTTCATGAATCTTTTAGG</Data></Cell>
    <Cell><Data ss:Type="Number">2</Data></Cell>
    <Cell><Data ss:Type="Number">6</Data></Cell>
    <Cell><Data ss:Type="Number">1</Data></Cell>
   </Row>
   <Row ss:AutoFitHeight="0">
    <Cell><Data ss:Type="String">BQ623927</Data></Cell>
    <Cell><Data ss:Type="Number">145</Data></Cell>
    <Cell><Data ss:Type="Number">21</Data></Cell>
    <Cell><Data ss:Type="String">CATGGCATCTGGAAAGAAAGA</Data></Cell>
    <Cell><Data ss:Type="Number">4</Data></Cell>
    <Cell><Data ss:Type="Number">11</Data></Cell>
    <Cell><Data ss:Type="Number">2</Data></Cell>
    <Cell><Data ss:Type="String">CATGTTGAAGAGCAATACCAA</Data></Cell>
    <Cell><Data ss:Type="Number">2</Data></Cell>
    <Cell><Data ss:Type="Number">64</Data></Cell>
    <Cell><Data ss:Type="Number">9</Data></Cell>
    <Cell><Data ss:Type="String">CATGCCAGAGACTCACACAAC</Data></Cell>
    <Cell><Data ss:Type="Number">1</Data></Cell>
    <Cell><Data ss:Type="Number">70</Data></Cell>
    <Cell><Data ss:Type="Number">10</Data></Cell>
   </Row>
   <Row ss:AutoFitHeight="0">
    <Cell><Data ss:Type="String">BQ624026</Data></Cell>
    <Cell><Data ss:Type="Number">12</Data></Cell>
    <Cell><Data ss:Type="Number">2</Data></Cell>
    <Cell><Data ss:Type="String">CATGTCAATAGTTTGTACAAG</Data></Cell>
    <Cell><Data ss:Type="Number">1</Data></Cell>
    <Cell><Data ss:Type="Number">12</Data></Cell>
    <Cell><Data ss:Type="Number">2</Data></Cell>
   </Row>
   <Row ss:AutoFitHeight="0">
    <Cell><Data ss:Type="String">BQ624039</Data></Cell>
    <Cell><Data ss:Type="Number">282</Data></Cell>
    <Cell><Data ss:Type="Number">41</Data></Cell>
    <Cell><Data ss:Type="String">CATGTTAATTGAAGAGACTTT</Data></Cell>
    <Cell><Data ss:Type="Number">1</Data></Cell>
    <Cell><Data ss:Type="Number">282</Data></Cell>
    <Cell><Data ss:Type="Number">41</Data></Cell>
   </Row>
   <Row ss:AutoFitHeight="0">
    <Cell><Data ss:Type="String">BQ624116</Data></Cell>
    <Cell><Data ss:Type="Number">13</Data></Cell>
    <Cell><Data ss:Type="Number">2</Data></Cell>
    <Cell><Data ss:Type="String">CATGCTTTTGACACAGTCACT</Data></Cell>
    <Cell><Data ss:Type="Number">1</Data></Cell>
    <Cell><Data ss:Type="Number">13</Data></Cell>
    <Cell><Data ss:Type="Number">2</Data></Cell>
   </Row>
   <Row ss:AutoFitHeight="0">
    <Cell><Data ss:Type="String">BQ624129</Data></Cell>
    <Cell><Data ss:Type="Number">544</Data></Cell>
    <Cell><Data ss:Type="Number">79</Data></Cell>
    <Cell><Data ss:Type="String">CATGGTCTGCAGTGATGAAAT</Data></Cell>
    <Cell><Data ss:Type="Number">1</Data></Cell>
    <Cell><Data ss:Type="Number">60</Data></Cell>
    <Cell><Data ss:Type="Number">9</Data></Cell>
    <Cell><Data ss:Type="String">CATGACAGGAAGGTTGATAAG</Data></Cell>
    <Cell><Data ss:Type="Number">3</Data></Cell>
    <Cell><Data ss:Type="Number">148</Data></Cell>
    <Cell><Data ss:Type="Number">22</Data></Cell>
    <Cell><Data ss:Type="String">CATGGTAGTGAGGACAACCAG</Data></Cell>
    <Cell><Data ss:Type="Number">2</Data></Cell>
    <Cell><Data ss:Type="Number">303</Data></Cell>
    <Cell><Data ss:Type="Number">44</Data></Cell>
    <Cell><Data ss:Type="String">CATGGTAGTGAGGATAACCAG</Data></Cell>
    <Cell><Data ss:Type="Number">2</Data></Cell>
    <Cell><Data ss:Type="Number">2</Data></Cell>
    <Cell><Data ss:Type="Number">1</Data></Cell>
    <Cell><Data ss:Type="String">CATGGGAGTGAGGACAACCAG</Data></Cell>
    <Cell><Data ss:Type="Number">2</Data></Cell>
    <Cell><Data ss:Type="Number">2</Data></Cell>
    <Cell><Data ss:Type="Number">1</Data></Cell>
    <Cell><Data ss:Type="String">CATGGTAGTGAGGACAACAAG</Data></Cell>
    <Cell><Data ss:Type="Number">2</Data></Cell>
    <Cell><Data ss:Type="Number">2</Data></Cell>
    <Cell><Data ss:Type="Number">1</Data></Cell>
    <Cell><Data ss:Type="String">CATGGCAGTGAGGACAACCAG</Data></Cell>
    <Cell><Data ss:Type="Number">2</Data></Cell>
    <Cell><Data ss:Type="Number">2</Data></Cell>
    <Cell><Data ss:Type="Number">1</Data></Cell>
    <Cell><Data ss:Type="String">CATGATCCGCATGTAATAGCT</Data></Cell>
    <Cell><Data ss:Type="Number">5</Data></Cell>
    <Cell><Data ss:Type="Number">6</Data></Cell>
    <Cell><Data ss:Type="Number">1</Data></Cell>
    <Cell><Data ss:Type="String">CATGGTCTTCAGTGATGAAAT</Data></Cell>
    <Cell><Data ss:Type="Number">1</Data></Cell>
    <Cell><Data ss:Type="Number">19</Data></Cell>
    <Cell><Data ss:Type="Number">3</Data></Cell>
   </Row>
   <Row ss:AutoFitHeight="0">
    <Cell><Data ss:Type="String">BQ624258</Data></Cell>
    <Cell><Data ss:Type="Number">126</Data></Cell>
    <Cell><Data ss:Type="Number">18</Data></Cell>
    <Cell><Data ss:Type="String">CATGTTAAAAATGTCATCTTT</Data></Cell>
    <Cell><Data ss:Type="Number">3</Data></Cell>
    <Cell><Data ss:Type="Number">3</Data></Cell>
    <Cell><Data ss:Type="Number">1</Data></Cell>
    <Cell><Data ss:Type="String">CATGTTGAGAATGGATAATTA</Data></Cell>
    <Cell><Data ss:Type="Number">2</Data></Cell>
    <Cell><Data ss:Type="Number">7</Data></Cell>
    <Cell><Data ss:Type="Number">1</Data></Cell>
    <Cell><Data ss:Type="String">CATGCGGATAAGTTATTGTGC</Data></Cell>
    <Cell><Data ss:Type="Number">1</Data></Cell>
    <Cell><Data ss:Type="Number">113</Data></Cell>
    <Cell><Data ss:Type="Number">16</Data></Cell>
    <Cell><Data ss:Type="String">CATGCGTATAAGTTATTGTGC</Data></Cell>
    <Cell><Data ss:Type="Number">1</Data></Cell>
    <Cell><Data ss:Type="Number">3</Data></Cell>
    <Cell><Data ss:Type="Number">1</Data></Cell>
   </Row>
   <Row ss:AutoFitHeight="0">
    <Cell><Data ss:Type="String">BQ624287</Data></Cell>
    <Cell><Data ss:Type="Number">15</Data></Cell>
    <Cell><Data ss:Type="Number">2</Data></Cell>
    <Cell><Data ss:Type="String">CATGGATTCCAACCGCAACGG</Data></Cell>
    <Cell><Data ss:Type="Number">3</Data></Cell>
    <Cell><Data ss:Type="Number">15</Data></Cell>
    <Cell><Data ss:Type="Number">2</Data></Cell>
   </Row>
   <Row ss:AutoFitHeight="0">
    <Cell><Data ss:Type="String">BQ624322</Data></Cell>
    <Cell><Data ss:Type="Number">3</Data></Cell>
    <Cell><Data ss:Type="Number">1</Data></Cell>
    <Cell><Data ss:Type="String">CATGTTGTTAATCGCCACAAG</Data></Cell>
    <Cell><Data ss:Type="Number">1</Data></Cell>
    <Cell><Data ss:Type="Number">3</Data></Cell>
    <Cell><Data ss:Type="Number">1</Data></Cell>
   </Row>
   <Row ss:AutoFitHeight="0">
    <Cell><Data ss:Type="String">BQ624431</Data></Cell>
    <Cell><Data ss:Type="Number">223</Data></Cell>
    <Cell><Data ss:Type="Number">32</Data></Cell>
    <Cell><Data ss:Type="String">CATGAATTTTCATTTCTCAAA</Data></Cell>
    <Cell><Data ss:Type="Number">2</Data></Cell>
    <Cell><Data ss:Type="Number">3</Data></Cell>
    <Cell><Data ss:Type="Number">1</Data></Cell>
    <Cell><Data ss:Type="String">CATGACTTTTCATTTCTCAAA</Data></Cell>
    <Cell><Data ss:Type="Number">2</Data></Cell>
    <Cell><Data ss:Type="Number">2</Data></Cell>
    <Cell><Data ss:Type="Number">1</Data></Cell>
    <Cell><Data ss:Type="String">CATGTACTGATAAAGGTTTTA</Data></Cell>
    <Cell><Data ss:Type="Number">1</Data></Cell>
    <Cell><Data ss:Type="Number">218</Data></Cell>
    <Cell><Data ss:Type="Number">32</Data></Cell>
   </Row>
   <Row ss:AutoFitHeight="0">
    <Cell><Data ss:Type="String">BQ624437</Data></Cell>
    <Cell><Data ss:Type="Number">61</Data></Cell>
    <Cell><Data ss:Type="Number">9</Data></Cell>
    <Cell><Data ss:Type="String">CATGTTCACCAATTGAAGGGT</Data></Cell>
    <Cell><Data ss:Type="Number">3</Data></Cell>
    <Cell><Data ss:Type="Number">5</Data></Cell>
    <Cell><Data ss:Type="Number">1</Data></Cell>
    <Cell><Data ss:Type="String">CATGAGTTGTTTGCAGCAAGT</Data></Cell>
    <Cell><Data ss:Type="Number">2</Data></Cell>
    <Cell><Data ss:Type="Number">15</Data></Cell>
    <Cell><Data ss:Type="Number">2</Data></Cell>
    <Cell><Data ss:Type="String">CATGAGGAAAGCAATTAAATG</Data></Cell>
    <Cell><Data ss:Type="Number">1</Data></Cell>
    <Cell><Data ss:Type="Number">41</Data></Cell>
    <Cell><Data ss:Type="Number">6</Data></Cell>
   </Row>
   <Row ss:AutoFitHeight="0">
    <Cell><Data ss:Type="String">BQ624451</Data></Cell>
    <Cell><Data ss:Type="Number">13</Data></Cell>
    <Cell><Data ss:Type="Number">2</Data></Cell>
    <Cell><Data ss:Type="String">CATGTTCTTCCCTAGCTCAGG</Data></Cell>
    <Cell><Data ss:Type="Number">1</Data></Cell>
    <Cell><Data ss:Type="Number">13</Data></Cell>
    <Cell><Data ss:Type="Number">2</Data></Cell>
   </Row>
   <Row ss:AutoFitHeight="0">
    <Cell><Data ss:Type="String">BQ624465</Data></Cell>
    <Cell><Data ss:Type="Number">7</Data></Cell>
    <Cell><Data ss:Type="Number">1</Data></Cell>
    <Cell><Data ss:Type="String">CATGAGTAAGCAGTTGTTTAG</Data></Cell>
    <Cell><Data ss:Type="Number">1</Data></Cell>
    <Cell><Data ss:Type="Number">7</Data></Cell>
    <Cell><Data ss:Type="Number">1</Data></Cell>
   </Row>
   <Row ss:AutoFitHeight="0">
    <Cell><Data ss:Type="String">BQ624484</Data></Cell>
    <Cell><Data ss:Type="Number">127</Data></Cell>
    <Cell><Data ss:Type="Number">18</Data></Cell>
    <Cell><Data ss:Type="String">CATGTACCATATTCCTTTAAG</Data></Cell>
    <Cell><Data ss:Type="Number">1</Data></Cell>
    <Cell><Data ss:Type="Number">26</Data></Cell>
    <Cell><Data ss:Type="Number">4</Data></Cell>
    <Cell><Data ss:Type="String">CATGAAAAGCATTTGCTGAAA</Data></Cell>
    <Cell><Data ss:Type="Number">2</Data></Cell>
    <Cell><Data ss:Type="Number">101</Data></Cell>
    <Cell><Data ss:Type="Number">15</Data></Cell>
   </Row>
   <Row ss:AutoFitHeight="0">
    <Cell><Data ss:Type="String">BQ624499</Data></Cell>
    <Cell><Data ss:Type="Number">19</Data></Cell>
    <Cell><Data ss:Type="Number">3</Data></Cell>
    <Cell><Data ss:Type="String">CATGGGAATCGCCGAGGTAAA</Data></Cell>
    <Cell><Data ss:Type="Number">1</Data></Cell>
    <Cell><Data ss:Type="Number">19</Data></Cell>
    <Cell><Data ss:Type="Number">3</Data></Cell>
   </Row>
   <Row ss:AutoFitHeight="0">
    <Cell><Data ss:Type="String">BQ624512</Data></Cell>
    <Cell><Data ss:Type="Number">8</Data></Cell>
    <Cell><Data ss:Type="Number">1</Data></Cell>
    <Cell><Data ss:Type="String">CATGGTTTGAAAAATTTAAAC</Data></Cell>
    <Cell><Data ss:Type="Number">2</Data></Cell>
    <Cell><Data ss:Type="Number">8</Data></Cell>
    <Cell><Data ss:Type="Number">1</Data></Cell>
   </Row>
   <Row ss:AutoFitHeight="0">
    <Cell><Data ss:Type="String">BQ624531</Data></Cell>
    <Cell><Data ss:Type="Number">20</Data></Cell>
    <Cell><Data ss:Type="Number">3</Data></Cell>
    <Cell><Data ss:Type="String">CATGATTGGTGGGATGCTTGA</Data></Cell>
    <Cell><Data ss:Type="Number">2</Data></Cell>
    <Cell><Data ss:Type="Number">10</Data></Cell>
    <Cell><Data ss:Type="Number">1</Data></Cell>
    <Cell><Data ss:Type="String">CATGATAGAGGTGTTTATGAT</Data></Cell>
    <Cell><Data ss:Type="Number">1</Data></Cell>
    <Cell><Data ss:Type="Number">10</Data></Cell>
    <Cell><Data ss:Type="Number">1</Data></Cell>
   </Row>
   <Row ss:AutoFitHeight="0">
    <Cell><Data ss:Type="String">BQ624601</Data></Cell>
    <Cell><Data ss:Type="Number">3</Data></Cell>
    <Cell><Data ss:Type="Number">1</Data></Cell>
    <Cell><Data ss:Type="String">CATGGATTGTGTAAAATTTGG</Data></Cell>
    <Cell><Data ss:Type="Number">1</Data></Cell>
    <Cell><Data ss:Type="Number">3</Data></Cell>
    <Cell><Data ss:Type="Number">1</Data></Cell>
   </Row>
   <Row ss:AutoFitHeight="0">
    <Cell><Data ss:Type="String">BQ624614</Data></Cell>
    <Cell><Data ss:Type="Number">4</Data></Cell>
    <Cell><Data ss:Type="Number">1</Data></Cell>
    <Cell><Data ss:Type="String">CATGTATGTGCAAATTACTCG</Data></Cell>
    <Cell><Data ss:Type="Number">1</Data></Cell>
    <Cell><Data ss:Type="Number">4</Data></Cell>
    <Cell><Data ss:Type="Number">1</Data></Cell>
   </Row>
   <Row ss:AutoFitHeight="0">
    <Cell><Data ss:Type="String">BQ624639</Data></Cell>
    <Cell><Data ss:Type="Number">4</Data></Cell>
    <Cell><Data ss:Type="Number">1</Data></Cell>
    <Cell><Data ss:Type="String">CATGACGAATACAAAACCTCC</Data></Cell>
    <Cell><Data ss:Type="Number">1</Data></Cell>
    <Cell><Data ss:Type="Number">4</Data></Cell>
    <Cell><Data ss:Type="Number">1</Data></Cell>
   </Row>
   <Row ss:AutoFitHeight="0">
    <Cell><Data ss:Type="String">BQ624653</Data></Cell>
    <Cell><Data ss:Type="Number">6</Data></Cell>
    <Cell><Data ss:Type="Number">1</Data></Cell>
    <Cell><Data ss:Type="String">CATGGACAGCTGTGTTGAAGA</Data></Cell>
    <Cell><Data ss:Type="Number">1</Data></Cell>
    <Cell><Data ss:Type="Number">6</Data></Cell>
    <Cell><Data ss:Type="Number">1</Data></Cell>
   </Row>
   <Row ss:AutoFitHeight="0">
    <Cell><Data ss:Type="String">BQ624669</Data></Cell>
    <Cell><Data ss:Type="Number">245</Data></Cell>
    <Cell><Data ss:Type="Number">36</Data></Cell>
    <Cell><Data ss:Type="String">CATGAGGTGATTGGTTTCTAT</Data></Cell>
    <Cell><Data ss:Type="Number">2</Data></Cell>
    <Cell><Data ss:Type="Number">23</Data></Cell>
    <Cell><Data ss:Type="Number">3</Data></Cell>
    <Cell><Data ss:Type="String">CATGGGATGTGTTCAGCGAGA</Data></Cell>
    <Cell><Data ss:Type="Number">1</Data></Cell>
    <Cell><Data ss:Type="Number">141</Data></Cell>
    <Cell><Data ss:Type="Number">21</Data></Cell>
    <Cell><Data ss:Type="String">CATGGGATGTGTTAAGCGAGA</Data></Cell>
    <Cell><Data ss:Type="Number">1</Data></Cell>
    <Cell><Data ss:Type="Number">2</Data></Cell>
    <Cell><Data ss:Type="Number">1</Data></Cell>
    <Cell><Data ss:Type="String">CATGGGATGTGTTCAGTGAGA</Data></Cell>
    <Cell><Data ss:Type="Number">1</Data></Cell>
    <Cell><Data ss:Type="Number">79</Data></Cell>
    <Cell><Data ss:Type="Number">11</Data></Cell>
   </Row>
   <Row ss:AutoFitHeight="0">
    <Cell><Data ss:Type="String">BQ624720</Data></Cell>
    <Cell><Data ss:Type="Number">130</Data></Cell>
    <Cell><Data ss:Type="Number">19</Data></Cell>
    <Cell><Data ss:Type="String">CATGGCAAATAACCTCTTGAA</Data></Cell>
    <Cell><Data ss:Type="Number">4</Data></Cell>
    <Cell><Data ss:Type="Number">13</Data></Cell>
    <Cell><Data ss:Type="Number">2</Data></Cell>
    <Cell><Data ss:Type="String">CATGAGAGTAGGTGATCGTTT</Data></Cell>
    <Cell><Data ss:Type="Number">1</Data></Cell>
    <Cell><Data ss:Type="Number">18</Data></Cell>
    <Cell><Data ss:Type="Number">3</Data></Cell>
    <Cell><Data ss:Type="String">CATGCATGCAGGATGTATTCC</Data></Cell>
    <Cell><Data ss:Type="Number">3</Data></Cell>
    <Cell><Data ss:Type="Number">45</Data></Cell>
    <Cell><Data ss:Type="Number">7</Data></Cell>
    <Cell><Data ss:Type="String">CATGCAGGATGTATTCCCAGC</Data></Cell>
    <Cell><Data ss:Type="Number">2</Data></Cell>
    <Cell><Data ss:Type="Number">54</Data></Cell>
    <Cell><Data ss:Type="Number">8</Data></Cell>
   </Row>
   <Row ss:AutoFitHeight="0">
    <Cell><Data ss:Type="String">BQ624732</Data></Cell>
    <Cell><Data ss:Type="Number">12</Data></Cell>
    <Cell><Data ss:Type="Number">2</Data></Cell>
    <Cell><Data ss:Type="String">CATGCGCAAAGCAAGAGCAGC</Data></Cell>
    <Cell><Data ss:Type="Number">1</Data></Cell>
    <Cell><Data ss:Type="Number">12</Data></Cell>
    <Cell><Data ss:Type="Number">2</Data></Cell>
   </Row>
   <Row ss:AutoFitHeight="0">
    <Cell><Data ss:Type="String">BQ624740</Data></Cell>
    <Cell><Data ss:Type="Number">4</Data></Cell>
    <Cell><Data ss:Type="Number">1</Data></Cell>
    <Cell><Data ss:Type="String">CATGCTACGGCAGATGAGGCA</Data></Cell>
    <Cell><Data ss:Type="Number">1</Data></Cell>
    <Cell><Data ss:Type="Number">4</Data></Cell>
    <Cell><Data ss:Type="Number">1</Data></Cell>
   </Row>
   <Row ss:AutoFitHeight="0">
    <Cell><Data ss:Type="String">BQ624755</Data></Cell>
    <Cell><Data ss:Type="Number">258</Data></Cell>
    <Cell><Data ss:Type="Number">38</Data></Cell>
    <Cell><Data ss:Type="String">CATGTGTATATTGGTCATCAT</Data></Cell>
    <Cell><Data ss:Type="Number">1</Data></Cell>
    <Cell><Data ss:Type="Number">2</Data></Cell>
    <Cell><Data ss:Type="Number">1</Data></Cell>
    <Cell><Data ss:Type="String">CATGAGCTAGACACGGGTTTC</Data></Cell>
    <Cell><Data ss:Type="Number">2</Data></Cell>
    <Cell><Data ss:Type="Number">105</Data></Cell>
    <Cell><Data ss:Type="Number">15</Data></Cell>
    <Cell><Data ss:Type="String">CATGTGTATATTGTTCATCAT</Data></Cell>
    <Cell><Data ss:Type="Number">1</Data></Cell>
    <Cell><Data ss:Type="Number">151</Data></Cell>
    <Cell><Data ss:Type="Number">22</Data></Cell>
   </Row>
   <Row ss:AutoFitHeight="0">
    <Cell><Data ss:Type="String">BQ624779</Data></Cell>
    <Cell><Data ss:Type="Number">213</Data></Cell>
    <Cell><Data ss:Type="Number">31</Data></Cell>
    <Cell><Data ss:Type="String">CATGGTAAAACAGGAAGAGAG</Data></Cell>
    <Cell><Data ss:Type="Number">1</Data></Cell>
    <Cell><Data ss:Type="Number">213</Data></Cell>
    <Cell><Data ss:Type="Number">31</Data></Cell>
   </Row>
   <Row ss:AutoFitHeight="0">
    <Cell><Data ss:Type="String">BQ624798</Data></Cell>
    <Cell><Data ss:Type="Number">83</Data></Cell>
    <Cell><Data ss:Type="Number">12</Data></Cell>
    <Cell><Data ss:Type="String">CATGACTATCTTGCACGTGAA</Data></Cell>
    <Cell><Data ss:Type="Number">2</Data></Cell>
    <Cell><Data ss:Type="Number">9</Data></Cell>
    <Cell><Data ss:Type="Number">1</Data></Cell>
    <Cell><Data ss:Type="String">CATGTGGAGGGATAACAAAAG</Data></Cell>
    <Cell><Data ss:Type="Number">1</Data></Cell>
    <Cell><Data ss:Type="Number">66</Data></Cell>
    <Cell><Data ss:Type="Number">10</Data></Cell>
    <Cell><Data ss:Type="String">CATGACTATCTTGCACTTGAA</Data></Cell>
    <Cell><Data ss:Type="Number">2</Data></Cell>
    <Cell><Data ss:Type="Number">8</Data></Cell>
    <Cell><Data ss:Type="Number">1</Data></Cell>
   </Row>
   <Row ss:AutoFitHeight="0">
    <Cell><Data ss:Type="String">BQ624801</Data></Cell>
    <Cell><Data ss:Type="Number">49</Data></Cell>
    <Cell><Data ss:Type="Number">7</Data></Cell>
    <Cell><Data ss:Type="String">CATGGAATTTTTGGCTGGACA</Data></Cell>
    <Cell><Data ss:Type="Number">1</Data></Cell>
    <Cell><Data ss:Type="Number">49</Data></Cell>
    <Cell><Data ss:Type="Number">7</Data></Cell>
   </Row>
   <Row ss:AutoFitHeight="0">
    <Cell><Data ss:Type="String">BQ624848</Data></Cell>
    <Cell><Data ss:Type="Number">23</Data></Cell>
    <Cell><Data ss:Type="Number">3</Data></Cell>
    <Cell><Data ss:Type="String">CATGTAGTTTCAATCTGATAA</Data></Cell>
    <Cell><Data ss:Type="Number">1</Data></Cell>
    <Cell><Data ss:Type="Number">23</Data></Cell>
    <Cell><Data ss:Type="Number">3</Data></Cell>
   </Row>
   <Row ss:AutoFitHeight="0">
    <Cell><Data ss:Type="String">BQ624866</Data></Cell>
    <Cell><Data ss:Type="Number">297</Data></Cell>
    <Cell><Data ss:Type="Number">43</Data></Cell>
    <Cell><Data ss:Type="String">CATGCACAGTACGTATCTTAA</Data></Cell>
    <Cell><Data ss:Type="Number">3</Data></Cell>
    <Cell><Data ss:Type="Number">28</Data></Cell>
    <Cell><Data ss:Type="Number">4</Data></Cell>
    <Cell><Data ss:Type="String">CATGGGCTAAGCCTGGAGATG</Data></Cell>
    <Cell><Data ss:Type="Number">2</Data></Cell>
    <Cell><Data ss:Type="Number">88</Data></Cell>
    <Cell><Data ss:Type="Number">13</Data></Cell>
    <Cell><Data ss:Type="String">CATGGAATATGGATTCCTCTT</Data></Cell>
    <Cell><Data ss:Type="Number">1</Data></Cell>
    <Cell><Data ss:Type="Number">127</Data></Cell>
    <Cell><Data ss:Type="Number">18</Data></Cell>
    <Cell><Data ss:Type="String">CATGGGCTGAGCCTGGAGATG</Data></Cell>
    <Cell><Data ss:Type="Number">2</Data></Cell>
    <Cell><Data ss:Type="Number">54</Data></Cell>
    <Cell><Data ss:Type="Number">8</Data></Cell>
   </Row>
   <Row ss:AutoFitHeight="0">
    <Cell><Data ss:Type="String">BQ624889</Data></Cell>
    <Cell><Data ss:Type="Number">38</Data></Cell>
    <Cell><Data ss:Type="Number">6</Data></Cell>
    <Cell><Data ss:Type="String">CATGTGGATCAATCGAGTTAT</Data></Cell>
    <Cell><Data ss:Type="Number">2</Data></Cell>
    <Cell><Data ss:Type="Number">8</Data></Cell>
    <Cell><Data ss:Type="Number">1</Data></Cell>
    <Cell><Data ss:Type="String">CATGTGGCCCTGAGTATAAGA</Data></Cell>
    <Cell><Data ss:Type="Number">1</Data></Cell>
    <Cell><Data ss:Type="Number">30</Data></Cell>
    <Cell><Data ss:Type="Number">4</Data></Cell>
   </Row>
   <Row ss:AutoFitHeight="0">
    <Cell><Data ss:Type="String">BQ624920</Data></Cell>
    <Cell><Data ss:Type="Number">5</Data></Cell>
    <Cell><Data ss:Type="Number">1</Data></Cell>
    <Cell><Data ss:Type="String">CATGGGTTCCCTGATGCCACA</Data></Cell>
    <Cell><Data ss:Type="Number">5</Data></Cell>
    <Cell><Data ss:Type="Number">5</Data></Cell>
    <Cell><Data ss:Type="Number">1</Data></Cell>
   </Row>
   <Row ss:AutoFitHeight="0">
    <Cell><Data ss:Type="String">BQ624934</Data></Cell>
    <Cell><Data ss:Type="Number">36</Data></Cell>
    <Cell><Data ss:Type="Number">5</Data></Cell>
    <Cell><Data ss:Type="String">CATGCTTAAGATGATAGCTGA</Data></Cell>
    <Cell><Data ss:Type="Number">3</Data></Cell>
    <Cell><Data ss:Type="Number">5</Data></Cell>
    <Cell><Data ss:Type="Number">1</Data></Cell>
    <Cell><Data ss:Type="String">CATGCTCAATGACAGGGATTG</Data></Cell>
    <Cell><Data ss:Type="Number">1</Data></Cell>
    <Cell><Data ss:Type="Number">31</Data></Cell>
    <Cell><Data ss:Type="Number">5</Data></Cell>
   </Row>
   <Row ss:AutoFitHeight="0">
    <Cell><Data ss:Type="String">BQ624948</Data></Cell>
    <Cell><Data ss:Type="Number">19</Data></Cell>
    <Cell><Data ss:Type="Number">3</Data></Cell>
    <Cell><Data ss:Type="String">CATGAAGGGTTGAGGACTAAA</Data></Cell>
    <Cell><Data ss:Type="Number">2</Data></Cell>
    <Cell><Data ss:Type="Number">2</Data></Cell>
    <Cell><Data ss:Type="Number">1</Data></Cell>
    <Cell><Data ss:Type="String">CATGTGCATGCTTCATACGCC</Data></Cell>
    <Cell><Data ss:Type="Number">4</Data></Cell>
    <Cell><Data ss:Type="Number">2</Data></Cell>
    <Cell><Data ss:Type="Number">1</Data></Cell>
    <Cell><Data ss:Type="String">CATGTTCGGCAGAGCAGTTAA</Data></Cell>
    <Cell><Data ss:Type="Number">1</Data></Cell>
    <Cell><Data ss:Type="Number">15</Data></Cell>
    <Cell><Data ss:Type="Number">2</Data></Cell>
   </Row>
   <Row ss:AutoFitHeight="0">
    <Cell><Data ss:Type="String">BQ624962</Data></Cell>
    <Cell><Data ss:Type="Number">30</Data></Cell>
    <Cell><Data ss:Type="Number">4</Data></Cell>
    <Cell><Data ss:Type="String">CATGACCTGTTCCAAGAGATG</Data></Cell>
    <Cell><Data ss:Type="Number">1</Data></Cell>
    <Cell><Data ss:Type="Number">30</Data></Cell>
    <Cell><Data ss:Type="Number">4</Data></Cell>
   </Row>
   <Row ss:AutoFitHeight="0">
    <Cell><Data ss:Type="String">BQ625006</Data></Cell>
    <Cell><Data ss:Type="Number">45</Data></Cell>
    <Cell><Data ss:Type="Number">7</Data></Cell>
    <Cell><Data ss:Type="String">CATGCAGCCATAAGGGCTCCC</Data></Cell>
    <Cell><Data ss:Type="Number">1</Data></Cell>
    <Cell><Data ss:Type="Number">6</Data></Cell>
    <Cell><Data ss:Type="Number">1</Data></Cell>
    <Cell><Data ss:Type="String">CATGGGAGAGAGAGATAAAGA</Data></Cell>
    <Cell><Data ss:Type="Number">2</Data></Cell>
    <Cell><Data ss:Type="Number">10</Data></Cell>
    <Cell><Data ss:Type="Number">1</Data></Cell>
    <Cell><Data ss:Type="String">CATGGGAGAGAGAGATAACGA</Data></Cell>
    <Cell><Data ss:Type="Number">2</Data></Cell>
    <Cell><Data ss:Type="Number">29</Data></Cell>
    <Cell><Data ss:Type="Number">4</Data></Cell>
   </Row>
   <Row ss:AutoFitHeight="0">
    <Cell><Data ss:Type="String">BQ625029</Data></Cell>
    <Cell><Data ss:Type="Number">8</Data></Cell>
    <Cell><Data ss:Type="Number">1</Data></Cell>
    <Cell><Data ss:Type="String">CATGTCCCTTGGTAATTAATT</Data></Cell>
    <Cell><Data ss:Type="Number">1</Data></Cell>
    <Cell><Data ss:Type="Number">8</Data></Cell>
    <Cell><Data ss:Type="Number">1</Data></Cell>
   </Row>
   <Row ss:AutoFitHeight="0">
    <Cell><Data ss:Type="String">BQ625133</Data></Cell>
    <Cell><Data ss:Type="Number">1603</Data></Cell>
    <Cell><Data ss:Type="Number">233</Data></Cell>
    <Cell><Data ss:Type="String">CATGCTGAAGCCATGCAGATT</Data></Cell>
    <Cell><Data ss:Type="Number">3</Data></Cell>
    <Cell><Data ss:Type="Number">60</Data></Cell>
    <Cell><Data ss:Type="Number">9</Data></Cell>
    <Cell><Data ss:Type="String">CATGCATTTGCCGGCCTCCTT</Data></Cell>
    <Cell><Data ss:Type="Number">1</Data></Cell>
    <Cell><Data ss:Type="Number">621</Data></Cell>
    <Cell><Data ss:Type="Number">90</Data></Cell>
    <Cell><Data ss:Type="String">CATGCAGATTTAGTTGGATTT</Data></Cell>
    <Cell><Data ss:Type="Number">2</Data></Cell>
    <Cell><Data ss:Type="Number">911</Data></Cell>
    <Cell><Data ss:Type="Number">132</Data></Cell>
    <Cell><Data ss:Type="String">CATGCATTCGCCGGCCTCCTT</Data></Cell>
    <Cell><Data ss:Type="Number">1</Data></Cell>
    <Cell><Data ss:Type="Number">2</Data></Cell>
    <Cell><Data ss:Type="Number">1</Data></Cell>
    <Cell><Data ss:Type="String">CATGCATTTGCAGGCCTCCTT</Data></Cell>
    <Cell><Data ss:Type="Number">1</Data></Cell>
    <Cell><Data ss:Type="Number">2</Data></Cell>
    <Cell><Data ss:Type="Number">1</Data></Cell>
    <Cell><Data ss:Type="String">CATGCTTTTGCCGGCCTCCTT</Data></Cell>
    <Cell><Data ss:Type="Number">1</Data></Cell>
    <Cell><Data ss:Type="Number">2</Data></Cell>
    <Cell><Data ss:Type="Number">1</Data></Cell>
    <Cell><Data ss:Type="String">CATGCATTTGACGGCCTCCTT</Data></Cell>
    <Cell><Data ss:Type="Number">1</Data></Cell>
    <Cell><Data ss:Type="Number">2</Data></Cell>
    <Cell><Data ss:Type="Number">1</Data></Cell>
    <Cell><Data ss:Type="String">CATGCAGATTTAGTTGTATTT</Data></Cell>
    <Cell><Data ss:Type="Number">2</Data></Cell>
    <Cell><Data ss:Type="Number">3</Data></Cell>
    <Cell><Data ss:Type="Number">1</Data></Cell>
   </Row>
   <Row ss:AutoFitHeight="0">
    <Cell><Data ss:Type="String">BQ625146</Data></Cell>
    <Cell><Data ss:Type="Number">165</Data></Cell>
    <Cell><Data ss:Type="Number">24</Data></Cell>
    <Cell><Data ss:Type="String">CATGGTCAGGTCATCATACAA</Data></Cell>
    <Cell><Data ss:Type="Number">1</Data></Cell>
    <Cell><Data ss:Type="Number">78</Data></Cell>
    <Cell><Data ss:Type="Number">11</Data></Cell>
    <Cell><Data ss:Type="String">CATGGAAATGGGATTTCGCTA</Data></Cell>
    <Cell><Data ss:Type="Number">2</Data></Cell>
    <Cell><Data ss:Type="Number">85</Data></Cell>
    <Cell><Data ss:Type="Number">12</Data></Cell>
    <Cell><Data ss:Type="String">CATGGTCAGGCCATCATACAA</Data></Cell>
    <Cell><Data ss:Type="Number">1</Data></Cell>
    <Cell><Data ss:Type="Number">2</Data></Cell>
    <Cell><Data ss:Type="Number">1</Data></Cell>
   </Row>
   <Row ss:AutoFitHeight="0">
    <Cell><Data ss:Type="String">BQ625205</Data></Cell>
    <Cell><Data ss:Type="Number">83</Data></Cell>
    <Cell><Data ss:Type="Number">12</Data></Cell>
    <Cell><Data ss:Type="String">CATGTAACCGATTCCCTCCTA</Data></Cell>
    <Cell><Data ss:Type="Number">1</Data></Cell>
    <Cell><Data ss:Type="Number">83</Data></Cell>
    <Cell><Data ss:Type="Number">12</Data></Cell>
   </Row>
   <Row ss:AutoFitHeight="0">
    <Cell><Data ss:Type="String">C21831</Data></Cell>
    <Cell><Data ss:Type="Number">3</Data></Cell>
    <Cell><Data ss:Type="Number">1</Data></Cell>
    <Cell><Data ss:Type="String">CATGTGGGCCATCACCCACGA</Data></Cell>
    <Cell><Data ss:Type="Number">1</Data></Cell>
    <Cell><Data ss:Type="Number">3</Data></Cell>
    <Cell><Data ss:Type="Number">1</Data></Cell>
   </Row>
   <Row ss:AutoFitHeight="0">
    <Cell><Data ss:Type="String">CA588038</Data></Cell>
    <Cell><Data ss:Type="Number">14</Data></Cell>
    <Cell><Data ss:Type="Number">2</Data></Cell>
    <Cell><Data ss:Type="String">CATGCGATTCGCCAGAGCCTG</Data></Cell>
    <Cell><Data ss:Type="Number">1</Data></Cell>
    <Cell><Data ss:Type="Number">14</Data></Cell>
    <Cell><Data ss:Type="Number">2</Data></Cell>
   </Row>
   <Row ss:AutoFitHeight="0">
    <Cell><Data ss:Type="String">CA588042</Data></Cell>
    <Cell><Data ss:Type="Number">62</Data></Cell>
    <Cell><Data ss:Type="Number">9</Data></Cell>
    <Cell><Data ss:Type="String">CATGCCCAAACTAGGAACAAT</Data></Cell>
    <Cell><Data ss:Type="Number">3</Data></Cell>
    <Cell><Data ss:Type="Number">23</Data></Cell>
    <Cell><Data ss:Type="Number">3</Data></Cell>
    <Cell><Data ss:Type="String">CATGGTAAGGCAGCAATATCA</Data></Cell>
    <Cell><Data ss:Type="Number">1</Data></Cell>
    <Cell><Data ss:Type="Number">39</Data></Cell>
    <Cell><Data ss:Type="Number">6</Data></Cell>
   </Row>
   <Row ss:AutoFitHeight="0">
    <Cell><Data ss:Type="String">CB250250</Data></Cell>
    <Cell><Data ss:Type="Number">15</Data></Cell>
    <Cell><Data ss:Type="Number">2</Data></Cell>
    <Cell><Data ss:Type="String">CATGATGATAAAAAGTAAACA</Data></Cell>
    <Cell><Data ss:Type="Number">1</Data></Cell>
    <Cell><Data ss:Type="Number">15</Data></Cell>
    <Cell><Data ss:Type="Number">2</Data></Cell>
   </Row>
   <Row ss:AutoFitHeight="0">
    <Cell><Data ss:Type="String">CB250278</Data></Cell>
    <Cell><Data ss:Type="Number">25</Data></Cell>
    <Cell><Data ss:Type="Number">4</Data></Cell>
    <Cell><Data ss:Type="String">CATGTAAAATTTACACCAATT</Data></Cell>
    <Cell><Data ss:Type="Number">1</Data></Cell>
    <Cell><Data ss:Type="Number">25</Data></Cell>
    <Cell><Data ss:Type="Number">4</Data></Cell>
   </Row>
   <Row ss:AutoFitHeight="0">
    <Cell><Data ss:Type="String">CB250292</Data></Cell>
    <Cell><Data ss:Type="Number">3</Data></Cell>
    <Cell><Data ss:Type="Number">1</Data></Cell>
    <Cell><Data ss:Type="String">CATGTTTACAAGGTGGATGGA</Data></Cell>
    <Cell><Data ss:Type="Number">1</Data></Cell>
    <Cell><Data ss:Type="Number">3</Data></Cell>
    <Cell><Data ss:Type="Number">1</Data></Cell>
   </Row>
   <Row ss:AutoFitHeight="0">
    <Cell><Data ss:Type="String">CB250299</Data></Cell>
    <Cell><Data ss:Type="Number">5</Data></Cell>
    <Cell><Data ss:Type="Number">1</Data></Cell>
    <Cell><Data ss:Type="String">CATGTTCCAATTGCTTGTAAA</Data></Cell>
    <Cell><Data ss:Type="Number">2</Data></Cell>
    <Cell><Data ss:Type="Number">5</Data></Cell>
    <Cell><Data ss:Type="Number">1</Data></Cell>
   </Row>
   <Row ss:AutoFitHeight="0">
    <Cell><Data ss:Type="String">CB250335</Data></Cell>
    <Cell><Data ss:Type="Number">3</Data></Cell>
    <Cell><Data ss:Type="Number">1</Data></Cell>
    <Cell><Data ss:Type="String">CATGTTCTTGATAAAGTCACG</Data></Cell>
    <Cell><Data ss:Type="Number">1</Data></Cell>
    <Cell><Data ss:Type="Number">3</Data></Cell>
    <Cell><Data ss:Type="Number">1</Data></Cell>
   </Row>
   <Row ss:AutoFitHeight="0">
    <Cell><Data ss:Type="String">CB250336</Data></Cell>
    <Cell><Data ss:Type="Number">11</Data></Cell>
    <Cell><Data ss:Type="Number">2</Data></Cell>
    <Cell><Data ss:Type="String">CATGGAATTAATTTGTATTAA</Data></Cell>
    <Cell><Data ss:Type="Number">1</Data></Cell>
    <Cell><Data ss:Type="Number">11</Data></Cell>
    <Cell><Data ss:Type="Number">2</Data></Cell>
   </Row>
   <Row ss:AutoFitHeight="0">
    <Cell><Data ss:Type="String">CB250342</Data></Cell>
    <Cell><Data ss:Type="Number">7</Data></Cell>
    <Cell><Data ss:Type="Number">1</Data></Cell>
    <Cell><Data ss:Type="String">CATGAGGCCTTCTATGATGGA</Data></Cell>
    <Cell><Data ss:Type="Number">2</Data></Cell>
    <Cell><Data ss:Type="Number">7</Data></Cell>
    <Cell><Data ss:Type="Number">1</Data></Cell>
   </Row>
   <Row ss:AutoFitHeight="0">
    <Cell><Data ss:Type="String">CB250365</Data></Cell>
    <Cell><Data ss:Type="Number">59</Data></Cell>
    <Cell><Data ss:Type="Number">9</Data></Cell>
    <Cell><Data ss:Type="String">CATGCAGACTAATATCAAATG</Data></Cell>
    <Cell><Data ss:Type="Number">2</Data></Cell>
    <Cell><Data ss:Type="Number">20</Data></Cell>
    <Cell><Data ss:Type="Number">3</Data></Cell>
    <Cell><Data ss:Type="String">CATGCAAATTGTGAAATGCTC</Data></Cell>
    <Cell><Data ss:Type="Number">1</Data></Cell>
    <Cell><Data ss:Type="Number">39</Data></Cell>
    <Cell><Data ss:Type="Number">6</Data></Cell>
   </Row>
   <Row ss:AutoFitHeight="0">
    <Cell><Data ss:Type="String">CB250381</Data></Cell>
    <Cell><Data ss:Type="Number">3</Data></Cell>
    <Cell><Data ss:Type="Number">1</Data></Cell>
    <Cell><Data ss:Type="String">CATGACCATTTGGCTGAGGCA</Data></Cell>
    <Cell><Data ss:Type="Number">2</Data></Cell>
    <Cell><Data ss:Type="Number">3</Data></Cell>
    <Cell><Data ss:Type="Number">1</Data></Cell>
   </Row>
   <Row ss:AutoFitHeight="0">
    <Cell><Data ss:Type="String">CB290227</Data></Cell>
    <Cell><Data ss:Type="Number">17</Data></Cell>
    <Cell><Data ss:Type="Number">2</Data></Cell>
    <Cell><Data ss:Type="String">CATGCAGTGACATTCTTTTCT</Data></Cell>
    <Cell><Data ss:Type="Number">3</Data></Cell>
    <Cell><Data ss:Type="Number">7</Data></Cell>
    <Cell><Data ss:Type="Number">1</Data></Cell>
    <Cell><Data ss:Type="String">CATGGTGCATTACCAATGGCC</Data></Cell>
    <Cell><Data ss:Type="Number">1</Data></Cell>
    <Cell><Data ss:Type="Number">10</Data></Cell>
    <Cell><Data ss:Type="Number">1</Data></Cell>
   </Row>
   <Row ss:AutoFitHeight="0">
    <Cell><Data ss:Type="String">CB290364</Data></Cell>
    <Cell><Data ss:Type="Number">2</Data></Cell>
    <Cell><Data ss:Type="Number">1</Data></Cell>
    <Cell><Data ss:Type="String">CATGCTTGCAATTGGAGCGAT</Data></Cell>
    <Cell><Data ss:Type="Number">2</Data></Cell>
    <Cell><Data ss:Type="Number">2</Data></Cell>
    <Cell><Data ss:Type="Number">1</Data></Cell>
   </Row>
   <Row ss:AutoFitHeight="0">
    <Cell><Data ss:Type="String">CB290371</Data></Cell>
    <Cell><Data ss:Type="Number">18</Data></Cell>
    <Cell><Data ss:Type="Number">3</Data></Cell>
    <Cell><Data ss:Type="String">CATGATATTATACAATAAAAA</Data></Cell>
    <Cell><Data ss:Type="Number">1</Data></Cell>
    <Cell><Data ss:Type="Number">12</Data></Cell>
    <Cell><Data ss:Type="Number">2</Data></Cell>
    <Cell><Data ss:Type="String">CATGATATTATACTATAAAAA</Data></Cell>
    <Cell><Data ss:Type="Number">1</Data></Cell>
    <Cell><Data ss:Type="Number">6</Data></Cell>
    <Cell><Data ss:Type="Number">1</Data></Cell>
   </Row>
   <Row ss:AutoFitHeight="0">
    <Cell><Data ss:Type="String">CB290435</Data></Cell>
    <Cell><Data ss:Type="Number">10</Data></Cell>
    <Cell><Data ss:Type="Number">1</Data></Cell>
    <Cell><Data ss:Type="String">CATGACTAACAAATGTCCGCT</Data></Cell>
    <Cell><Data ss:Type="Number">2</Data></Cell>
    <Cell><Data ss:Type="Number">10</Data></Cell>
    <Cell><Data ss:Type="Number">1</Data></Cell>
   </Row>
   <Row ss:AutoFitHeight="0">
    <Cell><Data ss:Type="String">CB290436</Data></Cell>
    <Cell><Data ss:Type="Number">3</Data></Cell>
    <Cell><Data ss:Type="Number">1</Data></Cell>
    <Cell><Data ss:Type="String">CATGTGAGGAAGTGCCTGAAG</Data></Cell>
    <Cell><Data ss:Type="Number">2</Data></Cell>
    <Cell><Data ss:Type="Number">3</Data></Cell>
    <Cell><Data ss:Type="Number">1</Data></Cell>
   </Row>
   <Row ss:AutoFitHeight="0">
    <Cell><Data ss:Type="String">CB290460</Data></Cell>
    <Cell><Data ss:Type="Number">3</Data></Cell>
    <Cell><Data ss:Type="Number">1</Data></Cell>
    <Cell><Data ss:Type="String">CATGATTAGCTGCACTCAGGA</Data></Cell>
    <Cell><Data ss:Type="Number">1</Data></Cell>
    <Cell><Data ss:Type="Number">3</Data></Cell>
    <Cell><Data ss:Type="Number">1</Data></Cell>
   </Row>
   <Row ss:AutoFitHeight="0">
    <Cell><Data ss:Type="String">CB290504</Data></Cell>
    <Cell><Data ss:Type="Number">17</Data></Cell>
    <Cell><Data ss:Type="Number">2</Data></Cell>
    <Cell><Data ss:Type="String">CATGCATCAAGAGCATGCACA</Data></Cell>
    <Cell><Data ss:Type="Number">3</Data></Cell>
    <Cell><Data ss:Type="Number">5</Data></Cell>
    <Cell><Data ss:Type="Number">1</Data></Cell>
    <Cell><Data ss:Type="String">CATGCAATGAACCCAAATGTG</Data></Cell>
    <Cell><Data ss:Type="Number">1</Data></Cell>
    <Cell><Data ss:Type="Number">12</Data></Cell>
    <Cell><Data ss:Type="Number">2</Data></Cell>
   </Row>
   <Row ss:AutoFitHeight="0">
    <Cell><Data ss:Type="String">CB290543</Data></Cell>
    <Cell><Data ss:Type="Number">29</Data></Cell>
    <Cell><Data ss:Type="Number">4</Data></Cell>
    <Cell><Data ss:Type="String">CATGATGATCCCAATGTAATT</Data></Cell>
    <Cell><Data ss:Type="Number">1</Data></Cell>
    <Cell><Data ss:Type="Number">29</Data></Cell>
    <Cell><Data ss:Type="Number">4</Data></Cell>
   </Row>
   <Row ss:AutoFitHeight="0">
    <Cell><Data ss:Type="String">CB290565</Data></Cell>
    <Cell><Data ss:Type="Number">12</Data></Cell>
    <Cell><Data ss:Type="Number">2</Data></Cell>
    <Cell><Data ss:Type="String">CATGATGAACACAAAACCTTA</Data></Cell>
    <Cell><Data ss:Type="Number">4</Data></Cell>
    <Cell><Data ss:Type="Number">2</Data></Cell>
    <Cell><Data ss:Type="Number">1</Data></Cell>
    <Cell><Data ss:Type="String">CATGTCAATCAATTTCACCAA</Data></Cell>
    <Cell><Data ss:Type="Number">3</Data></Cell>
    <Cell><Data ss:Type="Number">10</Data></Cell>
    <Cell><Data ss:Type="Number">1</Data></Cell>
   </Row>
   <Row ss:AutoFitHeight="0">
    <Cell><Data ss:Type="String">CB290596</Data></Cell>
    <Cell><Data ss:Type="Number">39</Data></Cell>
    <Cell><Data ss:Type="Number">6</Data></Cell>
    <Cell><Data ss:Type="String">CATGCTCCCCAACTTTCTCTT</Data></Cell>
    <Cell><Data ss:Type="Number">1</Data></Cell>
    <Cell><Data ss:Type="Number">5</Data></Cell>
    <Cell><Data ss:Type="Number">1</Data></Cell>
    <Cell><Data ss:Type="String">CATGTATATTAGGATTCCAGC</Data></Cell>
    <Cell><Data ss:Type="Number">7</Data></Cell>
    <Cell><Data ss:Type="Number">10</Data></Cell>
    <Cell><Data ss:Type="Number">1</Data></Cell>
    <Cell><Data ss:Type="String">CATGCAACCAGCGCCTAAAAG</Data></Cell>
    <Cell><Data ss:Type="Number">9</Data></Cell>
    <Cell><Data ss:Type="Number">6</Data></Cell>
    <Cell><Data ss:Type="Number">1</Data></Cell>
    <Cell><Data ss:Type="String">CATGTATATTAGGATTCCGGC</Data></Cell>
    <Cell><Data ss:Type="Number">7</Data></Cell>
    <Cell><Data ss:Type="Number">18</Data></Cell>
    <Cell><Data ss:Type="Number">3</Data></Cell>
   </Row>
   <Row ss:AutoFitHeight="0">
    <Cell><Data ss:Type="String">CB290599</Data></Cell>
    <Cell><Data ss:Type="Number">45</Data></Cell>
    <Cell><Data ss:Type="Number">7</Data></Cell>
    <Cell><Data ss:Type="String">CATGAAGTTCAGGACCTGGCT</Data></Cell>
    <Cell><Data ss:Type="Number">1</Data></Cell>
    <Cell><Data ss:Type="Number">3</Data></Cell>
    <Cell><Data ss:Type="Number">1</Data></Cell>
    <Cell><Data ss:Type="String">CATGTCGATGCTGAGGTTCAA</Data></Cell>
    <Cell><Data ss:Type="Number">2</Data></Cell>
    <Cell><Data ss:Type="Number">8</Data></Cell>
    <Cell><Data ss:Type="Number">1</Data></Cell>
    <Cell><Data ss:Type="String">CATGTTTGTAACTGTTAGCCC</Data></Cell>
    <Cell><Data ss:Type="Number">3</Data></Cell>
    <Cell><Data ss:Type="Number">34</Data></Cell>
    <Cell><Data ss:Type="Number">5</Data></Cell>
   </Row>
   <Row ss:AutoFitHeight="0">
    <Cell><Data ss:Type="String">CB290601</Data></Cell>
    <Cell><Data ss:Type="Number">4</Data></Cell>
    <Cell><Data ss:Type="Number">1</Data></Cell>
    <Cell><Data ss:Type="String">CATGTCAATCACTTTAGCTAA</Data></Cell>
    <Cell><Data ss:Type="Number">3</Data></Cell>
    <Cell><Data ss:Type="Number">2</Data></Cell>
    <Cell><Data ss:Type="Number">1</Data></Cell>
    <Cell><Data ss:Type="String">CATGTGGTCAACTGTACTTTT</Data></Cell>
    <Cell><Data ss:Type="Number">4</Data></Cell>
    <Cell><Data ss:Type="Number">2</Data></Cell>
    <Cell><Data ss:Type="Number">1</Data></Cell>
   </Row>
   <Row ss:AutoFitHeight="0">
    <Cell><Data ss:Type="String">CB290628</Data></Cell>
    <Cell><Data ss:Type="Number">46</Data></Cell>
    <Cell><Data ss:Type="Number">7</Data></Cell>
    <Cell><Data ss:Type="String">CATGATACTAACGACAGGAAT</Data></Cell>
    <Cell><Data ss:Type="Number">1</Data></Cell>
    <Cell><Data ss:Type="Number">46</Data></Cell>
    <Cell><Data ss:Type="Number">7</Data></Cell>
   </Row>
   <Row ss:AutoFitHeight="0">
    <Cell><Data ss:Type="String">CB290670</Data></Cell>
    <Cell><Data ss:Type="Number">83</Data></Cell>
    <Cell><Data ss:Type="Number">12</Data></Cell>
    <Cell><Data ss:Type="String">CATGCTCTGGGTCCTTTTCTG</Data></Cell>
    <Cell><Data ss:Type="Number">1</Data></Cell>
    <Cell><Data ss:Type="Number">83</Data></Cell>
    <Cell><Data ss:Type="Number">12</Data></Cell>
   </Row>
   <Row ss:AutoFitHeight="0">
    <Cell><Data ss:Type="String">CB290680</Data></Cell>
    <Cell><Data ss:Type="Number">28</Data></Cell>
    <Cell><Data ss:Type="Number">4</Data></Cell>
    <Cell><Data ss:Type="String">CATGAAATAGCCTTGCAATTT</Data></Cell>
    <Cell><Data ss:Type="Number">1</Data></Cell>
    <Cell><Data ss:Type="Number">11</Data></Cell>
    <Cell><Data ss:Type="Number">2</Data></Cell>
    <Cell><Data ss:Type="String">CATGCAACTGCTTTCTATTTT</Data></Cell>
    <Cell><Data ss:Type="Number">2</Data></Cell>
    <Cell><Data ss:Type="Number">17</Data></Cell>
    <Cell><Data ss:Type="Number">2</Data></Cell>
   </Row>
   <Row ss:AutoFitHeight="0">
    <Cell><Data ss:Type="String">CB290741</Data></Cell>
    <Cell><Data ss:Type="Number">59</Data></Cell>
    <Cell><Data ss:Type="Number">9</Data></Cell>
    <Cell><Data ss:Type="String">CATGCCAGCCGTTCTCAAAGA</Data></Cell>
    <Cell><Data ss:Type="Number">1</Data></Cell>
    <Cell><Data ss:Type="Number">57</Data></Cell>
    <Cell><Data ss:Type="Number">8</Data></Cell>
    <Cell><Data ss:Type="String">CATGCCAGCTGTTCTCAAAGA</Data></Cell>
    <Cell><Data ss:Type="Number">1</Data></Cell>
    <Cell><Data ss:Type="Number">2</Data></Cell>
    <Cell><Data ss:Type="Number">1</Data></Cell>
   </Row>
   <Row ss:AutoFitHeight="0">
    <Cell><Data ss:Type="String">CB290771</Data></Cell>
    <Cell><Data ss:Type="Number">6</Data></Cell>
    <Cell><Data ss:Type="Number">1</Data></Cell>
    <Cell><Data ss:Type="String">CATGGAAAGGAGCCAGGTGAT</Data></Cell>
    <Cell><Data ss:Type="Number">3</Data></Cell>
    <Cell><Data ss:Type="Number">6</Data></Cell>
    <Cell><Data ss:Type="Number">1</Data></Cell>
   </Row>
   <Row ss:AutoFitHeight="0">
    <Cell><Data ss:Type="String">CB290801</Data></Cell>
    <Cell><Data ss:Type="Number">12</Data></Cell>
    <Cell><Data ss:Type="Number">2</Data></Cell>
    <Cell><Data ss:Type="String">CATGAAGTGGGAAAGCTTACC</Data></Cell>
    <Cell><Data ss:Type="Number">3</Data></Cell>
    <Cell><Data ss:Type="Number">3</Data></Cell>
    <Cell><Data ss:Type="Number">1</Data></Cell>
    <Cell><Data ss:Type="String">CATGATATTGCTGTCAAGATT</Data></Cell>
    <Cell><Data ss:Type="Number">1</Data></Cell>
    <Cell><Data ss:Type="Number">6</Data></Cell>
    <Cell><Data ss:Type="Number">1</Data></Cell>
    <Cell><Data ss:Type="String">CATGCGATCGTTTCCTCTCTC</Data></Cell>
    <Cell><Data ss:Type="Number">4</Data></Cell>
    <Cell><Data ss:Type="Number">3</Data></Cell>
    <Cell><Data ss:Type="Number">1</Data></Cell>
   </Row>
   <Row ss:AutoFitHeight="0">
    <Cell><Data ss:Type="String">CB290804</Data></Cell>
    <Cell><Data ss:Type="Number">9</Data></Cell>
    <Cell><Data ss:Type="Number">1</Data></Cell>
    <Cell><Data ss:Type="String">CATGCACTAGGGAGCTGGTTA</Data></Cell>
    <Cell><Data ss:Type="Number">1</Data></Cell>
    <Cell><Data ss:Type="Number">9</Data></Cell>
    <Cell><Data ss:Type="Number">1</Data></Cell>
   </Row>
   <Row ss:AutoFitHeight="0">
    <Cell><Data ss:Type="String">CB290834</Data></Cell>
    <Cell><Data ss:Type="Number">160</Data></Cell>
    <Cell><Data ss:Type="Number">23</Data></Cell>
    <Cell><Data ss:Type="String">CATGACCAAATGGAAATTGCA</Data></Cell>
    <Cell><Data ss:Type="Number">3</Data></Cell>
    <Cell><Data ss:Type="Number">143</Data></Cell>
    <Cell><Data ss:Type="Number">21</Data></Cell>
    <Cell><Data ss:Type="String">CATGGGTTGACCAGAATATCC</Data></Cell>
    <Cell><Data ss:Type="Number">2</Data></Cell>
    <Cell><Data ss:Type="Number">17</Data></Cell>
    <Cell><Data ss:Type="Number">2</Data></Cell>
   </Row>
   <Row ss:AutoFitHeight="0">
    <Cell><Data ss:Type="String">CB290891</Data></Cell>
    <Cell><Data ss:Type="Number">79</Data></Cell>
    <Cell><Data ss:Type="Number">11</Data></Cell>
    <Cell><Data ss:Type="String">CATGTCTTTTTGTAAAGAAAA</Data></Cell>
    <Cell><Data ss:Type="Number">1</Data></Cell>
    <Cell><Data ss:Type="Number">79</Data></Cell>
    <Cell><Data ss:Type="Number">11</Data></Cell>
   </Row>
   <Row ss:AutoFitHeight="0">
    <Cell><Data ss:Type="String">CB290895</Data></Cell>
    <Cell><Data ss:Type="Number">2</Data></Cell>
    <Cell><Data ss:Type="Number">1</Data></Cell>
    <Cell><Data ss:Type="String">CATGCTTTGCGTTATCTGTTT</Data></Cell>
    <Cell><Data ss:Type="Number">2</Data></Cell>
    <Cell><Data ss:Type="Number">2</Data></Cell>
    <Cell><Data ss:Type="Number">1</Data></Cell>
   </Row>
   <Row ss:AutoFitHeight="0">
    <Cell><Data ss:Type="String">CB290939</Data></Cell>
    <Cell><Data ss:Type="Number">3</Data></Cell>
    <Cell><Data ss:Type="Number">1</Data></Cell>
    <Cell><Data ss:Type="String">CATGAAACTGCAGCCGCACAA</Data></Cell>
    <Cell><Data ss:Type="Number">1</Data></Cell>
    <Cell><Data ss:Type="Number">3</Data></Cell>
    <Cell><Data ss:Type="Number">1</Data></Cell>
   </Row>
   <Row ss:AutoFitHeight="0">
    <Cell><Data ss:Type="String">CB290978</Data></Cell>
    <Cell><Data ss:Type="Number">11</Data></Cell>
    <Cell><Data ss:Type="Number">2</Data></Cell>
    <Cell><Data ss:Type="String">CATGGCTCGTGTTTCCACCCG</Data></Cell>
    <Cell><Data ss:Type="Number">2</Data></Cell>
    <Cell><Data ss:Type="Number">3</Data></Cell>
    <Cell><Data ss:Type="Number">1</Data></Cell>
    <Cell><Data ss:Type="String">CATGGAGATCCGCCGCAGTTT</Data></Cell>
    <Cell><Data ss:Type="Number">4</Data></Cell>
    <Cell><Data ss:Type="Number">3</Data></Cell>
    <Cell><Data ss:Type="Number">1</Data></Cell>
    <Cell><Data ss:Type="String">CATGGACACAATCCGGGATTG</Data></Cell>
    <Cell><Data ss:Type="Number">1</Data></Cell>
    <Cell><Data ss:Type="Number">5</Data></Cell>
    <Cell><Data ss:Type="Number">1</Data></Cell>
   </Row>
   <Row ss:AutoFitHeight="0">
    <Cell><Data ss:Type="String">CB290989</Data></Cell>
    <Cell><Data ss:Type="Number">17</Data></Cell>
    <Cell><Data ss:Type="Number">2</Data></Cell>
    <Cell><Data ss:Type="String">CATGTCCCTAAAGATAACGAC</Data></Cell>
    <Cell><Data ss:Type="Number">3</Data></Cell>
    <Cell><Data ss:Type="Number">8</Data></Cell>
    <Cell><Data ss:Type="Number">1</Data></Cell>
    <Cell><Data ss:Type="String">CATGCTGAAGCAAGTAGTAGG</Data></Cell>
    <Cell><Data ss:Type="Number">1</Data></Cell>
    <Cell><Data ss:Type="Number">9</Data></Cell>
    <Cell><Data ss:Type="Number">1</Data></Cell>
   </Row>
   <Row ss:AutoFitHeight="0">
    <Cell><Data ss:Type="String">CB291016</Data></Cell>
    <Cell><Data ss:Type="Number">8</Data></Cell>
    <Cell><Data ss:Type="Number">1</Data></Cell>
    <Cell><Data ss:Type="String">CATGAACCCATCCGATTTAGA</Data></Cell>
    <Cell><Data ss:Type="Number">1</Data></Cell>
    <Cell><Data ss:Type="Number">8</Data></Cell>
    <Cell><Data ss:Type="Number">1</Data></Cell>
   </Row>
   <Row ss:AutoFitHeight="0">
    <Cell><Data ss:Type="String">CB291027</Data></Cell>
    <Cell><Data ss:Type="Number">11</Data></Cell>
    <Cell><Data ss:Type="Number">2</Data></Cell>
    <Cell><Data ss:Type="String">CATGTTCTTTTTTCCTCTTAA</Data></Cell>
    <Cell><Data ss:Type="Number">1</Data></Cell>
    <Cell><Data ss:Type="Number">11</Data></Cell>
    <Cell><Data ss:Type="Number">2</Data></Cell>
   </Row>
   <Row ss:AutoFitHeight="0">
    <Cell><Data ss:Type="String">CB291029</Data></Cell>
    <Cell><Data ss:Type="Number">39</Data></Cell>
    <Cell><Data ss:Type="Number">6</Data></Cell>
    <Cell><Data ss:Type="String">CATGCATGCATTTCATTCCAT</Data></Cell>
    <Cell><Data ss:Type="Number">1</Data></Cell>
    <Cell><Data ss:Type="Number">39</Data></Cell>
    <Cell><Data ss:Type="Number">6</Data></Cell>
   </Row>
   <Row ss:AutoFitHeight="0">
    <Cell><Data ss:Type="String">CB291121</Data></Cell>
    <Cell><Data ss:Type="Number">19</Data></Cell>
    <Cell><Data ss:Type="Number">3</Data></Cell>
    <Cell><Data ss:Type="String">CATGCCGGCCCTGAGGGAAAA</Data></Cell>
    <Cell><Data ss:Type="Number">1</Data></Cell>
    <Cell><Data ss:Type="Number">19</Data></Cell>
    <Cell><Data ss:Type="Number">3</Data></Cell>
   </Row>
   <Row ss:AutoFitHeight="0">
    <Cell><Data ss:Type="String">CB291206</Data></Cell>
    <Cell><Data ss:Type="Number">19</Data></Cell>
    <Cell><Data ss:Type="Number">3</Data></Cell>
    <Cell><Data ss:Type="String">CATGCCAAGGCCGAAAAGGGC</Data></Cell>
    <Cell><Data ss:Type="Number">5</Data></Cell>
    <Cell><Data ss:Type="Number">8</Data></Cell>
    <Cell><Data ss:Type="Number">1</Data></Cell>
    <Cell><Data ss:Type="String">CATGGTCCCACCATCAATGAA</Data></Cell>
    <Cell><Data ss:Type="Number">3</Data></Cell>
    <Cell><Data ss:Type="Number">11</Data></Cell>
    <Cell><Data ss:Type="Number">2</Data></Cell>
   </Row>
   <Row ss:AutoFitHeight="0">
    <Cell><Data ss:Type="String">CB291212</Data></Cell>
    <Cell><Data ss:Type="Number">11</Data></Cell>
    <Cell><Data ss:Type="Number">2</Data></Cell>
    <Cell><Data ss:Type="String">CATGCTCCTTTGGGGGTCCCC</Data></Cell>
    <Cell><Data ss:Type="Number">1</Data></Cell>
    <Cell><Data ss:Type="Number">11</Data></Cell>
    <Cell><Data ss:Type="Number">2</Data></Cell>
   </Row>
   <Row ss:AutoFitHeight="0">
    <Cell><Data ss:Type="String">CB291240</Data></Cell>
    <Cell><Data ss:Type="Number">19</Data></Cell>
    <Cell><Data ss:Type="Number">3</Data></Cell>
    <Cell><Data ss:Type="String">CATGATCTCCCTCATCTTGCG</Data></Cell>
    <Cell><Data ss:Type="Number">2</Data></Cell>
    <Cell><Data ss:Type="Number">13</Data></Cell>
    <Cell><Data ss:Type="Number">2</Data></Cell>
    <Cell><Data ss:Type="String">CATGAACCTCCATCAACTTTC</Data></Cell>
    <Cell><Data ss:Type="Number">3</Data></Cell>
    <Cell><Data ss:Type="Number">6</Data></Cell>
    <Cell><Data ss:Type="Number">1</Data></Cell>
   </Row>
   <Row ss:AutoFitHeight="0">
    <Cell><Data ss:Type="String">CB291249</Data></Cell>
    <Cell><Data ss:Type="Number">10</Data></Cell>
    <Cell><Data ss:Type="Number">1</Data></Cell>
    <Cell><Data ss:Type="String">CATGCAAAGTTAGGAAGGCCA</Data></Cell>
    <Cell><Data ss:Type="Number">1</Data></Cell>
    <Cell><Data ss:Type="Number">10</Data></Cell>
    <Cell><Data ss:Type="Number">1</Data></Cell>
   </Row>
   <Row ss:AutoFitHeight="0">
    <Cell><Data ss:Type="String">CB291354</Data></Cell>
    <Cell><Data ss:Type="Number">5</Data></Cell>
    <Cell><Data ss:Type="Number">1</Data></Cell>
    <Cell><Data ss:Type="String">CATGTATAACAGATTCTATTT</Data></Cell>
    <Cell><Data ss:Type="Number">8</Data></Cell>
    <Cell><Data ss:Type="Number">5</Data></Cell>
    <Cell><Data ss:Type="Number">1</Data></Cell>
   </Row>
   <Row ss:AutoFitHeight="0">
    <Cell><Data ss:Type="String">CB291394</Data></Cell>
    <Cell><Data ss:Type="Number">9</Data></Cell>
    <Cell><Data ss:Type="Number">1</Data></Cell>
    <Cell><Data ss:Type="String">CATGTAACCACACCAATCTGC</Data></Cell>
    <Cell><Data ss:Type="Number">1</Data></Cell>
    <Cell><Data ss:Type="Number">2</Data></Cell>
    <Cell><Data ss:Type="Number">1</Data></Cell>
    <Cell><Data ss:Type="String">CATGCAACCACACCAATCTGC</Data></Cell>
    <Cell><Data ss:Type="Number">1</Data></Cell>
    <Cell><Data ss:Type="Number">7</Data></Cell>
    <Cell><Data ss:Type="Number">1</Data></Cell>
   </Row>
   <Row ss:AutoFitHeight="0">
    <Cell><Data ss:Type="String">CB291409</Data></Cell>
    <Cell><Data ss:Type="Number">102</Data></Cell>
    <Cell><Data ss:Type="Number">15</Data></Cell>
    <Cell><Data ss:Type="String">CATGCTTTATCTGCAGGCCTT</Data></Cell>
    <Cell><Data ss:Type="Number">3</Data></Cell>
    <Cell><Data ss:Type="Number">22</Data></Cell>
    <Cell><Data ss:Type="Number">3</Data></Cell>
    <Cell><Data ss:Type="String">CATGCTTTATCTGCAGGCCTC</Data></Cell>
    <Cell><Data ss:Type="Number">3</Data></Cell>
    <Cell><Data ss:Type="Number">28</Data></Cell>
    <Cell><Data ss:Type="Number">4</Data></Cell>
    <Cell><Data ss:Type="String">CATGACGAGCAATTGGTTGGT</Data></Cell>
    <Cell><Data ss:Type="Number">4</Data></Cell>
    <Cell><Data ss:Type="Number">52</Data></Cell>
    <Cell><Data ss:Type="Number">8</Data></Cell>
   </Row>
   <Row ss:AutoFitHeight="0">
    <Cell><Data ss:Type="String">CB291423</Data></Cell>
    <Cell><Data ss:Type="Number">12</Data></Cell>
    <Cell><Data ss:Type="Number">2</Data></Cell>
    <Cell><Data ss:Type="String">CATGAAATTTTATTGCTGGAT</Data></Cell>
    <Cell><Data ss:Type="Number">3</Data></Cell>
    <Cell><Data ss:Type="Number">12</Data></Cell>
    <Cell><Data ss:Type="Number">2</Data></Cell>
   </Row>
   <Row ss:AutoFitHeight="0">
    <Cell><Data ss:Type="String">CB291451</Data></Cell>
    <Cell><Data ss:Type="Number">2</Data></Cell>
    <Cell><Data ss:Type="Number">1</Data></Cell>
    <Cell><Data ss:Type="String">CATGTTCAACTGCTAAAAATA</Data></Cell>
    <Cell><Data ss:Type="Number">1</Data></Cell>
    <Cell><Data ss:Type="Number">2</Data></Cell>
    <Cell><Data ss:Type="Number">1</Data></Cell>
   </Row>
   <Row ss:AutoFitHeight="0">
    <Cell><Data ss:Type="String">CB291479</Data></Cell>
    <Cell><Data ss:Type="Number">35</Data></Cell>
    <Cell><Data ss:Type="Number">5</Data></Cell>
    <Cell><Data ss:Type="String">CATGATCCTGGAGACCATATA</Data></Cell>
    <Cell><Data ss:Type="Number">2</Data></Cell>
    <Cell><Data ss:Type="Number">35</Data></Cell>
    <Cell><Data ss:Type="Number">5</Data></Cell>
   </Row>
   <Row ss:AutoFitHeight="0">
    <Cell><Data ss:Type="String">CB291533</Data></Cell>
    <Cell><Data ss:Type="Number">12</Data></Cell>
    <Cell><Data ss:Type="Number">2</Data></Cell>
    <Cell><Data ss:Type="String">CATGATTGAAGGCAGCACGAC</Data></Cell>
    <Cell><Data ss:Type="Number">1</Data></Cell>
    <Cell><Data ss:Type="Number">12</Data></Cell>
    <Cell><Data ss:Type="Number">2</Data></Cell>
   </Row>
   <Row ss:AutoFitHeight="0">
    <Cell><Data ss:Type="String">CB291633</Data></Cell>
    <Cell><Data ss:Type="Number">6</Data></Cell>
    <Cell><Data ss:Type="Number">1</Data></Cell>
    <Cell><Data ss:Type="String">CATGTATCTCCGGATTCTGTA</Data></Cell>
    <Cell><Data ss:Type="Number">1</Data></Cell>
    <Cell><Data ss:Type="Number">2</Data></Cell>
    <Cell><Data ss:Type="Number">1</Data></Cell>
    <Cell><Data ss:Type="String">CATGCTGAACCTCTGCTTGAC</Data></Cell>
    <Cell><Data ss:Type="Number">3</Data></Cell>
    <Cell><Data ss:Type="Number">4</Data></Cell>
    <Cell><Data ss:Type="Number">1</Data></Cell>
   </Row>
   <Row ss:AutoFitHeight="0">
    <Cell><Data ss:Type="String">CB291696</Data></Cell>
    <Cell><Data ss:Type="Number">4</Data></Cell>
    <Cell><Data ss:Type="Number">1</Data></Cell>
    <Cell><Data ss:Type="String">CATGGGCCAATGTTGCAGTCC</Data></Cell>
    <Cell><Data ss:Type="Number">1</Data></Cell>
    <Cell><Data ss:Type="Number">4</Data></Cell>
    <Cell><Data ss:Type="Number">1</Data></Cell>
   </Row>
   <Row ss:AutoFitHeight="0">
    <Cell><Data ss:Type="String">CB291734</Data></Cell>
    <Cell><Data ss:Type="Number">6</Data></Cell>
    <Cell><Data ss:Type="Number">1</Data></Cell>
    <Cell><Data ss:Type="String">CATGAATTTAAGCCAAGGAAT</Data></Cell>
    <Cell><Data ss:Type="Number">1</Data></Cell>
    <Cell><Data ss:Type="Number">6</Data></Cell>
    <Cell><Data ss:Type="Number">1</Data></Cell>
   </Row>
   <Row ss:AutoFitHeight="0">
    <Cell><Data ss:Type="String">CB291753</Data></Cell>
    <Cell><Data ss:Type="Number">17</Data></Cell>
    <Cell><Data ss:Type="Number">2</Data></Cell>
    <Cell><Data ss:Type="String">CATGACCTTAACTTTAATTAA</Data></Cell>
    <Cell><Data ss:Type="Number">1</Data></Cell>
    <Cell><Data ss:Type="Number">17</Data></Cell>
    <Cell><Data ss:Type="Number">2</Data></Cell>
   </Row>
   <Row ss:AutoFitHeight="0">
    <Cell><Data ss:Type="String">CB291768</Data></Cell>
    <Cell><Data ss:Type="Number">37</Data></Cell>
    <Cell><Data ss:Type="Number">5</Data></Cell>
    <Cell><Data ss:Type="String">CATGGATCTGCAACAGACCCA</Data></Cell>
    <Cell><Data ss:Type="Number">1</Data></Cell>
    <Cell><Data ss:Type="Number">37</Data></Cell>
    <Cell><Data ss:Type="Number">5</Data></Cell>
   </Row>
   <Row ss:AutoFitHeight="0">
    <Cell><Data ss:Type="String">CB291776</Data></Cell>
    <Cell><Data ss:Type="Number">66</Data></Cell>
    <Cell><Data ss:Type="Number">10</Data></Cell>
    <Cell><Data ss:Type="String">CATGGCAATTCCACACTTGCC</Data></Cell>
    <Cell><Data ss:Type="Number">1</Data></Cell>
    <Cell><Data ss:Type="Number">14</Data></Cell>
    <Cell><Data ss:Type="Number">2</Data></Cell>
    <Cell><Data ss:Type="String">CATGCAAAGCAAGAGTTACCA</Data></Cell>
    <Cell><Data ss:Type="Number">2</Data></Cell>
    <Cell><Data ss:Type="Number">52</Data></Cell>
    <Cell><Data ss:Type="Number">8</Data></Cell>
   </Row>
   <Row ss:AutoFitHeight="0">
    <Cell><Data ss:Type="String">CB291852</Data></Cell>
    <Cell><Data ss:Type="Number">259</Data></Cell>
    <Cell><Data ss:Type="Number">38</Data></Cell>
    <Cell><Data ss:Type="String">CATGTCCAAACTTGACAGTCT</Data></Cell>
    <Cell><Data ss:Type="Number">1</Data></Cell>
    <Cell><Data ss:Type="Number">8</Data></Cell>
    <Cell><Data ss:Type="Number">1</Data></Cell>
    <Cell><Data ss:Type="String">CATGGAGATTGATAAAAGTTG</Data></Cell>
    <Cell><Data ss:Type="Number">2</Data></Cell>
    <Cell><Data ss:Type="Number">251</Data></Cell>
    <Cell><Data ss:Type="Number">36</Data></Cell>
   </Row>
   <Row ss:AutoFitHeight="0">
    <Cell><Data ss:Type="String">CB291863</Data></Cell>
    <Cell><Data ss:Type="Number">12</Data></Cell>
    <Cell><Data ss:Type="Number">2</Data></Cell>
    <Cell><Data ss:Type="String">CATGCTTCTTGGCAATCTCTC</Data></Cell>
    <Cell><Data ss:Type="Number">1</Data></Cell>
    <Cell><Data ss:Type="Number">4</Data></Cell>
    <Cell><Data ss:Type="Number">1</Data></Cell>
    <Cell><Data ss:Type="String">CATGCCGCGTCCAACTTCGAG</Data></Cell>
    <Cell><Data ss:Type="Number">2</Data></Cell>
    <Cell><Data ss:Type="Number">4</Data></Cell>
    <Cell><Data ss:Type="Number">1</Data></Cell>
    <Cell><Data ss:Type="String">CATGCCGCGTACAACTTCGAG</Data></Cell>
    <Cell><Data ss:Type="Number">2</Data></Cell>
    <Cell><Data ss:Type="Number">4</Data></Cell>
    <Cell><Data ss:Type="Number">1</Data></Cell>
   </Row>
   <Row ss:AutoFitHeight="0">
    <Cell><Data ss:Type="String">CB291894</Data></Cell>
    <Cell><Data ss:Type="Number">65</Data></Cell>
    <Cell><Data ss:Type="Number">9</Data></Cell>
    <Cell><Data ss:Type="String">CATGTCAACCACCAATGTCGT</Data></Cell>
    <Cell><Data ss:Type="Number">7</Data></Cell>
    <Cell><Data ss:Type="Number">5</Data></Cell>
    <Cell><Data ss:Type="Number">1</Data></Cell>
    <Cell><Data ss:Type="String">CATGCAGTAAAGGGTAAGTAT</Data></Cell>
    <Cell><Data ss:Type="Number">2</Data></Cell>
    <Cell><Data ss:Type="Number">9</Data></Cell>
    <Cell><Data ss:Type="Number">1</Data></Cell>
    <Cell><Data ss:Type="String">CATGTATGTATACCTAAAACA</Data></Cell>
    <Cell><Data ss:Type="Number">9</Data></Cell>
    <Cell><Data ss:Type="Number">49</Data></Cell>
    <Cell><Data ss:Type="Number">7</Data></Cell>
    <Cell><Data ss:Type="String">CATGAAGGCCAAGATGGATAC</Data></Cell>
    <Cell><Data ss:Type="Number">1</Data></Cell>
    <Cell><Data ss:Type="Number">2</Data></Cell>
    <Cell><Data ss:Type="Number">1</Data></Cell>
   </Row>
   <Row ss:AutoFitHeight="0">
    <Cell><Data ss:Type="String">CB291963</Data></Cell>
    <Cell><Data ss:Type="Number">33</Data></Cell>
    <Cell><Data ss:Type="Number">5</Data></Cell>
    <Cell><Data ss:Type="String">CATGACTCCACCAATTCTACC</Data></Cell>
    <Cell><Data ss:Type="Number">3</Data></Cell>
    <Cell><Data ss:Type="Number">31</Data></Cell>
    <Cell><Data ss:Type="Number">5</Data></Cell>
    <Cell><Data ss:Type="String">CATGAATCCACCAATTCTACC</Data></Cell>
    <Cell><Data ss:Type="Number">3</Data></Cell>
    <Cell><Data ss:Type="Number">2</Data></Cell>
    <Cell><Data ss:Type="Number">1</Data></Cell>
   </Row>
   <Row ss:AutoFitHeight="0">
    <Cell><Data ss:Type="String">CB291979</Data></Cell>
    <Cell><Data ss:Type="Number">129</Data></Cell>
    <Cell><Data ss:Type="Number">19</Data></Cell>
    <Cell><Data ss:Type="String">CATGATTTTATTAATGGGAGA</Data></Cell>
    <Cell><Data ss:Type="Number">1</Data></Cell>
    <Cell><Data ss:Type="Number">129</Data></Cell>
    <Cell><Data ss:Type="Number">19</Data></Cell>
   </Row>
   <Row ss:AutoFitHeight="0">
    <Cell><Data ss:Type="String">CB291997</Data></Cell>
    <Cell><Data ss:Type="Number">236</Data></Cell>
    <Cell><Data ss:Type="Number">34</Data></Cell>
    <Cell><Data ss:Type="String">CATGAAATCATCCGACCGATA</Data></Cell>
    <Cell><Data ss:Type="Number">3</Data></Cell>
    <Cell><Data ss:Type="Number">4</Data></Cell>
    <Cell><Data ss:Type="Number">1</Data></Cell>
    <Cell><Data ss:Type="String">CATGAAGGCACACCATTGCTT</Data></Cell>
    <Cell><Data ss:Type="Number">2</Data></Cell>
    <Cell><Data ss:Type="Number">61</Data></Cell>
    <Cell><Data ss:Type="Number">9</Data></Cell>
    <Cell><Data ss:Type="String">CATGAAATCAGCCGACCGATA</Data></Cell>
    <Cell><Data ss:Type="Number">3</Data></Cell>
    <Cell><Data ss:Type="Number">23</Data></Cell>
    <Cell><Data ss:Type="Number">3</Data></Cell>
    <Cell><Data ss:Type="String">CATGATCCAATATCAGAGGTA</Data></Cell>
    <Cell><Data ss:Type="Number">1</Data></Cell>
    <Cell><Data ss:Type="Number">148</Data></Cell>
    <Cell><Data ss:Type="Number">22</Data></Cell>
   </Row>
   <Row ss:AutoFitHeight="0">
    <Cell><Data ss:Type="String">CB292028</Data></Cell>
    <Cell><Data ss:Type="Number">92</Data></Cell>
    <Cell><Data ss:Type="Number">13</Data></Cell>
    <Cell><Data ss:Type="String">CATGACTCTTCAAGGGATTAT</Data></Cell>
    <Cell><Data ss:Type="Number">1</Data></Cell>
    <Cell><Data ss:Type="Number">5</Data></Cell>
    <Cell><Data ss:Type="Number">1</Data></Cell>
    <Cell><Data ss:Type="String">CATGGCATACTTCTGGGTCCA</Data></Cell>
    <Cell><Data ss:Type="Number">4</Data></Cell>
    <Cell><Data ss:Type="Number">16</Data></Cell>
    <Cell><Data ss:Type="Number">2</Data></Cell>
    <Cell><Data ss:Type="String">CATGTCTTCAGCCACAGGGCC</Data></Cell>
    <Cell><Data ss:Type="Number">2</Data></Cell>
    <Cell><Data ss:Type="Number">20</Data></Cell>
    <Cell><Data ss:Type="Number">3</Data></Cell>
    <Cell><Data ss:Type="String">CATGACTCTTCAAGGGGTTAT</Data></Cell>
    <Cell><Data ss:Type="Number">1</Data></Cell>
    <Cell><Data ss:Type="Number">8</Data></Cell>
    <Cell><Data ss:Type="Number">1</Data></Cell>
    <Cell><Data ss:Type="String">CATGGCATACTTTTGGGTCCA</Data></Cell>
    <Cell><Data ss:Type="Number">4</Data></Cell>
    <Cell><Data ss:Type="Number">9</Data></Cell>
    <Cell><Data ss:Type="Number">1</Data></Cell>
    <Cell><Data ss:Type="String">CATGTCTTCAGCCGCAGGGCC</Data></Cell>
    <Cell><Data ss:Type="Number">2</Data></Cell>
    <Cell><Data ss:Type="Number">11</Data></Cell>
    <Cell><Data ss:Type="Number">2</Data></Cell>
    <Cell><Data ss:Type="String">CATGACTCTTCAGGGGATTAT</Data></Cell>
    <Cell><Data ss:Type="Number">1</Data></Cell>
    <Cell><Data ss:Type="Number">23</Data></Cell>
    <Cell><Data ss:Type="Number">3</Data></Cell>
   </Row>
   <Row ss:AutoFitHeight="0">
    <Cell><Data ss:Type="String">CB292072</Data></Cell>
    <Cell><Data ss:Type="Number">18</Data></Cell>
    <Cell><Data ss:Type="Number">3</Data></Cell>
    <Cell><Data ss:Type="String">CATGCTCGAACGCCGCACCAT</Data></Cell>
    <Cell><Data ss:Type="Number">3</Data></Cell>
    <Cell><Data ss:Type="Number">5</Data></Cell>
    <Cell><Data ss:Type="Number">1</Data></Cell>
    <Cell><Data ss:Type="String">CATGCTGAAGAAGGTGTTTTT</Data></Cell>
    <Cell><Data ss:Type="Number">1</Data></Cell>
    <Cell><Data ss:Type="Number">13</Data></Cell>
    <Cell><Data ss:Type="Number">2</Data></Cell>
   </Row>
   <Row ss:AutoFitHeight="0">
    <Cell><Data ss:Type="String">CB292135</Data></Cell>
    <Cell><Data ss:Type="Number">10</Data></Cell>
    <Cell><Data ss:Type="Number">1</Data></Cell>
    <Cell><Data ss:Type="String">CATGTAGATGTAAAGCATCAT</Data></Cell>
    <Cell><Data ss:Type="Number">5</Data></Cell>
    <Cell><Data ss:Type="Number">10</Data></Cell>
    <Cell><Data ss:Type="Number">1</Data></Cell>
   </Row>
   <Row ss:AutoFitHeight="0">
    <Cell><Data ss:Type="String">CB292178</Data></Cell>
    <Cell><Data ss:Type="Number">7</Data></Cell>
    <Cell><Data ss:Type="Number">1</Data></Cell>
    <Cell><Data ss:Type="String">CATGAGCTGAAGGAAGAAGGG</Data></Cell>
    <Cell><Data ss:Type="Number">1</Data></Cell>
    <Cell><Data ss:Type="Number">7</Data></Cell>
    <Cell><Data ss:Type="Number">1</Data></Cell>
   </Row>
   <Row ss:AutoFitHeight="0">
    <Cell><Data ss:Type="String">CB292188</Data></Cell>
    <Cell><Data ss:Type="Number">21</Data></Cell>
    <Cell><Data ss:Type="Number">3</Data></Cell>
    <Cell><Data ss:Type="String">CATGAAAGTACACTTACAAAA</Data></Cell>
    <Cell><Data ss:Type="Number">3</Data></Cell>
    <Cell><Data ss:Type="Number">9</Data></Cell>
    <Cell><Data ss:Type="Number">1</Data></Cell>
    <Cell><Data ss:Type="String">CATGACAAAGTTTCGATAACA</Data></Cell>
    <Cell><Data ss:Type="Number">2</Data></Cell>
    <Cell><Data ss:Type="Number">12</Data></Cell>
    <Cell><Data ss:Type="Number">2</Data></Cell>
   </Row>
   <Row ss:AutoFitHeight="0">
    <Cell><Data ss:Type="String">CB292323</Data></Cell>
    <Cell><Data ss:Type="Number">7</Data></Cell>
    <Cell><Data ss:Type="Number">1</Data></Cell>
    <Cell><Data ss:Type="String">CATGTCGCAAACGTCAAATTT</Data></Cell>
    <Cell><Data ss:Type="Number">1</Data></Cell>
    <Cell><Data ss:Type="Number">7</Data></Cell>
    <Cell><Data ss:Type="Number">1</Data></Cell>
   </Row>
   <Row ss:AutoFitHeight="0">
    <Cell><Data ss:Type="String">CB292347</Data></Cell>
    <Cell><Data ss:Type="Number">4</Data></Cell>
    <Cell><Data ss:Type="Number">1</Data></Cell>
    <Cell><Data ss:Type="String">CATGGACGTTCCGGCTGCTGA</Data></Cell>
    <Cell><Data ss:Type="Number">1</Data></Cell>
    <Cell><Data ss:Type="Number">4</Data></Cell>
    <Cell><Data ss:Type="Number">1</Data></Cell>
   </Row>
   <Row ss:AutoFitHeight="0">
    <Cell><Data ss:Type="String">CB292373</Data></Cell>
    <Cell><Data ss:Type="Number">6</Data></Cell>
    <Cell><Data ss:Type="Number">1</Data></Cell>
    <Cell><Data ss:Type="String">CATGAGTTATTTGCTGGCAAA</Data></Cell>
    <Cell><Data ss:Type="Number">1</Data></Cell>
    <Cell><Data ss:Type="Number">3</Data></Cell>
    <Cell><Data ss:Type="Number">1</Data></Cell>
    <Cell><Data ss:Type="String">CATGCAAAGCTTACCTTCCAC</Data></Cell>
    <Cell><Data ss:Type="Number">2</Data></Cell>
    <Cell><Data ss:Type="Number">3</Data></Cell>
    <Cell><Data ss:Type="Number">1</Data></Cell>
   </Row>
   <Row ss:AutoFitHeight="0">
    <Cell><Data ss:Type="String">CB292394</Data></Cell>
    <Cell><Data ss:Type="Number">19</Data></Cell>
    <Cell><Data ss:Type="Number">3</Data></Cell>
    <Cell><Data ss:Type="String">CATGCTCGCAATCTACGAGAA</Data></Cell>
    <Cell><Data ss:Type="Number">2</Data></Cell>
    <Cell><Data ss:Type="Number">19</Data></Cell>
    <Cell><Data ss:Type="Number">3</Data></Cell>
   </Row>
   <Row ss:AutoFitHeight="0">
    <Cell><Data ss:Type="String">CB292409</Data></Cell>
    <Cell><Data ss:Type="Number">43</Data></Cell>
    <Cell><Data ss:Type="Number">6</Data></Cell>
    <Cell><Data ss:Type="String">CATGATACCACAAGGCCTCGG</Data></Cell>
    <Cell><Data ss:Type="Number">1</Data></Cell>
    <Cell><Data ss:Type="Number">43</Data></Cell>
    <Cell><Data ss:Type="Number">6</Data></Cell>
   </Row>
   <Row ss:AutoFitHeight="0">
    <Cell><Data ss:Type="String">CB292412</Data></Cell>
    <Cell><Data ss:Type="Number">17</Data></Cell>
    <Cell><Data ss:Type="Number">2</Data></Cell>
    <Cell><Data ss:Type="String">CATGTCAACCTTCTCTCTTGG</Data></Cell>
    <Cell><Data ss:Type="Number">2</Data></Cell>
    <Cell><Data ss:Type="Number">17</Data></Cell>
    <Cell><Data ss:Type="Number">2</Data></Cell>
   </Row>
   <Row ss:AutoFitHeight="0">
    <Cell><Data ss:Type="String">CB292434</Data></Cell>
    <Cell><Data ss:Type="Number">18</Data></Cell>
    <Cell><Data ss:Type="Number">3</Data></Cell>
    <Cell><Data ss:Type="String">CATGCTCAAGTTTGTTTTCTA</Data></Cell>
    <Cell><Data ss:Type="Number">1</Data></Cell>
    <Cell><Data ss:Type="Number">18</Data></Cell>
    <Cell><Data ss:Type="Number">3</Data></Cell>
   </Row>
   <Row ss:AutoFitHeight="0">
    <Cell><Data ss:Type="String">CB292514</Data></Cell>
    <Cell><Data ss:Type="Number">72</Data></Cell>
    <Cell><Data ss:Type="Number">10</Data></Cell>
    <Cell><Data ss:Type="String">CATGCATTCTATGAGACATTG</Data></Cell>
    <Cell><Data ss:Type="Number">1</Data></Cell>
    <Cell><Data ss:Type="Number">72</Data></Cell>
    <Cell><Data ss:Type="Number">10</Data></Cell>
   </Row>
   <Row ss:AutoFitHeight="0">
    <Cell><Data ss:Type="String">CB292621</Data></Cell>
    <Cell><Data ss:Type="Number">8</Data></Cell>
    <Cell><Data ss:Type="Number">1</Data></Cell>
    <Cell><Data ss:Type="String">CATGCAGTAAATACTTCCTCT</Data></Cell>
    <Cell><Data ss:Type="Number">3</Data></Cell>
    <Cell><Data ss:Type="Number">8</Data></Cell>
    <Cell><Data ss:Type="Number">1</Data></Cell>
   </Row>
   <Row ss:AutoFitHeight="0">
    <Cell><Data ss:Type="String">CB292667</Data></Cell>
    <Cell><Data ss:Type="Number">5</Data></Cell>
    <Cell><Data ss:Type="Number">1</Data></Cell>
    <Cell><Data ss:Type="String">CATGACTCAAAATTCAATTCT</Data></Cell>
    <Cell><Data ss:Type="Number">2</Data></Cell>
    <Cell><Data ss:Type="Number">5</Data></Cell>
    <Cell><Data ss:Type="Number">1</Data></Cell>
   </Row>
   <Row ss:AutoFitHeight="0">
    <Cell><Data ss:Type="String">CB292761</Data></Cell>
    <Cell><Data ss:Type="Number">25</Data></Cell>
    <Cell><Data ss:Type="Number">4</Data></Cell>
    <Cell><Data ss:Type="String">CATGATCTGCGACGCCACGTT</Data></Cell>
    <Cell><Data ss:Type="Number">1</Data></Cell>
    <Cell><Data ss:Type="Number">2</Data></Cell>
    <Cell><Data ss:Type="Number">1</Data></Cell>
    <Cell><Data ss:Type="String">CATGAAAAATCATCTTCAAAG</Data></Cell>
    <Cell><Data ss:Type="Number">3</Data></Cell>
    <Cell><Data ss:Type="Number">23</Data></Cell>
    <Cell><Data ss:Type="Number">3</Data></Cell>
   </Row>
   <Row ss:AutoFitHeight="0">
    <Cell><Data ss:Type="String">CB292848</Data></Cell>
    <Cell><Data ss:Type="Number">51</Data></Cell>
    <Cell><Data ss:Type="Number">7</Data></Cell>
    <Cell><Data ss:Type="String">CATGGACCTGACCAGATGCGG</Data></Cell>
    <Cell><Data ss:Type="Number">3</Data></Cell>
    <Cell><Data ss:Type="Number">13</Data></Cell>
    <Cell><Data ss:Type="Number">2</Data></Cell>
    <Cell><Data ss:Type="String">CATGCACTTTTTTCAATCGTC</Data></Cell>
    <Cell><Data ss:Type="Number">4</Data></Cell>
    <Cell><Data ss:Type="Number">35</Data></Cell>
    <Cell><Data ss:Type="Number">5</Data></Cell>
    <Cell><Data ss:Type="String">CATGCACTTTTTTCAATAGTC</Data></Cell>
    <Cell><Data ss:Type="Number">4</Data></Cell>
    <Cell><Data ss:Type="Number">3</Data></Cell>
    <Cell><Data ss:Type="Number">1</Data></Cell>
   </Row>
   <Row ss:AutoFitHeight="0">
    <Cell><Data ss:Type="String">CB292875</Data></Cell>
    <Cell><Data ss:Type="Number">2</Data></Cell>
    <Cell><Data ss:Type="Number">1</Data></Cell>
    <Cell><Data ss:Type="String">CATGCCAAATATATGCTCTTC</Data></Cell>
    <Cell><Data ss:Type="Number">3</Data></Cell>
    <Cell><Data ss:Type="Number">2</Data></Cell>
    <Cell><Data ss:Type="Number">1</Data></Cell>
   </Row>
   <Row ss:AutoFitHeight="0">
    <Cell><Data ss:Type="String">CB292885</Data></Cell>
    <Cell><Data ss:Type="Number">15</Data></Cell>
    <Cell><Data ss:Type="Number">2</Data></Cell>
    <Cell><Data ss:Type="String">CATGTGTAGAAAACAACACCT</Data></Cell>
    <Cell><Data ss:Type="Number">5</Data></Cell>
    <Cell><Data ss:Type="Number">7</Data></Cell>
    <Cell><Data ss:Type="Number">1</Data></Cell>
    <Cell><Data ss:Type="String">CATGTCATCAGTTCATTTGCC</Data></Cell>
    <Cell><Data ss:Type="Number">1</Data></Cell>
    <Cell><Data ss:Type="Number">8</Data></Cell>
    <Cell><Data ss:Type="Number">1</Data></Cell>
   </Row>
   <Row ss:AutoFitHeight="0">
    <Cell><Data ss:Type="String">CB292901</Data></Cell>
    <Cell><Data ss:Type="Number">28</Data></Cell>
    <Cell><Data ss:Type="Number">4</Data></Cell>
    <Cell><Data ss:Type="String">CATGTTCATATCGTAACGAGT</Data></Cell>
    <Cell><Data ss:Type="Number">2</Data></Cell>
    <Cell><Data ss:Type="Number">7</Data></Cell>
    <Cell><Data ss:Type="Number">1</Data></Cell>
    <Cell><Data ss:Type="String">CATGCTTCAAAGATTTATACA</Data></Cell>
    <Cell><Data ss:Type="Number">1</Data></Cell>
    <Cell><Data ss:Type="Number">21</Data></Cell>
    <Cell><Data ss:Type="Number">3</Data></Cell>
   </Row>
   <Row ss:AutoFitHeight="0">
    <Cell><Data ss:Type="String">CB292922</Data></Cell>
    <Cell><Data ss:Type="Number">14</Data></Cell>
    <Cell><Data ss:Type="Number">2</Data></Cell>
    <Cell><Data ss:Type="String">CATGGCCACTTTTTGCAGACC</Data></Cell>
    <Cell><Data ss:Type="Number">2</Data></Cell>
    <Cell><Data ss:Type="Number">14</Data></Cell>
    <Cell><Data ss:Type="Number">2</Data></Cell>
   </Row>
   <Row ss:AutoFitHeight="0">
    <Cell><Data ss:Type="String">CB292997</Data></Cell>
    <Cell><Data ss:Type="Number">2</Data></Cell>
    <Cell><Data ss:Type="Number">1</Data></Cell>
    <Cell><Data ss:Type="String">CATGGGCCGGGGCGGTCCCGC</Data></Cell>
    <Cell><Data ss:Type="Number">1</Data></Cell>
    <Cell><Data ss:Type="Number">2</Data></Cell>
    <Cell><Data ss:Type="Number">1</Data></Cell>
   </Row>
   <Row ss:AutoFitHeight="0">
    <Cell><Data ss:Type="String">CB293094</Data></Cell>
    <Cell><Data ss:Type="Number">8</Data></Cell>
    <Cell><Data ss:Type="Number">1</Data></Cell>
    <Cell><Data ss:Type="String">CATGGACTCAAAGAGAACCCG</Data></Cell>
    <Cell><Data ss:Type="Number">7</Data></Cell>
    <Cell><Data ss:Type="Number">3</Data></Cell>
    <Cell><Data ss:Type="Number">1</Data></Cell>
    <Cell><Data ss:Type="String">CATGAAGACCACCTGGTGTTC</Data></Cell>
    <Cell><Data ss:Type="Number">3</Data></Cell>
    <Cell><Data ss:Type="Number">5</Data></Cell>
    <Cell><Data ss:Type="Number">1</Data></Cell>
   </Row>
   <Row ss:AutoFitHeight="0">
    <Cell><Data ss:Type="String">CB293126</Data></Cell>
    <Cell><Data ss:Type="Number">44</Data></Cell>
    <Cell><Data ss:Type="Number">6</Data></Cell>
    <Cell><Data ss:Type="String">CATGTAAGTTAAAACATCTAA</Data></Cell>
    <Cell><Data ss:Type="Number">4</Data></Cell>
    <Cell><Data ss:Type="Number">4</Data></Cell>
    <Cell><Data ss:Type="Number">1</Data></Cell>
    <Cell><Data ss:Type="String">CATGATAAGGAATCAAAAAAG</Data></Cell>
    <Cell><Data ss:Type="Number">2</Data></Cell>
    <Cell><Data ss:Type="Number">13</Data></Cell>
    <Cell><Data ss:Type="Number">2</Data></Cell>
    <Cell><Data ss:Type="String">CATGCAATGGGAAAGCATACA</Data></Cell>
    <Cell><Data ss:Type="Number">5</Data></Cell>
    <Cell><Data ss:Type="Number">24</Data></Cell>
    <Cell><Data ss:Type="Number">3</Data></Cell>
    <Cell><Data ss:Type="String">CATGCAATGGGAAAGCATACT</Data></Cell>
    <Cell><Data ss:Type="Number">5</Data></Cell>
    <Cell><Data ss:Type="Number">3</Data></Cell>
    <Cell><Data ss:Type="Number">1</Data></Cell>
   </Row>
   <Row ss:AutoFitHeight="0">
    <Cell><Data ss:Type="String">CB293213</Data></Cell>
    <Cell><Data ss:Type="Number">2</Data></Cell>
    <Cell><Data ss:Type="Number">1</Data></Cell>
    <Cell><Data ss:Type="String">CATGTTCTGCTTATTCAATCA</Data></Cell>
    <Cell><Data ss:Type="Number">2</Data></Cell>
    <Cell><Data ss:Type="Number">2</Data></Cell>
    <Cell><Data ss:Type="Number">1</Data></Cell>
   </Row>
   <Row ss:AutoFitHeight="0">
    <Cell><Data ss:Type="String">CB293221</Data></Cell>
    <Cell><Data ss:Type="Number">2</Data></Cell>
    <Cell><Data ss:Type="Number">1</Data></Cell>
    <Cell><Data ss:Type="String">CATGGTGTTTAAAAGCGGCAT</Data></Cell>
    <Cell><Data ss:Type="Number">3</Data></Cell>
    <Cell><Data ss:Type="Number">2</Data></Cell>
    <Cell><Data ss:Type="Number">1</Data></Cell>
   </Row>
   <Row ss:AutoFitHeight="0">
    <Cell><Data ss:Type="String">CB293250</Data></Cell>
    <Cell><Data ss:Type="Number">72</Data></Cell>
    <Cell><Data ss:Type="Number">10</Data></Cell>
    <Cell><Data ss:Type="String">CATGGGAGTTTCAATGGTCTT</Data></Cell>
    <Cell><Data ss:Type="Number">2</Data></Cell>
    <Cell><Data ss:Type="Number">29</Data></Cell>
    <Cell><Data ss:Type="Number">4</Data></Cell>
    <Cell><Data ss:Type="String">CATGCTCTTCCTCTTGCAGTA</Data></Cell>
    <Cell><Data ss:Type="Number">1</Data></Cell>
    <Cell><Data ss:Type="Number">43</Data></Cell>
    <Cell><Data ss:Type="Number">6</Data></Cell>
   </Row>
   <Row ss:AutoFitHeight="0">
    <Cell><Data ss:Type="String">CB293266</Data></Cell>
    <Cell><Data ss:Type="Number">138</Data></Cell>
    <Cell><Data ss:Type="Number">20</Data></Cell>
    <Cell><Data ss:Type="String">CATGCTGTCCATGCGAAGGAA</Data></Cell>
    <Cell><Data ss:Type="Number">2</Data></Cell>
    <Cell><Data ss:Type="Number">29</Data></Cell>
    <Cell><Data ss:Type="Number">4</Data></Cell>
    <Cell><Data ss:Type="String">CATGCGAAGGAAGGATCTCTG</Data></Cell>
    <Cell><Data ss:Type="Number">1</Data></Cell>
    <Cell><Data ss:Type="Number">54</Data></Cell>
    <Cell><Data ss:Type="Number">8</Data></Cell>
    <Cell><Data ss:Type="String">CATGCTGTCCGTGCGAAGGAA</Data></Cell>
    <Cell><Data ss:Type="Number">2</Data></Cell>
    <Cell><Data ss:Type="Number">55</Data></Cell>
    <Cell><Data ss:Type="Number">8</Data></Cell>
   </Row>
   <Row ss:AutoFitHeight="0">
    <Cell><Data ss:Type="String">CB293293</Data></Cell>
    <Cell><Data ss:Type="Number">3</Data></Cell>
    <Cell><Data ss:Type="Number">1</Data></Cell>
    <Cell><Data ss:Type="String">CATGTGAAATGGATACGTCCA</Data></Cell>
    <Cell><Data ss:Type="Number">6</Data></Cell>
    <Cell><Data ss:Type="Number">3</Data></Cell>
    <Cell><Data ss:Type="Number">1</Data></Cell>
   </Row>
   <Row ss:AutoFitHeight="0">
    <Cell><Data ss:Type="String">CB293388</Data></Cell>
    <Cell><Data ss:Type="Number">3</Data></Cell>
    <Cell><Data ss:Type="Number">1</Data></Cell>
    <Cell><Data ss:Type="String">CATGCAAGAAAAATTGCGACC</Data></Cell>
    <Cell><Data ss:Type="Number">1</Data></Cell>
    <Cell><Data ss:Type="Number">3</Data></Cell>
    <Cell><Data ss:Type="Number">1</Data></Cell>
   </Row>
   <Row ss:AutoFitHeight="0">
    <Cell><Data ss:Type="String">CB293456</Data></Cell>
    <Cell><Data ss:Type="Number">3</Data></Cell>
    <Cell><Data ss:Type="Number">1</Data></Cell>
    <Cell><Data ss:Type="String">CATGATCAGAAAGTGAATTTC</Data></Cell>
    <Cell><Data ss:Type="Number">1</Data></Cell>
    <Cell><Data ss:Type="Number">3</Data></Cell>
    <Cell><Data ss:Type="Number">1</Data></Cell>
   </Row>
   <Row ss:AutoFitHeight="0">
    <Cell><Data ss:Type="String">CB293514</Data></Cell>
    <Cell><Data ss:Type="Number">35</Data></Cell>
    <Cell><Data ss:Type="Number">5</Data></Cell>
    <Cell><Data ss:Type="String">CATGAACATAATCTGATGCAA</Data></Cell>
    <Cell><Data ss:Type="Number">2</Data></Cell>
    <Cell><Data ss:Type="Number">7</Data></Cell>
    <Cell><Data ss:Type="Number">1</Data></Cell>
    <Cell><Data ss:Type="String">CATGATTTTGCTCAAAGAATT</Data></Cell>
    <Cell><Data ss:Type="Number">1</Data></Cell>
    <Cell><Data ss:Type="Number">28</Data></Cell>
    <Cell><Data ss:Type="Number">4</Data></Cell>
   </Row>
   <Row ss:AutoFitHeight="0">
    <Cell><Data ss:Type="String">CB293517</Data></Cell>
    <Cell><Data ss:Type="Number">13</Data></Cell>
    <Cell><Data ss:Type="Number">2</Data></Cell>
    <Cell><Data ss:Type="String">CATGTACAATCGATCTAGGTC</Data></Cell>
    <Cell><Data ss:Type="Number">3</Data></Cell>
    <Cell><Data ss:Type="Number">13</Data></Cell>
    <Cell><Data ss:Type="Number">2</Data></Cell>
   </Row>
   <Row ss:AutoFitHeight="0">
    <Cell><Data ss:Type="String">CB293734</Data></Cell>
    <Cell><Data ss:Type="Number">21</Data></Cell>
    <Cell><Data ss:Type="Number">3</Data></Cell>
    <Cell><Data ss:Type="String">CATGATTAAAAATACGAAGCC</Data></Cell>
    <Cell><Data ss:Type="Number">1</Data></Cell>
    <Cell><Data ss:Type="Number">21</Data></Cell>
    <Cell><Data ss:Type="Number">3</Data></Cell>
   </Row>
   <Row ss:AutoFitHeight="0">
    <Cell><Data ss:Type="String">CB293757</Data></Cell>
    <Cell><Data ss:Type="Number">35</Data></Cell>
    <Cell><Data ss:Type="Number">5</Data></Cell>
    <Cell><Data ss:Type="String">CATGCGGGGTATCGATGTGAA</Data></Cell>
    <Cell><Data ss:Type="Number">1</Data></Cell>
    <Cell><Data ss:Type="Number">33</Data></Cell>
    <Cell><Data ss:Type="Number">5</Data></Cell>
    <Cell><Data ss:Type="String">CATGCTGGGTATCGATGTGAA</Data></Cell>
    <Cell><Data ss:Type="Number">1</Data></Cell>
    <Cell><Data ss:Type="Number">2</Data></Cell>
    <Cell><Data ss:Type="Number">1</Data></Cell>
   </Row>
   <Row ss:AutoFitHeight="0">
    <Cell><Data ss:Type="String">CB293860</Data></Cell>
    <Cell><Data ss:Type="Number">25</Data></Cell>
    <Cell><Data ss:Type="Number">4</Data></Cell>
    <Cell><Data ss:Type="String">CATGTTTGAAACAACCAAAAG</Data></Cell>
    <Cell><Data ss:Type="Number">4</Data></Cell>
    <Cell><Data ss:Type="Number">25</Data></Cell>
    <Cell><Data ss:Type="Number">4</Data></Cell>
   </Row>
   <Row ss:AutoFitHeight="0">
    <Cell><Data ss:Type="String">CB293898</Data></Cell>
    <Cell><Data ss:Type="Number">906</Data></Cell>
    <Cell><Data ss:Type="Number">132</Data></Cell>
    <Cell><Data ss:Type="String">CATGGGCCCATCCGTCATCAT</Data></Cell>
    <Cell><Data ss:Type="Number">2</Data></Cell>
    <Cell><Data ss:Type="Number">898</Data></Cell>
    <Cell><Data ss:Type="Number">131</Data></Cell>
    <Cell><Data ss:Type="String">CATGGGCCCATCCGCCATCAT</Data></Cell>
    <Cell><Data ss:Type="Number">2</Data></Cell>
    <Cell><Data ss:Type="Number">2</Data></Cell>
    <Cell><Data ss:Type="Number">1</Data></Cell>
    <Cell><Data ss:Type="String">CATGGGCCCATCCGTCATCTT</Data></Cell>
    <Cell><Data ss:Type="Number">2</Data></Cell>
    <Cell><Data ss:Type="Number">6</Data></Cell>
    <Cell><Data ss:Type="Number">1</Data></Cell>
   </Row>
   <Row ss:AutoFitHeight="0">
    <Cell><Data ss:Type="String">CB293959</Data></Cell>
    <Cell><Data ss:Type="Number">2</Data></Cell>
    <Cell><Data ss:Type="Number">1</Data></Cell>
    <Cell><Data ss:Type="String">CATGTCTGAGGCCAACTTTCC</Data></Cell>
    <Cell><Data ss:Type="Number">2</Data></Cell>
    <Cell><Data ss:Type="Number">2</Data></Cell>
    <Cell><Data ss:Type="Number">1</Data></Cell>
   </Row>
   <Row ss:AutoFitHeight="0">
    <Cell><Data ss:Type="String">CB294001</Data></Cell>
    <Cell><Data ss:Type="Number">13</Data></Cell>
    <Cell><Data ss:Type="Number">2</Data></Cell>
    <Cell><Data ss:Type="String">CATGACTTCAACTGTTTCGAC</Data></Cell>
    <Cell><Data ss:Type="Number">1</Data></Cell>
    <Cell><Data ss:Type="Number">13</Data></Cell>
    <Cell><Data ss:Type="Number">2</Data></Cell>
   </Row>
   <Row ss:AutoFitHeight="0">
    <Cell><Data ss:Type="String">CB304390</Data></Cell>
    <Cell><Data ss:Type="Number">2</Data></Cell>
    <Cell><Data ss:Type="Number">1</Data></Cell>
    <Cell><Data ss:Type="String">CATGCCACCAGAAGGGAGCAG</Data></Cell>
    <Cell><Data ss:Type="Number">2</Data></Cell>
    <Cell><Data ss:Type="Number">2</Data></Cell>
    <Cell><Data ss:Type="Number">1</Data></Cell>
   </Row>
   <Row ss:AutoFitHeight="0">
    <Cell><Data ss:Type="String">CB304440</Data></Cell>
    <Cell><Data ss:Type="Number">20</Data></Cell>
    <Cell><Data ss:Type="Number">3</Data></Cell>
    <Cell><Data ss:Type="String">CATGTAAAGCATTGAAAACTT</Data></Cell>
    <Cell><Data ss:Type="Number">1</Data></Cell>
    <Cell><Data ss:Type="Number">20</Data></Cell>
    <Cell><Data ss:Type="Number">3</Data></Cell>
   </Row>
   <Row ss:AutoFitHeight="0">
    <Cell><Data ss:Type="String">CB304584</Data></Cell>
    <Cell><Data ss:Type="Number">4</Data></Cell>
    <Cell><Data ss:Type="Number">1</Data></Cell>
    <Cell><Data ss:Type="String">CATGAGAGTTTCCTGGATACA</Data></Cell>
    <Cell><Data ss:Type="Number">2</Data></Cell>
    <Cell><Data ss:Type="Number">4</Data></Cell>
    <Cell><Data ss:Type="Number">1</Data></Cell>
   </Row>
   <Row ss:AutoFitHeight="0">
    <Cell><Data ss:Type="String">CB304689</Data></Cell>
    <Cell><Data ss:Type="Number">51</Data></Cell>
    <Cell><Data ss:Type="Number">7</Data></Cell>
    <Cell><Data ss:Type="String">CATGAACAGGGTTGGATTGAA</Data></Cell>
    <Cell><Data ss:Type="Number">1</Data></Cell>
    <Cell><Data ss:Type="Number">51</Data></Cell>
    <Cell><Data ss:Type="Number">7</Data></Cell>
   </Row>
   <Row ss:AutoFitHeight="0">
    <Cell><Data ss:Type="String">CB304695</Data></Cell>
    <Cell><Data ss:Type="Number">6</Data></Cell>
    <Cell><Data ss:Type="Number">1</Data></Cell>
    <Cell><Data ss:Type="String">CATGGTGGTGCCTGCAACGAA</Data></Cell>
    <Cell><Data ss:Type="Number">1</Data></Cell>
    <Cell><Data ss:Type="Number">6</Data></Cell>
    <Cell><Data ss:Type="Number">1</Data></Cell>
   </Row>
   <Row ss:AutoFitHeight="0">
    <Cell><Data ss:Type="String">CB304701</Data></Cell>
    <Cell><Data ss:Type="Number">4</Data></Cell>
    <Cell><Data ss:Type="Number">1</Data></Cell>
    <Cell><Data ss:Type="String">CATGCTGATCAGAACACTGGC</Data></Cell>
    <Cell><Data ss:Type="Number">1</Data></Cell>
    <Cell><Data ss:Type="Number">4</Data></Cell>
    <Cell><Data ss:Type="Number">1</Data></Cell>
   </Row>
   <Row ss:AutoFitHeight="0">
    <Cell><Data ss:Type="String">CB304729</Data></Cell>
    <Cell><Data ss:Type="Number">48</Data></Cell>
    <Cell><Data ss:Type="Number">7</Data></Cell>
    <Cell><Data ss:Type="String">CATGCATATCACGGCTACTAG</Data></Cell>
    <Cell><Data ss:Type="Number">1</Data></Cell>
    <Cell><Data ss:Type="Number">48</Data></Cell>
    <Cell><Data ss:Type="Number">7</Data></Cell>
   </Row>
   <Row ss:AutoFitHeight="0">
    <Cell><Data ss:Type="String">CB304735</Data></Cell>
    <Cell><Data ss:Type="Number">8</Data></Cell>
    <Cell><Data ss:Type="Number">1</Data></Cell>
    <Cell><Data ss:Type="String">CATGAGACTAGTCTGAGCGAT</Data></Cell>
    <Cell><Data ss:Type="Number">1</Data></Cell>
    <Cell><Data ss:Type="Number">8</Data></Cell>
    <Cell><Data ss:Type="Number">1</Data></Cell>
   </Row>
   <Row ss:AutoFitHeight="0">
    <Cell><Data ss:Type="String">CB304800</Data></Cell>
    <Cell><Data ss:Type="Number">202</Data></Cell>
    <Cell><Data ss:Type="Number">29</Data></Cell>
    <Cell><Data ss:Type="String">CATGAAAGGTATTCCAATTTC</Data></Cell>
    <Cell><Data ss:Type="Number">1</Data></Cell>
    <Cell><Data ss:Type="Number">2</Data></Cell>
    <Cell><Data ss:Type="Number">1</Data></Cell>
    <Cell><Data ss:Type="String">CATGAATGCCTGTTCCACGTT</Data></Cell>
    <Cell><Data ss:Type="Number">2</Data></Cell>
    <Cell><Data ss:Type="Number">5</Data></Cell>
    <Cell><Data ss:Type="Number">1</Data></Cell>
    <Cell><Data ss:Type="String">CATGGCCATGAATGCCTGTTC</Data></Cell>
    <Cell><Data ss:Type="Number">3</Data></Cell>
    <Cell><Data ss:Type="Number">19</Data></Cell>
    <Cell><Data ss:Type="Number">3</Data></Cell>
    <Cell><Data ss:Type="String">CATGGATGGTTGACTTGCCAT</Data></Cell>
    <Cell><Data ss:Type="Number">4</Data></Cell>
    <Cell><Data ss:Type="Number">31</Data></Cell>
    <Cell><Data ss:Type="Number">5</Data></Cell>
    <Cell><Data ss:Type="String">CATGCTATTAAGGCCAATTCA</Data></Cell>
    <Cell><Data ss:Type="Number">5</Data></Cell>
    <Cell><Data ss:Type="Number">115</Data></Cell>
    <Cell><Data ss:Type="Number">17</Data></Cell>
    <Cell><Data ss:Type="String">CATGGCCATGAAAGCCTGTTC</Data></Cell>
    <Cell><Data ss:Type="Number">3</Data></Cell>
    <Cell><Data ss:Type="Number">30</Data></Cell>
    <Cell><Data ss:Type="Number">4</Data></Cell>
   </Row>
   <Row ss:AutoFitHeight="0">
    <Cell><Data ss:Type="String">CB304812</Data></Cell>
    <Cell><Data ss:Type="Number">37</Data></Cell>
    <Cell><Data ss:Type="Number">5</Data></Cell>
    <Cell><Data ss:Type="String">CATGCCCAAAAGATGTTCCCA</Data></Cell>
    <Cell><Data ss:Type="Number">1</Data></Cell>
    <Cell><Data ss:Type="Number">16</Data></Cell>
    <Cell><Data ss:Type="Number">2</Data></Cell>
    <Cell><Data ss:Type="String">CATGCCAGTCGTAATTATCAA</Data></Cell>
    <Cell><Data ss:Type="Number">2</Data></Cell>
    <Cell><Data ss:Type="Number">21</Data></Cell>
    <Cell><Data ss:Type="Number">3</Data></Cell>
   </Row>
   <Row ss:AutoFitHeight="0">
    <Cell><Data ss:Type="String">CB304850</Data></Cell>
    <Cell><Data ss:Type="Number">2</Data></Cell>
    <Cell><Data ss:Type="Number">1</Data></Cell>
    <Cell><Data ss:Type="String">CATGAAAAGAAACATATCTCT</Data></Cell>
    <Cell><Data ss:Type="Number">2</Data></Cell>
    <Cell><Data ss:Type="Number">2</Data></Cell>
    <Cell><Data ss:Type="Number">1</Data></Cell>
   </Row>
   <Row ss:AutoFitHeight="0">
    <Cell><Data ss:Type="String">CB304882</Data></Cell>
    <Cell><Data ss:Type="Number">3</Data></Cell>
    <Cell><Data ss:Type="Number">1</Data></Cell>
    <Cell><Data ss:Type="String">CATGACCACCGTCCTGCTGTC</Data></Cell>
    <Cell><Data ss:Type="Number">1</Data></Cell>
    <Cell><Data ss:Type="Number">3</Data></Cell>
    <Cell><Data ss:Type="Number">1</Data></Cell>
   </Row>
   <Row ss:AutoFitHeight="0">
    <Cell><Data ss:Type="String">CB304946</Data></Cell>
    <Cell><Data ss:Type="Number">6</Data></Cell>
    <Cell><Data ss:Type="Number">1</Data></Cell>
    <Cell><Data ss:Type="String">CATGTTTAGAGTCATCCAATG</Data></Cell>
    <Cell><Data ss:Type="Number">2</Data></Cell>
    <Cell><Data ss:Type="Number">2</Data></Cell>
    <Cell><Data ss:Type="Number">1</Data></Cell>
    <Cell><Data ss:Type="String">CATGCTTGCTTGTTGCCTTGA</Data></Cell>
    <Cell><Data ss:Type="Number">3</Data></Cell>
    <Cell><Data ss:Type="Number">4</Data></Cell>
    <Cell><Data ss:Type="Number">1</Data></Cell>
   </Row>
   <Row ss:AutoFitHeight="0">
    <Cell><Data ss:Type="String">CB304981</Data></Cell>
    <Cell><Data ss:Type="Number">82</Data></Cell>
    <Cell><Data ss:Type="Number">12</Data></Cell>
    <Cell><Data ss:Type="String">CATGCAAAACCAAAATATTAA</Data></Cell>
    <Cell><Data ss:Type="Number">3</Data></Cell>
    <Cell><Data ss:Type="Number">4</Data></Cell>
    <Cell><Data ss:Type="Number">1</Data></Cell>
    <Cell><Data ss:Type="String">CATGCATGCAAAACCAAAATA</Data></Cell>
    <Cell><Data ss:Type="Number">4</Data></Cell>
    <Cell><Data ss:Type="Number">12</Data></Cell>
    <Cell><Data ss:Type="Number">2</Data></Cell>
    <Cell><Data ss:Type="String">CATGGGGCATTCATCAAGAGA</Data></Cell>
    <Cell><Data ss:Type="Number">1</Data></Cell>
    <Cell><Data ss:Type="Number">59</Data></Cell>
    <Cell><Data ss:Type="Number">9</Data></Cell>
    <Cell><Data ss:Type="String">CATGCAAAACCAAAATAGTAA</Data></Cell>
    <Cell><Data ss:Type="Number">3</Data></Cell>
    <Cell><Data ss:Type="Number">7</Data></Cell>
    <Cell><Data ss:Type="Number">1</Data></Cell>
   </Row>
   <Row ss:AutoFitHeight="0">
    <Cell><Data ss:Type="String">CB304989</Data></Cell>
    <Cell><Data ss:Type="Number">4</Data></Cell>
    <Cell><Data ss:Type="Number">1</Data></Cell>
    <Cell><Data ss:Type="String">CATGTTGAATCCACCAATCCC</Data></Cell>
    <Cell><Data ss:Type="Number">1</Data></Cell>
    <Cell><Data ss:Type="Number">4</Data></Cell>
    <Cell><Data ss:Type="Number">1</Data></Cell>
   </Row>
   <Row ss:AutoFitHeight="0">
    <Cell><Data ss:Type="String">CB305030</Data></Cell>
    <Cell><Data ss:Type="Number">3</Data></Cell>
    <Cell><Data ss:Type="Number">1</Data></Cell>
    <Cell><Data ss:Type="String">CATGGAAAAGACGCCCATCAT</Data></Cell>
    <Cell><Data ss:Type="Number">1</Data></Cell>
    <Cell><Data ss:Type="Number">3</Data></Cell>
    <Cell><Data ss:Type="Number">1</Data></Cell>
   </Row>
   <Row ss:AutoFitHeight="0">
    <Cell><Data ss:Type="String">CB305067</Data></Cell>
    <Cell><Data ss:Type="Number">3</Data></Cell>
    <Cell><Data ss:Type="Number">1</Data></Cell>
    <Cell><Data ss:Type="String">CATGCAAATGCTGGTGGAACT</Data></Cell>
    <Cell><Data ss:Type="Number">1</Data></Cell>
    <Cell><Data ss:Type="Number">3</Data></Cell>
    <Cell><Data ss:Type="Number">1</Data></Cell>
   </Row>
   <Row ss:AutoFitHeight="0">
    <Cell><Data ss:Type="String">CB305094</Data></Cell>
    <Cell><Data ss:Type="Number">3</Data></Cell>
    <Cell><Data ss:Type="Number">1</Data></Cell>
    <Cell><Data ss:Type="String">CATGCAAAAGGTGTACCAACA</Data></Cell>
    <Cell><Data ss:Type="Number">3</Data></Cell>
    <Cell><Data ss:Type="Number">3</Data></Cell>
    <Cell><Data ss:Type="Number">1</Data></Cell>
   </Row>
   <Row ss:AutoFitHeight="0">
    <Cell><Data ss:Type="String">CB322081</Data></Cell>
    <Cell><Data ss:Type="Number">21</Data></Cell>
    <Cell><Data ss:Type="Number">3</Data></Cell>
    <Cell><Data ss:Type="String">CATGGTTGCTTCGTTGAAAGG</Data></Cell>
    <Cell><Data ss:Type="Number">1</Data></Cell>
    <Cell><Data ss:Type="Number">12</Data></Cell>
    <Cell><Data ss:Type="Number">2</Data></Cell>
    <Cell><Data ss:Type="String">CATGGTTGCTTCATTGAAAGG</Data></Cell>
    <Cell><Data ss:Type="Number">1</Data></Cell>
    <Cell><Data ss:Type="Number">9</Data></Cell>
    <Cell><Data ss:Type="Number">1</Data></Cell>
   </Row>
   <Row ss:AutoFitHeight="0">
    <Cell><Data ss:Type="String">CB322114</Data></Cell>
    <Cell><Data ss:Type="Number">20</Data></Cell>
    <Cell><Data ss:Type="Number">3</Data></Cell>
    <Cell><Data ss:Type="String">CATGACATTAATTAATTCAAA</Data></Cell>
    <Cell><Data ss:Type="Number">1</Data></Cell>
    <Cell><Data ss:Type="Number">20</Data></Cell>
    <Cell><Data ss:Type="Number">3</Data></Cell>
   </Row>
   <Row ss:AutoFitHeight="0">
    <Cell><Data ss:Type="String">CB322116</Data></Cell>
    <Cell><Data ss:Type="Number">13</Data></Cell>
    <Cell><Data ss:Type="Number">2</Data></Cell>
    <Cell><Data ss:Type="String">CATGGCCATCTCTAATAGAGG</Data></Cell>
    <Cell><Data ss:Type="Number">2</Data></Cell>
    <Cell><Data ss:Type="Number">6</Data></Cell>
    <Cell><Data ss:Type="Number">1</Data></Cell>
    <Cell><Data ss:Type="String">CATGACAAATTTAAACCCTAA</Data></Cell>
    <Cell><Data ss:Type="Number">1</Data></Cell>
    <Cell><Data ss:Type="Number">7</Data></Cell>
    <Cell><Data ss:Type="Number">1</Data></Cell>
   </Row>
   <Row ss:AutoFitHeight="0">
    <Cell><Data ss:Type="String">CB322120</Data></Cell>
    <Cell><Data ss:Type="Number">32</Data></Cell>
    <Cell><Data ss:Type="Number">5</Data></Cell>
    <Cell><Data ss:Type="String">CATGTCTTCAACCATTTCAGA</Data></Cell>
    <Cell><Data ss:Type="Number">2</Data></Cell>
    <Cell><Data ss:Type="Number">32</Data></Cell>
    <Cell><Data ss:Type="Number">5</Data></Cell>
   </Row>
   <Row ss:AutoFitHeight="0">
    <Cell><Data ss:Type="String">CB322162</Data></Cell>
    <Cell><Data ss:Type="Number">4</Data></Cell>
    <Cell><Data ss:Type="Number">1</Data></Cell>
    <Cell><Data ss:Type="String">CATGTGTATCCAAGCATAGCA</Data></Cell>
    <Cell><Data ss:Type="Number">2</Data></Cell>
    <Cell><Data ss:Type="Number">4</Data></Cell>
    <Cell><Data ss:Type="Number">1</Data></Cell>
   </Row>
   <Row ss:AutoFitHeight="0">
    <Cell><Data ss:Type="String">CB322174</Data></Cell>
    <Cell><Data ss:Type="Number">2</Data></Cell>
    <Cell><Data ss:Type="Number">1</Data></Cell>
    <Cell><Data ss:Type="String">CATGGCATTCAATTAATGGTA</Data></Cell>
    <Cell><Data ss:Type="Number">1</Data></Cell>
    <Cell><Data ss:Type="Number">2</Data></Cell>
    <Cell><Data ss:Type="Number">1</Data></Cell>
   </Row>
   <Row ss:AutoFitHeight="0">
    <Cell><Data ss:Type="String">CB322220</Data></Cell>
    <Cell><Data ss:Type="Number">4</Data></Cell>
    <Cell><Data ss:Type="Number">1</Data></Cell>
    <Cell><Data ss:Type="String">CATGTTGAAAATTGATGCTAA</Data></Cell>
    <Cell><Data ss:Type="Number">3</Data></Cell>
    <Cell><Data ss:Type="Number">4</Data></Cell>
    <Cell><Data ss:Type="Number">1</Data></Cell>
   </Row>
   <Row ss:AutoFitHeight="0">
    <Cell><Data ss:Type="String">CB322223</Data></Cell>
    <Cell><Data ss:Type="Number">12</Data></Cell>
    <Cell><Data ss:Type="Number">2</Data></Cell>
    <Cell><Data ss:Type="String">CATGAATATGACCGTTGAGGC</Data></Cell>
    <Cell><Data ss:Type="Number">2</Data></Cell>
    <Cell><Data ss:Type="Number">12</Data></Cell>
    <Cell><Data ss:Type="Number">2</Data></Cell>
   </Row>
   <Row ss:AutoFitHeight="0">
    <Cell><Data ss:Type="String">CB322225</Data></Cell>
    <Cell><Data ss:Type="Number">8</Data></Cell>
    <Cell><Data ss:Type="Number">1</Data></Cell>
    <Cell><Data ss:Type="String">CATGGTTCCTGAGAGAAATGA</Data></Cell>
    <Cell><Data ss:Type="Number">1</Data></Cell>
    <Cell><Data ss:Type="Number">8</Data></Cell>
    <Cell><Data ss:Type="Number">1</Data></Cell>
   </Row>
   <Row ss:AutoFitHeight="0">
    <Cell><Data ss:Type="String">CB322235</Data></Cell>
    <Cell><Data ss:Type="Number">8</Data></Cell>
    <Cell><Data ss:Type="Number">1</Data></Cell>
    <Cell><Data ss:Type="String">CATGTGCGCATCCCTAGGAAT</Data></Cell>
    <Cell><Data ss:Type="Number">1</Data></Cell>
    <Cell><Data ss:Type="Number">4</Data></Cell>
    <Cell><Data ss:Type="Number">1</Data></Cell>
    <Cell><Data ss:Type="String">CATGGACAATGGTGTTTTGAG</Data></Cell>
    <Cell><Data ss:Type="Number">2</Data></Cell>
    <Cell><Data ss:Type="Number">4</Data></Cell>
    <Cell><Data ss:Type="Number">1</Data></Cell>
   </Row>
   <Row ss:AutoFitHeight="0">
    <Cell><Data ss:Type="String">CB417290</Data></Cell>
    <Cell><Data ss:Type="Number">5</Data></Cell>
    <Cell><Data ss:Type="Number">1</Data></Cell>
    <Cell><Data ss:Type="String">CATGTGATACAGATATATCTG</Data></Cell>
    <Cell><Data ss:Type="Number">1</Data></Cell>
    <Cell><Data ss:Type="Number">5</Data></Cell>
    <Cell><Data ss:Type="Number">1</Data></Cell>
   </Row>
   <Row ss:AutoFitHeight="0">
    <Cell><Data ss:Type="String">CB417306</Data></Cell>
    <Cell><Data ss:Type="Number">29</Data></Cell>
    <Cell><Data ss:Type="Number">4</Data></Cell>
    <Cell><Data ss:Type="String">CATGCCCACGTATTCGAGATC</Data></Cell>
    <Cell><Data ss:Type="Number">2</Data></Cell>
    <Cell><Data ss:Type="Number">29</Data></Cell>
    <Cell><Data ss:Type="Number">4</Data></Cell>
   </Row>
   <Row ss:AutoFitHeight="0">
    <Cell><Data ss:Type="String">CB417316</Data></Cell>
    <Cell><Data ss:Type="Number">7</Data></Cell>
    <Cell><Data ss:Type="Number">1</Data></Cell>
    <Cell><Data ss:Type="String">CATGACTATTATCGTGTCCTC</Data></Cell>
    <Cell><Data ss:Type="Number">1</Data></Cell>
    <Cell><Data ss:Type="Number">7</Data></Cell>
    <Cell><Data ss:Type="Number">1</Data></Cell>
   </Row>
   <Row ss:AutoFitHeight="0">
    <Cell><Data ss:Type="String">CB417338</Data></Cell>
    <Cell><Data ss:Type="Number">5</Data></Cell>
    <Cell><Data ss:Type="Number">1</Data></Cell>
    <Cell><Data ss:Type="String">CATGGAATGCCTTTGTGTATA</Data></Cell>
    <Cell><Data ss:Type="Number">1</Data></Cell>
    <Cell><Data ss:Type="Number">5</Data></Cell>
    <Cell><Data ss:Type="Number">1</Data></Cell>
   </Row>
   <Row ss:AutoFitHeight="0">
    <Cell><Data ss:Type="String">CB417356</Data></Cell>
    <Cell><Data ss:Type="Number">103</Data></Cell>
    <Cell><Data ss:Type="Number">15</Data></Cell>
    <Cell><Data ss:Type="String">CATGACACATTTCTCTTTTGA</Data></Cell>
    <Cell><Data ss:Type="Number">1</Data></Cell>
    <Cell><Data ss:Type="Number">103</Data></Cell>
    <Cell><Data ss:Type="Number">15</Data></Cell>
   </Row>
   <Row ss:AutoFitHeight="0">
    <Cell><Data ss:Type="String">CB417359</Data></Cell>
    <Cell><Data ss:Type="Number">4</Data></Cell>
    <Cell><Data ss:Type="Number">1</Data></Cell>
    <Cell><Data ss:Type="String">CATGACCAAAACATCGTTTTG</Data></Cell>
    <Cell><Data ss:Type="Number">1</Data></Cell>
    <Cell><Data ss:Type="Number">4</Data></Cell>
    <Cell><Data ss:Type="Number">1</Data></Cell>
   </Row>
   <Row ss:AutoFitHeight="0">
    <Cell><Data ss:Type="String">CB417373</Data></Cell>
    <Cell><Data ss:Type="Number">10</Data></Cell>
    <Cell><Data ss:Type="Number">1</Data></Cell>
    <Cell><Data ss:Type="String">CATGGCATTCAAACACTCAGT</Data></Cell>
    <Cell><Data ss:Type="Number">3</Data></Cell>
    <Cell><Data ss:Type="Number">3</Data></Cell>
    <Cell><Data ss:Type="Number">1</Data></Cell>
    <Cell><Data ss:Type="String">CATGTTCATTTGGCAGTTATA</Data></Cell>
    <Cell><Data ss:Type="Number">1</Data></Cell>
    <Cell><Data ss:Type="Number">7</Data></Cell>
    <Cell><Data ss:Type="Number">1</Data></Cell>
   </Row>
   <Row ss:AutoFitHeight="0">
    <Cell><Data ss:Type="String">CB417377</Data></Cell>
    <Cell><Data ss:Type="Number">16</Data></Cell>
    <Cell><Data ss:Type="Number">2</Data></Cell>
    <Cell><Data ss:Type="String">CATGCCTTGCACTAGCCGTTG</Data></Cell>
    <Cell><Data ss:Type="Number">1</Data></Cell>
    <Cell><Data ss:Type="Number">8</Data></Cell>
    <Cell><Data ss:Type="Number">1</Data></Cell>
    <Cell><Data ss:Type="String">CATGGCGACGATCCCAGCTAG</Data></Cell>
    <Cell><Data ss:Type="Number">2</Data></Cell>
    <Cell><Data ss:Type="Number">8</Data></Cell>
    <Cell><Data ss:Type="Number">1</Data></Cell>
   </Row>
   <Row ss:AutoFitHeight="0">
    <Cell><Data ss:Type="String">CB417380</Data></Cell>
    <Cell><Data ss:Type="Number">8</Data></Cell>
    <Cell><Data ss:Type="Number">1</Data></Cell>
    <Cell><Data ss:Type="String">CATGTGTTTTGTGTGGCAGCA</Data></Cell>
    <Cell><Data ss:Type="Number">1</Data></Cell>
    <Cell><Data ss:Type="Number">8</Data></Cell>
    <Cell><Data ss:Type="Number">1</Data></Cell>
   </Row>
   <Row ss:AutoFitHeight="0">
    <Cell><Data ss:Type="String">CB417383</Data></Cell>
    <Cell><Data ss:Type="Number">12</Data></Cell>
    <Cell><Data ss:Type="Number">2</Data></Cell>
    <Cell><Data ss:Type="String">CATGATGATTGCTTTACCGCT</Data></Cell>
    <Cell><Data ss:Type="Number">1</Data></Cell>
    <Cell><Data ss:Type="Number">2</Data></Cell>
    <Cell><Data ss:Type="Number">1</Data></Cell>
    <Cell><Data ss:Type="String">CATGGAAACCATGATGATTGC</Data></Cell>
    <Cell><Data ss:Type="Number">2</Data></Cell>
    <Cell><Data ss:Type="Number">10</Data></Cell>
    <Cell><Data ss:Type="Number">1</Data></Cell>
   </Row>
   <Row ss:AutoFitHeight="0">
    <Cell><Data ss:Type="String">CB417385</Data></Cell>
    <Cell><Data ss:Type="Number">3</Data></Cell>
    <Cell><Data ss:Type="Number">1</Data></Cell>
    <Cell><Data ss:Type="String">CATGCTTTGGGAGCATTAGCT</Data></Cell>
    <Cell><Data ss:Type="Number">2</Data></Cell>
    <Cell><Data ss:Type="Number">3</Data></Cell>
    <Cell><Data ss:Type="Number">1</Data></Cell>
   </Row>
   <Row ss:AutoFitHeight="0">
    <Cell><Data ss:Type="String">CB417395</Data></Cell>
    <Cell><Data ss:Type="Number">82</Data></Cell>
    <Cell><Data ss:Type="Number">12</Data></Cell>
    <Cell><Data ss:Type="String">CATGGAAGCAGTAGCTAATCC</Data></Cell>
    <Cell><Data ss:Type="Number">3</Data></Cell>
    <Cell><Data ss:Type="Number">5</Data></Cell>
    <Cell><Data ss:Type="Number">1</Data></Cell>
    <Cell><Data ss:Type="String">CATGCCTTCTGGAATGAGCTA</Data></Cell>
    <Cell><Data ss:Type="Number">2</Data></Cell>
    <Cell><Data ss:Type="Number">20</Data></Cell>
    <Cell><Data ss:Type="Number">3</Data></Cell>
    <Cell><Data ss:Type="String">CATGACGCCTCTGGCTTATGT</Data></Cell>
    <Cell><Data ss:Type="Number">1</Data></Cell>
    <Cell><Data ss:Type="Number">57</Data></Cell>
    <Cell><Data ss:Type="Number">8</Data></Cell>
   </Row>
   <Row ss:AutoFitHeight="0">
    <Cell><Data ss:Type="String">CB417420</Data></Cell>
    <Cell><Data ss:Type="Number">6</Data></Cell>
    <Cell><Data ss:Type="Number">1</Data></Cell>
    <Cell><Data ss:Type="String">CATGATGGGATTGGGGAAGGA</Data></Cell>
    <Cell><Data ss:Type="Number">1</Data></Cell>
    <Cell><Data ss:Type="Number">6</Data></Cell>
    <Cell><Data ss:Type="Number">1</Data></Cell>
   </Row>
   <Row ss:AutoFitHeight="0">
    <Cell><Data ss:Type="String">CB417423</Data></Cell>
    <Cell><Data ss:Type="Number">8</Data></Cell>
    <Cell><Data ss:Type="Number">1</Data></Cell>
    <Cell><Data ss:Type="String">CATGTCTCCTGAAGAACCTGC</Data></Cell>
    <Cell><Data ss:Type="Number">1</Data></Cell>
    <Cell><Data ss:Type="Number">8</Data></Cell>
    <Cell><Data ss:Type="Number">1</Data></Cell>
   </Row>
   <Row ss:AutoFitHeight="0">
    <Cell><Data ss:Type="String">CB417449</Data></Cell>
    <Cell><Data ss:Type="Number">87</Data></Cell>
    <Cell><Data ss:Type="Number">13</Data></Cell>
    <Cell><Data ss:Type="String">CATGTCCTGAAGCATCATTCG</Data></Cell>
    <Cell><Data ss:Type="Number">1</Data></Cell>
    <Cell><Data ss:Type="Number">87</Data></Cell>
    <Cell><Data ss:Type="Number">13</Data></Cell>
   </Row>
   <Row ss:AutoFitHeight="0">
    <Cell><Data ss:Type="String">CB610477</Data></Cell>
    <Cell><Data ss:Type="Number">4</Data></Cell>
    <Cell><Data ss:Type="Number">1</Data></Cell>
    <Cell><Data ss:Type="String">CATGATGTCCAAAATCAAAGA</Data></Cell>
    <Cell><Data ss:Type="Number">1</Data></Cell>
    <Cell><Data ss:Type="Number">4</Data></Cell>
    <Cell><Data ss:Type="Number">1</Data></Cell>
   </Row>
   <Row ss:AutoFitHeight="0">
    <Cell><Data ss:Type="String">CB610536</Data></Cell>
    <Cell><Data ss:Type="Number">27</Data></Cell>
    <Cell><Data ss:Type="Number">4</Data></Cell>
    <Cell><Data ss:Type="String">CATGCCCACAAGTGGTCTTCT</Data></Cell>
    <Cell><Data ss:Type="Number">1</Data></Cell>
    <Cell><Data ss:Type="Number">27</Data></Cell>
    <Cell><Data ss:Type="Number">4</Data></Cell>
   </Row>
   <Row ss:AutoFitHeight="0">
    <Cell><Data ss:Type="String">CB610576</Data></Cell>
    <Cell><Data ss:Type="Number">2</Data></Cell>
    <Cell><Data ss:Type="Number">1</Data></Cell>
    <Cell><Data ss:Type="String">CATGTGTTGAAACTGAACCAG</Data></Cell>
    <Cell><Data ss:Type="Number">1</Data></Cell>
    <Cell><Data ss:Type="Number">2</Data></Cell>
    <Cell><Data ss:Type="Number">1</Data></Cell>
   </Row>
   <Row ss:AutoFitHeight="0">
    <Cell><Data ss:Type="String">CB610602</Data></Cell>
    <Cell><Data ss:Type="Number">74</Data></Cell>
    <Cell><Data ss:Type="Number">11</Data></Cell>
    <Cell><Data ss:Type="String">CATGTTAGCATTTCCACCTGT</Data></Cell>
    <Cell><Data ss:Type="Number">1</Data></Cell>
    <Cell><Data ss:Type="Number">74</Data></Cell>
    <Cell><Data ss:Type="Number">11</Data></Cell>
   </Row>
   <Row ss:AutoFitHeight="0">
    <Cell><Data ss:Type="String">CB610634</Data></Cell>
    <Cell><Data ss:Type="Number">10</Data></Cell>
    <Cell><Data ss:Type="Number">1</Data></Cell>
    <Cell><Data ss:Type="String">CATGAGGAAGCAAATGGATCA</Data></Cell>
    <Cell><Data ss:Type="Number">2</Data></Cell>
    <Cell><Data ss:Type="Number">2</Data></Cell>
    <Cell><Data ss:Type="Number">1</Data></Cell>
    <Cell><Data ss:Type="String">CATGCATTACACGAACTTGAT</Data></Cell>
    <Cell><Data ss:Type="Number">1</Data></Cell>
    <Cell><Data ss:Type="Number">8</Data></Cell>
    <Cell><Data ss:Type="Number">1</Data></Cell>
   </Row>
   <Row ss:AutoFitHeight="0">
    <Cell><Data ss:Type="String">CB610666</Data></Cell>
    <Cell><Data ss:Type="Number">204</Data></Cell>
    <Cell><Data ss:Type="Number">30</Data></Cell>
    <Cell><Data ss:Type="String">CATGGAGGATGGGTAACCTTG</Data></Cell>
    <Cell><Data ss:Type="Number">2</Data></Cell>
    <Cell><Data ss:Type="Number">49</Data></Cell>
    <Cell><Data ss:Type="Number">7</Data></Cell>
    <Cell><Data ss:Type="String">CATGTATGATTCTGCGCTTCT</Data></Cell>
    <Cell><Data ss:Type="Number">1</Data></Cell>
    <Cell><Data ss:Type="Number">146</Data></Cell>
    <Cell><Data ss:Type="Number">21</Data></Cell>
    <Cell><Data ss:Type="String">CATGTATGTGTTCCAAACTGT</Data></Cell>
    <Cell><Data ss:Type="Number">3</Data></Cell>
    <Cell><Data ss:Type="Number">9</Data></Cell>
    <Cell><Data ss:Type="Number">1</Data></Cell>
   </Row>
   <Row ss:AutoFitHeight="0">
    <Cell><Data ss:Type="String">CB610695</Data></Cell>
    <Cell><Data ss:Type="Number">21</Data></Cell>
    <Cell><Data ss:Type="Number">3</Data></Cell>
    <Cell><Data ss:Type="String">CATGCATCAGCTATGGTGTAT</Data></Cell>
    <Cell><Data ss:Type="Number">2</Data></Cell>
    <Cell><Data ss:Type="Number">21</Data></Cell>
    <Cell><Data ss:Type="Number">3</Data></Cell>
   </Row>
   <Row ss:AutoFitHeight="0">
    <Cell><Data ss:Type="String">CB610773</Data></Cell>
    <Cell><Data ss:Type="Number">317</Data></Cell>
    <Cell><Data ss:Type="Number">46</Data></Cell>
    <Cell><Data ss:Type="String">CATGGTGTTTGGAGTTGCCAA</Data></Cell>
    <Cell><Data ss:Type="Number">1</Data></Cell>
    <Cell><Data ss:Type="Number">311</Data></Cell>
    <Cell><Data ss:Type="Number">45</Data></Cell>
    <Cell><Data ss:Type="String">CATGGTGTTTGGAGTTGCAAA</Data></Cell>
    <Cell><Data ss:Type="Number">1</Data></Cell>
    <Cell><Data ss:Type="Number">3</Data></Cell>
    <Cell><Data ss:Type="Number">1</Data></Cell>
    <Cell><Data ss:Type="String">CATGGTGTTTTGAGTTGCCAA</Data></Cell>
    <Cell><Data ss:Type="Number">1</Data></Cell>
    <Cell><Data ss:Type="Number">3</Data></Cell>
    <Cell><Data ss:Type="Number">1</Data></Cell>
   </Row>
   <Row ss:AutoFitHeight="0">
    <Cell><Data ss:Type="String">CB610822</Data></Cell>
    <Cell><Data ss:Type="Number">63</Data></Cell>
    <Cell><Data ss:Type="Number">9</Data></Cell>
    <Cell><Data ss:Type="String">CATGGGGCTCGTCCCTTAGAT</Data></Cell>
    <Cell><Data ss:Type="Number">1</Data></Cell>
    <Cell><Data ss:Type="Number">63</Data></Cell>
    <Cell><Data ss:Type="Number">9</Data></Cell>
   </Row>
   <Row ss:AutoFitHeight="0">
    <Cell><Data ss:Type="String">CB610866</Data></Cell>
    <Cell><Data ss:Type="Number">74</Data></Cell>
    <Cell><Data ss:Type="Number">11</Data></Cell>
    <Cell><Data ss:Type="String">CATGTCCAAATAGTTATACCT</Data></Cell>
    <Cell><Data ss:Type="Number">1</Data></Cell>
    <Cell><Data ss:Type="Number">74</Data></Cell>
    <Cell><Data ss:Type="Number">11</Data></Cell>
   </Row>
   <Row ss:AutoFitHeight="0">
    <Cell><Data ss:Type="String">CB610873</Data></Cell>
    <Cell><Data ss:Type="Number">16</Data></Cell>
    <Cell><Data ss:Type="Number">2</Data></Cell>
    <Cell><Data ss:Type="String">CATGTGGAGAAGCCAACAAAC</Data></Cell>
    <Cell><Data ss:Type="Number">1</Data></Cell>
    <Cell><Data ss:Type="Number">16</Data></Cell>
    <Cell><Data ss:Type="Number">2</Data></Cell>
   </Row>
   <Row ss:AutoFitHeight="0">
    <Cell><Data ss:Type="String">CB610898</Data></Cell>
    <Cell><Data ss:Type="Number">245</Data></Cell>
    <Cell><Data ss:Type="Number">36</Data></Cell>
    <Cell><Data ss:Type="String">CATGTGTATCTTCTTGTTGGC</Data></Cell>
    <Cell><Data ss:Type="Number">2</Data></Cell>
    <Cell><Data ss:Type="Number">3</Data></Cell>
    <Cell><Data ss:Type="Number">1</Data></Cell>
    <Cell><Data ss:Type="String">CATGTACTTGGGCTAGCTAGC</Data></Cell>
    <Cell><Data ss:Type="Number">1</Data></Cell>
    <Cell><Data ss:Type="Number">242</Data></Cell>
    <Cell><Data ss:Type="Number">35</Data></Cell>
   </Row>
   <Row ss:AutoFitHeight="0">
    <Cell><Data ss:Type="String">CB610907</Data></Cell>
    <Cell><Data ss:Type="Number">20</Data></Cell>
    <Cell><Data ss:Type="Number">3</Data></Cell>
    <Cell><Data ss:Type="String">CATGCAAAAATTGGGGACTCT</Data></Cell>
    <Cell><Data ss:Type="Number">3</Data></Cell>
    <Cell><Data ss:Type="Number">10</Data></Cell>
    <Cell><Data ss:Type="Number">1</Data></Cell>
    <Cell><Data ss:Type="String">CATGGGATTCCTGAAACTCTA</Data></Cell>
    <Cell><Data ss:Type="Number">2</Data></Cell>
    <Cell><Data ss:Type="Number">10</Data></Cell>
    <Cell><Data ss:Type="Number">1</Data></Cell>
   </Row>
   <Row ss:AutoFitHeight="0">
    <Cell><Data ss:Type="String">CB610944</Data></Cell>
    <Cell><Data ss:Type="Number">3</Data></Cell>
    <Cell><Data ss:Type="Number">1</Data></Cell>
    <Cell><Data ss:Type="String">CATGGCCATTCTATTAACGGA</Data></Cell>
    <Cell><Data ss:Type="Number">1</Data></Cell>
    <Cell><Data ss:Type="Number">3</Data></Cell>
    <Cell><Data ss:Type="Number">1</Data></Cell>
   </Row>
   <Row ss:AutoFitHeight="0">
    <Cell><Data ss:Type="String">CB610949</Data></Cell>
    <Cell><Data ss:Type="Number">32</Data></Cell>
    <Cell><Data ss:Type="Number">5</Data></Cell>
    <Cell><Data ss:Type="String">CATGGTTCAAACTTTGGATGG</Data></Cell>
    <Cell><Data ss:Type="Number">3</Data></Cell>
    <Cell><Data ss:Type="Number">9</Data></Cell>
    <Cell><Data ss:Type="Number">1</Data></Cell>
    <Cell><Data ss:Type="String">CATGCACAGTGTTTGCATGCT</Data></Cell>
    <Cell><Data ss:Type="Number">5</Data></Cell>
    <Cell><Data ss:Type="Number">14</Data></Cell>
    <Cell><Data ss:Type="Number">2</Data></Cell>
    <Cell><Data ss:Type="String">CATGCTGTACACCAGCACTAG</Data></Cell>
    <Cell><Data ss:Type="Number">4</Data></Cell>
    <Cell><Data ss:Type="Number">9</Data></Cell>
    <Cell><Data ss:Type="Number">1</Data></Cell>
   </Row>
   <Row ss:AutoFitHeight="0">
    <Cell><Data ss:Type="String">CB610952</Data></Cell>
    <Cell><Data ss:Type="Number">107</Data></Cell>
    <Cell><Data ss:Type="Number">16</Data></Cell>
    <Cell><Data ss:Type="String">CATGCAGATTGCTCGTTTAAA</Data></Cell>
    <Cell><Data ss:Type="Number">1</Data></Cell>
    <Cell><Data ss:Type="Number">80</Data></Cell>
    <Cell><Data ss:Type="Number">12</Data></Cell>
    <Cell><Data ss:Type="String">CATGCAGATTGCTCTTTTAAA</Data></Cell>
    <Cell><Data ss:Type="Number">1</Data></Cell>
    <Cell><Data ss:Type="Number">27</Data></Cell>
    <Cell><Data ss:Type="Number">4</Data></Cell>
   </Row>
   <Row ss:AutoFitHeight="0">
    <Cell><Data ss:Type="String">CB610971</Data></Cell>
    <Cell><Data ss:Type="Number">2</Data></Cell>
    <Cell><Data ss:Type="Number">1</Data></Cell>
    <Cell><Data ss:Type="String">CATGGGACATCAAAATTGGGT</Data></Cell>
    <Cell><Data ss:Type="Number">3</Data></Cell>
    <Cell><Data ss:Type="Number">2</Data></Cell>
    <Cell><Data ss:Type="Number">1</Data></Cell>
   </Row>
   <Row ss:AutoFitHeight="0">
    <Cell><Data ss:Type="String">CB611043</Data></Cell>
    <Cell><Data ss:Type="Number">4</Data></Cell>
    <Cell><Data ss:Type="Number">1</Data></Cell>
    <Cell><Data ss:Type="String">CATGAACGGGATGCTAACGAC</Data></Cell>
    <Cell><Data ss:Type="Number">1</Data></Cell>
    <Cell><Data ss:Type="Number">4</Data></Cell>
    <Cell><Data ss:Type="Number">1</Data></Cell>
   </Row>
   <Row ss:AutoFitHeight="0">
    <Cell><Data ss:Type="String">CB611056</Data></Cell>
    <Cell><Data ss:Type="Number">33</Data></Cell>
    <Cell><Data ss:Type="Number">5</Data></Cell>
    <Cell><Data ss:Type="String">CATGTTTTGATATTTCAGTTG</Data></Cell>
    <Cell><Data ss:Type="Number">1</Data></Cell>
    <Cell><Data ss:Type="Number">33</Data></Cell>
    <Cell><Data ss:Type="Number">5</Data></Cell>
   </Row>
   <Row ss:AutoFitHeight="0">
    <Cell><Data ss:Type="String">CB611061</Data></Cell>
    <Cell><Data ss:Type="Number">2</Data></Cell>
    <Cell><Data ss:Type="Number">1</Data></Cell>
    <Cell><Data ss:Type="String">CATGGCTGGAAATATACTGTT</Data></Cell>
    <Cell><Data ss:Type="Number">1</Data></Cell>
    <Cell><Data ss:Type="Number">2</Data></Cell>
    <Cell><Data ss:Type="Number">1</Data></Cell>
   </Row>
   <Row ss:AutoFitHeight="0">
    <Cell><Data ss:Type="String">CB611074</Data></Cell>
    <Cell><Data ss:Type="Number">30</Data></Cell>
    <Cell><Data ss:Type="Number">4</Data></Cell>
    <Cell><Data ss:Type="String">CATGTATGTAGATTTTTCAGA</Data></Cell>
    <Cell><Data ss:Type="Number">1</Data></Cell>
    <Cell><Data ss:Type="Number">12</Data></Cell>
    <Cell><Data ss:Type="Number">2</Data></Cell>
    <Cell><Data ss:Type="String">CATGATGACAAGCTTTTTGGT</Data></Cell>
    <Cell><Data ss:Type="Number">2</Data></Cell>
    <Cell><Data ss:Type="Number">18</Data></Cell>
    <Cell><Data ss:Type="Number">3</Data></Cell>
   </Row>
   <Row ss:AutoFitHeight="0">
    <Cell><Data ss:Type="String">CB611088</Data></Cell>
    <Cell><Data ss:Type="Number">143</Data></Cell>
    <Cell><Data ss:Type="Number">21</Data></Cell>
    <Cell><Data ss:Type="String">CATGAATATCTGGACAACCGA</Data></Cell>
    <Cell><Data ss:Type="Number">2</Data></Cell>
    <Cell><Data ss:Type="Number">23</Data></Cell>
    <Cell><Data ss:Type="Number">3</Data></Cell>
    <Cell><Data ss:Type="String">CATGGTTTCTGTCCTGACTCC</Data></Cell>
    <Cell><Data ss:Type="Number">3</Data></Cell>
    <Cell><Data ss:Type="Number">27</Data></Cell>
    <Cell><Data ss:Type="Number">4</Data></Cell>
    <Cell><Data ss:Type="String">CATGCAGTAGCTATGTCTTGC</Data></Cell>
    <Cell><Data ss:Type="Number">1</Data></Cell>
    <Cell><Data ss:Type="Number">37</Data></Cell>
    <Cell><Data ss:Type="Number">5</Data></Cell>
    <Cell><Data ss:Type="String">CATGGGTTTCTGTCCTCATGG</Data></Cell>
    <Cell><Data ss:Type="Number">4</Data></Cell>
    <Cell><Data ss:Type="Number">56</Data></Cell>
    <Cell><Data ss:Type="Number">8</Data></Cell>
   </Row>
   <Row ss:AutoFitHeight="0">
    <Cell><Data ss:Type="String">CB611129</Data></Cell>
    <Cell><Data ss:Type="Number">12</Data></Cell>
    <Cell><Data ss:Type="Number">2</Data></Cell>
    <Cell><Data ss:Type="String">CATGAAAAGATGGCACAACAT</Data></Cell>
    <Cell><Data ss:Type="Number">1</Data></Cell>
    <Cell><Data ss:Type="Number">12</Data></Cell>
    <Cell><Data ss:Type="Number">2</Data></Cell>
   </Row>
   <Row ss:AutoFitHeight="0">
    <Cell><Data ss:Type="String">CB611158</Data></Cell>
    <Cell><Data ss:Type="Number">16</Data></Cell>
    <Cell><Data ss:Type="Number">2</Data></Cell>
    <Cell><Data ss:Type="String">CATGATTGAACTAATCAAAAT</Data></Cell>
    <Cell><Data ss:Type="Number">2</Data></Cell>
    <Cell><Data ss:Type="Number">16</Data></Cell>
    <Cell><Data ss:Type="Number">2</Data></Cell>
   </Row>
   <Row ss:AutoFitHeight="0">
    <Cell><Data ss:Type="String">CB611214</Data></Cell>
    <Cell><Data ss:Type="Number">37</Data></Cell>
    <Cell><Data ss:Type="Number">5</Data></Cell>
    <Cell><Data ss:Type="String">CATGTATCTGGAATCGAATCG</Data></Cell>
    <Cell><Data ss:Type="Number">1</Data></Cell>
    <Cell><Data ss:Type="Number">8</Data></Cell>
    <Cell><Data ss:Type="Number">1</Data></Cell>
    <Cell><Data ss:Type="String">CATGATTGGTGTGAACCGTTC</Data></Cell>
    <Cell><Data ss:Type="Number">2</Data></Cell>
    <Cell><Data ss:Type="Number">29</Data></Cell>
    <Cell><Data ss:Type="Number">4</Data></Cell>
   </Row>
   <Row ss:AutoFitHeight="0">
    <Cell><Data ss:Type="String">CF417098</Data></Cell>
    <Cell><Data ss:Type="Number">14</Data></Cell>
    <Cell><Data ss:Type="Number">2</Data></Cell>
    <Cell><Data ss:Type="String">CATGCAGTATGATGATTACAG</Data></Cell>
    <Cell><Data ss:Type="Number">3</Data></Cell>
    <Cell><Data ss:Type="Number">7</Data></Cell>
    <Cell><Data ss:Type="Number">1</Data></Cell>
    <Cell><Data ss:Type="String">CATGATGTGAATTGAATTTGT</Data></Cell>
    <Cell><Data ss:Type="Number">1</Data></Cell>
    <Cell><Data ss:Type="Number">7</Data></Cell>
    <Cell><Data ss:Type="Number">1</Data></Cell>
   </Row>
   <Row ss:AutoFitHeight="0">
    <Cell><Data ss:Type="String">CF417159</Data></Cell>
    <Cell><Data ss:Type="Number">2</Data></Cell>
    <Cell><Data ss:Type="Number">1</Data></Cell>
    <Cell><Data ss:Type="String">CATGGAATGCTTGAACCTGTT</Data></Cell>
    <Cell><Data ss:Type="Number">1</Data></Cell>
    <Cell><Data ss:Type="Number">2</Data></Cell>
    <Cell><Data ss:Type="Number">1</Data></Cell>
   </Row>
   <Row ss:AutoFitHeight="0">
    <Cell><Data ss:Type="String">CF417164</Data></Cell>
    <Cell><Data ss:Type="Number">8</Data></Cell>
    <Cell><Data ss:Type="Number">1</Data></Cell>
    <Cell><Data ss:Type="String">CATGTTTGCTGCTTGCGTTTT</Data></Cell>
    <Cell><Data ss:Type="Number">2</Data></Cell>
    <Cell><Data ss:Type="Number">3</Data></Cell>
    <Cell><Data ss:Type="Number">1</Data></Cell>
    <Cell><Data ss:Type="String">CATGGAGTACTTGCATTTCTC</Data></Cell>
    <Cell><Data ss:Type="Number">1</Data></Cell>
    <Cell><Data ss:Type="Number">5</Data></Cell>
    <Cell><Data ss:Type="Number">1</Data></Cell>
   </Row>
   <Row ss:AutoFitHeight="0">
    <Cell><Data ss:Type="String">CF417228</Data></Cell>
    <Cell><Data ss:Type="Number">149</Data></Cell>
    <Cell><Data ss:Type="Number">22</Data></Cell>
    <Cell><Data ss:Type="String">CATGAATCAGTAGCGAGGCAA</Data></Cell>
    <Cell><Data ss:Type="Number">1</Data></Cell>
    <Cell><Data ss:Type="Number">149</Data></Cell>
    <Cell><Data ss:Type="Number">22</Data></Cell>
   </Row>
   <Row ss:AutoFitHeight="0">
    <Cell><Data ss:Type="String">CF417235</Data></Cell>
    <Cell><Data ss:Type="Number">2</Data></Cell>
    <Cell><Data ss:Type="Number">1</Data></Cell>
    <Cell><Data ss:Type="String">CATGTATGTCGCTACCAGAGG</Data></Cell>
    <Cell><Data ss:Type="Number">3</Data></Cell>
    <Cell><Data ss:Type="Number">2</Data></Cell>
    <Cell><Data ss:Type="Number">1</Data></Cell>
   </Row>
   <Row ss:AutoFitHeight="0">
    <Cell><Data ss:Type="String">CF417270</Data></Cell>
    <Cell><Data ss:Type="Number">3</Data></Cell>
    <Cell><Data ss:Type="Number">1</Data></Cell>
    <Cell><Data ss:Type="String">CATGTCGGGTGGTATTGCTCG</Data></Cell>
    <Cell><Data ss:Type="Number">1</Data></Cell>
    <Cell><Data ss:Type="Number">3</Data></Cell>
    <Cell><Data ss:Type="Number">1</Data></Cell>
   </Row>
   <Row ss:AutoFitHeight="0">
    <Cell><Data ss:Type="String">CF417279</Data></Cell>
    <Cell><Data ss:Type="Number">6</Data></Cell>
    <Cell><Data ss:Type="Number">1</Data></Cell>
    <Cell><Data ss:Type="String">CATGTTAGTTTTGTGTTTGGG</Data></Cell>
    <Cell><Data ss:Type="Number">2</Data></Cell>
    <Cell><Data ss:Type="Number">4</Data></Cell>
    <Cell><Data ss:Type="Number">1</Data></Cell>
    <Cell><Data ss:Type="String">CATGTTTTTGTTTTTTTGTTC</Data></Cell>
    <Cell><Data ss:Type="Number">1</Data></Cell>
    <Cell><Data ss:Type="Number">2</Data></Cell>
    <Cell><Data ss:Type="Number">1</Data></Cell>
   </Row>
   <Row ss:AutoFitHeight="0">
    <Cell><Data ss:Type="String">CF417280</Data></Cell>
    <Cell><Data ss:Type="Number">28</Data></Cell>
    <Cell><Data ss:Type="Number">4</Data></Cell>
    <Cell><Data ss:Type="String">CATGATAACTGCAGAGCTGTT</Data></Cell>
    <Cell><Data ss:Type="Number">2</Data></Cell>
    <Cell><Data ss:Type="Number">28</Data></Cell>
    <Cell><Data ss:Type="Number">4</Data></Cell>
   </Row>
   <Row ss:AutoFitHeight="0">
    <Cell><Data ss:Type="String">CF417301</Data></Cell>
    <Cell><Data ss:Type="Number">32</Data></Cell>
    <Cell><Data ss:Type="Number">5</Data></Cell>
    <Cell><Data ss:Type="String">CATGGTCTAATTGACCTTAAT</Data></Cell>
    <Cell><Data ss:Type="Number">3</Data></Cell>
    <Cell><Data ss:Type="Number">6</Data></Cell>
    <Cell><Data ss:Type="Number">1</Data></Cell>
    <Cell><Data ss:Type="String">CATGATGTAATGATTTGTTTC</Data></Cell>
    <Cell><Data ss:Type="Number">1</Data></Cell>
    <Cell><Data ss:Type="Number">11</Data></Cell>
    <Cell><Data ss:Type="Number">2</Data></Cell>
    <Cell><Data ss:Type="String">CATGAGTTGCTGCTGGTGGGT</Data></Cell>
    <Cell><Data ss:Type="Number">2</Data></Cell>
    <Cell><Data ss:Type="Number">15</Data></Cell>
    <Cell><Data ss:Type="Number">2</Data></Cell>
   </Row>
   <Row ss:AutoFitHeight="0">
    <Cell><Data ss:Type="String">CF417337</Data></Cell>
    <Cell><Data ss:Type="Number">6</Data></Cell>
    <Cell><Data ss:Type="Number">1</Data></Cell>
    <Cell><Data ss:Type="String">CATGGATTCATGCAGAGTAAT</Data></Cell>
    <Cell><Data ss:Type="Number">3</Data></Cell>
    <Cell><Data ss:Type="Number">6</Data></Cell>
    <Cell><Data ss:Type="Number">1</Data></Cell>
   </Row>
   <Row ss:AutoFitHeight="0">
    <Cell><Data ss:Type="String">CF417369</Data></Cell>
    <Cell><Data ss:Type="Number">2</Data></Cell>
    <Cell><Data ss:Type="Number">1</Data></Cell>
    <Cell><Data ss:Type="String">CATGATCGATAAGCCAACGAG</Data></Cell>
    <Cell><Data ss:Type="Number">1</Data></Cell>
    <Cell><Data ss:Type="Number">2</Data></Cell>
    <Cell><Data ss:Type="Number">1</Data></Cell>
   </Row>
   <Row ss:AutoFitHeight="0">
    <Cell><Data ss:Type="String">CF417412</Data></Cell>
    <Cell><Data ss:Type="Number">4</Data></Cell>
    <Cell><Data ss:Type="Number">1</Data></Cell>
    <Cell><Data ss:Type="String">CATGGCCAAACAAGTCCTTCA</Data></Cell>
    <Cell><Data ss:Type="Number">4</Data></Cell>
    <Cell><Data ss:Type="Number">4</Data></Cell>
    <Cell><Data ss:Type="Number">1</Data></Cell>
   </Row>
   <Row ss:AutoFitHeight="0">
    <Cell><Data ss:Type="String">CF417427</Data></Cell>
    <Cell><Data ss:Type="Number">9</Data></Cell>
    <Cell><Data ss:Type="Number">1</Data></Cell>
    <Cell><Data ss:Type="String">CATGGCTGTGAAAGAGTGAGG</Data></Cell>
    <Cell><Data ss:Type="Number">1</Data></Cell>
    <Cell><Data ss:Type="Number">9</Data></Cell>
    <Cell><Data ss:Type="Number">1</Data></Cell>
   </Row>
   <Row ss:AutoFitHeight="0">
    <Cell><Data ss:Type="String">CF417437</Data></Cell>
    <Cell><Data ss:Type="Number">3</Data></Cell>
    <Cell><Data ss:Type="Number">1</Data></Cell>
    <Cell><Data ss:Type="String">CATGAGGACTTTCCAGAGGCA</Data></Cell>
    <Cell><Data ss:Type="Number">2</Data></Cell>
    <Cell><Data ss:Type="Number">3</Data></Cell>
    <Cell><Data ss:Type="Number">1</Data></Cell>
   </Row>
   <Row ss:AutoFitHeight="0">
    <Cell><Data ss:Type="String">CF417509</Data></Cell>
    <Cell><Data ss:Type="Number">3</Data></Cell>
    <Cell><Data ss:Type="Number">1</Data></Cell>
    <Cell><Data ss:Type="String">CATGTGCAGAGCAGAAGCTCA</Data></Cell>
    <Cell><Data ss:Type="Number">1</Data></Cell>
    <Cell><Data ss:Type="Number">3</Data></Cell>
    <Cell><Data ss:Type="Number">1</Data></Cell>
   </Row>
   <Row ss:AutoFitHeight="0">
    <Cell><Data ss:Type="String">CF417515</Data></Cell>
    <Cell><Data ss:Type="Number">7</Data></Cell>
    <Cell><Data ss:Type="Number">1</Data></Cell>
    <Cell><Data ss:Type="String">CATGATGCCACCTAACGCCGC</Data></Cell>
    <Cell><Data ss:Type="Number">1</Data></Cell>
    <Cell><Data ss:Type="Number">7</Data></Cell>
    <Cell><Data ss:Type="Number">1</Data></Cell>
   </Row>
   <Row ss:AutoFitHeight="0">
    <Cell><Data ss:Type="String">CF417567</Data></Cell>
    <Cell><Data ss:Type="Number">43</Data></Cell>
    <Cell><Data ss:Type="Number">6</Data></Cell>
    <Cell><Data ss:Type="String">CATGATGGTTGTACTACAAAG</Data></Cell>
    <Cell><Data ss:Type="Number">1</Data></Cell>
    <Cell><Data ss:Type="Number">43</Data></Cell>
    <Cell><Data ss:Type="Number">6</Data></Cell>
   </Row>
   <Row ss:AutoFitHeight="0">
    <Cell><Data ss:Type="String">CF417599</Data></Cell>
    <Cell><Data ss:Type="Number">6</Data></Cell>
    <Cell><Data ss:Type="Number">1</Data></Cell>
    <Cell><Data ss:Type="String">CATGCAGGATTTTAAGACAGG</Data></Cell>
    <Cell><Data ss:Type="Number">1</Data></Cell>
    <Cell><Data ss:Type="Number">6</Data></Cell>
    <Cell><Data ss:Type="Number">1</Data></Cell>
   </Row>
   <Row ss:AutoFitHeight="0">
    <Cell><Data ss:Type="String">CF417616</Data></Cell>
    <Cell><Data ss:Type="Number">3</Data></Cell>
    <Cell><Data ss:Type="Number">1</Data></Cell>
    <Cell><Data ss:Type="String">CATGCATCGCACGGGGGCTTA</Data></Cell>
    <Cell><Data ss:Type="Number">2</Data></Cell>
    <Cell><Data ss:Type="Number">3</Data></Cell>
    <Cell><Data ss:Type="Number">1</Data></Cell>
   </Row>
   <Row ss:AutoFitHeight="0">
    <Cell><Data ss:Type="String">CF417653</Data></Cell>
    <Cell><Data ss:Type="Number">267</Data></Cell>
    <Cell><Data ss:Type="Number">39</Data></Cell>
    <Cell><Data ss:Type="String">CATGATGGAAGGAGACATTAT</Data></Cell>
    <Cell><Data ss:Type="Number">4</Data></Cell>
    <Cell><Data ss:Type="Number">21</Data></Cell>
    <Cell><Data ss:Type="Number">3</Data></Cell>
    <Cell><Data ss:Type="String">CATGTATTGATCGTGATCCAA</Data></Cell>
    <Cell><Data ss:Type="Number">3</Data></Cell>
    <Cell><Data ss:Type="Number">23</Data></Cell>
    <Cell><Data ss:Type="Number">3</Data></Cell>
    <Cell><Data ss:Type="String">CATGTATTTTTCAGTCGTGAA</Data></Cell>
    <Cell><Data ss:Type="Number">1</Data></Cell>
    <Cell><Data ss:Type="Number">223</Data></Cell>
    <Cell><Data ss:Type="Number">32</Data></Cell>
   </Row>
   <Row ss:AutoFitHeight="0">
    <Cell><Data ss:Type="String">CF417669</Data></Cell>
    <Cell><Data ss:Type="Number">34</Data></Cell>
    <Cell><Data ss:Type="Number">5</Data></Cell>
    <Cell><Data ss:Type="String">CATGCAACATCATTGAAGAGA</Data></Cell>
    <Cell><Data ss:Type="Number">2</Data></Cell>
    <Cell><Data ss:Type="Number">11</Data></Cell>
    <Cell><Data ss:Type="Number">2</Data></Cell>
    <Cell><Data ss:Type="String">CATGGGATTGAGAAAAGGAAT</Data></Cell>
    <Cell><Data ss:Type="Number">1</Data></Cell>
    <Cell><Data ss:Type="Number">23</Data></Cell>
    <Cell><Data ss:Type="Number">3</Data></Cell>
   </Row>
   <Row ss:AutoFitHeight="0">
    <Cell><Data ss:Type="String">CF417672</Data></Cell>
    <Cell><Data ss:Type="Number">6</Data></Cell>
    <Cell><Data ss:Type="Number">1</Data></Cell>
    <Cell><Data ss:Type="String">CATGGTGGTGGTGAGAGCGGA</Data></Cell>
    <Cell><Data ss:Type="Number">1</Data></Cell>
    <Cell><Data ss:Type="Number">6</Data></Cell>
    <Cell><Data ss:Type="Number">1</Data></Cell>
   </Row>
   <Row ss:AutoFitHeight="0">
    <Cell><Data ss:Type="String">CF417693</Data></Cell>
    <Cell><Data ss:Type="Number">8</Data></Cell>
    <Cell><Data ss:Type="Number">1</Data></Cell>
    <Cell><Data ss:Type="String">CATGCTAGAATTCTTGTTGGA</Data></Cell>
    <Cell><Data ss:Type="Number">2</Data></Cell>
    <Cell><Data ss:Type="Number">8</Data></Cell>
    <Cell><Data ss:Type="Number">1</Data></Cell>
   </Row>
   <Row ss:AutoFitHeight="0">
    <Cell><Data ss:Type="String">CF417695</Data></Cell>
    <Cell><Data ss:Type="Number">138</Data></Cell>
    <Cell><Data ss:Type="Number">20</Data></Cell>
    <Cell><Data ss:Type="String">CATGATACCTAAGCAAACATC</Data></Cell>
    <Cell><Data ss:Type="Number">1</Data></Cell>
    <Cell><Data ss:Type="Number">132</Data></Cell>
    <Cell><Data ss:Type="Number">19</Data></Cell>
    <Cell><Data ss:Type="String">CATGATACCTAAGCAAACATT</Data></Cell>
    <Cell><Data ss:Type="Number">1</Data></Cell>
    <Cell><Data ss:Type="Number">6</Data></Cell>
    <Cell><Data ss:Type="Number">1</Data></Cell>
   </Row>
   <Row ss:AutoFitHeight="0">
    <Cell><Data ss:Type="String">CF417740</Data></Cell>
    <Cell><Data ss:Type="Number">21</Data></Cell>
    <Cell><Data ss:Type="Number">3</Data></Cell>
    <Cell><Data ss:Type="String">CATGATATATGTGTGTAAAAT</Data></Cell>
    <Cell><Data ss:Type="Number">4</Data></Cell>
    <Cell><Data ss:Type="Number">21</Data></Cell>
    <Cell><Data ss:Type="Number">3</Data></Cell>
   </Row>
   <Row ss:AutoFitHeight="0">
    <Cell><Data ss:Type="String">CF417743</Data></Cell>
    <Cell><Data ss:Type="Number">5</Data></Cell>
    <Cell><Data ss:Type="Number">1</Data></Cell>
    <Cell><Data ss:Type="String">CATGTTATTTGTGTTTTCGCG</Data></Cell>
    <Cell><Data ss:Type="Number">1</Data></Cell>
    <Cell><Data ss:Type="Number">5</Data></Cell>
    <Cell><Data ss:Type="Number">1</Data></Cell>
   </Row>
   <Row ss:AutoFitHeight="0">
    <Cell><Data ss:Type="String">CF417820</Data></Cell>
    <Cell><Data ss:Type="Number">12</Data></Cell>
    <Cell><Data ss:Type="Number">2</Data></Cell>
    <Cell><Data ss:Type="String">CATGAGAGAGGGCAACAACAC</Data></Cell>
    <Cell><Data ss:Type="Number">2</Data></Cell>
    <Cell><Data ss:Type="Number">12</Data></Cell>
    <Cell><Data ss:Type="Number">2</Data></Cell>
   </Row>
   <Row ss:AutoFitHeight="0">
    <Cell><Data ss:Type="String">CF417864</Data></Cell>
    <Cell><Data ss:Type="Number">227</Data></Cell>
    <Cell><Data ss:Type="Number">33</Data></Cell>
    <Cell><Data ss:Type="String">CATGCGTCCCTTGTTGGTCAG</Data></Cell>
    <Cell><Data ss:Type="Number">1</Data></Cell>
    <Cell><Data ss:Type="Number">224</Data></Cell>
    <Cell><Data ss:Type="Number">33</Data></Cell>
    <Cell><Data ss:Type="String">CATGCGTCCCTTGTTGGTCAT</Data></Cell>
    <Cell><Data ss:Type="Number">1</Data></Cell>
    <Cell><Data ss:Type="Number">3</Data></Cell>
    <Cell><Data ss:Type="Number">1</Data></Cell>
   </Row>
   <Row ss:AutoFitHeight="0">
    <Cell><Data ss:Type="String">CF417876</Data></Cell>
    <Cell><Data ss:Type="Number">2</Data></Cell>
    <Cell><Data ss:Type="Number">1</Data></Cell>
    <Cell><Data ss:Type="String">CATGATCTTTAGTGCAATTTC</Data></Cell>
    <Cell><Data ss:Type="Number">1</Data></Cell>
    <Cell><Data ss:Type="Number">2</Data></Cell>
    <Cell><Data ss:Type="Number">1</Data></Cell>
   </Row>
   <Row ss:AutoFitHeight="0">
    <Cell><Data ss:Type="String">CF417899</Data></Cell>
    <Cell><Data ss:Type="Number">233</Data></Cell>
    <Cell><Data ss:Type="Number">34</Data></Cell>
    <Cell><Data ss:Type="String">CATGTCTCCACAGCTCCACAG</Data></Cell>
    <Cell><Data ss:Type="Number">5</Data></Cell>
    <Cell><Data ss:Type="Number">4</Data></Cell>
    <Cell><Data ss:Type="Number">1</Data></Cell>
    <Cell><Data ss:Type="String">CATGGTGACTTCAGTGGCAGA</Data></Cell>
    <Cell><Data ss:Type="Number">2</Data></Cell>
    <Cell><Data ss:Type="Number">35</Data></Cell>
    <Cell><Data ss:Type="Number">5</Data></Cell>
    <Cell><Data ss:Type="String">CATGATATAAACTTGTCTAAC</Data></Cell>
    <Cell><Data ss:Type="Number">4</Data></Cell>
    <Cell><Data ss:Type="Number">40</Data></Cell>
    <Cell><Data ss:Type="Number">6</Data></Cell>
    <Cell><Data ss:Type="String">CATGGCAATTAACAAGATTCA</Data></Cell>
    <Cell><Data ss:Type="Number">3</Data></Cell>
    <Cell><Data ss:Type="Number">46</Data></Cell>
    <Cell><Data ss:Type="Number">7</Data></Cell>
    <Cell><Data ss:Type="String">CATGAGGCCTACAATGAAAGA</Data></Cell>
    <Cell><Data ss:Type="Number">1</Data></Cell>
    <Cell><Data ss:Type="Number">54</Data></Cell>
    <Cell><Data ss:Type="Number">8</Data></Cell>
    <Cell><Data ss:Type="String">CATGTCTCAACAGCTCCACAG</Data></Cell>
    <Cell><Data ss:Type="Number">5</Data></Cell>
    <Cell><Data ss:Type="Number">2</Data></Cell>
    <Cell><Data ss:Type="Number">1</Data></Cell>
    <Cell><Data ss:Type="String">CATGGCAACTAACAAGATTCA</Data></Cell>
    <Cell><Data ss:Type="Number">3</Data></Cell>
    <Cell><Data ss:Type="Number">24</Data></Cell>
    <Cell><Data ss:Type="Number">3</Data></Cell>
    <Cell><Data ss:Type="String">CATGAGGCCTTCAATGAAAGA</Data></Cell>
    <Cell><Data ss:Type="Number">1</Data></Cell>
    <Cell><Data ss:Type="Number">28</Data></Cell>
    <Cell><Data ss:Type="Number">4</Data></Cell>
   </Row>
   <Row ss:AutoFitHeight="0">
    <Cell><Data ss:Type="String">CF417929</Data></Cell>
    <Cell><Data ss:Type="Number">7</Data></Cell>
    <Cell><Data ss:Type="Number">1</Data></Cell>
    <Cell><Data ss:Type="String">CATGCTTTGTCATACTTGCAT</Data></Cell>
    <Cell><Data ss:Type="Number">3</Data></Cell>
    <Cell><Data ss:Type="Number">3</Data></Cell>
    <Cell><Data ss:Type="Number">1</Data></Cell>
    <Cell><Data ss:Type="String">CATGATTGTGACGGAGAAATC</Data></Cell>
    <Cell><Data ss:Type="Number">1</Data></Cell>
    <Cell><Data ss:Type="Number">4</Data></Cell>
    <Cell><Data ss:Type="Number">1</Data></Cell>
   </Row>
   <Row ss:AutoFitHeight="0">
    <Cell><Data ss:Type="String">CF417948</Data></Cell>
    <Cell><Data ss:Type="Number">4</Data></Cell>
    <Cell><Data ss:Type="Number">1</Data></Cell>
    <Cell><Data ss:Type="String">CATGGTGCAGTGCCTAGACGG</Data></Cell>
    <Cell><Data ss:Type="Number">1</Data></Cell>
    <Cell><Data ss:Type="Number">4</Data></Cell>
    <Cell><Data ss:Type="Number">1</Data></Cell>
   </Row>
   <Row ss:AutoFitHeight="0">
    <Cell><Data ss:Type="String">CF417973</Data></Cell>
    <Cell><Data ss:Type="Number">14</Data></Cell>
    <Cell><Data ss:Type="Number">2</Data></Cell>
    <Cell><Data ss:Type="String">CATGTGGTGGAGATAAGTGAG</Data></Cell>
    <Cell><Data ss:Type="Number">3</Data></Cell>
    <Cell><Data ss:Type="Number">4</Data></Cell>
    <Cell><Data ss:Type="Number">1</Data></Cell>
    <Cell><Data ss:Type="String">CATGTTTGATTTGGGGATTCA</Data></Cell>
    <Cell><Data ss:Type="Number">2</Data></Cell>
    <Cell><Data ss:Type="Number">10</Data></Cell>
    <Cell><Data ss:Type="Number">1</Data></Cell>
   </Row>
   <Row ss:AutoFitHeight="0">
    <Cell><Data ss:Type="String">CF503848</Data></Cell>
    <Cell><Data ss:Type="Number">60</Data></Cell>
    <Cell><Data ss:Type="Number">9</Data></Cell>
    <Cell><Data ss:Type="String">CATGAGAAGATGATGTTGATT</Data></Cell>
    <Cell><Data ss:Type="Number">1</Data></Cell>
    <Cell><Data ss:Type="Number">33</Data></Cell>
    <Cell><Data ss:Type="Number">5</Data></Cell>
    <Cell><Data ss:Type="String">CATGAGAAGATGATGCTGATT</Data></Cell>
    <Cell><Data ss:Type="Number">1</Data></Cell>
    <Cell><Data ss:Type="Number">27</Data></Cell>
    <Cell><Data ss:Type="Number">4</Data></Cell>
   </Row>
   <Row ss:AutoFitHeight="0">
    <Cell><Data ss:Type="String">CF503950</Data></Cell>
    <Cell><Data ss:Type="Number">8</Data></Cell>
    <Cell><Data ss:Type="Number">1</Data></Cell>
    <Cell><Data ss:Type="String">CATGCTAGCATCAATAAATCT</Data></Cell>
    <Cell><Data ss:Type="Number">1</Data></Cell>
    <Cell><Data ss:Type="Number">8</Data></Cell>
    <Cell><Data ss:Type="Number">1</Data></Cell>
   </Row>
   <Row ss:AutoFitHeight="0">
    <Cell><Data ss:Type="String">CF503965</Data></Cell>
    <Cell><Data ss:Type="Number">6</Data></Cell>
    <Cell><Data ss:Type="Number">1</Data></Cell>
    <Cell><Data ss:Type="String">CATGTCAAAAACCAAAATCCT</Data></Cell>
    <Cell><Data ss:Type="Number">1</Data></Cell>
    <Cell><Data ss:Type="Number">6</Data></Cell>
    <Cell><Data ss:Type="Number">1</Data></Cell>
   </Row>
   <Row ss:AutoFitHeight="0">
    <Cell><Data ss:Type="String">CF503971</Data></Cell>
    <Cell><Data ss:Type="Number">6</Data></Cell>
    <Cell><Data ss:Type="Number">1</Data></Cell>
    <Cell><Data ss:Type="String">CATGGGCCCTCAAAGTAGCGG</Data></Cell>
    <Cell><Data ss:Type="Number">2</Data></Cell>
    <Cell><Data ss:Type="Number">2</Data></Cell>
    <Cell><Data ss:Type="Number">1</Data></Cell>
    <Cell><Data ss:Type="String">CATGGGCATGGCGGACGAATG</Data></Cell>
    <Cell><Data ss:Type="Number">5</Data></Cell>
    <Cell><Data ss:Type="Number">4</Data></Cell>
    <Cell><Data ss:Type="Number">1</Data></Cell>
   </Row>
   <Row ss:AutoFitHeight="0">
    <Cell><Data ss:Type="String">CF503991</Data></Cell>
    <Cell><Data ss:Type="Number">2</Data></Cell>
    <Cell><Data ss:Type="Number">1</Data></Cell>
    <Cell><Data ss:Type="String">CATGGATGTCATATGGGACAT</Data></Cell>
    <Cell><Data ss:Type="Number">1</Data></Cell>
    <Cell><Data ss:Type="Number">2</Data></Cell>
    <Cell><Data ss:Type="Number">1</Data></Cell>
   </Row>
   <Row ss:AutoFitHeight="0">
    <Cell><Data ss:Type="String">CF504057</Data></Cell>
    <Cell><Data ss:Type="Number">2</Data></Cell>
    <Cell><Data ss:Type="Number">1</Data></Cell>
    <Cell><Data ss:Type="String">CATGCTGAGGCAGTGAGGATT</Data></Cell>
    <Cell><Data ss:Type="Number">2</Data></Cell>
    <Cell><Data ss:Type="Number">2</Data></Cell>
    <Cell><Data ss:Type="Number">1</Data></Cell>
   </Row>
   <Row ss:AutoFitHeight="0">
    <Cell><Data ss:Type="String">CF504060</Data></Cell>
    <Cell><Data ss:Type="Number">2</Data></Cell>
    <Cell><Data ss:Type="Number">1</Data></Cell>
    <Cell><Data ss:Type="String">CATGTAATTTCTCAGTTGGCT</Data></Cell>
    <Cell><Data ss:Type="Number">6</Data></Cell>
    <Cell><Data ss:Type="Number">2</Data></Cell>
    <Cell><Data ss:Type="Number">1</Data></Cell>
   </Row>
   <Row ss:AutoFitHeight="0">
    <Cell><Data ss:Type="String">CF504077</Data></Cell>
    <Cell><Data ss:Type="Number">4</Data></Cell>
    <Cell><Data ss:Type="Number">1</Data></Cell>
    <Cell><Data ss:Type="String">CATGGTTCTCATCAATTCTTA</Data></Cell>
    <Cell><Data ss:Type="Number">1</Data></Cell>
    <Cell><Data ss:Type="Number">4</Data></Cell>
    <Cell><Data ss:Type="Number">1</Data></Cell>
   </Row>
   <Row ss:AutoFitHeight="0">
    <Cell><Data ss:Type="String">CF504082</Data></Cell>
    <Cell><Data ss:Type="Number">293</Data></Cell>
    <Cell><Data ss:Type="Number">43</Data></Cell>
    <Cell><Data ss:Type="String">CATGCAATGGTCACCTCCTTT</Data></Cell>
    <Cell><Data ss:Type="Number">1</Data></Cell>
    <Cell><Data ss:Type="Number">35</Data></Cell>
    <Cell><Data ss:Type="Number">5</Data></Cell>
    <Cell><Data ss:Type="String">CATGTGGAAGTCTATTGATTT</Data></Cell>
    <Cell><Data ss:Type="Number">3</Data></Cell>
    <Cell><Data ss:Type="Number">48</Data></Cell>
    <Cell><Data ss:Type="Number">7</Data></Cell>
    <Cell><Data ss:Type="String">CATGCTTTTATCACAAAACCA</Data></Cell>
    <Cell><Data ss:Type="Number">2</Data></Cell>
    <Cell><Data ss:Type="Number">206</Data></Cell>
    <Cell><Data ss:Type="Number">30</Data></Cell>
    <Cell><Data ss:Type="String">CATGCTGTTATCACAAAACCA</Data></Cell>
    <Cell><Data ss:Type="Number">2</Data></Cell>
    <Cell><Data ss:Type="Number">2</Data></Cell>
    <Cell><Data ss:Type="Number">1</Data></Cell>
    <Cell><Data ss:Type="String">CATGCTTTTATCACAAAACAA</Data></Cell>
    <Cell><Data ss:Type="Number">2</Data></Cell>
    <Cell><Data ss:Type="Number">2</Data></Cell>
    <Cell><Data ss:Type="Number">1</Data></Cell>
   </Row>
   <Row ss:AutoFitHeight="0">
    <Cell><Data ss:Type="String">CF504145</Data></Cell>
    <Cell><Data ss:Type="Number">5</Data></Cell>
    <Cell><Data ss:Type="Number">1</Data></Cell>
    <Cell><Data ss:Type="String">CATGCTTGTGCAGAGAAGGGA</Data></Cell>
    <Cell><Data ss:Type="Number">1</Data></Cell>
    <Cell><Data ss:Type="Number">5</Data></Cell>
    <Cell><Data ss:Type="Number">1</Data></Cell>
   </Row>
   <Row ss:AutoFitHeight="0">
    <Cell><Data ss:Type="String">CF504205</Data></Cell>
    <Cell><Data ss:Type="Number">8</Data></Cell>
    <Cell><Data ss:Type="Number">1</Data></Cell>
    <Cell><Data ss:Type="String">CATGCCCTACCTCCTAACTCA</Data></Cell>
    <Cell><Data ss:Type="Number">1</Data></Cell>
    <Cell><Data ss:Type="Number">8</Data></Cell>
    <Cell><Data ss:Type="Number">1</Data></Cell>
   </Row>
   <Row ss:AutoFitHeight="0">
    <Cell><Data ss:Type="String">CF504211</Data></Cell>
    <Cell><Data ss:Type="Number">137</Data></Cell>
    <Cell><Data ss:Type="Number">20</Data></Cell>
    <Cell><Data ss:Type="String">CATGATCTAATGGTCTTTGGG</Data></Cell>
    <Cell><Data ss:Type="Number">1</Data></Cell>
    <Cell><Data ss:Type="Number">137</Data></Cell>
    <Cell><Data ss:Type="Number">20</Data></Cell>
   </Row>
   <Row ss:AutoFitHeight="0">
    <Cell><Data ss:Type="String">CF504234</Data></Cell>
    <Cell><Data ss:Type="Number">5</Data></Cell>
    <Cell><Data ss:Type="Number">1</Data></Cell>
    <Cell><Data ss:Type="String">CATGCAGCGGGAGATATTTCA</Data></Cell>
    <Cell><Data ss:Type="Number">3</Data></Cell>
    <Cell><Data ss:Type="Number">5</Data></Cell>
    <Cell><Data ss:Type="Number">1</Data></Cell>
   </Row>
   <Row ss:AutoFitHeight="0">
    <Cell><Data ss:Type="String">CF504248</Data></Cell>
    <Cell><Data ss:Type="Number">9</Data></Cell>
    <Cell><Data ss:Type="Number">1</Data></Cell>
    <Cell><Data ss:Type="String">CATGTATACAAGGCCACCGTT</Data></Cell>
    <Cell><Data ss:Type="Number">1</Data></Cell>
    <Cell><Data ss:Type="Number">9</Data></Cell>
    <Cell><Data ss:Type="Number">1</Data></Cell>
   </Row>
   <Row ss:AutoFitHeight="0">
    <Cell><Data ss:Type="String">CF504359</Data></Cell>
    <Cell><Data ss:Type="Number">3</Data></Cell>
    <Cell><Data ss:Type="Number">1</Data></Cell>
    <Cell><Data ss:Type="String">CATGCTTTGTACCAACAGGAA</Data></Cell>
    <Cell><Data ss:Type="Number">1</Data></Cell>
    <Cell><Data ss:Type="Number">3</Data></Cell>
    <Cell><Data ss:Type="Number">1</Data></Cell>
   </Row>
   <Row ss:AutoFitHeight="0">
    <Cell><Data ss:Type="String">CF504394</Data></Cell>
    <Cell><Data ss:Type="Number">5</Data></Cell>
    <Cell><Data ss:Type="Number">1</Data></Cell>
    <Cell><Data ss:Type="String">CATGCTTTGTTTTTTTGTAAC</Data></Cell>
    <Cell><Data ss:Type="Number">1</Data></Cell>
    <Cell><Data ss:Type="Number">5</Data></Cell>
    <Cell><Data ss:Type="Number">1</Data></Cell>
   </Row>
   <Row ss:AutoFitHeight="0">
    <Cell><Data ss:Type="String">CF504417</Data></Cell>
    <Cell><Data ss:Type="Number">216</Data></Cell>
    <Cell><Data ss:Type="Number">31</Data></Cell>
    <Cell><Data ss:Type="String">CATGCATAAAGATGAACAGGC</Data></Cell>
    <Cell><Data ss:Type="Number">1</Data></Cell>
    <Cell><Data ss:Type="Number">130</Data></Cell>
    <Cell><Data ss:Type="Number">19</Data></Cell>
    <Cell><Data ss:Type="String">CATGCATAAAGATGAATAGGC</Data></Cell>
    <Cell><Data ss:Type="Number">1</Data></Cell>
    <Cell><Data ss:Type="Number">86</Data></Cell>
    <Cell><Data ss:Type="Number">13</Data></Cell>
   </Row>
   <Row ss:AutoFitHeight="0">
    <Cell><Data ss:Type="String">CF504428</Data></Cell>
    <Cell><Data ss:Type="Number">2</Data></Cell>
    <Cell><Data ss:Type="Number">1</Data></Cell>
    <Cell><Data ss:Type="String">CATGGACACCATAGAAGTCAG</Data></Cell>
    <Cell><Data ss:Type="Number">3</Data></Cell>
    <Cell><Data ss:Type="Number">2</Data></Cell>
    <Cell><Data ss:Type="Number">1</Data></Cell>
   </Row>
   <Row ss:AutoFitHeight="0">
    <Cell><Data ss:Type="String">CF504442</Data></Cell>
    <Cell><Data ss:Type="Number">7</Data></Cell>
    <Cell><Data ss:Type="Number">1</Data></Cell>
    <Cell><Data ss:Type="String">CATGCTGATCAGTGCTGTCCG</Data></Cell>
    <Cell><Data ss:Type="Number">1</Data></Cell>
    <Cell><Data ss:Type="Number">7</Data></Cell>
    <Cell><Data ss:Type="Number">1</Data></Cell>
   </Row>
   <Row ss:AutoFitHeight="0">
    <Cell><Data ss:Type="String">CF504540</Data></Cell>
    <Cell><Data ss:Type="Number">4</Data></Cell>
    <Cell><Data ss:Type="Number">1</Data></Cell>
    <Cell><Data ss:Type="String">CATGGGTAAGAAAACTTTGGG</Data></Cell>
    <Cell><Data ss:Type="Number">1</Data></Cell>
    <Cell><Data ss:Type="Number">4</Data></Cell>
    <Cell><Data ss:Type="Number">1</Data></Cell>
   </Row>
   <Row ss:AutoFitHeight="0">
    <Cell><Data ss:Type="String">CF504587</Data></Cell>
    <Cell><Data ss:Type="Number">17</Data></Cell>
    <Cell><Data ss:Type="Number">2</Data></Cell>
    <Cell><Data ss:Type="String">CATGTAACCGGGAACCGCAAA</Data></Cell>
    <Cell><Data ss:Type="Number">1</Data></Cell>
    <Cell><Data ss:Type="Number">17</Data></Cell>
    <Cell><Data ss:Type="Number">2</Data></Cell>
   </Row>
   <Row ss:AutoFitHeight="0">
    <Cell><Data ss:Type="String">CF504708</Data></Cell>
    <Cell><Data ss:Type="Number">55</Data></Cell>
    <Cell><Data ss:Type="Number">8</Data></Cell>
    <Cell><Data ss:Type="String">CATGTGTTGAAATTCTTAAGA</Data></Cell>
    <Cell><Data ss:Type="Number">1</Data></Cell>
    <Cell><Data ss:Type="Number">8</Data></Cell>
    <Cell><Data ss:Type="Number">1</Data></Cell>
    <Cell><Data ss:Type="String">CATGTGTTGAAATTCTTAAGG</Data></Cell>
    <Cell><Data ss:Type="Number">1</Data></Cell>
    <Cell><Data ss:Type="Number">47</Data></Cell>
    <Cell><Data ss:Type="Number">7</Data></Cell>
   </Row>
   <Row ss:AutoFitHeight="0">
    <Cell><Data ss:Type="String">CF504805</Data></Cell>
    <Cell><Data ss:Type="Number">21</Data></Cell>
    <Cell><Data ss:Type="Number">3</Data></Cell>
    <Cell><Data ss:Type="String">CATGCAATTTTCTTACGAGGG</Data></Cell>
    <Cell><Data ss:Type="Number">1</Data></Cell>
    <Cell><Data ss:Type="Number">21</Data></Cell>
    <Cell><Data ss:Type="Number">3</Data></Cell>
   </Row>
   <Row ss:AutoFitHeight="0">
    <Cell><Data ss:Type="String">CF504820</Data></Cell>
    <Cell><Data ss:Type="Number">31</Data></Cell>
    <Cell><Data ss:Type="Number">5</Data></Cell>
    <Cell><Data ss:Type="String">CATGGTGTGGCACCAAAGGAC</Data></Cell>
    <Cell><Data ss:Type="Number">1</Data></Cell>
    <Cell><Data ss:Type="Number">31</Data></Cell>
    <Cell><Data ss:Type="Number">5</Data></Cell>
   </Row>
   <Row ss:AutoFitHeight="0">
    <Cell><Data ss:Type="String">CF504884</Data></Cell>
    <Cell><Data ss:Type="Number">11</Data></Cell>
    <Cell><Data ss:Type="Number">2</Data></Cell>
    <Cell><Data ss:Type="String">CATGGGCAGAGTTGGAGAGGG</Data></Cell>
    <Cell><Data ss:Type="Number">1</Data></Cell>
    <Cell><Data ss:Type="Number">11</Data></Cell>
    <Cell><Data ss:Type="Number">2</Data></Cell>
   </Row>
   <Row ss:AutoFitHeight="0">
    <Cell><Data ss:Type="String">CF504951</Data></Cell>
    <Cell><Data ss:Type="Number">49</Data></Cell>
    <Cell><Data ss:Type="Number">7</Data></Cell>
    <Cell><Data ss:Type="String">CATGTATCCCCATCAGTTCTT</Data></Cell>
    <Cell><Data ss:Type="Number">1</Data></Cell>
    <Cell><Data ss:Type="Number">49</Data></Cell>
    <Cell><Data ss:Type="Number">7</Data></Cell>
   </Row>
   <Row ss:AutoFitHeight="0">
    <Cell><Data ss:Type="String">CF505138</Data></Cell>
    <Cell><Data ss:Type="Number">8</Data></Cell>
    <Cell><Data ss:Type="Number">1</Data></Cell>
    <Cell><Data ss:Type="String">CATGGTCCTGCTAACAGAGAT</Data></Cell>
    <Cell><Data ss:Type="Number">3</Data></Cell>
    <Cell><Data ss:Type="Number">8</Data></Cell>
    <Cell><Data ss:Type="Number">1</Data></Cell>
   </Row>
   <Row ss:AutoFitHeight="0">
    <Cell><Data ss:Type="String">CF505159</Data></Cell>
    <Cell><Data ss:Type="Number">31</Data></Cell>
    <Cell><Data ss:Type="Number">5</Data></Cell>
    <Cell><Data ss:Type="String">CATGTTATTTCACTTTATCTG</Data></Cell>
    <Cell><Data ss:Type="Number">4</Data></Cell>
    <Cell><Data ss:Type="Number">2</Data></Cell>
    <Cell><Data ss:Type="Number">1</Data></Cell>
    <Cell><Data ss:Type="String">CATGTACGTATAAGGATCTTA</Data></Cell>
    <Cell><Data ss:Type="Number">2</Data></Cell>
    <Cell><Data ss:Type="Number">4</Data></Cell>
    <Cell><Data ss:Type="Number">1</Data></Cell>
    <Cell><Data ss:Type="String">CATGCCCGGATAGGAGAAGTC</Data></Cell>
    <Cell><Data ss:Type="Number">3</Data></Cell>
    <Cell><Data ss:Type="Number">9</Data></Cell>
    <Cell><Data ss:Type="Number">1</Data></Cell>
    <Cell><Data ss:Type="String">CATGTATGTATAAGGATCTTA</Data></Cell>
    <Cell><Data ss:Type="Number">2</Data></Cell>
    <Cell><Data ss:Type="Number">16</Data></Cell>
    <Cell><Data ss:Type="Number">2</Data></Cell>
   </Row>
   <Row ss:AutoFitHeight="0">
    <Cell><Data ss:Type="String">CF505251</Data></Cell>
    <Cell><Data ss:Type="Number">4</Data></Cell>
    <Cell><Data ss:Type="Number">1</Data></Cell>
    <Cell><Data ss:Type="String">CATGCCTTAAAGGACAAAAAC</Data></Cell>
    <Cell><Data ss:Type="Number">2</Data></Cell>
    <Cell><Data ss:Type="Number">4</Data></Cell>
    <Cell><Data ss:Type="Number">1</Data></Cell>
   </Row>
   <Row ss:AutoFitHeight="0">
    <Cell><Data ss:Type="String">CF505284</Data></Cell>
    <Cell><Data ss:Type="Number">11</Data></Cell>
    <Cell><Data ss:Type="Number">2</Data></Cell>
    <Cell><Data ss:Type="String">CATGTTTGCAAATTCAAGATT</Data></Cell>
    <Cell><Data ss:Type="Number">1</Data></Cell>
    <Cell><Data ss:Type="Number">11</Data></Cell>
    <Cell><Data ss:Type="Number">2</Data></Cell>
   </Row>
   <Row ss:AutoFitHeight="0">
    <Cell><Data ss:Type="String">CF505353</Data></Cell>
    <Cell><Data ss:Type="Number">25</Data></Cell>
    <Cell><Data ss:Type="Number">4</Data></Cell>
    <Cell><Data ss:Type="String">CATGATAGTTACAAATCTAGA</Data></Cell>
    <Cell><Data ss:Type="Number">1</Data></Cell>
    <Cell><Data ss:Type="Number">25</Data></Cell>
    <Cell><Data ss:Type="Number">4</Data></Cell>
   </Row>
   <Row ss:AutoFitHeight="0">
    <Cell><Data ss:Type="String">CF505375</Data></Cell>
    <Cell><Data ss:Type="Number">3</Data></Cell>
    <Cell><Data ss:Type="Number">1</Data></Cell>
    <Cell><Data ss:Type="String">CATGTTCTCACTGACCTGTAA</Data></Cell>
    <Cell><Data ss:Type="Number">1</Data></Cell>
    <Cell><Data ss:Type="Number">3</Data></Cell>
    <Cell><Data ss:Type="Number">1</Data></Cell>
   </Row>
   <Row ss:AutoFitHeight="0">
    <Cell><Data ss:Type="String">CF505413</Data></Cell>
    <Cell><Data ss:Type="Number">2</Data></Cell>
    <Cell><Data ss:Type="Number">1</Data></Cell>
    <Cell><Data ss:Type="String">CATGCTTGGAGAAATTGCGTT</Data></Cell>
    <Cell><Data ss:Type="Number">1</Data></Cell>
    <Cell><Data ss:Type="Number">2</Data></Cell>
    <Cell><Data ss:Type="Number">1</Data></Cell>
   </Row>
   <Row ss:AutoFitHeight="0">
    <Cell><Data ss:Type="String">CF505473</Data></Cell>
    <Cell><Data ss:Type="Number">2</Data></Cell>
    <Cell><Data ss:Type="Number">1</Data></Cell>
    <Cell><Data ss:Type="String">CATGTGCAAGGCTTTGAAGCA</Data></Cell>
    <Cell><Data ss:Type="Number">2</Data></Cell>
    <Cell><Data ss:Type="Number">2</Data></Cell>
    <Cell><Data ss:Type="Number">1</Data></Cell>
   </Row>
   <Row ss:AutoFitHeight="0">
    <Cell><Data ss:Type="String">CF505493</Data></Cell>
    <Cell><Data ss:Type="Number">4</Data></Cell>
    <Cell><Data ss:Type="Number">1</Data></Cell>
    <Cell><Data ss:Type="String">CATGCCAGACTCGTACACATA</Data></Cell>
    <Cell><Data ss:Type="Number">1</Data></Cell>
    <Cell><Data ss:Type="Number">4</Data></Cell>
    <Cell><Data ss:Type="Number">1</Data></Cell>
   </Row>
   <Row ss:AutoFitHeight="0">
    <Cell><Data ss:Type="String">CF505527</Data></Cell>
    <Cell><Data ss:Type="Number">69</Data></Cell>
    <Cell><Data ss:Type="Number">10</Data></Cell>
    <Cell><Data ss:Type="String">CATGGGAATTCCACAATTGAA</Data></Cell>
    <Cell><Data ss:Type="Number">1</Data></Cell>
    <Cell><Data ss:Type="Number">69</Data></Cell>
    <Cell><Data ss:Type="Number">10</Data></Cell>
   </Row>
   <Row ss:AutoFitHeight="0">
    <Cell><Data ss:Type="String">CF505570</Data></Cell>
    <Cell><Data ss:Type="Number">13</Data></Cell>
    <Cell><Data ss:Type="Number">2</Data></Cell>
    <Cell><Data ss:Type="String">CATGTGGAGAGAAAACAAGCA</Data></Cell>
    <Cell><Data ss:Type="Number">1</Data></Cell>
    <Cell><Data ss:Type="Number">13</Data></Cell>
    <Cell><Data ss:Type="Number">2</Data></Cell>
   </Row>
   <Row ss:AutoFitHeight="0">
    <Cell><Data ss:Type="String">CF505586</Data></Cell>
    <Cell><Data ss:Type="Number">32</Data></Cell>
    <Cell><Data ss:Type="Number">5</Data></Cell>
    <Cell><Data ss:Type="String">CATGCACCAGCCCTTGAATGT</Data></Cell>
    <Cell><Data ss:Type="Number">2</Data></Cell>
    <Cell><Data ss:Type="Number">7</Data></Cell>
    <Cell><Data ss:Type="Number">1</Data></Cell>
    <Cell><Data ss:Type="String">CATGGGATGGGGCAGTTGCAT</Data></Cell>
    <Cell><Data ss:Type="Number">1</Data></Cell>
    <Cell><Data ss:Type="Number">8</Data></Cell>
    <Cell><Data ss:Type="Number">1</Data></Cell>
    <Cell><Data ss:Type="String">CATGACTGTTGGCAACAAATG</Data></Cell>
    <Cell><Data ss:Type="Number">3</Data></Cell>
    <Cell><Data ss:Type="Number">17</Data></Cell>
    <Cell><Data ss:Type="Number">2</Data></Cell>
   </Row>
   <Row ss:AutoFitHeight="0">
    <Cell><Data ss:Type="String">CF505637</Data></Cell>
    <Cell><Data ss:Type="Number">2</Data></Cell>
    <Cell><Data ss:Type="Number">1</Data></Cell>
    <Cell><Data ss:Type="String">CATGTGTTTACTGCAGATGTT</Data></Cell>
    <Cell><Data ss:Type="Number">1</Data></Cell>
    <Cell><Data ss:Type="Number">2</Data></Cell>
    <Cell><Data ss:Type="Number">1</Data></Cell>
   </Row>
   <Row ss:AutoFitHeight="0">
    <Cell><Data ss:Type="String">CF505767</Data></Cell>
    <Cell><Data ss:Type="Number">53</Data></Cell>
    <Cell><Data ss:Type="Number">8</Data></Cell>
    <Cell><Data ss:Type="String">CATGATCCCACCAACAAGTGT</Data></Cell>
    <Cell><Data ss:Type="Number">1</Data></Cell>
    <Cell><Data ss:Type="Number">53</Data></Cell>
    <Cell><Data ss:Type="Number">8</Data></Cell>
   </Row>
   <Row ss:AutoFitHeight="0">
    <Cell><Data ss:Type="String">CF505803</Data></Cell>
    <Cell><Data ss:Type="Number">2</Data></Cell>
    <Cell><Data ss:Type="Number">1</Data></Cell>
    <Cell><Data ss:Type="String">CATGTTCAAGCAATGCAGTTT</Data></Cell>
    <Cell><Data ss:Type="Number">1</Data></Cell>
    <Cell><Data ss:Type="Number">2</Data></Cell>
    <Cell><Data ss:Type="Number">1</Data></Cell>
   </Row>
   <Row ss:AutoFitHeight="0">
    <Cell><Data ss:Type="String">CF505832</Data></Cell>
    <Cell><Data ss:Type="Number">32</Data></Cell>
    <Cell><Data ss:Type="Number">5</Data></Cell>
    <Cell><Data ss:Type="String">CATGGATACCCTCAAACGCCA</Data></Cell>
    <Cell><Data ss:Type="Number">2</Data></Cell>
    <Cell><Data ss:Type="Number">6</Data></Cell>
    <Cell><Data ss:Type="Number">1</Data></Cell>
    <Cell><Data ss:Type="String">CATGCTCGAATCGGCAGTCAA</Data></Cell>
    <Cell><Data ss:Type="Number">1</Data></Cell>
    <Cell><Data ss:Type="Number">18</Data></Cell>
    <Cell><Data ss:Type="Number">3</Data></Cell>
    <Cell><Data ss:Type="String">CATGGATACTCTCAAACGCCA</Data></Cell>
    <Cell><Data ss:Type="Number">2</Data></Cell>
    <Cell><Data ss:Type="Number">8</Data></Cell>
    <Cell><Data ss:Type="Number">1</Data></Cell>
   </Row>
   <Row ss:AutoFitHeight="0">
    <Cell><Data ss:Type="String">CF505863</Data></Cell>
    <Cell><Data ss:Type="Number">7</Data></Cell>
    <Cell><Data ss:Type="Number">1</Data></Cell>
    <Cell><Data ss:Type="String">CATGTATGAAGATGATTTAGA</Data></Cell>
    <Cell><Data ss:Type="Number">2</Data></Cell>
    <Cell><Data ss:Type="Number">7</Data></Cell>
    <Cell><Data ss:Type="Number">1</Data></Cell>
   </Row>
   <Row ss:AutoFitHeight="0">
    <Cell><Data ss:Type="String">CF505877</Data></Cell>
    <Cell><Data ss:Type="Number">5</Data></Cell>
    <Cell><Data ss:Type="Number">1</Data></Cell>
    <Cell><Data ss:Type="String">CATGGACTTCGAATTAAATTA</Data></Cell>
    <Cell><Data ss:Type="Number">1</Data></Cell>
    <Cell><Data ss:Type="Number">5</Data></Cell>
    <Cell><Data ss:Type="Number">1</Data></Cell>
   </Row>
   <Row ss:AutoFitHeight="0">
    <Cell><Data ss:Type="String">CF505914</Data></Cell>
    <Cell><Data ss:Type="Number">5</Data></Cell>
    <Cell><Data ss:Type="Number">1</Data></Cell>
    <Cell><Data ss:Type="String">CATGATGGAATTACGATGCGG</Data></Cell>
    <Cell><Data ss:Type="Number">1</Data></Cell>
    <Cell><Data ss:Type="Number">5</Data></Cell>
    <Cell><Data ss:Type="Number">1</Data></Cell>
   </Row>
   <Row ss:AutoFitHeight="0">
    <Cell><Data ss:Type="String">CF505919</Data></Cell>
    <Cell><Data ss:Type="Number">11</Data></Cell>
    <Cell><Data ss:Type="Number">2</Data></Cell>
    <Cell><Data ss:Type="String">CATGATGAACAACTTTGAGGC</Data></Cell>
    <Cell><Data ss:Type="Number">1</Data></Cell>
    <Cell><Data ss:Type="Number">11</Data></Cell>
    <Cell><Data ss:Type="Number">2</Data></Cell>
   </Row>
   <Row ss:AutoFitHeight="0">
    <Cell><Data ss:Type="String">CF505935</Data></Cell>
    <Cell><Data ss:Type="Number">2</Data></Cell>
    <Cell><Data ss:Type="Number">1</Data></Cell>
    <Cell><Data ss:Type="String">CATGTTAACTAACAAATTTGC</Data></Cell>
    <Cell><Data ss:Type="Number">1</Data></Cell>
    <Cell><Data ss:Type="Number">2</Data></Cell>
    <Cell><Data ss:Type="Number">1</Data></Cell>
   </Row>
   <Row ss:AutoFitHeight="0">
    <Cell><Data ss:Type="String">CF505957</Data></Cell>
    <Cell><Data ss:Type="Number">2</Data></Cell>
    <Cell><Data ss:Type="Number">1</Data></Cell>
    <Cell><Data ss:Type="String">CATGACAGCAGGCCAGTCTCA</Data></Cell>
    <Cell><Data ss:Type="Number">1</Data></Cell>
    <Cell><Data ss:Type="Number">2</Data></Cell>
    <Cell><Data ss:Type="Number">1</Data></Cell>
   </Row>
   <Row ss:AutoFitHeight="0">
    <Cell><Data ss:Type="String">CF506026</Data></Cell>
    <Cell><Data ss:Type="Number">7</Data></Cell>
    <Cell><Data ss:Type="Number">1</Data></Cell>
    <Cell><Data ss:Type="String">CATGAACTACAGCTGCTAATA</Data></Cell>
    <Cell><Data ss:Type="Number">1</Data></Cell>
    <Cell><Data ss:Type="Number">7</Data></Cell>
    <Cell><Data ss:Type="Number">1</Data></Cell>
   </Row>
   <Row ss:AutoFitHeight="0">
    <Cell><Data ss:Type="String">CF506066</Data></Cell>
    <Cell><Data ss:Type="Number">2</Data></Cell>
    <Cell><Data ss:Type="Number">1</Data></Cell>
    <Cell><Data ss:Type="String">CATGGCTTCAGTATTGCATCT</Data></Cell>
    <Cell><Data ss:Type="Number">2</Data></Cell>
    <Cell><Data ss:Type="Number">2</Data></Cell>
    <Cell><Data ss:Type="Number">1</Data></Cell>
   </Row>
   <Row ss:AutoFitHeight="0">
    <Cell><Data ss:Type="String">CF506067</Data></Cell>
    <Cell><Data ss:Type="Number">3</Data></Cell>
    <Cell><Data ss:Type="Number">1</Data></Cell>
    <Cell><Data ss:Type="String">CATGATTAAATCTGTGGTTTT</Data></Cell>
    <Cell><Data ss:Type="Number">1</Data></Cell>
    <Cell><Data ss:Type="Number">3</Data></Cell>
    <Cell><Data ss:Type="Number">1</Data></Cell>
   </Row>
   <Row ss:AutoFitHeight="0">
    <Cell><Data ss:Type="String">CF506208</Data></Cell>
    <Cell><Data ss:Type="Number">4</Data></Cell>
    <Cell><Data ss:Type="Number">1</Data></Cell>
    <Cell><Data ss:Type="String">CATGTGTAGTCTAAGGAATAC</Data></Cell>
    <Cell><Data ss:Type="Number">1</Data></Cell>
    <Cell><Data ss:Type="Number">4</Data></Cell>
    <Cell><Data ss:Type="Number">1</Data></Cell>
   </Row>
   <Row ss:AutoFitHeight="0">
    <Cell><Data ss:Type="String">CF506218</Data></Cell>
    <Cell><Data ss:Type="Number">4</Data></Cell>
    <Cell><Data ss:Type="Number">1</Data></Cell>
    <Cell><Data ss:Type="String">CATGGGGTATGCTCCCCCGTA</Data></Cell>
    <Cell><Data ss:Type="Number">2</Data></Cell>
    <Cell><Data ss:Type="Number">4</Data></Cell>
    <Cell><Data ss:Type="Number">1</Data></Cell>
   </Row>
   <Row ss:AutoFitHeight="0">
    <Cell><Data ss:Type="String">CF506288</Data></Cell>
    <Cell><Data ss:Type="Number">37</Data></Cell>
    <Cell><Data ss:Type="Number">5</Data></Cell>
    <Cell><Data ss:Type="String">CATGCGATGTTGAAGCCATAG</Data></Cell>
    <Cell><Data ss:Type="Number">1</Data></Cell>
    <Cell><Data ss:Type="Number">37</Data></Cell>
    <Cell><Data ss:Type="Number">5</Data></Cell>
   </Row>
   <Row ss:AutoFitHeight="0">
    <Cell><Data ss:Type="String">CF506414</Data></Cell>
    <Cell><Data ss:Type="Number">7</Data></Cell>
    <Cell><Data ss:Type="Number">1</Data></Cell>
    <Cell><Data ss:Type="String">CATGGGAACTCGCAGTCACTA</Data></Cell>
    <Cell><Data ss:Type="Number">1</Data></Cell>
    <Cell><Data ss:Type="Number">7</Data></Cell>
    <Cell><Data ss:Type="Number">1</Data></Cell>
   </Row>
   <Row ss:AutoFitHeight="0">
    <Cell><Data ss:Type="String">CF506432</Data></Cell>
    <Cell><Data ss:Type="Number">109</Data></Cell>
    <Cell><Data ss:Type="Number">16</Data></Cell>
    <Cell><Data ss:Type="String">CATGCCGGGGAGGCTATATGA</Data></Cell>
    <Cell><Data ss:Type="Number">1</Data></Cell>
    <Cell><Data ss:Type="Number">109</Data></Cell>
    <Cell><Data ss:Type="Number">16</Data></Cell>
   </Row>
   <Row ss:AutoFitHeight="0">
    <Cell><Data ss:Type="String">CF506476</Data></Cell>
    <Cell><Data ss:Type="Number">25</Data></Cell>
    <Cell><Data ss:Type="Number">4</Data></Cell>
    <Cell><Data ss:Type="String">CATGAAAGAAGTGACGAGACT</Data></Cell>
    <Cell><Data ss:Type="Number">1</Data></Cell>
    <Cell><Data ss:Type="Number">7</Data></Cell>
    <Cell><Data ss:Type="Number">1</Data></Cell>
    <Cell><Data ss:Type="String">CATGGGTTCCACAGTATTTAC</Data></Cell>
    <Cell><Data ss:Type="Number">2</Data></Cell>
    <Cell><Data ss:Type="Number">18</Data></Cell>
    <Cell><Data ss:Type="Number">3</Data></Cell>
   </Row>
   <Row ss:AutoFitHeight="0">
    <Cell><Data ss:Type="String">CF506486</Data></Cell>
    <Cell><Data ss:Type="Number">4</Data></Cell>
    <Cell><Data ss:Type="Number">1</Data></Cell>
    <Cell><Data ss:Type="String">CATGCAACATTGCATCAGAAA</Data></Cell>
    <Cell><Data ss:Type="Number">2</Data></Cell>
    <Cell><Data ss:Type="Number">4</Data></Cell>
    <Cell><Data ss:Type="Number">1</Data></Cell>
   </Row>
   <Row ss:AutoFitHeight="0">
    <Cell><Data ss:Type="String">CF506512</Data></Cell>
    <Cell><Data ss:Type="Number">2</Data></Cell>
    <Cell><Data ss:Type="Number">1</Data></Cell>
    <Cell><Data ss:Type="String">CATGAAGATGTTTGTCTTGGT</Data></Cell>
    <Cell><Data ss:Type="Number">1</Data></Cell>
    <Cell><Data ss:Type="Number">2</Data></Cell>
    <Cell><Data ss:Type="Number">1</Data></Cell>
   </Row>
   <Row ss:AutoFitHeight="0">
    <Cell><Data ss:Type="String">CF506570</Data></Cell>
    <Cell><Data ss:Type="Number">14</Data></Cell>
    <Cell><Data ss:Type="Number">2</Data></Cell>
    <Cell><Data ss:Type="String">CATGCTCGATTCGGGAACCGC</Data></Cell>
    <Cell><Data ss:Type="Number">1</Data></Cell>
    <Cell><Data ss:Type="Number">14</Data></Cell>
    <Cell><Data ss:Type="Number">2</Data></Cell>
   </Row>
   <Row ss:AutoFitHeight="0">
    <Cell><Data ss:Type="String">CF506611</Data></Cell>
    <Cell><Data ss:Type="Number">12</Data></Cell>
    <Cell><Data ss:Type="Number">2</Data></Cell>
    <Cell><Data ss:Type="String">CATGCTTAGCATTTGCAAGAA</Data></Cell>
    <Cell><Data ss:Type="Number">1</Data></Cell>
    <Cell><Data ss:Type="Number">12</Data></Cell>
    <Cell><Data ss:Type="Number">2</Data></Cell>
   </Row>
   <Row ss:AutoFitHeight="0">
    <Cell><Data ss:Type="String">CF506622</Data></Cell>
    <Cell><Data ss:Type="Number">8</Data></Cell>
    <Cell><Data ss:Type="Number">1</Data></Cell>
    <Cell><Data ss:Type="String">CATGCCAAGCTCTCCGTCATC</Data></Cell>
    <Cell><Data ss:Type="Number">1</Data></Cell>
    <Cell><Data ss:Type="Number">8</Data></Cell>
    <Cell><Data ss:Type="Number">1</Data></Cell>
   </Row>
   <Row ss:AutoFitHeight="0">
    <Cell><Data ss:Type="String">CF506636</Data></Cell>
    <Cell><Data ss:Type="Number">29</Data></Cell>
    <Cell><Data ss:Type="Number">4</Data></Cell>
    <Cell><Data ss:Type="String">CATGGCTAATGGTCCTGGTGT</Data></Cell>
    <Cell><Data ss:Type="Number">2</Data></Cell>
    <Cell><Data ss:Type="Number">9</Data></Cell>
    <Cell><Data ss:Type="Number">1</Data></Cell>
    <Cell><Data ss:Type="String">CATGGAAGAGGAGGCTTGTCA</Data></Cell>
    <Cell><Data ss:Type="Number">1</Data></Cell>
    <Cell><Data ss:Type="Number">20</Data></Cell>
    <Cell><Data ss:Type="Number">3</Data></Cell>
   </Row>
   <Row ss:AutoFitHeight="0">
    <Cell><Data ss:Type="String">CF506670</Data></Cell>
    <Cell><Data ss:Type="Number">6</Data></Cell>
    <Cell><Data ss:Type="Number">1</Data></Cell>
    <Cell><Data ss:Type="String">CATGGATAAATCCTTGGGAAA</Data></Cell>
    <Cell><Data ss:Type="Number">1</Data></Cell>
    <Cell><Data ss:Type="Number">6</Data></Cell>
    <Cell><Data ss:Type="Number">1</Data></Cell>
   </Row>
   <Row ss:AutoFitHeight="0">
    <Cell><Data ss:Type="String">CF506681</Data></Cell>
    <Cell><Data ss:Type="Number">121</Data></Cell>
    <Cell><Data ss:Type="Number">18</Data></Cell>
    <Cell><Data ss:Type="String">CATGATAGTAACGTTACAAAG</Data></Cell>
    <Cell><Data ss:Type="Number">2</Data></Cell>
    <Cell><Data ss:Type="Number">42</Data></Cell>
    <Cell><Data ss:Type="Number">6</Data></Cell>
    <Cell><Data ss:Type="String">CATGCAACTACCACTACTTAT</Data></Cell>
    <Cell><Data ss:Type="Number">1</Data></Cell>
    <Cell><Data ss:Type="Number">79</Data></Cell>
    <Cell><Data ss:Type="Number">11</Data></Cell>
   </Row>
   <Row ss:AutoFitHeight="0">
    <Cell><Data ss:Type="String">CF506687</Data></Cell>
    <Cell><Data ss:Type="Number">7</Data></Cell>
    <Cell><Data ss:Type="Number">1</Data></Cell>
    <Cell><Data ss:Type="String">CATGAGGATGCCAGGAAACTG</Data></Cell>
    <Cell><Data ss:Type="Number">1</Data></Cell>
    <Cell><Data ss:Type="Number">7</Data></Cell>
    <Cell><Data ss:Type="Number">1</Data></Cell>
   </Row>
   <Row ss:AutoFitHeight="0">
    <Cell><Data ss:Type="String">CF506749</Data></Cell>
    <Cell><Data ss:Type="Number">11</Data></Cell>
    <Cell><Data ss:Type="Number">2</Data></Cell>
    <Cell><Data ss:Type="String">CATGGAGAGGTAGTTACTATC</Data></Cell>
    <Cell><Data ss:Type="Number">1</Data></Cell>
    <Cell><Data ss:Type="Number">11</Data></Cell>
    <Cell><Data ss:Type="Number">2</Data></Cell>
   </Row>
   <Row ss:AutoFitHeight="0">
    <Cell><Data ss:Type="String">CF506850</Data></Cell>
    <Cell><Data ss:Type="Number">5</Data></Cell>
    <Cell><Data ss:Type="Number">1</Data></Cell>
    <Cell><Data ss:Type="String">CATGTGGGCTGATCATATGCT</Data></Cell>
    <Cell><Data ss:Type="Number">2</Data></Cell>
    <Cell><Data ss:Type="Number">5</Data></Cell>
    <Cell><Data ss:Type="Number">1</Data></Cell>
   </Row>
   <Row ss:AutoFitHeight="0">
    <Cell><Data ss:Type="String">CF506907</Data></Cell>
    <Cell><Data ss:Type="Number">10</Data></Cell>
    <Cell><Data ss:Type="Number">1</Data></Cell>
    <Cell><Data ss:Type="String">CATGATATGGAGCAGCCTCCT</Data></Cell>
    <Cell><Data ss:Type="Number">2</Data></Cell>
    <Cell><Data ss:Type="Number">6</Data></Cell>
    <Cell><Data ss:Type="Number">1</Data></Cell>
    <Cell><Data ss:Type="String">CATGATGTCAGTATTTGAAGA</Data></Cell>
    <Cell><Data ss:Type="Number">1</Data></Cell>
    <Cell><Data ss:Type="Number">4</Data></Cell>
    <Cell><Data ss:Type="Number">1</Data></Cell>
   </Row>
   <Row ss:AutoFitHeight="0">
    <Cell><Data ss:Type="String">CF506927</Data></Cell>
    <Cell><Data ss:Type="Number">3</Data></Cell>
    <Cell><Data ss:Type="Number">1</Data></Cell>
    <Cell><Data ss:Type="String">CATGTGTTTCTGATGAGTATC</Data></Cell>
    <Cell><Data ss:Type="Number">1</Data></Cell>
    <Cell><Data ss:Type="Number">3</Data></Cell>
    <Cell><Data ss:Type="Number">1</Data></Cell>
   </Row>
   <Row ss:AutoFitHeight="0">
    <Cell><Data ss:Type="String">CF506949</Data></Cell>
    <Cell><Data ss:Type="Number">63</Data></Cell>
    <Cell><Data ss:Type="Number">9</Data></Cell>
    <Cell><Data ss:Type="String">CATGCAAGGTTACAGATATGT</Data></Cell>
    <Cell><Data ss:Type="Number">1</Data></Cell>
    <Cell><Data ss:Type="Number">63</Data></Cell>
    <Cell><Data ss:Type="Number">9</Data></Cell>
   </Row>
   <Row ss:AutoFitHeight="0">
    <Cell><Data ss:Type="String">CF506954</Data></Cell>
    <Cell><Data ss:Type="Number">3</Data></Cell>
    <Cell><Data ss:Type="Number">1</Data></Cell>
    <Cell><Data ss:Type="String">CATGGGTGATGATGCCACGAT</Data></Cell>
    <Cell><Data ss:Type="Number">1</Data></Cell>
    <Cell><Data ss:Type="Number">3</Data></Cell>
    <Cell><Data ss:Type="Number">1</Data></Cell>
   </Row>
   <Row ss:AutoFitHeight="0">
    <Cell><Data ss:Type="String">CF506971</Data></Cell>
    <Cell><Data ss:Type="Number">11</Data></Cell>
    <Cell><Data ss:Type="Number">2</Data></Cell>
    <Cell><Data ss:Type="String">CATGGGAATAATCGAACACAA</Data></Cell>
    <Cell><Data ss:Type="Number">1</Data></Cell>
    <Cell><Data ss:Type="Number">11</Data></Cell>
    <Cell><Data ss:Type="Number">2</Data></Cell>
   </Row>
   <Row ss:AutoFitHeight="0">
    <Cell><Data ss:Type="String">CF507000</Data></Cell>
    <Cell><Data ss:Type="Number">28</Data></Cell>
    <Cell><Data ss:Type="Number">4</Data></Cell>
    <Cell><Data ss:Type="String">CATGATAGGTCAACAACAAGT</Data></Cell>
    <Cell><Data ss:Type="Number">1</Data></Cell>
    <Cell><Data ss:Type="Number">28</Data></Cell>
    <Cell><Data ss:Type="Number">4</Data></Cell>
   </Row>
   <Row ss:AutoFitHeight="0">
    <Cell><Data ss:Type="String">CF507005</Data></Cell>
    <Cell><Data ss:Type="Number">3</Data></Cell>
    <Cell><Data ss:Type="Number">1</Data></Cell>
    <Cell><Data ss:Type="String">CATGCAATATTAGTCTTTTTT</Data></Cell>
    <Cell><Data ss:Type="Number">1</Data></Cell>
    <Cell><Data ss:Type="Number">3</Data></Cell>
    <Cell><Data ss:Type="Number">1</Data></Cell>
   </Row>
   <Row ss:AutoFitHeight="0">
    <Cell><Data ss:Type="String">CF507023</Data></Cell>
    <Cell><Data ss:Type="Number">3</Data></Cell>
    <Cell><Data ss:Type="Number">1</Data></Cell>
    <Cell><Data ss:Type="String">CATGACTCCCGCTATTTTCCA</Data></Cell>
    <Cell><Data ss:Type="Number">1</Data></Cell>
    <Cell><Data ss:Type="Number">3</Data></Cell>
    <Cell><Data ss:Type="Number">1</Data></Cell>
   </Row>
   <Row ss:AutoFitHeight="0">
    <Cell><Data ss:Type="String">CF507108</Data></Cell>
    <Cell><Data ss:Type="Number">11</Data></Cell>
    <Cell><Data ss:Type="Number">2</Data></Cell>
    <Cell><Data ss:Type="String">CATGGGGCCTGGATATACAAC</Data></Cell>
    <Cell><Data ss:Type="Number">1</Data></Cell>
    <Cell><Data ss:Type="Number">11</Data></Cell>
    <Cell><Data ss:Type="Number">2</Data></Cell>
   </Row>
   <Row ss:AutoFitHeight="0">
    <Cell><Data ss:Type="String">CF507118</Data></Cell>
    <Cell><Data ss:Type="Number">317</Data></Cell>
    <Cell><Data ss:Type="Number">46</Data></Cell>
    <Cell><Data ss:Type="String">CATGACTTGCCAAACTAGTCT</Data></Cell>
    <Cell><Data ss:Type="Number">4</Data></Cell>
    <Cell><Data ss:Type="Number">15</Data></Cell>
    <Cell><Data ss:Type="Number">2</Data></Cell>
    <Cell><Data ss:Type="String">CATGAGATGCGTCCACAACAA</Data></Cell>
    <Cell><Data ss:Type="Number">3</Data></Cell>
    <Cell><Data ss:Type="Number">108</Data></Cell>
    <Cell><Data ss:Type="Number">16</Data></Cell>
    <Cell><Data ss:Type="String">CATGCATCCACTCAATTGTTG</Data></Cell>
    <Cell><Data ss:Type="Number">2</Data></Cell>
    <Cell><Data ss:Type="Number">135</Data></Cell>
    <Cell><Data ss:Type="Number">20</Data></Cell>
    <Cell><Data ss:Type="String">CATGAGATGTGTCCACAACAA</Data></Cell>
    <Cell><Data ss:Type="Number">3</Data></Cell>
    <Cell><Data ss:Type="Number">59</Data></Cell>
    <Cell><Data ss:Type="Number">9</Data></Cell>
   </Row>
   <Row ss:AutoFitHeight="0">
    <Cell><Data ss:Type="String">CF507124</Data></Cell>
    <Cell><Data ss:Type="Number">10</Data></Cell>
    <Cell><Data ss:Type="Number">1</Data></Cell>
    <Cell><Data ss:Type="String">CATGCCTGTACAGTGGACTGG</Data></Cell>
    <Cell><Data ss:Type="Number">1</Data></Cell>
    <Cell><Data ss:Type="Number">4</Data></Cell>
    <Cell><Data ss:Type="Number">1</Data></Cell>
    <Cell><Data ss:Type="String">CATGGCAAGAGAACACTTGTT</Data></Cell>
    <Cell><Data ss:Type="Number">2</Data></Cell>
    <Cell><Data ss:Type="Number">6</Data></Cell>
    <Cell><Data ss:Type="Number">1</Data></Cell>
   </Row>
   <Row ss:AutoFitHeight="0">
    <Cell><Data ss:Type="String">CF507184</Data></Cell>
    <Cell><Data ss:Type="Number">202</Data></Cell>
    <Cell><Data ss:Type="Number">29</Data></Cell>
    <Cell><Data ss:Type="String">CATGGCGTGGGGCTAATTTAA</Data></Cell>
    <Cell><Data ss:Type="Number">2</Data></Cell>
    <Cell><Data ss:Type="Number">10</Data></Cell>
    <Cell><Data ss:Type="Number">1</Data></Cell>
    <Cell><Data ss:Type="String">CATGAGATTACAAGTTTTGAG</Data></Cell>
    <Cell><Data ss:Type="Number">1</Data></Cell>
    <Cell><Data ss:Type="Number">192</Data></Cell>
    <Cell><Data ss:Type="Number">28</Data></Cell>
   </Row>
   <Row ss:AutoFitHeight="0">
    <Cell><Data ss:Type="String">CF507244</Data></Cell>
    <Cell><Data ss:Type="Number">39</Data></Cell>
    <Cell><Data ss:Type="Number">6</Data></Cell>
    <Cell><Data ss:Type="String">CATGTTGCCGTTGACTTAGAT</Data></Cell>
    <Cell><Data ss:Type="Number">1</Data></Cell>
    <Cell><Data ss:Type="Number">39</Data></Cell>
    <Cell><Data ss:Type="Number">6</Data></Cell>
   </Row>
   <Row ss:AutoFitHeight="0">
    <Cell><Data ss:Type="String">CF507265</Data></Cell>
    <Cell><Data ss:Type="Number">4</Data></Cell>
    <Cell><Data ss:Type="Number">1</Data></Cell>
    <Cell><Data ss:Type="String">CATGTTTTAGAATGTAAGAGC</Data></Cell>
    <Cell><Data ss:Type="Number">1</Data></Cell>
    <Cell><Data ss:Type="Number">4</Data></Cell>
    <Cell><Data ss:Type="Number">1</Data></Cell>
   </Row>
   <Row ss:AutoFitHeight="0">
    <Cell><Data ss:Type="String">CF507337</Data></Cell>
    <Cell><Data ss:Type="Number">7</Data></Cell>
    <Cell><Data ss:Type="Number">1</Data></Cell>
    <Cell><Data ss:Type="String">CATGCGGATTGCCTAAATTGG</Data></Cell>
    <Cell><Data ss:Type="Number">1</Data></Cell>
    <Cell><Data ss:Type="Number">3</Data></Cell>
    <Cell><Data ss:Type="Number">1</Data></Cell>
    <Cell><Data ss:Type="String">CATGGGCCTTCTGTGGGAGCG</Data></Cell>
    <Cell><Data ss:Type="Number">4</Data></Cell>
    <Cell><Data ss:Type="Number">4</Data></Cell>
    <Cell><Data ss:Type="Number">1</Data></Cell>
   </Row>
   <Row ss:AutoFitHeight="0">
    <Cell><Data ss:Type="String">CF507350</Data></Cell>
    <Cell><Data ss:Type="Number">2</Data></Cell>
    <Cell><Data ss:Type="Number">1</Data></Cell>
    <Cell><Data ss:Type="String">CATGGGCTGGGGTGGATTGGG</Data></Cell>
    <Cell><Data ss:Type="Number">1</Data></Cell>
    <Cell><Data ss:Type="Number">2</Data></Cell>
    <Cell><Data ss:Type="Number">1</Data></Cell>
   </Row>
   <Row ss:AutoFitHeight="0">
    <Cell><Data ss:Type="String">CF507389</Data></Cell>
    <Cell><Data ss:Type="Number">5</Data></Cell>
    <Cell><Data ss:Type="Number">1</Data></Cell>
    <Cell><Data ss:Type="String">CATGCCCTTCGTCGATTGAGG</Data></Cell>
    <Cell><Data ss:Type="Number">2</Data></Cell>
    <Cell><Data ss:Type="Number">5</Data></Cell>
    <Cell><Data ss:Type="Number">1</Data></Cell>
   </Row>
   <Row ss:AutoFitHeight="0">
    <Cell><Data ss:Type="String">CF507396</Data></Cell>
    <Cell><Data ss:Type="Number">19</Data></Cell>
    <Cell><Data ss:Type="Number">3</Data></Cell>
    <Cell><Data ss:Type="String">CATGGACTAGCTTACGAAAGC</Data></Cell>
    <Cell><Data ss:Type="Number">1</Data></Cell>
    <Cell><Data ss:Type="Number">19</Data></Cell>
    <Cell><Data ss:Type="Number">3</Data></Cell>
   </Row>
   <Row ss:AutoFitHeight="0">
    <Cell><Data ss:Type="String">CF507399</Data></Cell>
    <Cell><Data ss:Type="Number">62</Data></Cell>
    <Cell><Data ss:Type="Number">9</Data></Cell>
    <Cell><Data ss:Type="String">CATGTTTTAGGTTTTTCTTTT</Data></Cell>
    <Cell><Data ss:Type="Number">4</Data></Cell>
    <Cell><Data ss:Type="Number">3</Data></Cell>
    <Cell><Data ss:Type="Number">1</Data></Cell>
    <Cell><Data ss:Type="String">CATGCAATTTTAGAGGAGGAA</Data></Cell>
    <Cell><Data ss:Type="Number">1</Data></Cell>
    <Cell><Data ss:Type="Number">59</Data></Cell>
    <Cell><Data ss:Type="Number">9</Data></Cell>
   </Row>
   <Row ss:AutoFitHeight="0">
    <Cell><Data ss:Type="String">CF507416</Data></Cell>
    <Cell><Data ss:Type="Number">3</Data></Cell>
    <Cell><Data ss:Type="Number">1</Data></Cell>
    <Cell><Data ss:Type="String">CATGAAACTTAAAGTACCCCA</Data></Cell>
    <Cell><Data ss:Type="Number">1</Data></Cell>
    <Cell><Data ss:Type="Number">3</Data></Cell>
    <Cell><Data ss:Type="Number">1</Data></Cell>
   </Row>
   <Row ss:AutoFitHeight="0">
    <Cell><Data ss:Type="String">CF507420</Data></Cell>
    <Cell><Data ss:Type="Number">110</Data></Cell>
    <Cell><Data ss:Type="Number">16</Data></Cell>
    <Cell><Data ss:Type="String">CATGACGTTTTAGATTGGAAG</Data></Cell>
    <Cell><Data ss:Type="Number">2</Data></Cell>
    <Cell><Data ss:Type="Number">37</Data></Cell>
    <Cell><Data ss:Type="Number">5</Data></Cell>
    <Cell><Data ss:Type="String">CATGGATTTGTAGTGTTTTTT</Data></Cell>
    <Cell><Data ss:Type="Number">1</Data></Cell>
    <Cell><Data ss:Type="Number">61</Data></Cell>
    <Cell><Data ss:Type="Number">9</Data></Cell>
    <Cell><Data ss:Type="String">CATGGATTTGTAGTGTTTTTA</Data></Cell>
    <Cell><Data ss:Type="Number">1</Data></Cell>
    <Cell><Data ss:Type="Number">2</Data></Cell>
    <Cell><Data ss:Type="Number">1</Data></Cell>
    <Cell><Data ss:Type="String">CATGACGTTTTGGATTGGAAG</Data></Cell>
    <Cell><Data ss:Type="Number">2</Data></Cell>
    <Cell><Data ss:Type="Number">10</Data></Cell>
    <Cell><Data ss:Type="Number">1</Data></Cell>
   </Row>
   <Row ss:AutoFitHeight="0">
    <Cell><Data ss:Type="String">CF507476</Data></Cell>
    <Cell><Data ss:Type="Number">3</Data></Cell>
    <Cell><Data ss:Type="Number">1</Data></Cell>
    <Cell><Data ss:Type="String">CATGGCCATTGAAAGTTTACC</Data></Cell>
    <Cell><Data ss:Type="Number">1</Data></Cell>
    <Cell><Data ss:Type="Number">3</Data></Cell>
    <Cell><Data ss:Type="Number">1</Data></Cell>
   </Row>
   <Row ss:AutoFitHeight="0">
    <Cell><Data ss:Type="String">CF507636</Data></Cell>
    <Cell><Data ss:Type="Number">4</Data></Cell>
    <Cell><Data ss:Type="Number">1</Data></Cell>
    <Cell><Data ss:Type="String">CATGGAGAGTGAGAGACGACT</Data></Cell>
    <Cell><Data ss:Type="Number">1</Data></Cell>
    <Cell><Data ss:Type="Number">4</Data></Cell>
    <Cell><Data ss:Type="Number">1</Data></Cell>
   </Row>
   <Row ss:AutoFitHeight="0">
    <Cell><Data ss:Type="String">CF507666</Data></Cell>
    <Cell><Data ss:Type="Number">3</Data></Cell>
    <Cell><Data ss:Type="Number">1</Data></Cell>
    <Cell><Data ss:Type="String">CATGGGAAGGAAGGAGCGGAA</Data></Cell>
    <Cell><Data ss:Type="Number">1</Data></Cell>
    <Cell><Data ss:Type="Number">3</Data></Cell>
    <Cell><Data ss:Type="Number">1</Data></Cell>
   </Row>
   <Row ss:AutoFitHeight="0">
    <Cell><Data ss:Type="String">CF507723</Data></Cell>
    <Cell><Data ss:Type="Number">2</Data></Cell>
    <Cell><Data ss:Type="Number">1</Data></Cell>
    <Cell><Data ss:Type="String">CATGTTTTAAAAATGTAGATT</Data></Cell>
    <Cell><Data ss:Type="Number">5</Data></Cell>
    <Cell><Data ss:Type="Number">2</Data></Cell>
    <Cell><Data ss:Type="Number">1</Data></Cell>
   </Row>
   <Row ss:AutoFitHeight="0">
    <Cell><Data ss:Type="String">CF507727</Data></Cell>
    <Cell><Data ss:Type="Number">4</Data></Cell>
    <Cell><Data ss:Type="Number">1</Data></Cell>
    <Cell><Data ss:Type="String">CATGTTATGCTGGCTGAAGTT</Data></Cell>
    <Cell><Data ss:Type="Number">1</Data></Cell>
    <Cell><Data ss:Type="Number">4</Data></Cell>
    <Cell><Data ss:Type="Number">1</Data></Cell>
   </Row>
   <Row ss:AutoFitHeight="0">
    <Cell><Data ss:Type="String">CF507756</Data></Cell>
    <Cell><Data ss:Type="Number">263</Data></Cell>
    <Cell><Data ss:Type="Number">38</Data></Cell>
    <Cell><Data ss:Type="String">CATGTCGTATCGCAGCTCATA</Data></Cell>
    <Cell><Data ss:Type="Number">2</Data></Cell>
    <Cell><Data ss:Type="Number">27</Data></Cell>
    <Cell><Data ss:Type="Number">4</Data></Cell>
    <Cell><Data ss:Type="String">CATGGCTCTTACTTTTGGAAA</Data></Cell>
    <Cell><Data ss:Type="Number">1</Data></Cell>
    <Cell><Data ss:Type="Number">183</Data></Cell>
    <Cell><Data ss:Type="Number">27</Data></Cell>
    <Cell><Data ss:Type="String">CATGTGGTATCGCAGCTCATA</Data></Cell>
    <Cell><Data ss:Type="Number">2</Data></Cell>
    <Cell><Data ss:Type="Number">53</Data></Cell>
    <Cell><Data ss:Type="Number">8</Data></Cell>
   </Row>
   <Row ss:AutoFitHeight="0">
    <Cell><Data ss:Type="String">CF507772</Data></Cell>
    <Cell><Data ss:Type="Number">64</Data></Cell>
    <Cell><Data ss:Type="Number">9</Data></Cell>
    <Cell><Data ss:Type="String">CATGGCGAATTCATCCGGTAA</Data></Cell>
    <Cell><Data ss:Type="Number">1</Data></Cell>
    <Cell><Data ss:Type="Number">64</Data></Cell>
    <Cell><Data ss:Type="Number">9</Data></Cell>
   </Row>
   <Row ss:AutoFitHeight="0">
    <Cell><Data ss:Type="String">CF507886</Data></Cell>
    <Cell><Data ss:Type="Number">3</Data></Cell>
    <Cell><Data ss:Type="Number">1</Data></Cell>
    <Cell><Data ss:Type="String">CATGACTGAGCACGCCGTCCG</Data></Cell>
    <Cell><Data ss:Type="Number">1</Data></Cell>
    <Cell><Data ss:Type="Number">3</Data></Cell>
    <Cell><Data ss:Type="Number">1</Data></Cell>
   </Row>
   <Row ss:AutoFitHeight="0">
    <Cell><Data ss:Type="String">CF507893</Data></Cell>
    <Cell><Data ss:Type="Number">33</Data></Cell>
    <Cell><Data ss:Type="Number">5</Data></Cell>
    <Cell><Data ss:Type="String">CATGAGAAGTCATTAGAGGAT</Data></Cell>
    <Cell><Data ss:Type="Number">1</Data></Cell>
    <Cell><Data ss:Type="Number">33</Data></Cell>
    <Cell><Data ss:Type="Number">5</Data></Cell>
   </Row>
   <Row ss:AutoFitHeight="0">
    <Cell><Data ss:Type="String">CF507922</Data></Cell>
    <Cell><Data ss:Type="Number">9</Data></Cell>
    <Cell><Data ss:Type="Number">1</Data></Cell>
    <Cell><Data ss:Type="String">CATGAGCGTTGTGATATTAAT</Data></Cell>
    <Cell><Data ss:Type="Number">1</Data></Cell>
    <Cell><Data ss:Type="Number">9</Data></Cell>
    <Cell><Data ss:Type="Number">1</Data></Cell>
   </Row>
   <Row ss:AutoFitHeight="0">
    <Cell><Data ss:Type="String">CF507949</Data></Cell>
    <Cell><Data ss:Type="Number">41</Data></Cell>
    <Cell><Data ss:Type="Number">6</Data></Cell>
    <Cell><Data ss:Type="String">CATGTGGGTTTGGCAGAGTGT</Data></Cell>
    <Cell><Data ss:Type="Number">3</Data></Cell>
    <Cell><Data ss:Type="Number">3</Data></Cell>
    <Cell><Data ss:Type="Number">1</Data></Cell>
    <Cell><Data ss:Type="String">CATGCTCCCAGTGGTGAGGTC</Data></Cell>
    <Cell><Data ss:Type="Number">2</Data></Cell>
    <Cell><Data ss:Type="Number">13</Data></Cell>
    <Cell><Data ss:Type="Number">2</Data></Cell>
    <Cell><Data ss:Type="String">CATGTTTCTGTTTGCATTCTT</Data></Cell>
    <Cell><Data ss:Type="Number">1</Data></Cell>
    <Cell><Data ss:Type="Number">25</Data></Cell>
    <Cell><Data ss:Type="Number">4</Data></Cell>
   </Row>
   <Row ss:AutoFitHeight="0">
    <Cell><Data ss:Type="String">CF507983</Data></Cell>
    <Cell><Data ss:Type="Number">19</Data></Cell>
    <Cell><Data ss:Type="Number">3</Data></Cell>
    <Cell><Data ss:Type="String">CATGACCGCTGATGAAGAGCC</Data></Cell>
    <Cell><Data ss:Type="Number">1</Data></Cell>
    <Cell><Data ss:Type="Number">19</Data></Cell>
    <Cell><Data ss:Type="Number">3</Data></Cell>
   </Row>
   <Row ss:AutoFitHeight="0">
    <Cell><Data ss:Type="String">CF508012</Data></Cell>
    <Cell><Data ss:Type="Number">64</Data></Cell>
    <Cell><Data ss:Type="Number">9</Data></Cell>
    <Cell><Data ss:Type="String">CATGAAGGGTACTTTCCGGTG</Data></Cell>
    <Cell><Data ss:Type="Number">1</Data></Cell>
    <Cell><Data ss:Type="Number">51</Data></Cell>
    <Cell><Data ss:Type="Number">7</Data></Cell>
    <Cell><Data ss:Type="String">CATGATGGGTACTTTCCGGTG</Data></Cell>
    <Cell><Data ss:Type="Number">1</Data></Cell>
    <Cell><Data ss:Type="Number">13</Data></Cell>
    <Cell><Data ss:Type="Number">2</Data></Cell>
   </Row>
   <Row ss:AutoFitHeight="0">
    <Cell><Data ss:Type="String">CF508118</Data></Cell>
    <Cell><Data ss:Type="Number">3</Data></Cell>
    <Cell><Data ss:Type="Number">1</Data></Cell>
    <Cell><Data ss:Type="String">CATGGAAGGCAGCTTTGGGAA</Data></Cell>
    <Cell><Data ss:Type="Number">1</Data></Cell>
    <Cell><Data ss:Type="Number">3</Data></Cell>
    <Cell><Data ss:Type="Number">1</Data></Cell>
   </Row>
   <Row ss:AutoFitHeight="0">
    <Cell><Data ss:Type="String">CF508144</Data></Cell>
    <Cell><Data ss:Type="Number">2</Data></Cell>
    <Cell><Data ss:Type="Number">1</Data></Cell>
    <Cell><Data ss:Type="String">CATGGATCAGCAATTCCCAAT</Data></Cell>
    <Cell><Data ss:Type="Number">1</Data></Cell>
    <Cell><Data ss:Type="Number">2</Data></Cell>
    <Cell><Data ss:Type="Number">1</Data></Cell>
   </Row>
   <Row ss:AutoFitHeight="0">
    <Cell><Data ss:Type="String">CF508156</Data></Cell>
    <Cell><Data ss:Type="Number">19</Data></Cell>
    <Cell><Data ss:Type="Number">3</Data></Cell>
    <Cell><Data ss:Type="String">CATGATTTTGTTGAATTATTG</Data></Cell>
    <Cell><Data ss:Type="Number">1</Data></Cell>
    <Cell><Data ss:Type="Number">8</Data></Cell>
    <Cell><Data ss:Type="Number">1</Data></Cell>
    <Cell><Data ss:Type="String">CATGTGGTTCTTTGGGCTCGG</Data></Cell>
    <Cell><Data ss:Type="Number">2</Data></Cell>
    <Cell><Data ss:Type="Number">11</Data></Cell>
    <Cell><Data ss:Type="Number">2</Data></Cell>
   </Row>
   <Row ss:AutoFitHeight="0">
    <Cell><Data ss:Type="String">CF508173</Data></Cell>
    <Cell><Data ss:Type="Number">2</Data></Cell>
    <Cell><Data ss:Type="Number">1</Data></Cell>
    <Cell><Data ss:Type="String">CATGCGTTGGCAGAGGGACAG</Data></Cell>
    <Cell><Data ss:Type="Number">1</Data></Cell>
    <Cell><Data ss:Type="Number">2</Data></Cell>
    <Cell><Data ss:Type="Number">1</Data></Cell>
   </Row>
   <Row ss:AutoFitHeight="0">
    <Cell><Data ss:Type="String">CF508174</Data></Cell>
    <Cell><Data ss:Type="Number">4</Data></Cell>
    <Cell><Data ss:Type="Number">1</Data></Cell>
    <Cell><Data ss:Type="String">CATGAGAAATGTTGCTTTCTT</Data></Cell>
    <Cell><Data ss:Type="Number">1</Data></Cell>
    <Cell><Data ss:Type="Number">4</Data></Cell>
    <Cell><Data ss:Type="Number">1</Data></Cell>
   </Row>
   <Row ss:AutoFitHeight="0">
    <Cell><Data ss:Type="String">CF508223</Data></Cell>
    <Cell><Data ss:Type="Number">123</Data></Cell>
    <Cell><Data ss:Type="Number">18</Data></Cell>
    <Cell><Data ss:Type="String">CATGAGGAAATTAGTTTTCTA</Data></Cell>
    <Cell><Data ss:Type="Number">1</Data></Cell>
    <Cell><Data ss:Type="Number">53</Data></Cell>
    <Cell><Data ss:Type="Number">8</Data></Cell>
    <Cell><Data ss:Type="String">CATGAGGAAATTGGTTTTCTA</Data></Cell>
    <Cell><Data ss:Type="Number">1</Data></Cell>
    <Cell><Data ss:Type="Number">70</Data></Cell>
    <Cell><Data ss:Type="Number">10</Data></Cell>
   </Row>
   <Row ss:AutoFitHeight="0">
    <Cell><Data ss:Type="String">CF508234</Data></Cell>
    <Cell><Data ss:Type="Number">4</Data></Cell>
    <Cell><Data ss:Type="Number">1</Data></Cell>
    <Cell><Data ss:Type="String">CATGAGTCGTTGTGGGACCCA</Data></Cell>
    <Cell><Data ss:Type="Number">1</Data></Cell>
    <Cell><Data ss:Type="Number">4</Data></Cell>
    <Cell><Data ss:Type="Number">1</Data></Cell>
   </Row>
   <Row ss:AutoFitHeight="0">
    <Cell><Data ss:Type="String">CF508245</Data></Cell>
    <Cell><Data ss:Type="Number">45</Data></Cell>
    <Cell><Data ss:Type="Number">7</Data></Cell>
    <Cell><Data ss:Type="String">CATGAAAGGAGATGTATACAG</Data></Cell>
    <Cell><Data ss:Type="Number">3</Data></Cell>
    <Cell><Data ss:Type="Number">3</Data></Cell>
    <Cell><Data ss:Type="Number">1</Data></Cell>
    <Cell><Data ss:Type="String">CATGTTTAGTGGAGGACTTAC</Data></Cell>
    <Cell><Data ss:Type="Number">2</Data></Cell>
    <Cell><Data ss:Type="Number">5</Data></Cell>
    <Cell><Data ss:Type="Number">1</Data></Cell>
    <Cell><Data ss:Type="String">CATGAATTTTCCAAGATGTCT</Data></Cell>
    <Cell><Data ss:Type="Number">1</Data></Cell>
    <Cell><Data ss:Type="Number">5</Data></Cell>
    <Cell><Data ss:Type="Number">1</Data></Cell>
    <Cell><Data ss:Type="String">CATGAATTTGCCAAGATGTCT</Data></Cell>
    <Cell><Data ss:Type="Number">1</Data></Cell>
    <Cell><Data ss:Type="Number">32</Data></Cell>
    <Cell><Data ss:Type="Number">5</Data></Cell>
   </Row>
   <Row ss:AutoFitHeight="0">
    <Cell><Data ss:Type="String">CF508259</Data></Cell>
    <Cell><Data ss:Type="Number">16</Data></Cell>
    <Cell><Data ss:Type="Number">2</Data></Cell>
    <Cell><Data ss:Type="String">CATGAGATGGATAAAAGGGGT</Data></Cell>
    <Cell><Data ss:Type="Number">2</Data></Cell>
    <Cell><Data ss:Type="Number">2</Data></Cell>
    <Cell><Data ss:Type="Number">1</Data></Cell>
    <Cell><Data ss:Type="String">CATGAATGAATCAACGAGAAT</Data></Cell>
    <Cell><Data ss:Type="Number">1</Data></Cell>
    <Cell><Data ss:Type="Number">14</Data></Cell>
    <Cell><Data ss:Type="Number">2</Data></Cell>
   </Row>
   <Row ss:AutoFitHeight="0">
    <Cell><Data ss:Type="String">CF508277</Data></Cell>
    <Cell><Data ss:Type="Number">2</Data></Cell>
    <Cell><Data ss:Type="Number">1</Data></Cell>
    <Cell><Data ss:Type="String">CATGAATATCTAATGACCAAG</Data></Cell>
    <Cell><Data ss:Type="Number">2</Data></Cell>
    <Cell><Data ss:Type="Number">2</Data></Cell>
    <Cell><Data ss:Type="Number">1</Data></Cell>
   </Row>
   <Row ss:AutoFitHeight="0">
    <Cell><Data ss:Type="String">CF508293</Data></Cell>
    <Cell><Data ss:Type="Number">28</Data></Cell>
    <Cell><Data ss:Type="Number">4</Data></Cell>
    <Cell><Data ss:Type="String">CATGTAATAATCTTATGCCTG</Data></Cell>
    <Cell><Data ss:Type="Number">1</Data></Cell>
    <Cell><Data ss:Type="Number">28</Data></Cell>
    <Cell><Data ss:Type="Number">4</Data></Cell>
   </Row>
   <Row ss:AutoFitHeight="0">
    <Cell><Data ss:Type="String">CF508297</Data></Cell>
    <Cell><Data ss:Type="Number">8</Data></Cell>
    <Cell><Data ss:Type="Number">1</Data></Cell>
    <Cell><Data ss:Type="String">CATGATGGGATTCAAAGCGCC</Data></Cell>
    <Cell><Data ss:Type="Number">1</Data></Cell>
    <Cell><Data ss:Type="Number">8</Data></Cell>
    <Cell><Data ss:Type="Number">1</Data></Cell>
   </Row>
   <Row ss:AutoFitHeight="0">
    <Cell><Data ss:Type="String">CF508309</Data></Cell>
    <Cell><Data ss:Type="Number">64</Data></Cell>
    <Cell><Data ss:Type="Number">9</Data></Cell>
    <Cell><Data ss:Type="String">CATGCCGGTTGCATAAGTTAT</Data></Cell>
    <Cell><Data ss:Type="Number">2</Data></Cell>
    <Cell><Data ss:Type="Number">15</Data></Cell>
    <Cell><Data ss:Type="Number">2</Data></Cell>
    <Cell><Data ss:Type="String">CATGAGGACCTAGCCTGGAGG</Data></Cell>
    <Cell><Data ss:Type="Number">1</Data></Cell>
    <Cell><Data ss:Type="Number">24</Data></Cell>
    <Cell><Data ss:Type="Number">3</Data></Cell>
    <Cell><Data ss:Type="String">CATGCCGGTTGCATAAGTTGT</Data></Cell>
    <Cell><Data ss:Type="Number">2</Data></Cell>
    <Cell><Data ss:Type="Number">8</Data></Cell>
    <Cell><Data ss:Type="Number">1</Data></Cell>
    <Cell><Data ss:Type="String">CATGAGGACCCAGCCTGGAGG</Data></Cell>
    <Cell><Data ss:Type="Number">1</Data></Cell>
    <Cell><Data ss:Type="Number">17</Data></Cell>
    <Cell><Data ss:Type="Number">2</Data></Cell>
   </Row>
   <Row ss:AutoFitHeight="0">
    <Cell><Data ss:Type="String">CF508352</Data></Cell>
    <Cell><Data ss:Type="Number">27</Data></Cell>
    <Cell><Data ss:Type="Number">4</Data></Cell>
    <Cell><Data ss:Type="String">CATGGCAGATGTCGTAGTTGA</Data></Cell>
    <Cell><Data ss:Type="Number">1</Data></Cell>
    <Cell><Data ss:Type="Number">10</Data></Cell>
    <Cell><Data ss:Type="Number">1</Data></Cell>
    <Cell><Data ss:Type="String">CATGGCATCTAATAGTGTTGT</Data></Cell>
    <Cell><Data ss:Type="Number">2</Data></Cell>
    <Cell><Data ss:Type="Number">17</Data></Cell>
    <Cell><Data ss:Type="Number">2</Data></Cell>
   </Row>
   <Row ss:AutoFitHeight="0">
    <Cell><Data ss:Type="String">CF508413</Data></Cell>
    <Cell><Data ss:Type="Number">5</Data></Cell>
    <Cell><Data ss:Type="Number">1</Data></Cell>
    <Cell><Data ss:Type="String">CATGTTTCCAGTCGACGACGT</Data></Cell>
    <Cell><Data ss:Type="Number">1</Data></Cell>
    <Cell><Data ss:Type="Number">5</Data></Cell>
    <Cell><Data ss:Type="Number">1</Data></Cell>
   </Row>
   <Row ss:AutoFitHeight="0">
    <Cell><Data ss:Type="String">CF508444</Data></Cell>
    <Cell><Data ss:Type="Number">14</Data></Cell>
    <Cell><Data ss:Type="Number">2</Data></Cell>
    <Cell><Data ss:Type="String">CATGTGTTAGTACATTTTTAT</Data></Cell>
    <Cell><Data ss:Type="Number">1</Data></Cell>
    <Cell><Data ss:Type="Number">5</Data></Cell>
    <Cell><Data ss:Type="Number">1</Data></Cell>
    <Cell><Data ss:Type="String">CATGTGGAGAGCTGTGTCAAT</Data></Cell>
    <Cell><Data ss:Type="Number">2</Data></Cell>
    <Cell><Data ss:Type="Number">9</Data></Cell>
    <Cell><Data ss:Type="Number">1</Data></Cell>
   </Row>
   <Row ss:AutoFitHeight="0">
    <Cell><Data ss:Type="String">CF508469</Data></Cell>
    <Cell><Data ss:Type="Number">185</Data></Cell>
    <Cell><Data ss:Type="Number">27</Data></Cell>
    <Cell><Data ss:Type="String">CATGCGATATTCAAGAAGTAA</Data></Cell>
    <Cell><Data ss:Type="Number">1</Data></Cell>
    <Cell><Data ss:Type="Number">9</Data></Cell>
    <Cell><Data ss:Type="Number">1</Data></Cell>
    <Cell><Data ss:Type="String">CATGCAATATTCAAGAAGTAA</Data></Cell>
    <Cell><Data ss:Type="Number">1</Data></Cell>
    <Cell><Data ss:Type="Number">176</Data></Cell>
    <Cell><Data ss:Type="Number">26</Data></Cell>
   </Row>
   <Row ss:AutoFitHeight="0">
    <Cell><Data ss:Type="String">CF508568</Data></Cell>
    <Cell><Data ss:Type="Number">8</Data></Cell>
    <Cell><Data ss:Type="Number">1</Data></Cell>
    <Cell><Data ss:Type="String">CATGCATTATCTCAGTGAGAG</Data></Cell>
    <Cell><Data ss:Type="Number">1</Data></Cell>
    <Cell><Data ss:Type="Number">8</Data></Cell>
    <Cell><Data ss:Type="Number">1</Data></Cell>
   </Row>
   <Row ss:AutoFitHeight="0">
    <Cell><Data ss:Type="String">CF508615</Data></Cell>
    <Cell><Data ss:Type="Number">13</Data></Cell>
    <Cell><Data ss:Type="Number">2</Data></Cell>
    <Cell><Data ss:Type="String">CATGTATAGCTGGCTATGCTG</Data></Cell>
    <Cell><Data ss:Type="Number">1</Data></Cell>
    <Cell><Data ss:Type="Number">13</Data></Cell>
    <Cell><Data ss:Type="Number">2</Data></Cell>
   </Row>
   <Row ss:AutoFitHeight="0">
    <Cell><Data ss:Type="String">CF508677</Data></Cell>
    <Cell><Data ss:Type="Number">3</Data></Cell>
    <Cell><Data ss:Type="Number">1</Data></Cell>
    <Cell><Data ss:Type="String">CATGATTAGCATCCCACTATC</Data></Cell>
    <Cell><Data ss:Type="Number">1</Data></Cell>
    <Cell><Data ss:Type="Number">3</Data></Cell>
    <Cell><Data ss:Type="Number">1</Data></Cell>
   </Row>
   <Row ss:AutoFitHeight="0">
    <Cell><Data ss:Type="String">CF508749</Data></Cell>
    <Cell><Data ss:Type="Number">3</Data></Cell>
    <Cell><Data ss:Type="Number">1</Data></Cell>
    <Cell><Data ss:Type="String">CATGGATTCACTATGTGCTGG</Data></Cell>
    <Cell><Data ss:Type="Number">1</Data></Cell>
    <Cell><Data ss:Type="Number">3</Data></Cell>
    <Cell><Data ss:Type="Number">1</Data></Cell>
   </Row>
   <Row ss:AutoFitHeight="0">
    <Cell><Data ss:Type="String">CF508927</Data></Cell>
    <Cell><Data ss:Type="Number">13</Data></Cell>
    <Cell><Data ss:Type="Number">2</Data></Cell>
    <Cell><Data ss:Type="String">CATGATGAAGTCTTGGCTTTG</Data></Cell>
    <Cell><Data ss:Type="Number">1</Data></Cell>
    <Cell><Data ss:Type="Number">13</Data></Cell>
    <Cell><Data ss:Type="Number">2</Data></Cell>
   </Row>
   <Row ss:AutoFitHeight="0">
    <Cell><Data ss:Type="String">CF508931</Data></Cell>
    <Cell><Data ss:Type="Number">9</Data></Cell>
    <Cell><Data ss:Type="Number">1</Data></Cell>
    <Cell><Data ss:Type="String">CATGCACAGAATTTCTTTAAC</Data></Cell>
    <Cell><Data ss:Type="Number">4</Data></Cell>
    <Cell><Data ss:Type="Number">9</Data></Cell>
    <Cell><Data ss:Type="Number">1</Data></Cell>
   </Row>
   <Row ss:AutoFitHeight="0">
    <Cell><Data ss:Type="String">CF508961</Data></Cell>
    <Cell><Data ss:Type="Number">4</Data></Cell>
    <Cell><Data ss:Type="Number">1</Data></Cell>
    <Cell><Data ss:Type="String">CATGGCGAGGCTTGAGGATGA</Data></Cell>
    <Cell><Data ss:Type="Number">2</Data></Cell>
    <Cell><Data ss:Type="Number">4</Data></Cell>
    <Cell><Data ss:Type="Number">1</Data></Cell>
   </Row>
   <Row ss:AutoFitHeight="0">
    <Cell><Data ss:Type="String">CF509028</Data></Cell>
    <Cell><Data ss:Type="Number">3</Data></Cell>
    <Cell><Data ss:Type="Number">1</Data></Cell>
    <Cell><Data ss:Type="String">CATGAACCCCAAAATCTCCGA</Data></Cell>
    <Cell><Data ss:Type="Number">1</Data></Cell>
    <Cell><Data ss:Type="Number">3</Data></Cell>
    <Cell><Data ss:Type="Number">1</Data></Cell>
   </Row>
   <Row ss:AutoFitHeight="0">
    <Cell><Data ss:Type="String">CF509038</Data></Cell>
    <Cell><Data ss:Type="Number">62</Data></Cell>
    <Cell><Data ss:Type="Number">9</Data></Cell>
    <Cell><Data ss:Type="String">CATGCATCTAGTCCACTTGAA</Data></Cell>
    <Cell><Data ss:Type="Number">2</Data></Cell>
    <Cell><Data ss:Type="Number">10</Data></Cell>
    <Cell><Data ss:Type="Number">1</Data></Cell>
    <Cell><Data ss:Type="String">CATGCAAAATGGACAAGCAGC</Data></Cell>
    <Cell><Data ss:Type="Number">3</Data></Cell>
    <Cell><Data ss:Type="Number">14</Data></Cell>
    <Cell><Data ss:Type="Number">2</Data></Cell>
    <Cell><Data ss:Type="String">CATGAGTAATGGTGTATATGG</Data></Cell>
    <Cell><Data ss:Type="Number">1</Data></Cell>
    <Cell><Data ss:Type="Number">38</Data></Cell>
    <Cell><Data ss:Type="Number">6</Data></Cell>
   </Row>
   <Row ss:AutoFitHeight="0">
    <Cell><Data ss:Type="String">CF509040</Data></Cell>
    <Cell><Data ss:Type="Number">166</Data></Cell>
    <Cell><Data ss:Type="Number">24</Data></Cell>
    <Cell><Data ss:Type="String">CATGGCTTCCACAATTTGACA</Data></Cell>
    <Cell><Data ss:Type="Number">1</Data></Cell>
    <Cell><Data ss:Type="Number">160</Data></Cell>
    <Cell><Data ss:Type="Number">23</Data></Cell>
    <Cell><Data ss:Type="String">CATGGCTTCCACAATTTGACT</Data></Cell>
    <Cell><Data ss:Type="Number">1</Data></Cell>
    <Cell><Data ss:Type="Number">6</Data></Cell>
    <Cell><Data ss:Type="Number">1</Data></Cell>
   </Row>
   <Row ss:AutoFitHeight="0">
    <Cell><Data ss:Type="String">CF509086</Data></Cell>
    <Cell><Data ss:Type="Number">6</Data></Cell>
    <Cell><Data ss:Type="Number">1</Data></Cell>
    <Cell><Data ss:Type="String">CATGTCACTCATAAATCCTGC</Data></Cell>
    <Cell><Data ss:Type="Number">2</Data></Cell>
    <Cell><Data ss:Type="Number">6</Data></Cell>
    <Cell><Data ss:Type="Number">1</Data></Cell>
   </Row>
   <Row ss:AutoFitHeight="0">
    <Cell><Data ss:Type="String">CF509089</Data></Cell>
    <Cell><Data ss:Type="Number">6</Data></Cell>
    <Cell><Data ss:Type="Number">1</Data></Cell>
    <Cell><Data ss:Type="String">CATGTAGTCACTGCAAAGCTT</Data></Cell>
    <Cell><Data ss:Type="Number">1</Data></Cell>
    <Cell><Data ss:Type="Number">6</Data></Cell>
    <Cell><Data ss:Type="Number">1</Data></Cell>
   </Row>
   <Row ss:AutoFitHeight="0">
    <Cell><Data ss:Type="String">CF509127</Data></Cell>
    <Cell><Data ss:Type="Number">4</Data></Cell>
    <Cell><Data ss:Type="Number">1</Data></Cell>
    <Cell><Data ss:Type="String">CATGAGAATTGCAGGAAGAAT</Data></Cell>
    <Cell><Data ss:Type="Number">1</Data></Cell>
    <Cell><Data ss:Type="Number">4</Data></Cell>
    <Cell><Data ss:Type="Number">1</Data></Cell>
   </Row>
   <Row ss:AutoFitHeight="0">
    <Cell><Data ss:Type="String">CF509163</Data></Cell>
    <Cell><Data ss:Type="Number">64</Data></Cell>
    <Cell><Data ss:Type="Number">9</Data></Cell>
    <Cell><Data ss:Type="String">CATGCAGGTATCAGCATCGCT</Data></Cell>
    <Cell><Data ss:Type="Number">2</Data></Cell>
    <Cell><Data ss:Type="Number">6</Data></Cell>
    <Cell><Data ss:Type="Number">1</Data></Cell>
    <Cell><Data ss:Type="String">CATGGTCTGTGACGGTCTCCT</Data></Cell>
    <Cell><Data ss:Type="Number">1</Data></Cell>
    <Cell><Data ss:Type="Number">58</Data></Cell>
    <Cell><Data ss:Type="Number">8</Data></Cell>
   </Row>
   <Row ss:AutoFitHeight="0">
    <Cell><Data ss:Type="String">CF509228</Data></Cell>
    <Cell><Data ss:Type="Number">22</Data></Cell>
    <Cell><Data ss:Type="Number">3</Data></Cell>
    <Cell><Data ss:Type="String">CATGATAGAGGGATTGTGCAA</Data></Cell>
    <Cell><Data ss:Type="Number">1</Data></Cell>
    <Cell><Data ss:Type="Number">2</Data></Cell>
    <Cell><Data ss:Type="Number">1</Data></Cell>
    <Cell><Data ss:Type="String">CATGCAAGAGCAGCTTGTTGC</Data></Cell>
    <Cell><Data ss:Type="Number">3</Data></Cell>
    <Cell><Data ss:Type="Number">2</Data></Cell>
    <Cell><Data ss:Type="Number">1</Data></Cell>
    <Cell><Data ss:Type="String">CATGAAACATATGTGGCATCT</Data></Cell>
    <Cell><Data ss:Type="Number">2</Data></Cell>
    <Cell><Data ss:Type="Number">18</Data></Cell>
    <Cell><Data ss:Type="Number">3</Data></Cell>
   </Row>
   <Row ss:AutoFitHeight="0">
    <Cell><Data ss:Type="String">CF509231</Data></Cell>
    <Cell><Data ss:Type="Number">39</Data></Cell>
    <Cell><Data ss:Type="Number">6</Data></Cell>
    <Cell><Data ss:Type="String">CATGTATCACCCAGTGGTGAA</Data></Cell>
    <Cell><Data ss:Type="Number">2</Data></Cell>
    <Cell><Data ss:Type="Number">15</Data></Cell>
    <Cell><Data ss:Type="Number">2</Data></Cell>
    <Cell><Data ss:Type="String">CATGGGGGGAGGAACATTTTG</Data></Cell>
    <Cell><Data ss:Type="Number">1</Data></Cell>
    <Cell><Data ss:Type="Number">24</Data></Cell>
    <Cell><Data ss:Type="Number">3</Data></Cell>
   </Row>
   <Row ss:AutoFitHeight="0">
    <Cell><Data ss:Type="String">CF509269</Data></Cell>
    <Cell><Data ss:Type="Number">732</Data></Cell>
    <Cell><Data ss:Type="Number">106</Data></Cell>
    <Cell><Data ss:Type="String">CATGCGGAAGTTACAGCTATT</Data></Cell>
    <Cell><Data ss:Type="Number">2</Data></Cell>
    <Cell><Data ss:Type="Number">76</Data></Cell>
    <Cell><Data ss:Type="Number">11</Data></Cell>
    <Cell><Data ss:Type="String">CATGCAAGAAGCTTAATCAAA</Data></Cell>
    <Cell><Data ss:Type="Number">1</Data></Cell>
    <Cell><Data ss:Type="Number">652</Data></Cell>
    <Cell><Data ss:Type="Number">95</Data></Cell>
    <Cell><Data ss:Type="String">CATGGTATTGAATAACACTAA</Data></Cell>
    <Cell><Data ss:Type="Number">3</Data></Cell>
    <Cell><Data ss:Type="Number">2</Data></Cell>
    <Cell><Data ss:Type="Number">1</Data></Cell>
    <Cell><Data ss:Type="String">CATGCAAGAAGCTTAATAAAA</Data></Cell>
    <Cell><Data ss:Type="Number">1</Data></Cell>
    <Cell><Data ss:Type="Number">2</Data></Cell>
    <Cell><Data ss:Type="Number">1</Data></Cell>
   </Row>
   <Row ss:AutoFitHeight="0">
    <Cell><Data ss:Type="String">CF509293</Data></Cell>
    <Cell><Data ss:Type="Number">8</Data></Cell>
    <Cell><Data ss:Type="Number">1</Data></Cell>
    <Cell><Data ss:Type="String">CATGTTAGTGCTCAGCCAAGA</Data></Cell>
    <Cell><Data ss:Type="Number">3</Data></Cell>
    <Cell><Data ss:Type="Number">8</Data></Cell>
    <Cell><Data ss:Type="Number">1</Data></Cell>
   </Row>
   <Row ss:AutoFitHeight="0">
    <Cell><Data ss:Type="String">CF509313</Data></Cell>
    <Cell><Data ss:Type="Number">5</Data></Cell>
    <Cell><Data ss:Type="Number">1</Data></Cell>
    <Cell><Data ss:Type="String">CATGATTATCATGGTCTTGGT</Data></Cell>
    <Cell><Data ss:Type="Number">2</Data></Cell>
    <Cell><Data ss:Type="Number">5</Data></Cell>
    <Cell><Data ss:Type="Number">1</Data></Cell>
   </Row>
   <Row ss:AutoFitHeight="0">
    <Cell><Data ss:Type="String">CF509332</Data></Cell>
    <Cell><Data ss:Type="Number">105</Data></Cell>
    <Cell><Data ss:Type="Number">15</Data></Cell>
    <Cell><Data ss:Type="String">CATGGTGGTGAAGTTCTTAGG</Data></Cell>
    <Cell><Data ss:Type="Number">4</Data></Cell>
    <Cell><Data ss:Type="Number">2</Data></Cell>
    <Cell><Data ss:Type="Number">1</Data></Cell>
    <Cell><Data ss:Type="String">CATGGAGATAAACTAGAGGAG</Data></Cell>
    <Cell><Data ss:Type="Number">2</Data></Cell>
    <Cell><Data ss:Type="Number">21</Data></Cell>
    <Cell><Data ss:Type="Number">3</Data></Cell>
    <Cell><Data ss:Type="String">CATGGGAGAGCAGAGTTTGTG</Data></Cell>
    <Cell><Data ss:Type="Number">3</Data></Cell>
    <Cell><Data ss:Type="Number">22</Data></Cell>
    <Cell><Data ss:Type="Number">3</Data></Cell>
    <Cell><Data ss:Type="String">CATGGGCGTTTCAGAGGACTT</Data></Cell>
    <Cell><Data ss:Type="Number">1</Data></Cell>
    <Cell><Data ss:Type="Number">60</Data></Cell>
    <Cell><Data ss:Type="Number">9</Data></Cell>
   </Row>
   <Row ss:AutoFitHeight="0">
    <Cell><Data ss:Type="String">CF509339</Data></Cell>
    <Cell><Data ss:Type="Number">236</Data></Cell>
    <Cell><Data ss:Type="Number">34</Data></Cell>
    <Cell><Data ss:Type="String">CATGTTCTGATGGTCATTCAT</Data></Cell>
    <Cell><Data ss:Type="Number">1</Data></Cell>
    <Cell><Data ss:Type="Number">234</Data></Cell>
    <Cell><Data ss:Type="Number">34</Data></Cell>
    <Cell><Data ss:Type="String">CATGTTATGATGGTCATTCAT</Data></Cell>
    <Cell><Data ss:Type="Number">1</Data></Cell>
    <Cell><Data ss:Type="Number">2</Data></Cell>
    <Cell><Data ss:Type="Number">1</Data></Cell>
   </Row>
   <Row ss:AutoFitHeight="0">
    <Cell><Data ss:Type="String">CF509361</Data></Cell>
    <Cell><Data ss:Type="Number">77</Data></Cell>
    <Cell><Data ss:Type="Number">11</Data></Cell>
    <Cell><Data ss:Type="String">CATGGGAAGAAGGAATTGGCA</Data></Cell>
    <Cell><Data ss:Type="Number">4</Data></Cell>
    <Cell><Data ss:Type="Number">3</Data></Cell>
    <Cell><Data ss:Type="Number">1</Data></Cell>
    <Cell><Data ss:Type="String">CATGATCTAGAATTTGAAGAC</Data></Cell>
    <Cell><Data ss:Type="Number">1</Data></Cell>
    <Cell><Data ss:Type="Number">14</Data></Cell>
    <Cell><Data ss:Type="Number">2</Data></Cell>
    <Cell><Data ss:Type="String">CATGGGAGCTGATTAATGAGC</Data></Cell>
    <Cell><Data ss:Type="Number">3</Data></Cell>
    <Cell><Data ss:Type="Number">17</Data></Cell>
    <Cell><Data ss:Type="Number">2</Data></Cell>
    <Cell><Data ss:Type="String">CATGTCTGATCCTTCTGGTGA</Data></Cell>
    <Cell><Data ss:Type="Number">2</Data></Cell>
    <Cell><Data ss:Type="Number">43</Data></Cell>
    <Cell><Data ss:Type="Number">6</Data></Cell>
   </Row>
   <Row ss:AutoFitHeight="0">
    <Cell><Data ss:Type="String">CF509363</Data></Cell>
    <Cell><Data ss:Type="Number">2</Data></Cell>
    <Cell><Data ss:Type="Number">1</Data></Cell>
    <Cell><Data ss:Type="String">CATGGGTTCAAAGACGAGTGT</Data></Cell>
    <Cell><Data ss:Type="Number">1</Data></Cell>
    <Cell><Data ss:Type="Number">2</Data></Cell>
    <Cell><Data ss:Type="Number">1</Data></Cell>
   </Row>
   <Row ss:AutoFitHeight="0">
    <Cell><Data ss:Type="String">CF509387</Data></Cell>
    <Cell><Data ss:Type="Number">2</Data></Cell>
    <Cell><Data ss:Type="Number">1</Data></Cell>
    <Cell><Data ss:Type="String">CATGCATGGGCTGGTATAGGT</Data></Cell>
    <Cell><Data ss:Type="Number">3</Data></Cell>
    <Cell><Data ss:Type="Number">2</Data></Cell>
    <Cell><Data ss:Type="Number">1</Data></Cell>
   </Row>
   <Row ss:AutoFitHeight="0">
    <Cell><Data ss:Type="String">CF509392</Data></Cell>
    <Cell><Data ss:Type="Number">135</Data></Cell>
    <Cell><Data ss:Type="Number">20</Data></Cell>
    <Cell><Data ss:Type="String">CATGACATTGGATAAAAAGTT</Data></Cell>
    <Cell><Data ss:Type="Number">1</Data></Cell>
    <Cell><Data ss:Type="Number">135</Data></Cell>
    <Cell><Data ss:Type="Number">20</Data></Cell>
   </Row>
   <Row ss:AutoFitHeight="0">
    <Cell><Data ss:Type="String">CF509401</Data></Cell>
    <Cell><Data ss:Type="Number">4</Data></Cell>
    <Cell><Data ss:Type="Number">1</Data></Cell>
    <Cell><Data ss:Type="String">CATGCTTATTTATTTTTATTT</Data></Cell>
    <Cell><Data ss:Type="Number">2</Data></Cell>
    <Cell><Data ss:Type="Number">4</Data></Cell>
    <Cell><Data ss:Type="Number">1</Data></Cell>
   </Row>
   <Row ss:AutoFitHeight="0">
    <Cell><Data ss:Type="String">CF509410</Data></Cell>
    <Cell><Data ss:Type="Number">85</Data></Cell>
    <Cell><Data ss:Type="Number">12</Data></Cell>
    <Cell><Data ss:Type="String">CATGACGTTGCTGGGGAAGCT</Data></Cell>
    <Cell><Data ss:Type="Number">3</Data></Cell>
    <Cell><Data ss:Type="Number">5</Data></Cell>
    <Cell><Data ss:Type="Number">1</Data></Cell>
    <Cell><Data ss:Type="String">CATGCAGTCCGCAATGGGCAT</Data></Cell>
    <Cell><Data ss:Type="Number">1</Data></Cell>
    <Cell><Data ss:Type="Number">75</Data></Cell>
    <Cell><Data ss:Type="Number">11</Data></Cell>
    <Cell><Data ss:Type="String">CATGGGGTGGACGGAGTTTCA</Data></Cell>
    <Cell><Data ss:Type="Number">2</Data></Cell>
    <Cell><Data ss:Type="Number">2</Data></Cell>
    <Cell><Data ss:Type="Number">1</Data></Cell>
    <Cell><Data ss:Type="String">CATGCAGTCTGCAATGGGCAT</Data></Cell>
    <Cell><Data ss:Type="Number">1</Data></Cell>
    <Cell><Data ss:Type="Number">3</Data></Cell>
    <Cell><Data ss:Type="Number">1</Data></Cell>
   </Row>
   <Row ss:AutoFitHeight="0">
    <Cell><Data ss:Type="String">CF509450</Data></Cell>
    <Cell><Data ss:Type="Number">8</Data></Cell>
    <Cell><Data ss:Type="Number">1</Data></Cell>
    <Cell><Data ss:Type="String">CATGGTGGCCGGTTCGATCCC</Data></Cell>
    <Cell><Data ss:Type="Number">1</Data></Cell>
    <Cell><Data ss:Type="Number">8</Data></Cell>
    <Cell><Data ss:Type="Number">1</Data></Cell>
   </Row>
   <Row ss:AutoFitHeight="0">
    <Cell><Data ss:Type="String">CF509485</Data></Cell>
    <Cell><Data ss:Type="Number">20</Data></Cell>
    <Cell><Data ss:Type="Number">3</Data></Cell>
    <Cell><Data ss:Type="String">CATGTATTAGTGCAATTGGAT</Data></Cell>
    <Cell><Data ss:Type="Number">1</Data></Cell>
    <Cell><Data ss:Type="Number">4</Data></Cell>
    <Cell><Data ss:Type="Number">1</Data></Cell>
    <Cell><Data ss:Type="String">CATGGACTGATTTGAAAGTGG</Data></Cell>
    <Cell><Data ss:Type="Number">2</Data></Cell>
    <Cell><Data ss:Type="Number">6</Data></Cell>
    <Cell><Data ss:Type="Number">1</Data></Cell>
    <Cell><Data ss:Type="String">CATGGACTGATTTGAAAGTAG</Data></Cell>
    <Cell><Data ss:Type="Number">2</Data></Cell>
    <Cell><Data ss:Type="Number">10</Data></Cell>
    <Cell><Data ss:Type="Number">1</Data></Cell>
   </Row>
   <Row ss:AutoFitHeight="0">
    <Cell><Data ss:Type="String">CF509587</Data></Cell>
    <Cell><Data ss:Type="Number">2</Data></Cell>
    <Cell><Data ss:Type="Number">1</Data></Cell>
    <Cell><Data ss:Type="String">CATGCCTTGACATTTATCCAT</Data></Cell>
    <Cell><Data ss:Type="Number">2</Data></Cell>
    <Cell><Data ss:Type="Number">2</Data></Cell>
    <Cell><Data ss:Type="Number">1</Data></Cell>
   </Row>
   <Row ss:AutoFitHeight="0">
    <Cell><Data ss:Type="String">CF509589</Data></Cell>
    <Cell><Data ss:Type="Number">102</Data></Cell>
    <Cell><Data ss:Type="Number">15</Data></Cell>
    <Cell><Data ss:Type="String">CATGCTGGTTGCAAAACAAAA</Data></Cell>
    <Cell><Data ss:Type="Number">1</Data></Cell>
    <Cell><Data ss:Type="Number">39</Data></Cell>
    <Cell><Data ss:Type="Number">6</Data></Cell>
    <Cell><Data ss:Type="String">CATGCTGGTTGCAAAACGAAA</Data></Cell>
    <Cell><Data ss:Type="Number">1</Data></Cell>
    <Cell><Data ss:Type="Number">63</Data></Cell>
    <Cell><Data ss:Type="Number">9</Data></Cell>
   </Row>
   <Row ss:AutoFitHeight="0">
    <Cell><Data ss:Type="String">CF509669</Data></Cell>
    <Cell><Data ss:Type="Number">15</Data></Cell>
    <Cell><Data ss:Type="Number">2</Data></Cell>
    <Cell><Data ss:Type="String">CATGAAGAGGAAAGGAACTTC</Data></Cell>
    <Cell><Data ss:Type="Number">3</Data></Cell>
    <Cell><Data ss:Type="Number">7</Data></Cell>
    <Cell><Data ss:Type="Number">1</Data></Cell>
    <Cell><Data ss:Type="String">CATGAGCAGTCACTCTGCTAA</Data></Cell>
    <Cell><Data ss:Type="Number">1</Data></Cell>
    <Cell><Data ss:Type="Number">8</Data></Cell>
    <Cell><Data ss:Type="Number">1</Data></Cell>
   </Row>
   <Row ss:AutoFitHeight="0">
    <Cell><Data ss:Type="String">CF509703</Data></Cell>
    <Cell><Data ss:Type="Number">3</Data></Cell>
    <Cell><Data ss:Type="Number">1</Data></Cell>
    <Cell><Data ss:Type="String">CATGGAATGATTTTGAGGGCA</Data></Cell>
    <Cell><Data ss:Type="Number">1</Data></Cell>
    <Cell><Data ss:Type="Number">3</Data></Cell>
    <Cell><Data ss:Type="Number">1</Data></Cell>
   </Row>
   <Row ss:AutoFitHeight="0">
    <Cell><Data ss:Type="String">CF509781</Data></Cell>
    <Cell><Data ss:Type="Number">8</Data></Cell>
    <Cell><Data ss:Type="Number">1</Data></Cell>
    <Cell><Data ss:Type="String">CATGAAGACTTGTTACTTTGA</Data></Cell>
    <Cell><Data ss:Type="Number">1</Data></Cell>
    <Cell><Data ss:Type="Number">8</Data></Cell>
    <Cell><Data ss:Type="Number">1</Data></Cell>
   </Row>
   <Row ss:AutoFitHeight="0">
    <Cell><Data ss:Type="String">CF509859</Data></Cell>
    <Cell><Data ss:Type="Number">2</Data></Cell>
    <Cell><Data ss:Type="Number">1</Data></Cell>
    <Cell><Data ss:Type="String">CATGTTCTGTACGCTGGGCTT</Data></Cell>
    <Cell><Data ss:Type="Number">1</Data></Cell>
    <Cell><Data ss:Type="Number">2</Data></Cell>
    <Cell><Data ss:Type="Number">1</Data></Cell>
   </Row>
   <Row ss:AutoFitHeight="0">
    <Cell><Data ss:Type="String">CF509913</Data></Cell>
    <Cell><Data ss:Type="Number">3</Data></Cell>
    <Cell><Data ss:Type="Number">1</Data></Cell>
    <Cell><Data ss:Type="String">CATGCCTATACATCTTCCTTC</Data></Cell>
    <Cell><Data ss:Type="Number">4</Data></Cell>
    <Cell><Data ss:Type="Number">3</Data></Cell>
    <Cell><Data ss:Type="Number">1</Data></Cell>
   </Row>
   <Row ss:AutoFitHeight="0">
    <Cell><Data ss:Type="String">CF509954</Data></Cell>
    <Cell><Data ss:Type="Number">25</Data></Cell>
    <Cell><Data ss:Type="Number">4</Data></Cell>
    <Cell><Data ss:Type="String">CATGGTCTCTGCAAACGAGGG</Data></Cell>
    <Cell><Data ss:Type="Number">3</Data></Cell>
    <Cell><Data ss:Type="Number">17</Data></Cell>
    <Cell><Data ss:Type="Number">2</Data></Cell>
    <Cell><Data ss:Type="String">CATGCCTATCATCTTCTTTGC</Data></Cell>
    <Cell><Data ss:Type="Number">2</Data></Cell>
    <Cell><Data ss:Type="Number">8</Data></Cell>
    <Cell><Data ss:Type="Number">1</Data></Cell>
   </Row>
   <Row ss:AutoFitHeight="0">
    <Cell><Data ss:Type="String">CF509959</Data></Cell>
    <Cell><Data ss:Type="Number">39</Data></Cell>
    <Cell><Data ss:Type="Number">6</Data></Cell>
    <Cell><Data ss:Type="String">CATGCAATTGTATTTGTTTGG</Data></Cell>
    <Cell><Data ss:Type="Number">2</Data></Cell>
    <Cell><Data ss:Type="Number">39</Data></Cell>
    <Cell><Data ss:Type="Number">6</Data></Cell>
   </Row>
   <Row ss:AutoFitHeight="0">
    <Cell><Data ss:Type="String">CF509998</Data></Cell>
    <Cell><Data ss:Type="Number">8</Data></Cell>
    <Cell><Data ss:Type="Number">1</Data></Cell>
    <Cell><Data ss:Type="String">CATGCCACGTTGGCCTTCGAA</Data></Cell>
    <Cell><Data ss:Type="Number">3</Data></Cell>
    <Cell><Data ss:Type="Number">8</Data></Cell>
    <Cell><Data ss:Type="Number">1</Data></Cell>
   </Row>
   <Row ss:AutoFitHeight="0">
    <Cell><Data ss:Type="String">CF510003</Data></Cell>
    <Cell><Data ss:Type="Number">13</Data></Cell>
    <Cell><Data ss:Type="Number">2</Data></Cell>
    <Cell><Data ss:Type="String">CATGGATTCTAATCTTGTGGG</Data></Cell>
    <Cell><Data ss:Type="Number">2</Data></Cell>
    <Cell><Data ss:Type="Number">2</Data></Cell>
    <Cell><Data ss:Type="Number">1</Data></Cell>
    <Cell><Data ss:Type="String">CATGGGGTTGATAGGCCATCA</Data></Cell>
    <Cell><Data ss:Type="Number">1</Data></Cell>
    <Cell><Data ss:Type="Number">11</Data></Cell>
    <Cell><Data ss:Type="Number">2</Data></Cell>
   </Row>
   <Row ss:AutoFitHeight="0">
    <Cell><Data ss:Type="String">CF510070</Data></Cell>
    <Cell><Data ss:Type="Number">22</Data></Cell>
    <Cell><Data ss:Type="Number">3</Data></Cell>
    <Cell><Data ss:Type="String">CATGAGCGCCTCATCTATGAT</Data></Cell>
    <Cell><Data ss:Type="Number">1</Data></Cell>
    <Cell><Data ss:Type="Number">22</Data></Cell>
    <Cell><Data ss:Type="Number">3</Data></Cell>
   </Row>
   <Row ss:AutoFitHeight="0">
    <Cell><Data ss:Type="String">CF510112</Data></Cell>
    <Cell><Data ss:Type="Number">12</Data></Cell>
    <Cell><Data ss:Type="Number">2</Data></Cell>
    <Cell><Data ss:Type="String">CATGGAGCATTACAGTTCTGT</Data></Cell>
    <Cell><Data ss:Type="Number">2</Data></Cell>
    <Cell><Data ss:Type="Number">12</Data></Cell>
    <Cell><Data ss:Type="Number">2</Data></Cell>
   </Row>
   <Row ss:AutoFitHeight="0">
    <Cell><Data ss:Type="String">CF510123</Data></Cell>
    <Cell><Data ss:Type="Number">4</Data></Cell>
    <Cell><Data ss:Type="Number">1</Data></Cell>
    <Cell><Data ss:Type="String">CATGTAATGTGACATCCAAGC</Data></Cell>
    <Cell><Data ss:Type="Number">2</Data></Cell>
    <Cell><Data ss:Type="Number">4</Data></Cell>
    <Cell><Data ss:Type="Number">1</Data></Cell>
   </Row>
   <Row ss:AutoFitHeight="0">
    <Cell><Data ss:Type="String">CF510136</Data></Cell>
    <Cell><Data ss:Type="Number">60</Data></Cell>
    <Cell><Data ss:Type="Number">9</Data></Cell>
    <Cell><Data ss:Type="String">CATGATGCGGATTCGTGCTTC</Data></Cell>
    <Cell><Data ss:Type="Number">2</Data></Cell>
    <Cell><Data ss:Type="Number">6</Data></Cell>
    <Cell><Data ss:Type="Number">1</Data></Cell>
    <Cell><Data ss:Type="String">CATGTCTTAGATGCAGATAAA</Data></Cell>
    <Cell><Data ss:Type="Number">1</Data></Cell>
    <Cell><Data ss:Type="Number">54</Data></Cell>
    <Cell><Data ss:Type="Number">8</Data></Cell>
   </Row>
   <Row ss:AutoFitHeight="0">
    <Cell><Data ss:Type="String">CF510146</Data></Cell>
    <Cell><Data ss:Type="Number">3</Data></Cell>
    <Cell><Data ss:Type="Number">1</Data></Cell>
    <Cell><Data ss:Type="String">CATGCCTCAAATCATTATGAT</Data></Cell>
    <Cell><Data ss:Type="Number">3</Data></Cell>
    <Cell><Data ss:Type="Number">3</Data></Cell>
    <Cell><Data ss:Type="Number">1</Data></Cell>
   </Row>
   <Row ss:AutoFitHeight="0">
    <Cell><Data ss:Type="String">CF510200</Data></Cell>
    <Cell><Data ss:Type="Number">2</Data></Cell>
    <Cell><Data ss:Type="Number">1</Data></Cell>
    <Cell><Data ss:Type="String">CATGTCCTTGAGAACTATGGG</Data></Cell>
    <Cell><Data ss:Type="Number">2</Data></Cell>
    <Cell><Data ss:Type="Number">2</Data></Cell>
    <Cell><Data ss:Type="Number">1</Data></Cell>
   </Row>
   <Row ss:AutoFitHeight="0">
    <Cell><Data ss:Type="String">CF510232</Data></Cell>
    <Cell><Data ss:Type="Number">49</Data></Cell>
    <Cell><Data ss:Type="Number">7</Data></Cell>
    <Cell><Data ss:Type="String">CATGGAAACAATTCTCATGAT</Data></Cell>
    <Cell><Data ss:Type="Number">3</Data></Cell>
    <Cell><Data ss:Type="Number">2</Data></Cell>
    <Cell><Data ss:Type="Number">1</Data></Cell>
    <Cell><Data ss:Type="String">CATGAAGTCATATTGAAGAGC</Data></Cell>
    <Cell><Data ss:Type="Number">1</Data></Cell>
    <Cell><Data ss:Type="Number">4</Data></Cell>
    <Cell><Data ss:Type="Number">1</Data></Cell>
    <Cell><Data ss:Type="String">CATGATCTGTTGAATGAGAAT</Data></Cell>
    <Cell><Data ss:Type="Number">2</Data></Cell>
    <Cell><Data ss:Type="Number">43</Data></Cell>
    <Cell><Data ss:Type="Number">6</Data></Cell>
   </Row>
   <Row ss:AutoFitHeight="0">
    <Cell><Data ss:Type="String">CF510258</Data></Cell>
    <Cell><Data ss:Type="Number">4</Data></Cell>
    <Cell><Data ss:Type="Number">1</Data></Cell>
    <Cell><Data ss:Type="String">CATGCCAAAAAGCAACTCATC</Data></Cell>
    <Cell><Data ss:Type="Number">1</Data></Cell>
    <Cell><Data ss:Type="Number">4</Data></Cell>
    <Cell><Data ss:Type="Number">1</Data></Cell>
   </Row>
   <Row ss:AutoFitHeight="0">
    <Cell><Data ss:Type="String">CF653133</Data></Cell>
    <Cell><Data ss:Type="Number">4</Data></Cell>
    <Cell><Data ss:Type="Number">1</Data></Cell>
    <Cell><Data ss:Type="String">CATGTTGCTGGTGAGAATGAT</Data></Cell>
    <Cell><Data ss:Type="Number">3</Data></Cell>
    <Cell><Data ss:Type="Number">2</Data></Cell>
    <Cell><Data ss:Type="Number">1</Data></Cell>
    <Cell><Data ss:Type="String">CATGTTGATATTAATCTTACA</Data></Cell>
    <Cell><Data ss:Type="Number">1</Data></Cell>
    <Cell><Data ss:Type="Number">2</Data></Cell>
    <Cell><Data ss:Type="Number">1</Data></Cell>
   </Row>
   <Row ss:AutoFitHeight="0">
    <Cell><Data ss:Type="String">CF653138</Data></Cell>
    <Cell><Data ss:Type="Number">61</Data></Cell>
    <Cell><Data ss:Type="Number">9</Data></Cell>
    <Cell><Data ss:Type="String">CATGTTTTGGGTTCTATAGAA</Data></Cell>
    <Cell><Data ss:Type="Number">1</Data></Cell>
    <Cell><Data ss:Type="Number">28</Data></Cell>
    <Cell><Data ss:Type="Number">4</Data></Cell>
    <Cell><Data ss:Type="String">CATGTTTTGGGTTCCATAGAA</Data></Cell>
    <Cell><Data ss:Type="Number">1</Data></Cell>
    <Cell><Data ss:Type="Number">33</Data></Cell>
    <Cell><Data ss:Type="Number">5</Data></Cell>
   </Row>
   <Row ss:AutoFitHeight="0">
    <Cell><Data ss:Type="String">CF653160</Data></Cell>
    <Cell><Data ss:Type="Number">4</Data></Cell>
    <Cell><Data ss:Type="Number">1</Data></Cell>
    <Cell><Data ss:Type="String">CATGTTGGTGGAATTTTTGGG</Data></Cell>
    <Cell><Data ss:Type="Number">1</Data></Cell>
    <Cell><Data ss:Type="Number">4</Data></Cell>
    <Cell><Data ss:Type="Number">1</Data></Cell>
   </Row>
   <Row ss:AutoFitHeight="0">
    <Cell><Data ss:Type="String">CF653163</Data></Cell>
    <Cell><Data ss:Type="Number">6</Data></Cell>
    <Cell><Data ss:Type="Number">1</Data></Cell>
    <Cell><Data ss:Type="String">CATGGAGTGCTGCTGAAATAC</Data></Cell>
    <Cell><Data ss:Type="Number">2</Data></Cell>
    <Cell><Data ss:Type="Number">3</Data></Cell>
    <Cell><Data ss:Type="Number">1</Data></Cell>
    <Cell><Data ss:Type="String">CATGGAAATTTAGGTGCGTTA</Data></Cell>
    <Cell><Data ss:Type="Number">1</Data></Cell>
    <Cell><Data ss:Type="Number">3</Data></Cell>
    <Cell><Data ss:Type="Number">1</Data></Cell>
   </Row>
   <Row ss:AutoFitHeight="0">
    <Cell><Data ss:Type="String">CF653203</Data></Cell>
    <Cell><Data ss:Type="Number">21</Data></Cell>
    <Cell><Data ss:Type="Number">3</Data></Cell>
    <Cell><Data ss:Type="String">CATGACAATGGTCCTGATGAC</Data></Cell>
    <Cell><Data ss:Type="Number">6</Data></Cell>
    <Cell><Data ss:Type="Number">5</Data></Cell>
    <Cell><Data ss:Type="Number">1</Data></Cell>
    <Cell><Data ss:Type="String">CATGATGGGTGAGTGTAATAA</Data></Cell>
    <Cell><Data ss:Type="Number">5</Data></Cell>
    <Cell><Data ss:Type="Number">6</Data></Cell>
    <Cell><Data ss:Type="Number">1</Data></Cell>
    <Cell><Data ss:Type="String">CATGATGCTCAGACATTCTAT</Data></Cell>
    <Cell><Data ss:Type="Number">4</Data></Cell>
    <Cell><Data ss:Type="Number">8</Data></Cell>
    <Cell><Data ss:Type="Number">1</Data></Cell>
    <Cell><Data ss:Type="String">CATGCCGAAAAGATTATTGGT</Data></Cell>
    <Cell><Data ss:Type="Number">3</Data></Cell>
    <Cell><Data ss:Type="Number">2</Data></Cell>
    <Cell><Data ss:Type="Number">1</Data></Cell>
   </Row>
   <Row ss:AutoFitHeight="0">
    <Cell><Data ss:Type="String">CF653219</Data></Cell>
    <Cell><Data ss:Type="Number">85</Data></Cell>
    <Cell><Data ss:Type="Number">12</Data></Cell>
    <Cell><Data ss:Type="String">CATGGATACATGGACCTACCA</Data></Cell>
    <Cell><Data ss:Type="Number">3</Data></Cell>
    <Cell><Data ss:Type="Number">6</Data></Cell>
    <Cell><Data ss:Type="Number">1</Data></Cell>
    <Cell><Data ss:Type="String">CATGTGATAAAGAGATTCTGT</Data></Cell>
    <Cell><Data ss:Type="Number">1</Data></Cell>
    <Cell><Data ss:Type="Number">79</Data></Cell>
    <Cell><Data ss:Type="Number">11</Data></Cell>
   </Row>
   <Row ss:AutoFitHeight="0">
    <Cell><Data ss:Type="String">CF653311</Data></Cell>
    <Cell><Data ss:Type="Number">2</Data></Cell>
    <Cell><Data ss:Type="Number">1</Data></Cell>
    <Cell><Data ss:Type="String">CATGCACTTTGCAGAGTTGAG</Data></Cell>
    <Cell><Data ss:Type="Number">2</Data></Cell>
    <Cell><Data ss:Type="Number">2</Data></Cell>
    <Cell><Data ss:Type="Number">1</Data></Cell>
   </Row>
   <Row ss:AutoFitHeight="0">
    <Cell><Data ss:Type="String">CF653314</Data></Cell>
    <Cell><Data ss:Type="Number">45</Data></Cell>
    <Cell><Data ss:Type="Number">7</Data></Cell>
    <Cell><Data ss:Type="String">CATGTGTATGCCTATGAAAAA</Data></Cell>
    <Cell><Data ss:Type="Number">2</Data></Cell>
    <Cell><Data ss:Type="Number">17</Data></Cell>
    <Cell><Data ss:Type="Number">2</Data></Cell>
    <Cell><Data ss:Type="String">CATGGTAGCACTCTCAGGATG</Data></Cell>
    <Cell><Data ss:Type="Number">1</Data></Cell>
    <Cell><Data ss:Type="Number">28</Data></Cell>
    <Cell><Data ss:Type="Number">4</Data></Cell>
   </Row>
   <Row ss:AutoFitHeight="0">
    <Cell><Data ss:Type="String">CF653374</Data></Cell>
    <Cell><Data ss:Type="Number">3</Data></Cell>
    <Cell><Data ss:Type="Number">1</Data></Cell>
    <Cell><Data ss:Type="String">CATGTGGTCAAGCTTAGCTGT</Data></Cell>
    <Cell><Data ss:Type="Number">4</Data></Cell>
    <Cell><Data ss:Type="Number">3</Data></Cell>
    <Cell><Data ss:Type="Number">1</Data></Cell>
   </Row>
   <Row ss:AutoFitHeight="0">
    <Cell><Data ss:Type="String">CF653376</Data></Cell>
    <Cell><Data ss:Type="Number">4</Data></Cell>
    <Cell><Data ss:Type="Number">1</Data></Cell>
    <Cell><Data ss:Type="String">CATGGTGACAAGTGTATGTTG</Data></Cell>
    <Cell><Data ss:Type="Number">2</Data></Cell>
    <Cell><Data ss:Type="Number">4</Data></Cell>
    <Cell><Data ss:Type="Number">1</Data></Cell>
   </Row>
   <Row ss:AutoFitHeight="0">
    <Cell><Data ss:Type="String">CF653434</Data></Cell>
    <Cell><Data ss:Type="Number">76</Data></Cell>
    <Cell><Data ss:Type="Number">11</Data></Cell>
    <Cell><Data ss:Type="String">CATGCTCTGTAAGGATTCCGC</Data></Cell>
    <Cell><Data ss:Type="Number">1</Data></Cell>
    <Cell><Data ss:Type="Number">76</Data></Cell>
    <Cell><Data ss:Type="Number">11</Data></Cell>
   </Row>
   <Row ss:AutoFitHeight="0">
    <Cell><Data ss:Type="String">CF653516</Data></Cell>
    <Cell><Data ss:Type="Number">22</Data></Cell>
    <Cell><Data ss:Type="Number">3</Data></Cell>
    <Cell><Data ss:Type="String">CATGCGCAAAAAGAAGAGCAA</Data></Cell>
    <Cell><Data ss:Type="Number">1</Data></Cell>
    <Cell><Data ss:Type="Number">22</Data></Cell>
    <Cell><Data ss:Type="Number">3</Data></Cell>
   </Row>
   <Row ss:AutoFitHeight="0">
    <Cell><Data ss:Type="String">CF653527</Data></Cell>
    <Cell><Data ss:Type="Number">116</Data></Cell>
    <Cell><Data ss:Type="Number">17</Data></Cell>
    <Cell><Data ss:Type="String">CATGGGATCTACCCAAAGGGT</Data></Cell>
    <Cell><Data ss:Type="Number">1</Data></Cell>
    <Cell><Data ss:Type="Number">116</Data></Cell>
    <Cell><Data ss:Type="Number">17</Data></Cell>
   </Row>
   <Row ss:AutoFitHeight="0">
    <Cell><Data ss:Type="String">CF653567</Data></Cell>
    <Cell><Data ss:Type="Number">419</Data></Cell>
    <Cell><Data ss:Type="Number">61</Data></Cell>
    <Cell><Data ss:Type="String">CATGAAAGAGAATTTTTGTTT</Data></Cell>
    <Cell><Data ss:Type="Number">1</Data></Cell>
    <Cell><Data ss:Type="Number">107</Data></Cell>
    <Cell><Data ss:Type="Number">16</Data></Cell>
    <Cell><Data ss:Type="String">CATGAAGATAATCACAGAGAG</Data></Cell>
    <Cell><Data ss:Type="Number">2</Data></Cell>
    <Cell><Data ss:Type="Number">306</Data></Cell>
    <Cell><Data ss:Type="Number">44</Data></Cell>
    <Cell><Data ss:Type="String">CATGAAGACAATCACAGAGAG</Data></Cell>
    <Cell><Data ss:Type="Number">2</Data></Cell>
    <Cell><Data ss:Type="Number">6</Data></Cell>
    <Cell><Data ss:Type="Number">1</Data></Cell>
   </Row>
   <Row ss:AutoFitHeight="0">
    <Cell><Data ss:Type="String">CF653584</Data></Cell>
    <Cell><Data ss:Type="Number">241</Data></Cell>
    <Cell><Data ss:Type="Number">35</Data></Cell>
    <Cell><Data ss:Type="String">CATGCTGTTTTCCAGAGGGAC</Data></Cell>
    <Cell><Data ss:Type="Number">1</Data></Cell>
    <Cell><Data ss:Type="Number">239</Data></Cell>
    <Cell><Data ss:Type="Number">35</Data></Cell>
    <Cell><Data ss:Type="String">CATGATGTTTTCCAGAGGGAC</Data></Cell>
    <Cell><Data ss:Type="Number">1</Data></Cell>
    <Cell><Data ss:Type="Number">2</Data></Cell>
    <Cell><Data ss:Type="Number">1</Data></Cell>
   </Row>
   <Row ss:AutoFitHeight="0">
    <Cell><Data ss:Type="String">CF653590</Data></Cell>
    <Cell><Data ss:Type="Number">3</Data></Cell>
    <Cell><Data ss:Type="Number">1</Data></Cell>
    <Cell><Data ss:Type="String">CATGTGCAGAACAGTGGAGGC</Data></Cell>
    <Cell><Data ss:Type="Number">1</Data></Cell>
    <Cell><Data ss:Type="Number">3</Data></Cell>
    <Cell><Data ss:Type="Number">1</Data></Cell>
   </Row>
   <Row ss:AutoFitHeight="0">
    <Cell><Data ss:Type="String">CF831932</Data></Cell>
    <Cell><Data ss:Type="Number">1113</Data></Cell>
    <Cell><Data ss:Type="Number">162</Data></Cell>
    <Cell><Data ss:Type="String">CATGATGATCAGCTATGTGGA</Data></Cell>
    <Cell><Data ss:Type="Number">1</Data></Cell>
    <Cell><Data ss:Type="Number">1113</Data></Cell>
    <Cell><Data ss:Type="Number">162</Data></Cell>
   </Row>
   <Row ss:AutoFitHeight="0">
    <Cell><Data ss:Type="String">CF831999</Data></Cell>
    <Cell><Data ss:Type="Number">5</Data></Cell>
    <Cell><Data ss:Type="Number">1</Data></Cell>
    <Cell><Data ss:Type="String">CATGTTCAAATGCATGATCTA</Data></Cell>
    <Cell><Data ss:Type="Number">3</Data></Cell>
    <Cell><Data ss:Type="Number">2</Data></Cell>
    <Cell><Data ss:Type="Number">1</Data></Cell>
    <Cell><Data ss:Type="String">CATGCCAGCACAGCAATTAAC</Data></Cell>
    <Cell><Data ss:Type="Number">1</Data></Cell>
    <Cell><Data ss:Type="Number">3</Data></Cell>
    <Cell><Data ss:Type="Number">1</Data></Cell>
   </Row>
   <Row ss:AutoFitHeight="0">
    <Cell><Data ss:Type="String">CF832006</Data></Cell>
    <Cell><Data ss:Type="Number">23</Data></Cell>
    <Cell><Data ss:Type="Number">3</Data></Cell>
    <Cell><Data ss:Type="String">CATGATAGGTTTCTTCCTCCC</Data></Cell>
    <Cell><Data ss:Type="Number">2</Data></Cell>
    <Cell><Data ss:Type="Number">5</Data></Cell>
    <Cell><Data ss:Type="Number">1</Data></Cell>
    <Cell><Data ss:Type="String">CATGTACCTCCTGTATTTGGT</Data></Cell>
    <Cell><Data ss:Type="Number">1</Data></Cell>
    <Cell><Data ss:Type="Number">18</Data></Cell>
    <Cell><Data ss:Type="Number">3</Data></Cell>
   </Row>
   <Row ss:AutoFitHeight="0">
    <Cell><Data ss:Type="String">CF832073</Data></Cell>
    <Cell><Data ss:Type="Number">7</Data></Cell>
    <Cell><Data ss:Type="Number">1</Data></Cell>
    <Cell><Data ss:Type="String">CATGGAATCATCTCCACCGAG</Data></Cell>
    <Cell><Data ss:Type="Number">1</Data></Cell>
    <Cell><Data ss:Type="Number">7</Data></Cell>
    <Cell><Data ss:Type="Number">1</Data></Cell>
   </Row>
   <Row ss:AutoFitHeight="0">
    <Cell><Data ss:Type="String">CF832222</Data></Cell>
    <Cell><Data ss:Type="Number">19</Data></Cell>
    <Cell><Data ss:Type="Number">3</Data></Cell>
    <Cell><Data ss:Type="String">CATGCATACAATATGATTAAG</Data></Cell>
    <Cell><Data ss:Type="Number">2</Data></Cell>
    <Cell><Data ss:Type="Number">10</Data></Cell>
    <Cell><Data ss:Type="Number">1</Data></Cell>
    <Cell><Data ss:Type="String">CATGCGCACTAATCTATGTTG</Data></Cell>
    <Cell><Data ss:Type="Number">1</Data></Cell>
    <Cell><Data ss:Type="Number">9</Data></Cell>
    <Cell><Data ss:Type="Number">1</Data></Cell>
   </Row>
   <Row ss:AutoFitHeight="0">
    <Cell><Data ss:Type="String">CF832398</Data></Cell>
    <Cell><Data ss:Type="Number">2</Data></Cell>
    <Cell><Data ss:Type="Number">1</Data></Cell>
    <Cell><Data ss:Type="String">CATGGTGGGGCAGATGGTTTC</Data></Cell>
    <Cell><Data ss:Type="Number">2</Data></Cell>
    <Cell><Data ss:Type="Number">2</Data></Cell>
    <Cell><Data ss:Type="Number">1</Data></Cell>
   </Row>
   <Row ss:AutoFitHeight="0">
    <Cell><Data ss:Type="String">CF832497</Data></Cell>
    <Cell><Data ss:Type="Number">4</Data></Cell>
    <Cell><Data ss:Type="Number">1</Data></Cell>
    <Cell><Data ss:Type="String">CATGATCGGAAATGTAAATAT</Data></Cell>
    <Cell><Data ss:Type="Number">1</Data></Cell>
    <Cell><Data ss:Type="Number">4</Data></Cell>
    <Cell><Data ss:Type="Number">1</Data></Cell>
   </Row>
   <Row ss:AutoFitHeight="0">
    <Cell><Data ss:Type="String">CF832520</Data></Cell>
    <Cell><Data ss:Type="Number">28</Data></Cell>
    <Cell><Data ss:Type="Number">4</Data></Cell>
    <Cell><Data ss:Type="String">CATGGAATCTTTGTGTTCTGC</Data></Cell>
    <Cell><Data ss:Type="Number">2</Data></Cell>
    <Cell><Data ss:Type="Number">3</Data></Cell>
    <Cell><Data ss:Type="Number">1</Data></Cell>
    <Cell><Data ss:Type="String">CATGTTTCTCAACATAAACAC</Data></Cell>
    <Cell><Data ss:Type="Number">1</Data></Cell>
    <Cell><Data ss:Type="Number">5</Data></Cell>
    <Cell><Data ss:Type="Number">1</Data></Cell>
    <Cell><Data ss:Type="String">CATGTTTTTCGTTTTGGAAGT</Data></Cell>
    <Cell><Data ss:Type="Number">4</Data></Cell>
    <Cell><Data ss:Type="Number">20</Data></Cell>
    <Cell><Data ss:Type="Number">3</Data></Cell>
   </Row>
   <Row ss:AutoFitHeight="0">
    <Cell><Data ss:Type="String">CF832537</Data></Cell>
    <Cell><Data ss:Type="Number">10</Data></Cell>
    <Cell><Data ss:Type="Number">1</Data></Cell>
    <Cell><Data ss:Type="String">CATGTAGCATTTTGCAGCAAT</Data></Cell>
    <Cell><Data ss:Type="Number">2</Data></Cell>
    <Cell><Data ss:Type="Number">6</Data></Cell>
    <Cell><Data ss:Type="Number">1</Data></Cell>
    <Cell><Data ss:Type="String">CATGAAGCATTTAATGTAGCA</Data></Cell>
    <Cell><Data ss:Type="Number">3</Data></Cell>
    <Cell><Data ss:Type="Number">4</Data></Cell>
    <Cell><Data ss:Type="Number">1</Data></Cell>
   </Row>
   <Row ss:AutoFitHeight="0">
    <Cell><Data ss:Type="String">CF832545</Data></Cell>
    <Cell><Data ss:Type="Number">13</Data></Cell>
    <Cell><Data ss:Type="Number">2</Data></Cell>
    <Cell><Data ss:Type="String">CATGCTCCCAACAGTTAAAAA</Data></Cell>
    <Cell><Data ss:Type="Number">5</Data></Cell>
    <Cell><Data ss:Type="Number">13</Data></Cell>
    <Cell><Data ss:Type="Number">2</Data></Cell>
   </Row>
   <Row ss:AutoFitHeight="0">
    <Cell><Data ss:Type="String">CF832551</Data></Cell>
    <Cell><Data ss:Type="Number">59</Data></Cell>
    <Cell><Data ss:Type="Number">9</Data></Cell>
    <Cell><Data ss:Type="String">CATGAATCATGATAATGAAAC</Data></Cell>
    <Cell><Data ss:Type="Number">2</Data></Cell>
    <Cell><Data ss:Type="Number">6</Data></Cell>
    <Cell><Data ss:Type="Number">1</Data></Cell>
    <Cell><Data ss:Type="String">CATGATAATGAAACATAATAA</Data></Cell>
    <Cell><Data ss:Type="Number">1</Data></Cell>
    <Cell><Data ss:Type="Number">42</Data></Cell>
    <Cell><Data ss:Type="Number">6</Data></Cell>
    <Cell><Data ss:Type="String">CATGAATCATGAAAATGAAAC</Data></Cell>
    <Cell><Data ss:Type="Number">2</Data></Cell>
    <Cell><Data ss:Type="Number">11</Data></Cell>
    <Cell><Data ss:Type="Number">2</Data></Cell>
   </Row>
   <Row ss:AutoFitHeight="0">
    <Cell><Data ss:Type="String">CF832754</Data></Cell>
    <Cell><Data ss:Type="Number">6</Data></Cell>
    <Cell><Data ss:Type="Number">1</Data></Cell>
    <Cell><Data ss:Type="String">CATGACCAGCAAACATCCATT</Data></Cell>
    <Cell><Data ss:Type="Number">1</Data></Cell>
    <Cell><Data ss:Type="Number">3</Data></Cell>
    <Cell><Data ss:Type="Number">1</Data></Cell>
    <Cell><Data ss:Type="String">CATGGCATTAAACTCAATTCA</Data></Cell>
    <Cell><Data ss:Type="Number">6</Data></Cell>
    <Cell><Data ss:Type="Number">3</Data></Cell>
    <Cell><Data ss:Type="Number">1</Data></Cell>
   </Row>
   <Row ss:AutoFitHeight="0">
    <Cell><Data ss:Type="String">CF832863</Data></Cell>
    <Cell><Data ss:Type="Number">2</Data></Cell>
    <Cell><Data ss:Type="Number">1</Data></Cell>
    <Cell><Data ss:Type="String">CATGGACTTTGTGCAAACAAA</Data></Cell>
    <Cell><Data ss:Type="Number">2</Data></Cell>
    <Cell><Data ss:Type="Number">2</Data></Cell>
    <Cell><Data ss:Type="Number">1</Data></Cell>
   </Row>
   <Row ss:AutoFitHeight="0">
    <Cell><Data ss:Type="String">CF833008</Data></Cell>
    <Cell><Data ss:Type="Number">3</Data></Cell>
    <Cell><Data ss:Type="Number">1</Data></Cell>
    <Cell><Data ss:Type="String">CATGGTCCGAATTACATTAAC</Data></Cell>
    <Cell><Data ss:Type="Number">1</Data></Cell>
    <Cell><Data ss:Type="Number">3</Data></Cell>
    <Cell><Data ss:Type="Number">1</Data></Cell>
   </Row>
   <Row ss:AutoFitHeight="0">
    <Cell><Data ss:Type="String">CF833038</Data></Cell>
    <Cell><Data ss:Type="Number">187</Data></Cell>
    <Cell><Data ss:Type="Number">27</Data></Cell>
    <Cell><Data ss:Type="String">CATGAAAGCCCTAAACGACAT</Data></Cell>
    <Cell><Data ss:Type="Number">1</Data></Cell>
    <Cell><Data ss:Type="Number">187</Data></Cell>
    <Cell><Data ss:Type="Number">27</Data></Cell>
   </Row>
   <Row ss:AutoFitHeight="0">
    <Cell><Data ss:Type="String">CF833094</Data></Cell>
    <Cell><Data ss:Type="Number">7</Data></Cell>
    <Cell><Data ss:Type="Number">1</Data></Cell>
    <Cell><Data ss:Type="String">CATGGGCCTCGTACTCACAAT</Data></Cell>
    <Cell><Data ss:Type="Number">2</Data></Cell>
    <Cell><Data ss:Type="Number">7</Data></Cell>
    <Cell><Data ss:Type="Number">1</Data></Cell>
   </Row>
   <Row ss:AutoFitHeight="0">
    <Cell><Data ss:Type="String">CF833125</Data></Cell>
    <Cell><Data ss:Type="Number">5</Data></Cell>
    <Cell><Data ss:Type="Number">1</Data></Cell>
    <Cell><Data ss:Type="String">CATGCTGACCTGAAGGCGCCT</Data></Cell>
    <Cell><Data ss:Type="Number">3</Data></Cell>
    <Cell><Data ss:Type="Number">2</Data></Cell>
    <Cell><Data ss:Type="Number">1</Data></Cell>
    <Cell><Data ss:Type="String">CATGCACACAAGAGCACCAAC</Data></Cell>
    <Cell><Data ss:Type="Number">2</Data></Cell>
    <Cell><Data ss:Type="Number">3</Data></Cell>
    <Cell><Data ss:Type="Number">1</Data></Cell>
   </Row>
   <Row ss:AutoFitHeight="0">
    <Cell><Data ss:Type="String">CF833151</Data></Cell>
    <Cell><Data ss:Type="Number">7</Data></Cell>
    <Cell><Data ss:Type="Number">1</Data></Cell>
    <Cell><Data ss:Type="String">CATGCCCAGAATTAGATTGTT</Data></Cell>
    <Cell><Data ss:Type="Number">1</Data></Cell>
    <Cell><Data ss:Type="Number">7</Data></Cell>
    <Cell><Data ss:Type="Number">1</Data></Cell>
   </Row>
   <Row ss:AutoFitHeight="0">
    <Cell><Data ss:Type="String">CF833220</Data></Cell>
    <Cell><Data ss:Type="Number">14</Data></Cell>
    <Cell><Data ss:Type="Number">2</Data></Cell>
    <Cell><Data ss:Type="String">CATGCGGCGTTCGCGCTCCTC</Data></Cell>
    <Cell><Data ss:Type="Number">1</Data></Cell>
    <Cell><Data ss:Type="Number">3</Data></Cell>
    <Cell><Data ss:Type="Number">1</Data></Cell>
    <Cell><Data ss:Type="String">CATGCCAAGAGCAGCAAGCAT</Data></Cell>
    <Cell><Data ss:Type="Number">2</Data></Cell>
    <Cell><Data ss:Type="Number">7</Data></Cell>
    <Cell><Data ss:Type="Number">1</Data></Cell>
    <Cell><Data ss:Type="String">CATGCTCTGTGGCTCAACTTC</Data></Cell>
    <Cell><Data ss:Type="Number">3</Data></Cell>
    <Cell><Data ss:Type="Number">4</Data></Cell>
    <Cell><Data ss:Type="Number">1</Data></Cell>
   </Row>
   <Row ss:AutoFitHeight="0">
    <Cell><Data ss:Type="String">CF833379</Data></Cell>
    <Cell><Data ss:Type="Number">2</Data></Cell>
    <Cell><Data ss:Type="Number">1</Data></Cell>
    <Cell><Data ss:Type="String">CATGAGCTGTACGAATCTGGT</Data></Cell>
    <Cell><Data ss:Type="Number">1</Data></Cell>
    <Cell><Data ss:Type="Number">2</Data></Cell>
    <Cell><Data ss:Type="Number">1</Data></Cell>
   </Row>
   <Row ss:AutoFitHeight="0">
    <Cell><Data ss:Type="String">CF833520</Data></Cell>
    <Cell><Data ss:Type="Number">30</Data></Cell>
    <Cell><Data ss:Type="Number">4</Data></Cell>
    <Cell><Data ss:Type="String">CATGGAGCCCAGAATTCAACA</Data></Cell>
    <Cell><Data ss:Type="Number">2</Data></Cell>
    <Cell><Data ss:Type="Number">6</Data></Cell>
    <Cell><Data ss:Type="Number">1</Data></Cell>
    <Cell><Data ss:Type="String">CATGTCTACAAGAATTTCTCT</Data></Cell>
    <Cell><Data ss:Type="Number">4</Data></Cell>
    <Cell><Data ss:Type="Number">12</Data></Cell>
    <Cell><Data ss:Type="Number">2</Data></Cell>
    <Cell><Data ss:Type="String">CATGACAGTTGGGATGCTCCT</Data></Cell>
    <Cell><Data ss:Type="Number">3</Data></Cell>
    <Cell><Data ss:Type="Number">12</Data></Cell>
    <Cell><Data ss:Type="Number">2</Data></Cell>
   </Row>
   <Row ss:AutoFitHeight="0">
    <Cell><Data ss:Type="String">CF833583</Data></Cell>
    <Cell><Data ss:Type="Number">3</Data></Cell>
    <Cell><Data ss:Type="Number">1</Data></Cell>
    <Cell><Data ss:Type="String">CATGGAGCAGAAACACATAAA</Data></Cell>
    <Cell><Data ss:Type="Number">1</Data></Cell>
    <Cell><Data ss:Type="Number">3</Data></Cell>
    <Cell><Data ss:Type="Number">1</Data></Cell>
   </Row>
   <Row ss:AutoFitHeight="0">
    <Cell><Data ss:Type="String">CF833617</Data></Cell>
    <Cell><Data ss:Type="Number">11</Data></Cell>
    <Cell><Data ss:Type="Number">2</Data></Cell>
    <Cell><Data ss:Type="String">CATGCTAACTGAATAACCCGC</Data></Cell>
    <Cell><Data ss:Type="Number">2</Data></Cell>
    <Cell><Data ss:Type="Number">11</Data></Cell>
    <Cell><Data ss:Type="Number">2</Data></Cell>
   </Row>
   <Row ss:AutoFitHeight="0">
    <Cell><Data ss:Type="String">CF833705</Data></Cell>
    <Cell><Data ss:Type="Number">4</Data></Cell>
    <Cell><Data ss:Type="Number">1</Data></Cell>
    <Cell><Data ss:Type="String">CATGTTAAAATCTACATCTTT</Data></Cell>
    <Cell><Data ss:Type="Number">3</Data></Cell>
    <Cell><Data ss:Type="Number">4</Data></Cell>
    <Cell><Data ss:Type="Number">1</Data></Cell>
   </Row>
   <Row ss:AutoFitHeight="0">
    <Cell><Data ss:Type="String">CF833876</Data></Cell>
    <Cell><Data ss:Type="Number">19</Data></Cell>
    <Cell><Data ss:Type="Number">3</Data></Cell>
    <Cell><Data ss:Type="String">CATGTCTTAAGAACAGTGTTC</Data></Cell>
    <Cell><Data ss:Type="Number">3</Data></Cell>
    <Cell><Data ss:Type="Number">5</Data></Cell>
    <Cell><Data ss:Type="Number">1</Data></Cell>
    <Cell><Data ss:Type="String">CATGAGTTGCCTCAGGCAAGC</Data></Cell>
    <Cell><Data ss:Type="Number">4</Data></Cell>
    <Cell><Data ss:Type="Number">5</Data></Cell>
    <Cell><Data ss:Type="Number">1</Data></Cell>
    <Cell><Data ss:Type="String">CATGAGTTGCCTCAGGCAGGC</Data></Cell>
    <Cell><Data ss:Type="Number">4</Data></Cell>
    <Cell><Data ss:Type="Number">9</Data></Cell>
    <Cell><Data ss:Type="Number">1</Data></Cell>
   </Row>
   <Row ss:AutoFitHeight="0">
    <Cell><Data ss:Type="String">CF833951</Data></Cell>
    <Cell><Data ss:Type="Number">2</Data></Cell>
    <Cell><Data ss:Type="Number">1</Data></Cell>
    <Cell><Data ss:Type="String">CATGCCAATGAAATTCTTTCA</Data></Cell>
    <Cell><Data ss:Type="Number">1</Data></Cell>
    <Cell><Data ss:Type="Number">2</Data></Cell>
    <Cell><Data ss:Type="Number">1</Data></Cell>
   </Row>
   <Row ss:AutoFitHeight="0">
    <Cell><Data ss:Type="String">CF834257</Data></Cell>
    <Cell><Data ss:Type="Number">21</Data></Cell>
    <Cell><Data ss:Type="Number">3</Data></Cell>
    <Cell><Data ss:Type="String">CATGAAAATTGATTATCAGCT</Data></Cell>
    <Cell><Data ss:Type="Number">2</Data></Cell>
    <Cell><Data ss:Type="Number">15</Data></Cell>
    <Cell><Data ss:Type="Number">2</Data></Cell>
    <Cell><Data ss:Type="String">CATGATGATGAGATTCAGTAG</Data></Cell>
    <Cell><Data ss:Type="Number">1</Data></Cell>
    <Cell><Data ss:Type="Number">6</Data></Cell>
    <Cell><Data ss:Type="Number">1</Data></Cell>
   </Row>
   <Row ss:AutoFitHeight="0">
    <Cell><Data ss:Type="String">CF834388</Data></Cell>
    <Cell><Data ss:Type="Number">49</Data></Cell>
    <Cell><Data ss:Type="Number">7</Data></Cell>
    <Cell><Data ss:Type="String">CATGGTGTAAATCTGCAGATA</Data></Cell>
    <Cell><Data ss:Type="Number">1</Data></Cell>
    <Cell><Data ss:Type="Number">10</Data></Cell>
    <Cell><Data ss:Type="Number">1</Data></Cell>
    <Cell><Data ss:Type="String">CATGCACATTGCTCATCCCTA</Data></Cell>
    <Cell><Data ss:Type="Number">2</Data></Cell>
    <Cell><Data ss:Type="Number">39</Data></Cell>
    <Cell><Data ss:Type="Number">6</Data></Cell>
   </Row>
   <Row ss:AutoFitHeight="0">
    <Cell><Data ss:Type="String">CF834653</Data></Cell>
    <Cell><Data ss:Type="Number">2</Data></Cell>
    <Cell><Data ss:Type="Number">1</Data></Cell>
    <Cell><Data ss:Type="String">CATGACACAAGCTTCATGAAG</Data></Cell>
    <Cell><Data ss:Type="Number">2</Data></Cell>
    <Cell><Data ss:Type="Number">2</Data></Cell>
    <Cell><Data ss:Type="Number">1</Data></Cell>
   </Row>
   <Row ss:AutoFitHeight="0">
    <Cell><Data ss:Type="String">CF834777</Data></Cell>
    <Cell><Data ss:Type="Number">259</Data></Cell>
    <Cell><Data ss:Type="Number">38</Data></Cell>
    <Cell><Data ss:Type="String">CATGAAGGGGTTCGTCTCCAA</Data></Cell>
    <Cell><Data ss:Type="Number">2</Data></Cell>
    <Cell><Data ss:Type="Number">2</Data></Cell>
    <Cell><Data ss:Type="Number">1</Data></Cell>
    <Cell><Data ss:Type="String">CATGGCCACAGTAAACTTGAG</Data></Cell>
    <Cell><Data ss:Type="Number">1</Data></Cell>
    <Cell><Data ss:Type="Number">27</Data></Cell>
    <Cell><Data ss:Type="Number">4</Data></Cell>
    <Cell><Data ss:Type="String">CATGAGCCCGTTTTAAGTCGA</Data></Cell>
    <Cell><Data ss:Type="Number">3</Data></Cell>
    <Cell><Data ss:Type="Number">174</Data></Cell>
    <Cell><Data ss:Type="Number">25</Data></Cell>
    <Cell><Data ss:Type="String">CATGAGCACGTTTTAAGTCGA</Data></Cell>
    <Cell><Data ss:Type="Number">3</Data></Cell>
    <Cell><Data ss:Type="Number">2</Data></Cell>
    <Cell><Data ss:Type="Number">1</Data></Cell>
    <Cell><Data ss:Type="String">CATGAGCCCATTTTAAGTCGA</Data></Cell>
    <Cell><Data ss:Type="Number">3</Data></Cell>
    <Cell><Data ss:Type="Number">54</Data></Cell>
    <Cell><Data ss:Type="Number">8</Data></Cell>
   </Row>
   <Row ss:AutoFitHeight="0">
    <Cell><Data ss:Type="String">CF834933</Data></Cell>
    <Cell><Data ss:Type="Number">27</Data></Cell>
    <Cell><Data ss:Type="Number">4</Data></Cell>
    <Cell><Data ss:Type="String">CATGACAATACGGAGAGGAAG</Data></Cell>
    <Cell><Data ss:Type="Number">1</Data></Cell>
    <Cell><Data ss:Type="Number">27</Data></Cell>
    <Cell><Data ss:Type="Number">4</Data></Cell>
   </Row>
   <Row ss:AutoFitHeight="0">
    <Cell><Data ss:Type="String">CF834949</Data></Cell>
    <Cell><Data ss:Type="Number">9</Data></Cell>
    <Cell><Data ss:Type="Number">1</Data></Cell>
    <Cell><Data ss:Type="String">CATGCCCGGCGCTGACGTGGC</Data></Cell>
    <Cell><Data ss:Type="Number">1</Data></Cell>
    <Cell><Data ss:Type="Number">5</Data></Cell>
    <Cell><Data ss:Type="Number">1</Data></Cell>
    <Cell><Data ss:Type="String">CATGACCGGCGCTGACGTGGC</Data></Cell>
    <Cell><Data ss:Type="Number">1</Data></Cell>
    <Cell><Data ss:Type="Number">4</Data></Cell>
    <Cell><Data ss:Type="Number">1</Data></Cell>
   </Row>
   <Row ss:AutoFitHeight="0">
    <Cell><Data ss:Type="String">CF834963</Data></Cell>
    <Cell><Data ss:Type="Number">6</Data></Cell>
    <Cell><Data ss:Type="Number">1</Data></Cell>
    <Cell><Data ss:Type="String">CATGCAAATTATTGATTCTAG</Data></Cell>
    <Cell><Data ss:Type="Number">1</Data></Cell>
    <Cell><Data ss:Type="Number">6</Data></Cell>
    <Cell><Data ss:Type="Number">1</Data></Cell>
   </Row>
   <Row ss:AutoFitHeight="0">
    <Cell><Data ss:Type="String">CF835042</Data></Cell>
    <Cell><Data ss:Type="Number">6</Data></Cell>
    <Cell><Data ss:Type="Number">1</Data></Cell>
    <Cell><Data ss:Type="String">CATGCTAGCAGAACAAACATA</Data></Cell>
    <Cell><Data ss:Type="Number">6</Data></Cell>
    <Cell><Data ss:Type="Number">4</Data></Cell>
    <Cell><Data ss:Type="Number">1</Data></Cell>
    <Cell><Data ss:Type="String">CATGCTAGCAGAATAAACATA</Data></Cell>
    <Cell><Data ss:Type="Number">6</Data></Cell>
    <Cell><Data ss:Type="Number">2</Data></Cell>
    <Cell><Data ss:Type="Number">1</Data></Cell>
   </Row>
   <Row ss:AutoFitHeight="0">
    <Cell><Data ss:Type="String">CF835161</Data></Cell>
    <Cell><Data ss:Type="Number">2</Data></Cell>
    <Cell><Data ss:Type="Number">1</Data></Cell>
    <Cell><Data ss:Type="String">CATGTGGCCGGTTTCACTGGA</Data></Cell>
    <Cell><Data ss:Type="Number">1</Data></Cell>
    <Cell><Data ss:Type="Number">2</Data></Cell>
    <Cell><Data ss:Type="Number">1</Data></Cell>
   </Row>
   <Row ss:AutoFitHeight="0">
    <Cell><Data ss:Type="String">CF835162</Data></Cell>
    <Cell><Data ss:Type="Number">4</Data></Cell>
    <Cell><Data ss:Type="Number">1</Data></Cell>
    <Cell><Data ss:Type="String">CATGGCACACAGGCAATTTAT</Data></Cell>
    <Cell><Data ss:Type="Number">1</Data></Cell>
    <Cell><Data ss:Type="Number">4</Data></Cell>
    <Cell><Data ss:Type="Number">1</Data></Cell>
   </Row>
   <Row ss:AutoFitHeight="0">
    <Cell><Data ss:Type="String">CF835187</Data></Cell>
    <Cell><Data ss:Type="Number">93</Data></Cell>
    <Cell><Data ss:Type="Number">14</Data></Cell>
    <Cell><Data ss:Type="String">CATGCTCCGAAATGAGCTACA</Data></Cell>
    <Cell><Data ss:Type="Number">3</Data></Cell>
    <Cell><Data ss:Type="Number">93</Data></Cell>
    <Cell><Data ss:Type="Number">14</Data></Cell>
   </Row>
   <Row ss:AutoFitHeight="0">
    <Cell><Data ss:Type="String">CF835207</Data></Cell>
    <Cell><Data ss:Type="Number">79</Data></Cell>
    <Cell><Data ss:Type="Number">11</Data></Cell>
    <Cell><Data ss:Type="String">CATGACCATCCAGACGGCCGT</Data></Cell>
    <Cell><Data ss:Type="Number">1</Data></Cell>
    <Cell><Data ss:Type="Number">79</Data></Cell>
    <Cell><Data ss:Type="Number">11</Data></Cell>
   </Row>
   <Row ss:AutoFitHeight="0">
    <Cell><Data ss:Type="String">CF835305</Data></Cell>
    <Cell><Data ss:Type="Number">28</Data></Cell>
    <Cell><Data ss:Type="Number">4</Data></Cell>
    <Cell><Data ss:Type="String">CATGCTTCCTTTAGCTTGACC</Data></Cell>
    <Cell><Data ss:Type="Number">4</Data></Cell>
    <Cell><Data ss:Type="Number">13</Data></Cell>
    <Cell><Data ss:Type="Number">2</Data></Cell>
    <Cell><Data ss:Type="String">CATGTCCTGGAGCTCAGCCTC</Data></Cell>
    <Cell><Data ss:Type="Number">1</Data></Cell>
    <Cell><Data ss:Type="Number">15</Data></Cell>
    <Cell><Data ss:Type="Number">2</Data></Cell>
   </Row>
   <Row ss:AutoFitHeight="0">
    <Cell><Data ss:Type="String">CF835360</Data></Cell>
    <Cell><Data ss:Type="Number">3</Data></Cell>
    <Cell><Data ss:Type="Number">1</Data></Cell>
    <Cell><Data ss:Type="String">CATGCTGAAAAGCACAGAAGT</Data></Cell>
    <Cell><Data ss:Type="Number">7</Data></Cell>
    <Cell><Data ss:Type="Number">3</Data></Cell>
    <Cell><Data ss:Type="Number">1</Data></Cell>
   </Row>
   <Row ss:AutoFitHeight="0">
    <Cell><Data ss:Type="String">CF835367</Data></Cell>
    <Cell><Data ss:Type="Number">186</Data></Cell>
    <Cell><Data ss:Type="Number">27</Data></Cell>
    <Cell><Data ss:Type="String">CATGGGCTGAAGGCTGGGATT</Data></Cell>
    <Cell><Data ss:Type="Number">1</Data></Cell>
    <Cell><Data ss:Type="Number">19</Data></Cell>
    <Cell><Data ss:Type="Number">3</Data></Cell>
    <Cell><Data ss:Type="String">CATGCGGTTCATCATTACATA</Data></Cell>
    <Cell><Data ss:Type="Number">2</Data></Cell>
    <Cell><Data ss:Type="Number">104</Data></Cell>
    <Cell><Data ss:Type="Number">15</Data></Cell>
    <Cell><Data ss:Type="String">CATGCGGGTCATCATTACATA</Data></Cell>
    <Cell><Data ss:Type="Number">2</Data></Cell>
    <Cell><Data ss:Type="Number">2</Data></Cell>
    <Cell><Data ss:Type="Number">1</Data></Cell>
    <Cell><Data ss:Type="String">CATGCGGTTCAGCATTACATA</Data></Cell>
    <Cell><Data ss:Type="Number">2</Data></Cell>
    <Cell><Data ss:Type="Number">61</Data></Cell>
    <Cell><Data ss:Type="Number">9</Data></Cell>
   </Row>
   <Row ss:AutoFitHeight="0">
    <Cell><Data ss:Type="String">CF835436</Data></Cell>
    <Cell><Data ss:Type="Number">22</Data></Cell>
    <Cell><Data ss:Type="Number">3</Data></Cell>
    <Cell><Data ss:Type="String">CATGAAGAGCTGACAGTGAGC</Data></Cell>
    <Cell><Data ss:Type="Number">4</Data></Cell>
    <Cell><Data ss:Type="Number">6</Data></Cell>
    <Cell><Data ss:Type="Number">1</Data></Cell>
    <Cell><Data ss:Type="String">CATGCGGATCGGTTTCTCAAT</Data></Cell>
    <Cell><Data ss:Type="Number">1</Data></Cell>
    <Cell><Data ss:Type="Number">8</Data></Cell>
    <Cell><Data ss:Type="Number">1</Data></Cell>
    <Cell><Data ss:Type="String">CATGTGCTCTCTGCTCTGCTT</Data></Cell>
    <Cell><Data ss:Type="Number">2</Data></Cell>
    <Cell><Data ss:Type="Number">8</Data></Cell>
    <Cell><Data ss:Type="Number">1</Data></Cell>
   </Row>
   <Row ss:AutoFitHeight="0">
    <Cell><Data ss:Type="String">CF835474</Data></Cell>
    <Cell><Data ss:Type="Number">9</Data></Cell>
    <Cell><Data ss:Type="Number">1</Data></Cell>
    <Cell><Data ss:Type="String">CATGCTGAGTTCCGATTGTCA</Data></Cell>
    <Cell><Data ss:Type="Number">1</Data></Cell>
    <Cell><Data ss:Type="Number">9</Data></Cell>
    <Cell><Data ss:Type="Number">1</Data></Cell>
   </Row>
   <Row ss:AutoFitHeight="0">
    <Cell><Data ss:Type="String">CF835489</Data></Cell>
    <Cell><Data ss:Type="Number">16</Data></Cell>
    <Cell><Data ss:Type="Number">2</Data></Cell>
    <Cell><Data ss:Type="String">CATGGATCTGATGCTTGGAGG</Data></Cell>
    <Cell><Data ss:Type="Number">1</Data></Cell>
    <Cell><Data ss:Type="Number">4</Data></Cell>
    <Cell><Data ss:Type="Number">1</Data></Cell>
    <Cell><Data ss:Type="String">CATGTGGAACCATCTTGCAGC</Data></Cell>
    <Cell><Data ss:Type="Number">2</Data></Cell>
    <Cell><Data ss:Type="Number">12</Data></Cell>
    <Cell><Data ss:Type="Number">2</Data></Cell>
   </Row>
   <Row ss:AutoFitHeight="0">
    <Cell><Data ss:Type="String">CF835561</Data></Cell>
    <Cell><Data ss:Type="Number">8</Data></Cell>
    <Cell><Data ss:Type="Number">1</Data></Cell>
    <Cell><Data ss:Type="String">CATGATGGGCATCCAAGGTCA</Data></Cell>
    <Cell><Data ss:Type="Number">1</Data></Cell>
    <Cell><Data ss:Type="Number">8</Data></Cell>
    <Cell><Data ss:Type="Number">1</Data></Cell>
   </Row>
   <Row ss:AutoFitHeight="0">
    <Cell><Data ss:Type="String">CF835662</Data></Cell>
    <Cell><Data ss:Type="Number">8</Data></Cell>
    <Cell><Data ss:Type="Number">1</Data></Cell>
    <Cell><Data ss:Type="String">CATGAAATCCGTATGGAACCC</Data></Cell>
    <Cell><Data ss:Type="Number">2</Data></Cell>
    <Cell><Data ss:Type="Number">8</Data></Cell>
    <Cell><Data ss:Type="Number">1</Data></Cell>
   </Row>
   <Row ss:AutoFitHeight="0">
    <Cell><Data ss:Type="String">CF835669</Data></Cell>
    <Cell><Data ss:Type="Number">2</Data></Cell>
    <Cell><Data ss:Type="Number">1</Data></Cell>
    <Cell><Data ss:Type="String">CATGTCTACTTCATCCAGTTG</Data></Cell>
    <Cell><Data ss:Type="Number">1</Data></Cell>
    <Cell><Data ss:Type="Number">2</Data></Cell>
    <Cell><Data ss:Type="Number">1</Data></Cell>
   </Row>
   <Row ss:AutoFitHeight="0">
    <Cell><Data ss:Type="String">CF835679</Data></Cell>
    <Cell><Data ss:Type="Number">19</Data></Cell>
    <Cell><Data ss:Type="Number">3</Data></Cell>
    <Cell><Data ss:Type="String">CATGGAACTCGTTTGCCTTGG</Data></Cell>
    <Cell><Data ss:Type="Number">1</Data></Cell>
    <Cell><Data ss:Type="Number">2</Data></Cell>
    <Cell><Data ss:Type="Number">1</Data></Cell>
    <Cell><Data ss:Type="String">CATGTTTAGTTAAAAGAAATG</Data></Cell>
    <Cell><Data ss:Type="Number">3</Data></Cell>
    <Cell><Data ss:Type="Number">5</Data></Cell>
    <Cell><Data ss:Type="Number">1</Data></Cell>
    <Cell><Data ss:Type="String">CATGAAATCATCTATTCTTCC</Data></Cell>
    <Cell><Data ss:Type="Number">2</Data></Cell>
    <Cell><Data ss:Type="Number">10</Data></Cell>
    <Cell><Data ss:Type="Number">1</Data></Cell>
    <Cell><Data ss:Type="String">CATGAAATCATCTTTTCTTCC</Data></Cell>
    <Cell><Data ss:Type="Number">2</Data></Cell>
    <Cell><Data ss:Type="Number">2</Data></Cell>
    <Cell><Data ss:Type="Number">1</Data></Cell>
   </Row>
   <Row ss:AutoFitHeight="0">
    <Cell><Data ss:Type="String">CF835787</Data></Cell>
    <Cell><Data ss:Type="Number">14</Data></Cell>
    <Cell><Data ss:Type="Number">2</Data></Cell>
    <Cell><Data ss:Type="String">CATGCTTCTAGCACCACTCTT</Data></Cell>
    <Cell><Data ss:Type="Number">3</Data></Cell>
    <Cell><Data ss:Type="Number">14</Data></Cell>
    <Cell><Data ss:Type="Number">2</Data></Cell>
   </Row>
   <Row ss:AutoFitHeight="0">
    <Cell><Data ss:Type="String">CF835811</Data></Cell>
    <Cell><Data ss:Type="Number">53</Data></Cell>
    <Cell><Data ss:Type="Number">8</Data></Cell>
    <Cell><Data ss:Type="String">CATGACAGTCAAAACCAAGTC</Data></Cell>
    <Cell><Data ss:Type="Number">1</Data></Cell>
    <Cell><Data ss:Type="Number">53</Data></Cell>
    <Cell><Data ss:Type="Number">8</Data></Cell>
   </Row>
   <Row ss:AutoFitHeight="0">
    <Cell><Data ss:Type="String">CF835819</Data></Cell>
    <Cell><Data ss:Type="Number">8</Data></Cell>
    <Cell><Data ss:Type="Number">1</Data></Cell>
    <Cell><Data ss:Type="String">CATGTTTAGTGAGGAACAGTT</Data></Cell>
    <Cell><Data ss:Type="Number">3</Data></Cell>
    <Cell><Data ss:Type="Number">2</Data></Cell>
    <Cell><Data ss:Type="Number">1</Data></Cell>
    <Cell><Data ss:Type="String">CATGGGAAAATTGCGTCCCCT</Data></Cell>
    <Cell><Data ss:Type="Number">2</Data></Cell>
    <Cell><Data ss:Type="Number">3</Data></Cell>
    <Cell><Data ss:Type="Number">1</Data></Cell>
    <Cell><Data ss:Type="String">CATGTATTATATACTGTCAAT</Data></Cell>
    <Cell><Data ss:Type="Number">1</Data></Cell>
    <Cell><Data ss:Type="Number">3</Data></Cell>
    <Cell><Data ss:Type="Number">1</Data></Cell>
   </Row>
   <Row ss:AutoFitHeight="0">
    <Cell><Data ss:Type="String">CF835920</Data></Cell>
    <Cell><Data ss:Type="Number">38</Data></Cell>
    <Cell><Data ss:Type="Number">6</Data></Cell>
    <Cell><Data ss:Type="String">CATGTCCATGAGTGCAATGCC</Data></Cell>
    <Cell><Data ss:Type="Number">2</Data></Cell>
    <Cell><Data ss:Type="Number">6</Data></Cell>
    <Cell><Data ss:Type="Number">1</Data></Cell>
    <Cell><Data ss:Type="String">CATGCAAATTTTCTGGTACAC</Data></Cell>
    <Cell><Data ss:Type="Number">4</Data></Cell>
    <Cell><Data ss:Type="Number">32</Data></Cell>
    <Cell><Data ss:Type="Number">5</Data></Cell>
   </Row>
   <Row ss:AutoFitHeight="0">
    <Cell><Data ss:Type="String">CF835966</Data></Cell>
    <Cell><Data ss:Type="Number">18</Data></Cell>
    <Cell><Data ss:Type="Number">3</Data></Cell>
    <Cell><Data ss:Type="String">CATGCACCACAGCGGAACTAG</Data></Cell>
    <Cell><Data ss:Type="Number">4</Data></Cell>
    <Cell><Data ss:Type="Number">18</Data></Cell>
    <Cell><Data ss:Type="Number">3</Data></Cell>
   </Row>
   <Row ss:AutoFitHeight="0">
    <Cell><Data ss:Type="String">CF836058</Data></Cell>
    <Cell><Data ss:Type="Number">3</Data></Cell>
    <Cell><Data ss:Type="Number">1</Data></Cell>
    <Cell><Data ss:Type="String">CATGATCTGCAATCTGTTAGT</Data></Cell>
    <Cell><Data ss:Type="Number">3</Data></Cell>
    <Cell><Data ss:Type="Number">3</Data></Cell>
    <Cell><Data ss:Type="Number">1</Data></Cell>
   </Row>
   <Row ss:AutoFitHeight="0">
    <Cell><Data ss:Type="String">CF836081</Data></Cell>
    <Cell><Data ss:Type="Number">6</Data></Cell>
    <Cell><Data ss:Type="Number">1</Data></Cell>
    <Cell><Data ss:Type="String">CATGGATTTTCATCCTTCCCA</Data></Cell>
    <Cell><Data ss:Type="Number">3</Data></Cell>
    <Cell><Data ss:Type="Number">6</Data></Cell>
    <Cell><Data ss:Type="Number">1</Data></Cell>
   </Row>
   <Row ss:AutoFitHeight="0">
    <Cell><Data ss:Type="String">CF836109</Data></Cell>
    <Cell><Data ss:Type="Number">29</Data></Cell>
    <Cell><Data ss:Type="Number">4</Data></Cell>
    <Cell><Data ss:Type="String">CATGTAAAGATAGTATTGGCA</Data></Cell>
    <Cell><Data ss:Type="Number">1</Data></Cell>
    <Cell><Data ss:Type="Number">29</Data></Cell>
    <Cell><Data ss:Type="Number">4</Data></Cell>
   </Row>
   <Row ss:AutoFitHeight="0">
    <Cell><Data ss:Type="String">CF836240</Data></Cell>
    <Cell><Data ss:Type="Number">10</Data></Cell>
    <Cell><Data ss:Type="Number">1</Data></Cell>
    <Cell><Data ss:Type="String">CATGGTCAGGGTTCAGTGCAG</Data></Cell>
    <Cell><Data ss:Type="Number">2</Data></Cell>
    <Cell><Data ss:Type="Number">4</Data></Cell>
    <Cell><Data ss:Type="Number">1</Data></Cell>
    <Cell><Data ss:Type="String">CATGGGTGTGCCACGGTCATT</Data></Cell>
    <Cell><Data ss:Type="Number">3</Data></Cell>
    <Cell><Data ss:Type="Number">6</Data></Cell>
    <Cell><Data ss:Type="Number">1</Data></Cell>
   </Row>
   <Row ss:AutoFitHeight="0">
    <Cell><Data ss:Type="String">CF836241</Data></Cell>
    <Cell><Data ss:Type="Number">20</Data></Cell>
    <Cell><Data ss:Type="Number">3</Data></Cell>
    <Cell><Data ss:Type="String">CATGATCCGACCCGGAAAGAC</Data></Cell>
    <Cell><Data ss:Type="Number">1</Data></Cell>
    <Cell><Data ss:Type="Number">20</Data></Cell>
    <Cell><Data ss:Type="Number">3</Data></Cell>
   </Row>
   <Row ss:AutoFitHeight="0">
    <Cell><Data ss:Type="String">CF836376</Data></Cell>
    <Cell><Data ss:Type="Number">3</Data></Cell>
    <Cell><Data ss:Type="Number">1</Data></Cell>
    <Cell><Data ss:Type="String">CATGTATCCGTTTGAGGACCT</Data></Cell>
    <Cell><Data ss:Type="Number">4</Data></Cell>
    <Cell><Data ss:Type="Number">3</Data></Cell>
    <Cell><Data ss:Type="Number">1</Data></Cell>
   </Row>
   <Row ss:AutoFitHeight="0">
    <Cell><Data ss:Type="String">CF836823</Data></Cell>
    <Cell><Data ss:Type="Number">8</Data></Cell>
    <Cell><Data ss:Type="Number">1</Data></Cell>
    <Cell><Data ss:Type="String">CATGATAACCAAAAACACTAA</Data></Cell>
    <Cell><Data ss:Type="Number">6</Data></Cell>
    <Cell><Data ss:Type="Number">8</Data></Cell>
    <Cell><Data ss:Type="Number">1</Data></Cell>
   </Row>
   <Row ss:AutoFitHeight="0">
    <Cell><Data ss:Type="String">CF836825</Data></Cell>
    <Cell><Data ss:Type="Number">3</Data></Cell>
    <Cell><Data ss:Type="Number">1</Data></Cell>
    <Cell><Data ss:Type="String">CATGTGACTCTAACCCATCAT</Data></Cell>
    <Cell><Data ss:Type="Number">2</Data></Cell>
    <Cell><Data ss:Type="Number">3</Data></Cell>
    <Cell><Data ss:Type="Number">1</Data></Cell>
   </Row>
   <Row ss:AutoFitHeight="0">
    <Cell><Data ss:Type="String">CF836858</Data></Cell>
    <Cell><Data ss:Type="Number">6</Data></Cell>
    <Cell><Data ss:Type="Number">1</Data></Cell>
    <Cell><Data ss:Type="String">CATGCCATCTGATTGCTTTGC</Data></Cell>
    <Cell><Data ss:Type="Number">3</Data></Cell>
    <Cell><Data ss:Type="Number">3</Data></Cell>
    <Cell><Data ss:Type="Number">1</Data></Cell>
    <Cell><Data ss:Type="String">CATGGTCAAGCCATCTTGAAA</Data></Cell>
    <Cell><Data ss:Type="Number">6</Data></Cell>
    <Cell><Data ss:Type="Number">3</Data></Cell>
    <Cell><Data ss:Type="Number">1</Data></Cell>
   </Row>
   <Row ss:AutoFitHeight="0">
    <Cell><Data ss:Type="String">CF836916</Data></Cell>
    <Cell><Data ss:Type="Number">4</Data></Cell>
    <Cell><Data ss:Type="Number">1</Data></Cell>
    <Cell><Data ss:Type="String">CATGCTTGCTATTGCTACACG</Data></Cell>
    <Cell><Data ss:Type="Number">1</Data></Cell>
    <Cell><Data ss:Type="Number">4</Data></Cell>
    <Cell><Data ss:Type="Number">1</Data></Cell>
   </Row>
   <Row ss:AutoFitHeight="0">
    <Cell><Data ss:Type="String">CF836930</Data></Cell>
    <Cell><Data ss:Type="Number">9</Data></Cell>
    <Cell><Data ss:Type="Number">1</Data></Cell>
    <Cell><Data ss:Type="String">CATGGCACTTATCATAATCTT</Data></Cell>
    <Cell><Data ss:Type="Number">1</Data></Cell>
    <Cell><Data ss:Type="Number">4</Data></Cell>
    <Cell><Data ss:Type="Number">1</Data></Cell>
    <Cell><Data ss:Type="String">CATGGGTCAGGCTGCTTACTT</Data></Cell>
    <Cell><Data ss:Type="Number">3</Data></Cell>
    <Cell><Data ss:Type="Number">5</Data></Cell>
    <Cell><Data ss:Type="Number">1</Data></Cell>
   </Row>
   <Row ss:AutoFitHeight="0">
    <Cell><Data ss:Type="String">CF836965</Data></Cell>
    <Cell><Data ss:Type="Number">3</Data></Cell>
    <Cell><Data ss:Type="Number">1</Data></Cell>
    <Cell><Data ss:Type="String">CATGTCAATAACAAAATTATC</Data></Cell>
    <Cell><Data ss:Type="Number">2</Data></Cell>
    <Cell><Data ss:Type="Number">3</Data></Cell>
    <Cell><Data ss:Type="Number">1</Data></Cell>
   </Row>
   <Row ss:AutoFitHeight="0">
    <Cell><Data ss:Type="String">CF837089</Data></Cell>
    <Cell><Data ss:Type="Number">7</Data></Cell>
    <Cell><Data ss:Type="Number">1</Data></Cell>
    <Cell><Data ss:Type="String">CATGAATCAACTCTATTGGAG</Data></Cell>
    <Cell><Data ss:Type="Number">1</Data></Cell>
    <Cell><Data ss:Type="Number">2</Data></Cell>
    <Cell><Data ss:Type="Number">1</Data></Cell>
    <Cell><Data ss:Type="String">CATGTGGAACATGGAGACAAT</Data></Cell>
    <Cell><Data ss:Type="Number">4</Data></Cell>
    <Cell><Data ss:Type="Number">2</Data></Cell>
    <Cell><Data ss:Type="Number">1</Data></Cell>
    <Cell><Data ss:Type="String">CATGGAGACAATCAGAGAAGT</Data></Cell>
    <Cell><Data ss:Type="Number">3</Data></Cell>
    <Cell><Data ss:Type="Number">3</Data></Cell>
    <Cell><Data ss:Type="Number">1</Data></Cell>
   </Row>
   <Row ss:AutoFitHeight="0">
    <Cell><Data ss:Type="String">CF837135</Data></Cell>
    <Cell><Data ss:Type="Number">2</Data></Cell>
    <Cell><Data ss:Type="Number">1</Data></Cell>
    <Cell><Data ss:Type="String">CATGGCAATGAGATTCTAAGC</Data></Cell>
    <Cell><Data ss:Type="Number">1</Data></Cell>
    <Cell><Data ss:Type="Number">2</Data></Cell>
    <Cell><Data ss:Type="Number">1</Data></Cell>
   </Row>
   <Row ss:AutoFitHeight="0">
    <Cell><Data ss:Type="String">CF837339</Data></Cell>
    <Cell><Data ss:Type="Number">9</Data></Cell>
    <Cell><Data ss:Type="Number">1</Data></Cell>
    <Cell><Data ss:Type="String">CATGATAACATTATGGTATCT</Data></Cell>
    <Cell><Data ss:Type="Number">2</Data></Cell>
    <Cell><Data ss:Type="Number">3</Data></Cell>
    <Cell><Data ss:Type="Number">1</Data></Cell>
    <Cell><Data ss:Type="String">CATGCTACCCGTCCAGCTACC</Data></Cell>
    <Cell><Data ss:Type="Number">4</Data></Cell>
    <Cell><Data ss:Type="Number">6</Data></Cell>
    <Cell><Data ss:Type="Number">1</Data></Cell>
   </Row>
   <Row ss:AutoFitHeight="0">
    <Cell><Data ss:Type="String">CF837340</Data></Cell>
    <Cell><Data ss:Type="Number">2</Data></Cell>
    <Cell><Data ss:Type="Number">1</Data></Cell>
    <Cell><Data ss:Type="String">CATGCATCCCAGTTCAGAGCC</Data></Cell>
    <Cell><Data ss:Type="Number">4</Data></Cell>
    <Cell><Data ss:Type="Number">2</Data></Cell>
    <Cell><Data ss:Type="Number">1</Data></Cell>
   </Row>
   <Row ss:AutoFitHeight="0">
    <Cell><Data ss:Type="String">CF837422</Data></Cell>
    <Cell><Data ss:Type="Number">6</Data></Cell>
    <Cell><Data ss:Type="Number">1</Data></Cell>
    <Cell><Data ss:Type="String">CATGAATGAGTTGAATCAAGG</Data></Cell>
    <Cell><Data ss:Type="Number">2</Data></Cell>
    <Cell><Data ss:Type="Number">6</Data></Cell>
    <Cell><Data ss:Type="Number">1</Data></Cell>
   </Row>
   <Row ss:AutoFitHeight="0">
    <Cell><Data ss:Type="String">CF837451</Data></Cell>
    <Cell><Data ss:Type="Number">2</Data></Cell>
    <Cell><Data ss:Type="Number">1</Data></Cell>
    <Cell><Data ss:Type="String">CATGAGATACTTCTTCAATAG</Data></Cell>
    <Cell><Data ss:Type="Number">2</Data></Cell>
    <Cell><Data ss:Type="Number">2</Data></Cell>
    <Cell><Data ss:Type="Number">1</Data></Cell>
   </Row>
   <Row ss:AutoFitHeight="0">
    <Cell><Data ss:Type="String">CF837527</Data></Cell>
    <Cell><Data ss:Type="Number">11</Data></Cell>
    <Cell><Data ss:Type="Number">2</Data></Cell>
    <Cell><Data ss:Type="String">CATGTAAAAATGCTTAACTCA</Data></Cell>
    <Cell><Data ss:Type="Number">2</Data></Cell>
    <Cell><Data ss:Type="Number">4</Data></Cell>
    <Cell><Data ss:Type="Number">1</Data></Cell>
    <Cell><Data ss:Type="String">CATGCACCTAATACAAGAAAA</Data></Cell>
    <Cell><Data ss:Type="Number">1</Data></Cell>
    <Cell><Data ss:Type="Number">5</Data></Cell>
    <Cell><Data ss:Type="Number">1</Data></Cell>
    <Cell><Data ss:Type="String">CATGCACCCAATACAAGAAAA</Data></Cell>
    <Cell><Data ss:Type="Number">1</Data></Cell>
    <Cell><Data ss:Type="Number">2</Data></Cell>
    <Cell><Data ss:Type="Number">1</Data></Cell>
   </Row>
   <Row ss:AutoFitHeight="0">
    <Cell><Data ss:Type="String">CF837575</Data></Cell>
    <Cell><Data ss:Type="Number">6</Data></Cell>
    <Cell><Data ss:Type="Number">1</Data></Cell>
    <Cell><Data ss:Type="String">CATGGGGATTAATTTGAAGAT</Data></Cell>
    <Cell><Data ss:Type="Number">1</Data></Cell>
    <Cell><Data ss:Type="Number">6</Data></Cell>
    <Cell><Data ss:Type="Number">1</Data></Cell>
   </Row>
   <Row ss:AutoFitHeight="0">
    <Cell><Data ss:Type="String">CF837613</Data></Cell>
    <Cell><Data ss:Type="Number">2</Data></Cell>
    <Cell><Data ss:Type="Number">1</Data></Cell>
    <Cell><Data ss:Type="String">CATGACGCAAGCTATTTTCTC</Data></Cell>
    <Cell><Data ss:Type="Number">2</Data></Cell>
    <Cell><Data ss:Type="Number">2</Data></Cell>
    <Cell><Data ss:Type="Number">1</Data></Cell>
   </Row>
   <Row ss:AutoFitHeight="0">
    <Cell><Data ss:Type="String">CF837698</Data></Cell>
    <Cell><Data ss:Type="Number">21</Data></Cell>
    <Cell><Data ss:Type="Number">3</Data></Cell>
    <Cell><Data ss:Type="String">CATGAAAATTTAAAGTTACCA</Data></Cell>
    <Cell><Data ss:Type="Number">1</Data></Cell>
    <Cell><Data ss:Type="Number">21</Data></Cell>
    <Cell><Data ss:Type="Number">3</Data></Cell>
   </Row>
   <Row ss:AutoFitHeight="0">
    <Cell><Data ss:Type="String">CF837702</Data></Cell>
    <Cell><Data ss:Type="Number">4</Data></Cell>
    <Cell><Data ss:Type="Number">1</Data></Cell>
    <Cell><Data ss:Type="String">CATGACAAGAAGTTCTACAGG</Data></Cell>
    <Cell><Data ss:Type="Number">1</Data></Cell>
    <Cell><Data ss:Type="Number">4</Data></Cell>
    <Cell><Data ss:Type="Number">1</Data></Cell>
   </Row>
   <Row ss:AutoFitHeight="0">
    <Cell><Data ss:Type="String">CF838065</Data></Cell>
    <Cell><Data ss:Type="Number">3</Data></Cell>
    <Cell><Data ss:Type="Number">1</Data></Cell>
    <Cell><Data ss:Type="String">CATGAACACCTCATTCATTCC</Data></Cell>
    <Cell><Data ss:Type="Number">2</Data></Cell>
    <Cell><Data ss:Type="Number">3</Data></Cell>
    <Cell><Data ss:Type="Number">1</Data></Cell>
   </Row>
   <Row ss:AutoFitHeight="0">
    <Cell><Data ss:Type="String">CF838068</Data></Cell>
    <Cell><Data ss:Type="Number">8</Data></Cell>
    <Cell><Data ss:Type="Number">1</Data></Cell>
    <Cell><Data ss:Type="String">CATGCAGTTTGTACTAAATTC</Data></Cell>
    <Cell><Data ss:Type="Number">2</Data></Cell>
    <Cell><Data ss:Type="Number">8</Data></Cell>
    <Cell><Data ss:Type="Number">1</Data></Cell>
   </Row>
   <Row ss:AutoFitHeight="0">
    <Cell><Data ss:Type="String">CF838149</Data></Cell>
    <Cell><Data ss:Type="Number">18</Data></Cell>
    <Cell><Data ss:Type="Number">3</Data></Cell>
    <Cell><Data ss:Type="String">CATGTGTTTGGCTTTCTGATC</Data></Cell>
    <Cell><Data ss:Type="Number">3</Data></Cell>
    <Cell><Data ss:Type="Number">3</Data></Cell>
    <Cell><Data ss:Type="Number">1</Data></Cell>
    <Cell><Data ss:Type="String">CATGTGCACTTGTTTTGTGCT</Data></Cell>
    <Cell><Data ss:Type="Number">1</Data></Cell>
    <Cell><Data ss:Type="Number">15</Data></Cell>
    <Cell><Data ss:Type="Number">2</Data></Cell>
   </Row>
   <Row ss:AutoFitHeight="0">
    <Cell><Data ss:Type="String">CF838181</Data></Cell>
    <Cell><Data ss:Type="Number">3</Data></Cell>
    <Cell><Data ss:Type="Number">1</Data></Cell>
    <Cell><Data ss:Type="String">CATGAAAATCAATAATGTTTT</Data></Cell>
    <Cell><Data ss:Type="Number">1</Data></Cell>
    <Cell><Data ss:Type="Number">3</Data></Cell>
    <Cell><Data ss:Type="Number">1</Data></Cell>
   </Row>
   <Row ss:AutoFitHeight="0">
    <Cell><Data ss:Type="String">CF838183</Data></Cell>
    <Cell><Data ss:Type="Number">2</Data></Cell>
    <Cell><Data ss:Type="Number">1</Data></Cell>
    <Cell><Data ss:Type="String">CATGTTTACTTGGTGCTCCCG</Data></Cell>
    <Cell><Data ss:Type="Number">3</Data></Cell>
    <Cell><Data ss:Type="Number">2</Data></Cell>
    <Cell><Data ss:Type="Number">1</Data></Cell>
   </Row>
   <Row ss:AutoFitHeight="0">
    <Cell><Data ss:Type="String">CF838783</Data></Cell>
    <Cell><Data ss:Type="Number">81</Data></Cell>
    <Cell><Data ss:Type="Number">12</Data></Cell>
    <Cell><Data ss:Type="String">CATGAGTGTGAGATTTCAATT</Data></Cell>
    <Cell><Data ss:Type="Number">1</Data></Cell>
    <Cell><Data ss:Type="Number">81</Data></Cell>
    <Cell><Data ss:Type="Number">12</Data></Cell>
   </Row>
   <Row ss:AutoFitHeight="0">
    <Cell><Data ss:Type="String">CK665049</Data></Cell>
    <Cell><Data ss:Type="Number">10</Data></Cell>
    <Cell><Data ss:Type="Number">1</Data></Cell>
    <Cell><Data ss:Type="String">CATGCTTTGAGAGCAACTTTG</Data></Cell>
    <Cell><Data ss:Type="Number">5</Data></Cell>
    <Cell><Data ss:Type="Number">5</Data></Cell>
    <Cell><Data ss:Type="Number">1</Data></Cell>
    <Cell><Data ss:Type="String">CATGGTCAGAATGCACCTATG</Data></Cell>
    <Cell><Data ss:Type="Number">1</Data></Cell>
    <Cell><Data ss:Type="Number">5</Data></Cell>
    <Cell><Data ss:Type="Number">1</Data></Cell>
   </Row>
   <Row ss:AutoFitHeight="0">
    <Cell><Data ss:Type="String">CK665096</Data></Cell>
    <Cell><Data ss:Type="Number">45</Data></Cell>
    <Cell><Data ss:Type="Number">7</Data></Cell>
    <Cell><Data ss:Type="String">CATGGTTTCAGTGGTGCCGAT</Data></Cell>
    <Cell><Data ss:Type="Number">3</Data></Cell>
    <Cell><Data ss:Type="Number">45</Data></Cell>
    <Cell><Data ss:Type="Number">7</Data></Cell>
   </Row>
   <Row ss:AutoFitHeight="0">
    <Cell><Data ss:Type="String">CK665102</Data></Cell>
    <Cell><Data ss:Type="Number">14</Data></Cell>
    <Cell><Data ss:Type="Number">2</Data></Cell>
    <Cell><Data ss:Type="String">CATGTAAAAGTCTTAGATGAT</Data></Cell>
    <Cell><Data ss:Type="Number">1</Data></Cell>
    <Cell><Data ss:Type="Number">14</Data></Cell>
    <Cell><Data ss:Type="Number">2</Data></Cell>
   </Row>
   <Row ss:AutoFitHeight="0">
    <Cell><Data ss:Type="String">CK665137</Data></Cell>
    <Cell><Data ss:Type="Number">55</Data></Cell>
    <Cell><Data ss:Type="Number">8</Data></Cell>
    <Cell><Data ss:Type="String">CATGGTTTTGTATAATGAGAA</Data></Cell>
    <Cell><Data ss:Type="Number">3</Data></Cell>
    <Cell><Data ss:Type="Number">8</Data></Cell>
    <Cell><Data ss:Type="Number">1</Data></Cell>
    <Cell><Data ss:Type="String">CATGCAATAGAAATTAAAAAA</Data></Cell>
    <Cell><Data ss:Type="Number">1</Data></Cell>
    <Cell><Data ss:Type="Number">9</Data></Cell>
    <Cell><Data ss:Type="Number">1</Data></Cell>
    <Cell><Data ss:Type="String">CATGCATGATTGAATAGAAAA</Data></Cell>
    <Cell><Data ss:Type="Number">5</Data></Cell>
    <Cell><Data ss:Type="Number">13</Data></Cell>
    <Cell><Data ss:Type="Number">2</Data></Cell>
    <Cell><Data ss:Type="String">CATGCAAACTCATTTTGTTAA</Data></Cell>
    <Cell><Data ss:Type="Number">2</Data></Cell>
    <Cell><Data ss:Type="Number">25</Data></Cell>
    <Cell><Data ss:Type="Number">4</Data></Cell>
   </Row>
   <Row ss:AutoFitHeight="0">
    <Cell><Data ss:Type="String">CK665146</Data></Cell>
    <Cell><Data ss:Type="Number">48</Data></Cell>
    <Cell><Data ss:Type="Number">7</Data></Cell>
    <Cell><Data ss:Type="String">CATGAAGCTTCCTACTTTATT</Data></Cell>
    <Cell><Data ss:Type="Number">1</Data></Cell>
    <Cell><Data ss:Type="Number">48</Data></Cell>
    <Cell><Data ss:Type="Number">7</Data></Cell>
   </Row>
   <Row ss:AutoFitHeight="0">
    <Cell><Data ss:Type="String">CK665171</Data></Cell>
    <Cell><Data ss:Type="Number">19</Data></Cell>
    <Cell><Data ss:Type="Number">3</Data></Cell>
    <Cell><Data ss:Type="String">CATGATGAAACTCAGAAGCCT</Data></Cell>
    <Cell><Data ss:Type="Number">1</Data></Cell>
    <Cell><Data ss:Type="Number">19</Data></Cell>
    <Cell><Data ss:Type="Number">3</Data></Cell>
   </Row>
   <Row ss:AutoFitHeight="0">
    <Cell><Data ss:Type="String">CK665199</Data></Cell>
    <Cell><Data ss:Type="Number">76</Data></Cell>
    <Cell><Data ss:Type="Number">11</Data></Cell>
    <Cell><Data ss:Type="String">CATGTTTTCACTTCGATTTTT</Data></Cell>
    <Cell><Data ss:Type="Number">3</Data></Cell>
    <Cell><Data ss:Type="Number">18</Data></Cell>
    <Cell><Data ss:Type="Number">3</Data></Cell>
    <Cell><Data ss:Type="String">CATGAAATATGTAGTAGCAGC</Data></Cell>
    <Cell><Data ss:Type="Number">2</Data></Cell>
    <Cell><Data ss:Type="Number">19</Data></Cell>
    <Cell><Data ss:Type="Number">3</Data></Cell>
    <Cell><Data ss:Type="String">CATGGATGAAAAGTATTATTT</Data></Cell>
    <Cell><Data ss:Type="Number">1</Data></Cell>
    <Cell><Data ss:Type="Number">39</Data></Cell>
    <Cell><Data ss:Type="Number">6</Data></Cell>
   </Row>
   <Row ss:AutoFitHeight="0">
    <Cell><Data ss:Type="String">CK665200</Data></Cell>
    <Cell><Data ss:Type="Number">134</Data></Cell>
    <Cell><Data ss:Type="Number">19</Data></Cell>
    <Cell><Data ss:Type="String">CATGCATGTTATCAGTGTTGC</Data></Cell>
    <Cell><Data ss:Type="Number">3</Data></Cell>
    <Cell><Data ss:Type="Number">134</Data></Cell>
    <Cell><Data ss:Type="Number">19</Data></Cell>
   </Row>
   <Row ss:AutoFitHeight="0">
    <Cell><Data ss:Type="String">CK665202</Data></Cell>
    <Cell><Data ss:Type="Number">7</Data></Cell>
    <Cell><Data ss:Type="Number">1</Data></Cell>
    <Cell><Data ss:Type="String">CATGTCCCCACACACTCCTAC</Data></Cell>
    <Cell><Data ss:Type="Number">2</Data></Cell>
    <Cell><Data ss:Type="Number">7</Data></Cell>
    <Cell><Data ss:Type="Number">1</Data></Cell>
   </Row>
   <Row ss:AutoFitHeight="0">
    <Cell><Data ss:Type="String">CK665301</Data></Cell>
    <Cell><Data ss:Type="Number">17</Data></Cell>
    <Cell><Data ss:Type="Number">2</Data></Cell>
    <Cell><Data ss:Type="String">CATGGCTGCGATTTGGGACAG</Data></Cell>
    <Cell><Data ss:Type="Number">1</Data></Cell>
    <Cell><Data ss:Type="Number">17</Data></Cell>
    <Cell><Data ss:Type="Number">2</Data></Cell>
   </Row>
   <Row ss:AutoFitHeight="0">
    <Cell><Data ss:Type="String">CK665303</Data></Cell>
    <Cell><Data ss:Type="Number">11</Data></Cell>
    <Cell><Data ss:Type="Number">2</Data></Cell>
    <Cell><Data ss:Type="String">CATGCATAATTTATACATACA</Data></Cell>
    <Cell><Data ss:Type="Number">4</Data></Cell>
    <Cell><Data ss:Type="Number">11</Data></Cell>
    <Cell><Data ss:Type="Number">2</Data></Cell>
   </Row>
   <Row ss:AutoFitHeight="0">
    <Cell><Data ss:Type="String">CK665309</Data></Cell>
    <Cell><Data ss:Type="Number">68</Data></Cell>
    <Cell><Data ss:Type="Number">10</Data></Cell>
    <Cell><Data ss:Type="String">CATGTGGAAATTCCTTTTTTG</Data></Cell>
    <Cell><Data ss:Type="Number">1</Data></Cell>
    <Cell><Data ss:Type="Number">23</Data></Cell>
    <Cell><Data ss:Type="Number">3</Data></Cell>
    <Cell><Data ss:Type="String">CATGTGGAAATTCCTTTTTTT</Data></Cell>
    <Cell><Data ss:Type="Number">1</Data></Cell>
    <Cell><Data ss:Type="Number">45</Data></Cell>
    <Cell><Data ss:Type="Number">7</Data></Cell>
   </Row>
   <Row ss:AutoFitHeight="0">
    <Cell><Data ss:Type="String">CK665328</Data></Cell>
    <Cell><Data ss:Type="Number">6</Data></Cell>
    <Cell><Data ss:Type="Number">1</Data></Cell>
    <Cell><Data ss:Type="String">CATGATTTTATTGCTGGATTG</Data></Cell>
    <Cell><Data ss:Type="Number">1</Data></Cell>
    <Cell><Data ss:Type="Number">6</Data></Cell>
    <Cell><Data ss:Type="Number">1</Data></Cell>
   </Row>
   <Row ss:AutoFitHeight="0">
    <Cell><Data ss:Type="String">CK665348</Data></Cell>
    <Cell><Data ss:Type="Number">4</Data></Cell>
    <Cell><Data ss:Type="Number">1</Data></Cell>
    <Cell><Data ss:Type="String">CATGAATAAACATCAAACTAT</Data></Cell>
    <Cell><Data ss:Type="Number">1</Data></Cell>
    <Cell><Data ss:Type="Number">4</Data></Cell>
    <Cell><Data ss:Type="Number">1</Data></Cell>
   </Row>
   <Row ss:AutoFitHeight="0">
    <Cell><Data ss:Type="String">CK665475</Data></Cell>
    <Cell><Data ss:Type="Number">273</Data></Cell>
    <Cell><Data ss:Type="Number">40</Data></Cell>
    <Cell><Data ss:Type="String">CATGTTTGTAGACTTTTGCAG</Data></Cell>
    <Cell><Data ss:Type="Number">2</Data></Cell>
    <Cell><Data ss:Type="Number">15</Data></Cell>
    <Cell><Data ss:Type="Number">2</Data></Cell>
    <Cell><Data ss:Type="String">CATGGAAATATGTAGCTTATC</Data></Cell>
    <Cell><Data ss:Type="Number">1</Data></Cell>
    <Cell><Data ss:Type="Number">255</Data></Cell>
    <Cell><Data ss:Type="Number">37</Data></Cell>
    <Cell><Data ss:Type="String">CATGGAAATATGTAGCTTATT</Data></Cell>
    <Cell><Data ss:Type="Number">1</Data></Cell>
    <Cell><Data ss:Type="Number">3</Data></Cell>
    <Cell><Data ss:Type="Number">1</Data></Cell>
   </Row>
   <Row ss:AutoFitHeight="0">
    <Cell><Data ss:Type="String">CK665515</Data></Cell>
    <Cell><Data ss:Type="Number">11</Data></Cell>
    <Cell><Data ss:Type="Number">2</Data></Cell>
    <Cell><Data ss:Type="String">CATGATCATCAACATCAGTGA</Data></Cell>
    <Cell><Data ss:Type="Number">2</Data></Cell>
    <Cell><Data ss:Type="Number">4</Data></Cell>
    <Cell><Data ss:Type="Number">1</Data></Cell>
    <Cell><Data ss:Type="String">CATGATCATCAACATCACTGA</Data></Cell>
    <Cell><Data ss:Type="Number">2</Data></Cell>
    <Cell><Data ss:Type="Number">7</Data></Cell>
    <Cell><Data ss:Type="Number">1</Data></Cell>
   </Row>
   <Row ss:AutoFitHeight="0">
    <Cell><Data ss:Type="String">CK665519</Data></Cell>
    <Cell><Data ss:Type="Number">54</Data></Cell>
    <Cell><Data ss:Type="Number">8</Data></Cell>
    <Cell><Data ss:Type="String">CATGGGCGCAATCAAGCAAAC</Data></Cell>
    <Cell><Data ss:Type="Number">1</Data></Cell>
    <Cell><Data ss:Type="Number">52</Data></Cell>
    <Cell><Data ss:Type="Number">8</Data></Cell>
    <Cell><Data ss:Type="String">CATGGGCGCAATCAAGCAAAT</Data></Cell>
    <Cell><Data ss:Type="Number">1</Data></Cell>
    <Cell><Data ss:Type="Number">2</Data></Cell>
    <Cell><Data ss:Type="Number">1</Data></Cell>
   </Row>
   <Row ss:AutoFitHeight="0">
    <Cell><Data ss:Type="String">CK665536</Data></Cell>
    <Cell><Data ss:Type="Number">52</Data></Cell>
    <Cell><Data ss:Type="Number">8</Data></Cell>
    <Cell><Data ss:Type="String">CATGGGAAAATTCTGAGGCTT</Data></Cell>
    <Cell><Data ss:Type="Number">1</Data></Cell>
    <Cell><Data ss:Type="Number">52</Data></Cell>
    <Cell><Data ss:Type="Number">8</Data></Cell>
   </Row>
   <Row ss:AutoFitHeight="0">
    <Cell><Data ss:Type="String">CK665589</Data></Cell>
    <Cell><Data ss:Type="Number">17</Data></Cell>
    <Cell><Data ss:Type="Number">2</Data></Cell>
    <Cell><Data ss:Type="String">CATGTCCACAGATCTACAACT</Data></Cell>
    <Cell><Data ss:Type="Number">2</Data></Cell>
    <Cell><Data ss:Type="Number">17</Data></Cell>
    <Cell><Data ss:Type="Number">2</Data></Cell>
   </Row>
   <Row ss:AutoFitHeight="0">
    <Cell><Data ss:Type="String">CK665625</Data></Cell>
    <Cell><Data ss:Type="Number">25</Data></Cell>
    <Cell><Data ss:Type="Number">4</Data></Cell>
    <Cell><Data ss:Type="String">CATGCTTCATTCGGAATATTT</Data></Cell>
    <Cell><Data ss:Type="Number">1</Data></Cell>
    <Cell><Data ss:Type="Number">25</Data></Cell>
    <Cell><Data ss:Type="Number">4</Data></Cell>
   </Row>
   <Row ss:AutoFitHeight="0">
    <Cell><Data ss:Type="String">CK665729</Data></Cell>
    <Cell><Data ss:Type="Number">54</Data></Cell>
    <Cell><Data ss:Type="Number">8</Data></Cell>
    <Cell><Data ss:Type="String">CATGGGACCAAGCAGTGTTTA</Data></Cell>
    <Cell><Data ss:Type="Number">3</Data></Cell>
    <Cell><Data ss:Type="Number">9</Data></Cell>
    <Cell><Data ss:Type="Number">1</Data></Cell>
    <Cell><Data ss:Type="String">CATGCTTCTAAGAGAGTTATG</Data></Cell>
    <Cell><Data ss:Type="Number">2</Data></Cell>
    <Cell><Data ss:Type="Number">14</Data></Cell>
    <Cell><Data ss:Type="Number">2</Data></Cell>
    <Cell><Data ss:Type="String">CATGTAAATTACCACCCAGAT</Data></Cell>
    <Cell><Data ss:Type="Number">1</Data></Cell>
    <Cell><Data ss:Type="Number">31</Data></Cell>
    <Cell><Data ss:Type="Number">5</Data></Cell>
   </Row>
   <Row ss:AutoFitHeight="0">
    <Cell><Data ss:Type="String">CK665733</Data></Cell>
    <Cell><Data ss:Type="Number">538</Data></Cell>
    <Cell><Data ss:Type="Number">78</Data></Cell>
    <Cell><Data ss:Type="String">CATGGGATTTGTCCTTGGGAG</Data></Cell>
    <Cell><Data ss:Type="Number">2</Data></Cell>
    <Cell><Data ss:Type="Number">230</Data></Cell>
    <Cell><Data ss:Type="Number">33</Data></Cell>
    <Cell><Data ss:Type="String">CATGGATTGTAACCAACTTTA</Data></Cell>
    <Cell><Data ss:Type="Number">1</Data></Cell>
    <Cell><Data ss:Type="Number">308</Data></Cell>
    <Cell><Data ss:Type="Number">45</Data></Cell>
   </Row>
   <Row ss:AutoFitHeight="0">
    <Cell><Data ss:Type="String">CK665751</Data></Cell>
    <Cell><Data ss:Type="Number">46</Data></Cell>
    <Cell><Data ss:Type="Number">7</Data></Cell>
    <Cell><Data ss:Type="String">CATGTACACAGCAAATTTGTT</Data></Cell>
    <Cell><Data ss:Type="Number">1</Data></Cell>
    <Cell><Data ss:Type="Number">46</Data></Cell>
    <Cell><Data ss:Type="Number">7</Data></Cell>
   </Row>
   <Row ss:AutoFitHeight="0">
    <Cell><Data ss:Type="String">CK665771</Data></Cell>
    <Cell><Data ss:Type="Number">38</Data></Cell>
    <Cell><Data ss:Type="Number">6</Data></Cell>
    <Cell><Data ss:Type="String">CATGCACTGATTTTGAACTTT</Data></Cell>
    <Cell><Data ss:Type="Number">1</Data></Cell>
    <Cell><Data ss:Type="Number">11</Data></Cell>
    <Cell><Data ss:Type="Number">2</Data></Cell>
    <Cell><Data ss:Type="String">CATGCTATGAAACAAAGCTGC</Data></Cell>
    <Cell><Data ss:Type="Number">2</Data></Cell>
    <Cell><Data ss:Type="Number">12</Data></Cell>
    <Cell><Data ss:Type="Number">2</Data></Cell>
    <Cell><Data ss:Type="String">CATGCACTGATTTTGAATTTT</Data></Cell>
    <Cell><Data ss:Type="Number">1</Data></Cell>
    <Cell><Data ss:Type="Number">15</Data></Cell>
    <Cell><Data ss:Type="Number">2</Data></Cell>
   </Row>
   <Row ss:AutoFitHeight="0">
    <Cell><Data ss:Type="String">CK665802</Data></Cell>
    <Cell><Data ss:Type="Number">16</Data></Cell>
    <Cell><Data ss:Type="Number">2</Data></Cell>
    <Cell><Data ss:Type="String">CATGTGTTTATGTGATGTGTT</Data></Cell>
    <Cell><Data ss:Type="Number">2</Data></Cell>
    <Cell><Data ss:Type="Number">14</Data></Cell>
    <Cell><Data ss:Type="Number">2</Data></Cell>
    <Cell><Data ss:Type="String">CATGGGCATATGTATGTGTGA</Data></Cell>
    <Cell><Data ss:Type="Number">1</Data></Cell>
    <Cell><Data ss:Type="Number">2</Data></Cell>
    <Cell><Data ss:Type="Number">1</Data></Cell>
   </Row>
   <Row ss:AutoFitHeight="0">
    <Cell><Data ss:Type="String">CK701150</Data></Cell>
    <Cell><Data ss:Type="Number">6</Data></Cell>
    <Cell><Data ss:Type="Number">1</Data></Cell>
    <Cell><Data ss:Type="String">CATGCTTTAAGCGAATTGATT</Data></Cell>
    <Cell><Data ss:Type="Number">1</Data></Cell>
    <Cell><Data ss:Type="Number">6</Data></Cell>
    <Cell><Data ss:Type="Number">1</Data></Cell>
   </Row>
   <Row ss:AutoFitHeight="0">
    <Cell><Data ss:Type="String">CK701157</Data></Cell>
    <Cell><Data ss:Type="Number">15</Data></Cell>
    <Cell><Data ss:Type="Number">2</Data></Cell>
    <Cell><Data ss:Type="String">CATGGCCGCCGGTTCGCCGCT</Data></Cell>
    <Cell><Data ss:Type="Number">1</Data></Cell>
    <Cell><Data ss:Type="Number">15</Data></Cell>
    <Cell><Data ss:Type="Number">2</Data></Cell>
   </Row>
   <Row ss:AutoFitHeight="0">
    <Cell><Data ss:Type="String">CK701189</Data></Cell>
    <Cell><Data ss:Type="Number">3</Data></Cell>
    <Cell><Data ss:Type="Number">1</Data></Cell>
    <Cell><Data ss:Type="String">CATGTAGTTTACACATTGGTG</Data></Cell>
    <Cell><Data ss:Type="Number">2</Data></Cell>
    <Cell><Data ss:Type="Number">3</Data></Cell>
    <Cell><Data ss:Type="Number">1</Data></Cell>
   </Row>
   <Row ss:AutoFitHeight="0">
    <Cell><Data ss:Type="String">CK701193</Data></Cell>
    <Cell><Data ss:Type="Number">3</Data></Cell>
    <Cell><Data ss:Type="Number">1</Data></Cell>
    <Cell><Data ss:Type="String">CATGTCCCTGCCTCCAAGGCA</Data></Cell>
    <Cell><Data ss:Type="Number">1</Data></Cell>
    <Cell><Data ss:Type="Number">3</Data></Cell>
    <Cell><Data ss:Type="Number">1</Data></Cell>
   </Row>
   <Row ss:AutoFitHeight="0">
    <Cell><Data ss:Type="String">CK701202</Data></Cell>
    <Cell><Data ss:Type="Number">109</Data></Cell>
    <Cell><Data ss:Type="Number">16</Data></Cell>
    <Cell><Data ss:Type="String">CATGAAAAATAGATCTTATAT</Data></Cell>
    <Cell><Data ss:Type="Number">1</Data></Cell>
    <Cell><Data ss:Type="Number">109</Data></Cell>
    <Cell><Data ss:Type="Number">16</Data></Cell>
   </Row>
   <Row ss:AutoFitHeight="0">
    <Cell><Data ss:Type="String">CK701218</Data></Cell>
    <Cell><Data ss:Type="Number">50</Data></Cell>
    <Cell><Data ss:Type="Number">7</Data></Cell>
    <Cell><Data ss:Type="String">CATGATGAATATCAAGCAGCA</Data></Cell>
    <Cell><Data ss:Type="Number">1</Data></Cell>
    <Cell><Data ss:Type="Number">4</Data></Cell>
    <Cell><Data ss:Type="Number">1</Data></Cell>
    <Cell><Data ss:Type="String">CATGGCGCCAACACAGTCTGC</Data></Cell>
    <Cell><Data ss:Type="Number">2</Data></Cell>
    <Cell><Data ss:Type="Number">46</Data></Cell>
    <Cell><Data ss:Type="Number">7</Data></Cell>
   </Row>
   <Row ss:AutoFitHeight="0">
    <Cell><Data ss:Type="String">CK701220</Data></Cell>
    <Cell><Data ss:Type="Number">14</Data></Cell>
    <Cell><Data ss:Type="Number">2</Data></Cell>
    <Cell><Data ss:Type="String">CATGGCAACTTTTTGGTTTTT</Data></Cell>
    <Cell><Data ss:Type="Number">1</Data></Cell>
    <Cell><Data ss:Type="Number">12</Data></Cell>
    <Cell><Data ss:Type="Number">2</Data></Cell>
    <Cell><Data ss:Type="String">CATGGCAACTTTTTGGTTTTA</Data></Cell>
    <Cell><Data ss:Type="Number">1</Data></Cell>
    <Cell><Data ss:Type="Number">2</Data></Cell>
    <Cell><Data ss:Type="Number">1</Data></Cell>
   </Row>
   <Row ss:AutoFitHeight="0">
    <Cell><Data ss:Type="String">CK701258</Data></Cell>
    <Cell><Data ss:Type="Number">19</Data></Cell>
    <Cell><Data ss:Type="Number">3</Data></Cell>
    <Cell><Data ss:Type="String">CATGTCAATCTTGACGCTTTA</Data></Cell>
    <Cell><Data ss:Type="Number">1</Data></Cell>
    <Cell><Data ss:Type="Number">19</Data></Cell>
    <Cell><Data ss:Type="Number">3</Data></Cell>
   </Row>
   <Row ss:AutoFitHeight="0">
    <Cell><Data ss:Type="String">CK701261</Data></Cell>
    <Cell><Data ss:Type="Number">28</Data></Cell>
    <Cell><Data ss:Type="Number">4</Data></Cell>
    <Cell><Data ss:Type="String">CATGTGAAAAAAATGGTTTTT</Data></Cell>
    <Cell><Data ss:Type="Number">1</Data></Cell>
    <Cell><Data ss:Type="Number">22</Data></Cell>
    <Cell><Data ss:Type="Number">3</Data></Cell>
    <Cell><Data ss:Type="String">CATGAGCTACGTGGTTCAATT</Data></Cell>
    <Cell><Data ss:Type="Number">3</Data></Cell>
    <Cell><Data ss:Type="Number">6</Data></Cell>
    <Cell><Data ss:Type="Number">1</Data></Cell>
   </Row>
   <Row ss:AutoFitHeight="0">
    <Cell><Data ss:Type="String">CK701322</Data></Cell>
    <Cell><Data ss:Type="Number">14</Data></Cell>
    <Cell><Data ss:Type="Number">2</Data></Cell>
    <Cell><Data ss:Type="String">CATGCAATTAGATTACTAGCT</Data></Cell>
    <Cell><Data ss:Type="Number">2</Data></Cell>
    <Cell><Data ss:Type="Number">4</Data></Cell>
    <Cell><Data ss:Type="Number">1</Data></Cell>
    <Cell><Data ss:Type="String">CATGGAAATTGTTATACTTTA</Data></Cell>
    <Cell><Data ss:Type="Number">1</Data></Cell>
    <Cell><Data ss:Type="Number">10</Data></Cell>
    <Cell><Data ss:Type="Number">1</Data></Cell>
   </Row>
   <Row ss:AutoFitHeight="0">
    <Cell><Data ss:Type="String">CK701325</Data></Cell>
    <Cell><Data ss:Type="Number">38</Data></Cell>
    <Cell><Data ss:Type="Number">6</Data></Cell>
    <Cell><Data ss:Type="String">CATGCTCCCAATGAAGCTCCC</Data></Cell>
    <Cell><Data ss:Type="Number">2</Data></Cell>
    <Cell><Data ss:Type="Number">6</Data></Cell>
    <Cell><Data ss:Type="Number">1</Data></Cell>
    <Cell><Data ss:Type="String">CATGGGAGTGTTAATGACACC</Data></Cell>
    <Cell><Data ss:Type="Number">1</Data></Cell>
    <Cell><Data ss:Type="Number">12</Data></Cell>
    <Cell><Data ss:Type="Number">2</Data></Cell>
    <Cell><Data ss:Type="String">CATGCCAAAATTGAATTTCTC</Data></Cell>
    <Cell><Data ss:Type="Number">4</Data></Cell>
    <Cell><Data ss:Type="Number">20</Data></Cell>
    <Cell><Data ss:Type="Number">3</Data></Cell>
   </Row>
   <Row ss:AutoFitHeight="0">
    <Cell><Data ss:Type="String">CK701402</Data></Cell>
    <Cell><Data ss:Type="Number">4</Data></Cell>
    <Cell><Data ss:Type="Number">1</Data></Cell>
    <Cell><Data ss:Type="String">CATGGGATAGCCGGTTTTGCG</Data></Cell>
    <Cell><Data ss:Type="Number">1</Data></Cell>
    <Cell><Data ss:Type="Number">4</Data></Cell>
    <Cell><Data ss:Type="Number">1</Data></Cell>
   </Row>
   <Row ss:AutoFitHeight="0">
    <Cell><Data ss:Type="String">CK701404</Data></Cell>
    <Cell><Data ss:Type="Number">201</Data></Cell>
    <Cell><Data ss:Type="Number">29</Data></Cell>
    <Cell><Data ss:Type="String">CATGCTGCGAAAGAAAGTAAC</Data></Cell>
    <Cell><Data ss:Type="Number">1</Data></Cell>
    <Cell><Data ss:Type="Number">199</Data></Cell>
    <Cell><Data ss:Type="Number">29</Data></Cell>
    <Cell><Data ss:Type="String">CATGCTGCGAAAGAAAGGAAC</Data></Cell>
    <Cell><Data ss:Type="Number">1</Data></Cell>
    <Cell><Data ss:Type="Number">2</Data></Cell>
    <Cell><Data ss:Type="Number">1</Data></Cell>
   </Row>
   <Row ss:AutoFitHeight="0">
    <Cell><Data ss:Type="String">CK701425</Data></Cell>
    <Cell><Data ss:Type="Number">33</Data></Cell>
    <Cell><Data ss:Type="Number">5</Data></Cell>
    <Cell><Data ss:Type="String">CATGTGTATTGGTTACAGGCA</Data></Cell>
    <Cell><Data ss:Type="Number">1</Data></Cell>
    <Cell><Data ss:Type="Number">33</Data></Cell>
    <Cell><Data ss:Type="Number">5</Data></Cell>
   </Row>
   <Row ss:AutoFitHeight="0">
    <Cell><Data ss:Type="String">CK701491</Data></Cell>
    <Cell><Data ss:Type="Number">234</Data></Cell>
    <Cell><Data ss:Type="Number">34</Data></Cell>
    <Cell><Data ss:Type="String">CATGTTTGCTTTCTTTGAAGA</Data></Cell>
    <Cell><Data ss:Type="Number">2</Data></Cell>
    <Cell><Data ss:Type="Number">10</Data></Cell>
    <Cell><Data ss:Type="Number">1</Data></Cell>
    <Cell><Data ss:Type="String">CATGTGGTTGGCAATCTGAAC</Data></Cell>
    <Cell><Data ss:Type="Number">1</Data></Cell>
    <Cell><Data ss:Type="Number">224</Data></Cell>
    <Cell><Data ss:Type="Number">33</Data></Cell>
   </Row>
   <Row ss:AutoFitHeight="0">
    <Cell><Data ss:Type="String">CK701553</Data></Cell>
    <Cell><Data ss:Type="Number">12</Data></Cell>
    <Cell><Data ss:Type="Number">2</Data></Cell>
    <Cell><Data ss:Type="String">CATGCCTGGTGGTGGCTATGG</Data></Cell>
    <Cell><Data ss:Type="Number">1</Data></Cell>
    <Cell><Data ss:Type="Number">12</Data></Cell>
    <Cell><Data ss:Type="Number">2</Data></Cell>
   </Row>
   <Row ss:AutoFitHeight="0">
    <Cell><Data ss:Type="String">CK701590</Data></Cell>
    <Cell><Data ss:Type="Number">45</Data></Cell>
    <Cell><Data ss:Type="Number">7</Data></Cell>
    <Cell><Data ss:Type="String">CATGTTTTGGACCCTCGAGAT</Data></Cell>
    <Cell><Data ss:Type="Number">1</Data></Cell>
    <Cell><Data ss:Type="Number">16</Data></Cell>
    <Cell><Data ss:Type="Number">2</Data></Cell>
    <Cell><Data ss:Type="String">CATGGTGGTGGTGAGAGAGGA</Data></Cell>
    <Cell><Data ss:Type="Number">2</Data></Cell>
    <Cell><Data ss:Type="Number">26</Data></Cell>
    <Cell><Data ss:Type="Number">4</Data></Cell>
    <Cell><Data ss:Type="String">CATGTTTTGGACCCTCGTGAT</Data></Cell>
    <Cell><Data ss:Type="Number">1</Data></Cell>
    <Cell><Data ss:Type="Number">3</Data></Cell>
    <Cell><Data ss:Type="Number">1</Data></Cell>
   </Row>
   <Row ss:AutoFitHeight="0">
    <Cell><Data ss:Type="String">CK701591</Data></Cell>
    <Cell><Data ss:Type="Number">7</Data></Cell>
    <Cell><Data ss:Type="Number">1</Data></Cell>
    <Cell><Data ss:Type="String">CATGTGGTCTTTTTGGTTTAT</Data></Cell>
    <Cell><Data ss:Type="Number">1</Data></Cell>
    <Cell><Data ss:Type="Number">7</Data></Cell>
    <Cell><Data ss:Type="Number">1</Data></Cell>
   </Row>
   <Row ss:AutoFitHeight="0">
    <Cell><Data ss:Type="String">CK701633</Data></Cell>
    <Cell><Data ss:Type="Number">28</Data></Cell>
    <Cell><Data ss:Type="Number">4</Data></Cell>
    <Cell><Data ss:Type="String">CATGGAGAAGGAAGAGAAACA</Data></Cell>
    <Cell><Data ss:Type="Number">1</Data></Cell>
    <Cell><Data ss:Type="Number">28</Data></Cell>
    <Cell><Data ss:Type="Number">4</Data></Cell>
   </Row>
   <Row ss:AutoFitHeight="0">
    <Cell><Data ss:Type="String">CK701650</Data></Cell>
    <Cell><Data ss:Type="Number">3</Data></Cell>
    <Cell><Data ss:Type="Number">1</Data></Cell>
    <Cell><Data ss:Type="String">CATGCGCAACACCAAGAGATA</Data></Cell>
    <Cell><Data ss:Type="Number">1</Data></Cell>
    <Cell><Data ss:Type="Number">3</Data></Cell>
    <Cell><Data ss:Type="Number">1</Data></Cell>
   </Row>
   <Row ss:AutoFitHeight="0">
    <Cell><Data ss:Type="String">CK701688</Data></Cell>
    <Cell><Data ss:Type="Number">7</Data></Cell>
    <Cell><Data ss:Type="Number">1</Data></Cell>
    <Cell><Data ss:Type="String">CATGATTAAAAAAGTCCTCGA</Data></Cell>
    <Cell><Data ss:Type="Number">1</Data></Cell>
    <Cell><Data ss:Type="Number">7</Data></Cell>
    <Cell><Data ss:Type="Number">1</Data></Cell>
   </Row>
   <Row ss:AutoFitHeight="0">
    <Cell><Data ss:Type="String">CK701694</Data></Cell>
    <Cell><Data ss:Type="Number">52</Data></Cell>
    <Cell><Data ss:Type="Number">8</Data></Cell>
    <Cell><Data ss:Type="String">CATGCTTTTTCTGCCGTTTCG</Data></Cell>
    <Cell><Data ss:Type="Number">1</Data></Cell>
    <Cell><Data ss:Type="Number">4</Data></Cell>
    <Cell><Data ss:Type="Number">1</Data></Cell>
    <Cell><Data ss:Type="String">CATGCTTCCTCTGCCGTTTCG</Data></Cell>
    <Cell><Data ss:Type="Number">1</Data></Cell>
    <Cell><Data ss:Type="Number">48</Data></Cell>
    <Cell><Data ss:Type="Number">7</Data></Cell>
   </Row>
   <Row ss:AutoFitHeight="0">
    <Cell><Data ss:Type="String">CK701695</Data></Cell>
    <Cell><Data ss:Type="Number">5</Data></Cell>
    <Cell><Data ss:Type="Number">1</Data></Cell>
    <Cell><Data ss:Type="String">CATGTGTAAAGTATAAAGATG</Data></Cell>
    <Cell><Data ss:Type="Number">1</Data></Cell>
    <Cell><Data ss:Type="Number">5</Data></Cell>
[truncated: 10,328,016 more chars]
