# Supplementary material for: Comparative transcripts profiling reveals new insight into molecular processes regulating lycopene accumulation in a sweet orange (Citrus sinensis) red-flesh mutant
Source: BMC Genomics. 2009 Nov 18;10:540. doi: 10.1186/1471-2164-10-540 (PMC2784484; doi:10.1186/1471-2164-10-540)
Supplement: Additional file 6 — List of differentially expressed genes between the mutant and the wild type. The table contained information of the differential expressed genes with expression difference >2, and genes differentially expressed at 0.05 significance level in sense and antisense strands. [file 1471-2164-10-540-S6.XML]

<?xml version="1.0"?>
<?mso-application progid="Excel.Sheet"?>
<Workbook xmlns="urn:schemas-microsoft-com:office:spreadsheet"
 xmlns:o="urn:schemas-microsoft-com:office:office"
 xmlns:x="urn:schemas-microsoft-com:office:excel"
 xmlns:ss="urn:schemas-microsoft-com:office:spreadsheet"
 xmlns:html="http://www.w3.org/TR/REC-html40">
 <DocumentProperties xmlns="urn:schemas-microsoft-com:office:office">
  <Version>11.6360</Version>
 </DocumentProperties>
 <ExcelWorkbook xmlns="urn:schemas-microsoft-com:office:excel">
  <WindowHeight>9210</WindowHeight>
  <WindowWidth>18225</WindowWidth>
  <WindowTopX>480</WindowTopX>
  <WindowTopY>60</WindowTopY>
  <TabRatio>641</TabRatio>
  <ProtectStructure>False</ProtectStructure>
  <ProtectWindows>False</ProtectWindows>
 </ExcelWorkbook>
 <Styles>
  <Style ss:ID="Default" ss:Name="Normal">
   <Alignment ss:Vertical="Center"/>
   <Borders/>
   <Font ss:FontName="宋体" x:CharSet="134" ss:Size="12"/>
   <Interior/>
   <NumberFormat/>
   <Protection/>
  </Style>
  <Style ss:ID="s21">
   <Font ss:FontName="Times New Roman" x:Family="Roman" ss:Size="12"/>
  </Style>
  <Style ss:ID="s23">
   <Alignment ss:Vertical="Center" ss:WrapText="1"/>
   <Borders>
    <Border ss:Position="Bottom" ss:LineStyle="Continuous" ss:Weight="1"/>
   </Borders>
   <Font ss:FontName="Times New Roman" x:Family="Roman" ss:Size="12" ss:Bold="1"/>
  </Style>
  <Style ss:ID="s25">
   <Alignment ss:Vertical="Center" ss:WrapText="1"/>
   <Borders>
    <Border ss:Position="Bottom" ss:LineStyle="Continuous" ss:Weight="1"/>
    <Border ss:Position="Top" ss:LineStyle="Continuous" ss:Weight="1"/>
   </Borders>
   <Font ss:FontName="Arial Narrow" x:Family="Swiss" ss:Size="12" ss:Bold="1"/>
  </Style>
  <Style ss:ID="s26">
   <Font ss:FontName="Times New Roman" x:Family="Roman" ss:Size="12"/>
   <NumberFormat ss:Format="Scientific"/>
  </Style>
  <Style ss:ID="s27">
   <Font ss:FontName="Times New Roman" x:Family="Roman" ss:Size="12"/>
   <NumberFormat/>
  </Style>
  <Style ss:ID="s28">
   <Alignment ss:Vertical="Center" ss:WrapText="1"/>
   <Font ss:FontName="Arial Narrow" x:Family="Swiss" ss:Size="12" ss:Bold="1"/>
  </Style>
 </Styles>
 <Worksheet ss:Name="Sense_Gene_p&lt;0.05">
  <Table ss:ExpandedColumnCount="13" ss:ExpandedRowCount="454" x:FullColumns="1"
   x:FullRows="1" ss:StyleID="s21" ss:DefaultColumnWidth="54"
   ss:DefaultRowHeight="15.75">
   <Column ss:Index="2" ss:StyleID="s21" ss:AutoFitWidth="0" ss:Width="54.75"/>
   <Column ss:Index="4" ss:StyleID="s21" ss:AutoFitWidth="0" ss:Width="44.25"
    ss:Span="1"/>
   <Column ss:Index="6" ss:StyleID="s21" ss:AutoFitWidth="0" ss:Width="46.5"/>
   <Column ss:StyleID="s21" ss:AutoFitWidth="0" ss:Width="58.5"/>
   <Column ss:Index="9" ss:StyleID="s21" ss:AutoFitWidth="0" ss:Width="63"/>
   <Row ss:AutoFitHeight="0" ss:Height="42.75">
    <Cell ss:MergeAcross="12" ss:StyleID="s23"><ss:Data ss:Type="String"
      xmlns="http://www.w3.org/TR/REC-html40"><B>Additional file 5. </B><Font>The list of differentially expressed genes between the mutant and wild type. The table contained information of the differential expressed genes with expression difference &gt;2, and genes differentially expressed at 0.05 significance level in sense and antisense ways.</Font></ss:Data></Cell>
   </Row>
   <Row ss:AutoFitHeight="0" ss:Height="47.25" ss:StyleID="s25">
    <Cell><Data ss:Type="String">Gene</Data></Cell>
    <Cell><Data ss:Type="String">Raw Frequency in WT</Data></Cell>
    <Cell><Data ss:Type="String">Raw Frequency in MT</Data></Cell>
    <Cell><Data ss:Type="String">TPM-WT</Data></Cell>
    <Cell><Data ss:Type="String">TPM-MT</Data></Cell>
    <Cell><Data ss:Type="String">Ratio (MT/WT)</Data></Cell>
    <Cell><Data ss:Type="String">Regulation mode</Data></Cell>
    <Cell><Data ss:Type="String">P-Value</Data></Cell>
    <Cell><Data ss:Type="String">Gene Description</Data></Cell>
   </Row>
   <Row ss:AutoFitHeight="0">
    <Cell><Data ss:Type="String">TC9079</Data></Cell>
    <Cell><Data ss:Type="Number">0</Data></Cell>
    <Cell><Data ss:Type="Number">2231</Data></Cell>
    <Cell><Data ss:Type="Number">1</Data></Cell>
    <Cell><Data ss:Type="Number">356</Data></Cell>
    <Cell><Data ss:Type="Number">356</Data></Cell>
    <Cell><Data ss:Type="String">Up</Data></Cell>
    <Cell><Data ss:Type="Number">0</Data></Cell>
    <Cell><Data ss:Type="String">similar to UniRef100_Q8L685 Cluster: Pherophorin-dz1 protein precursor; n=1; Volvox carteri f. nagariensis|Rep: Pherophorin-dz1 protein precursor - Volvox carteri f. nagariensis, partial (6%)</Data></Cell>
   </Row>
   <Row ss:AutoFitHeight="0">
    <Cell><Data ss:Type="String">TC5370</Data></Cell>
    <Cell><Data ss:Type="Number">923</Data></Cell>
    <Cell><Data ss:Type="Number">0</Data></Cell>
    <Cell><Data ss:Type="Number">134</Data></Cell>
    <Cell><Data ss:Type="Number">1</Data></Cell>
    <Cell><Data ss:Type="Number">7.462687E-3</Data></Cell>
    <Cell><Data ss:Type="String">Down</Data></Cell>
    <Cell ss:StyleID="s26"><Data ss:Type="Number">6.9300000000000004E-22</Data></Cell>
    <Cell><Data ss:Type="String">similar to UniRef100_A5HIJ5 Cluster: Cysteine protease Cp5; n=1; Actinidia deliciosa|Rep: Cysteine protease Cp5 - Actinidia deliciosa (Kiwi), partial (70%)</Data></Cell>
   </Row>
   <Row ss:AutoFitHeight="0">
    <Cell><Data ss:Type="String">TC14342</Data></Cell>
    <Cell><Data ss:Type="Number">0</Data></Cell>
    <Cell><Data ss:Type="Number">469</Data></Cell>
    <Cell><Data ss:Type="Number">1</Data></Cell>
    <Cell><Data ss:Type="Number">75</Data></Cell>
    <Cell><Data ss:Type="Number">75</Data></Cell>
    <Cell><Data ss:Type="String">Up</Data></Cell>
    <Cell ss:StyleID="s26"><Data ss:Type="Number">4.4400000000000004E-15</Data></Cell>
    <Cell><Data ss:Type="String">similar to UniRef100_Q9FNW3 Cluster: Seed maturation protein LEA 4; n=1; Glycine tomentella|Rep: Seed maturation protein LEA 4 - Glycine tomentella (Woolly glycine), partial (69%)</Data></Cell>
   </Row>
   <Row ss:AutoFitHeight="0">
    <Cell><Data ss:Type="String">CN187632</Data></Cell>
    <Cell><Data ss:Type="Number">15</Data></Cell>
    <Cell><Data ss:Type="Number">423</Data></Cell>
    <Cell><Data ss:Type="Number">2</Data></Cell>
    <Cell><Data ss:Type="Number">67</Data></Cell>
    <Cell><Data ss:Type="Number">33.5</Data></Cell>
    <Cell><Data ss:Type="String">Up</Data></Cell>
    <Cell ss:StyleID="s26"><Data ss:Type="Number">2.6600000000000001E-10</Data></Cell>
    <Cell><Data ss:Type="String">similar to UniRef100_Q9SW70 Cluster: Stress-related protein; n=1; Vitis riparia|Rep: Stress-related protein - Vitis riparia (Frost grape) (Vitis vulpina), partial (67%)</Data></Cell>
   </Row>
   <Row ss:AutoFitHeight="0">
    <Cell><Data ss:Type="String">TC18809</Data></Cell>
    <Cell><Data ss:Type="Number">2</Data></Cell>
    <Cell><Data ss:Type="Number">171</Data></Cell>
    <Cell><Data ss:Type="Number">1</Data></Cell>
    <Cell><Data ss:Type="Number">27</Data></Cell>
    <Cell><Data ss:Type="Number">27</Data></Cell>
    <Cell><Data ss:Type="String">Up</Data></Cell>
    <Cell ss:StyleID="s26"><Data ss:Type="Number">3.5199999999999998E-8</Data></Cell>
    <Cell><Data ss:Type="String">similar to UniRef100_Q6PLI5 Cluster: Cytochrome P450; n=1; Hypericum androsaemum|Rep: Cytochrome P450 - Hypericum androsaemum (Tutsan), partial (40%)</Data></Cell>
   </Row>
   <Row ss:AutoFitHeight="0">
    <Cell><Data ss:Type="String">TC13861</Data></Cell>
    <Cell><Data ss:Type="Number">33</Data></Cell>
    <Cell><Data ss:Type="Number">592</Data></Cell>
    <Cell><Data ss:Type="Number">5</Data></Cell>
    <Cell><Data ss:Type="Number">94</Data></Cell>
    <Cell><Data ss:Type="Number">18.8</Data></Cell>
    <Cell><Data ss:Type="String">Up</Data></Cell>
    <Cell ss:StyleID="s26"><Data ss:Type="Number">1.7599999999999999E-7</Data></Cell>
    <Cell><Data ss:Type="String">homologue to UniRef100_A7Q5E7 Cluster: Chromosome undetermined scaffold_53, whole genome shotgun sequence; n=1; Vitis vinifera|Rep: Chromosome undetermined scaffold_53, whole genome shotgun sequence - Vitis vinifera (Grape), partial (44%)</Data></Cell>
   </Row>
   <Row ss:AutoFitHeight="0">
    <Cell><Data ss:Type="String">TC23433</Data></Cell>
    <Cell><Data ss:Type="Number">17</Data></Cell>
    <Cell><Data ss:Type="Number">187</Data></Cell>
    <Cell><Data ss:Type="Number">2</Data></Cell>
    <Cell><Data ss:Type="Number">30</Data></Cell>
    <Cell><Data ss:Type="Number">15</Data></Cell>
    <Cell><Data ss:Type="String">Up</Data></Cell>
    <Cell ss:StyleID="s26"><Data ss:Type="Number">1.86E-6</Data></Cell>
    <Cell><Data ss:Type="String">similar to UniRef100_A7PKV6 Cluster: Chromosome chr7 scaffold_20, whole genome shotgun sequence; n=1; Vitis vinifera|Rep: Chromosome chr7 scaffold_20, whole genome shotgun sequence - Vitis vinifera (Grape), partial (9%)</Data></Cell>
   </Row>
   <Row ss:AutoFitHeight="0">
    <Cell><Data ss:Type="String">TC19018</Data></Cell>
    <Cell><Data ss:Type="Number">29</Data></Cell>
    <Cell><Data ss:Type="Number">346</Data></Cell>
    <Cell><Data ss:Type="Number">4</Data></Cell>
    <Cell><Data ss:Type="Number">55</Data></Cell>
    <Cell><Data ss:Type="Number">13.75</Data></Cell>
    <Cell><Data ss:Type="String">Up</Data></Cell>
    <Cell ss:StyleID="s26"><Data ss:Type="Number">3.6600000000000001E-6</Data></Cell>
    <Cell><Data ss:Type="String">similar to UniRef100_A6YJT2 Cluster: NADH-ubiquinone oxidoreductase chain 1; n=1; Chlorocebus pygerythrus|Rep: NADH-ubiquinone oxidoreductase chain 1 - Cercopithecus pygerythrus (Vervet monkey), partial (5%)</Data></Cell>
   </Row>
   <Row ss:AutoFitHeight="0">
    <Cell><Data ss:Type="String">TC12806</Data></Cell>
    <Cell><Data ss:Type="Number">0</Data></Cell>
    <Cell><Data ss:Type="Number">130</Data></Cell>
    <Cell><Data ss:Type="Number">1</Data></Cell>
    <Cell><Data ss:Type="Number">21</Data></Cell>
    <Cell><Data ss:Type="Number">21</Data></Cell>
    <Cell><Data ss:Type="String">Up</Data></Cell>
    <Cell ss:StyleID="s26"><Data ss:Type="Number">4.1699999999999999E-6</Data></Cell>
    <Cell><Data ss:Type="String">similar to UniRef100_Q9MBF4 Cluster: Glycine-rich protein; n=1; Citrus unshiu|Rep: Glycine-rich protein - Citrus unshiu (Satsuma orange), partial (87%)</Data></Cell>
   </Row>
   <Row ss:AutoFitHeight="0">
    <Cell><Data ss:Type="String">TC6971</Data></Cell>
    <Cell><Data ss:Type="Number">31</Data></Cell>
    <Cell><Data ss:Type="Number">386</Data></Cell>
    <Cell><Data ss:Type="Number">5</Data></Cell>
    <Cell><Data ss:Type="Number">62</Data></Cell>
    <Cell><Data ss:Type="Number">12.4</Data></Cell>
    <Cell><Data ss:Type="String">Up</Data></Cell>
    <Cell ss:StyleID="s26"><Data ss:Type="Number">9.2399999999999996E-6</Data></Cell>
    <Cell><Data ss:Type="String">weakly similar to UniRef100_A4GYX4 Cluster: Ycf1-like; n=1; Populus trichocarpa|Rep: Ycf1-like - Populus trichocarpa (Western balsam poplar) (Populus balsamiferasubsp. trichocarpa), partial (57%)</Data></Cell>
   </Row>
   <Row ss:AutoFitHeight="0">
    <Cell><Data ss:Type="String">TC16535</Data></Cell>
    <Cell><Data ss:Type="Number">15</Data></Cell>
    <Cell><Data ss:Type="Number">174</Data></Cell>
    <Cell><Data ss:Type="Number">2</Data></Cell>
    <Cell><Data ss:Type="Number">28</Data></Cell>
    <Cell><Data ss:Type="Number">14</Data></Cell>
    <Cell><Data ss:Type="String">Up</Data></Cell>
    <Cell ss:StyleID="s26"><Data ss:Type="Number">1.27E-5</Data></Cell>
    <Cell><Data ss:Type="String">similar to UniRef100_A7PWA1 Cluster: Chromosome chr8 scaffold_34, whole genome shotgun sequence; n=1; Vitis vinifera|Rep: Chromosome chr8 scaffold_34, whole genome shotgun sequence - Vitis vinifera (Grape), partial (57%)</Data></Cell>
   </Row>
   <Row ss:AutoFitHeight="0">
    <Cell><Data ss:Type="String">CF653219</Data></Cell>
    <Cell><Data ss:Type="Number">85</Data></Cell>
    <Cell><Data ss:Type="Number">865</Data></Cell>
    <Cell><Data ss:Type="Number">12</Data></Cell>
    <Cell><Data ss:Type="Number">138</Data></Cell>
    <Cell><Data ss:Type="Number">11.5</Data></Cell>
    <Cell><Data ss:Type="String">Up</Data></Cell>
    <Cell ss:StyleID="s26"><Data ss:Type="Number">1.77E-5</Data></Cell>
    <Cell><Data ss:Type="String">similar to UniRef100_Q5LJP0 Cluster: CG17866-PA; n=1; Drosophila melanogaster|Rep: CG17866-PA - Drosophila melanogaster, partial (0%)</Data></Cell>
   </Row>
   <Row ss:AutoFitHeight="0">
    <Cell><Data ss:Type="String">DR909269</Data></Cell>
    <Cell><Data ss:Type="Number">10</Data></Cell>
    <Cell><Data ss:Type="Number">104</Data></Cell>
    <Cell><Data ss:Type="Number">1</Data></Cell>
    <Cell><Data ss:Type="Number">17</Data></Cell>
    <Cell><Data ss:Type="Number">17</Data></Cell>
    <Cell><Data ss:Type="String">Up</Data></Cell>
    <Cell ss:StyleID="s26"><Data ss:Type="Number">1.9599999999999999E-5</Data></Cell>
    <Cell><Data ss:Type="String">weakly similar to UniRef100_A7P8Y3 Cluster: Chromosome chr3 scaffold_8, whole genome shotgun sequence; n=1; Vitis vinifera|Rep: Chromosome chr3 scaffold_8, whole genome shotgun sequence - Vitis vinifera (Grape), partial (11%)</Data></Cell>
   </Row>
   <Row ss:AutoFitHeight="0">
    <Cell><Data ss:Type="String">TC25452</Data></Cell>
    <Cell><Data ss:Type="Number">8</Data></Cell>
    <Cell><Data ss:Type="Number">98</Data></Cell>
    <Cell><Data ss:Type="Number">1</Data></Cell>
    <Cell><Data ss:Type="Number">16</Data></Cell>
    <Cell><Data ss:Type="Number">16</Data></Cell>
    <Cell><Data ss:Type="String">Up</Data></Cell>
    <Cell ss:StyleID="s26"><Data ss:Type="Number">3.01E-5</Data></Cell>
    <Cell><Data ss:Type="String">homologue to UniRef100_A7Q5E7 Cluster: Chromosome undetermined scaffold_53, whole genome shotgun sequence; n=1; Vitis vinifera|Rep: Chromosome undetermined scaffold_53, whole genome shotgun sequence - Vitis vinifera (Grape), partial (17%)</Data></Cell>
   </Row>
   <Row ss:AutoFitHeight="0">
    <Cell><Data ss:Type="String">TC19342</Data></Cell>
    <Cell><Data ss:Type="Number">0</Data></Cell>
    <Cell><Data ss:Type="Number">99</Data></Cell>
    <Cell><Data ss:Type="Number">1</Data></Cell>
    <Cell><Data ss:Type="Number">16</Data></Cell>
    <Cell><Data ss:Type="Number">16</Data></Cell>
    <Cell><Data ss:Type="String">Up</Data></Cell>
    <Cell ss:StyleID="s26"><Data ss:Type="Number">3.01E-5</Data></Cell>
   </Row>
   <Row ss:AutoFitHeight="0">
    <Cell><Data ss:Type="String">TC16263</Data></Cell>
    <Cell><Data ss:Type="Number">7</Data></Cell>
    <Cell><Data ss:Type="Number">99</Data></Cell>
    <Cell><Data ss:Type="Number">1</Data></Cell>
    <Cell><Data ss:Type="Number">16</Data></Cell>
    <Cell><Data ss:Type="Number">16</Data></Cell>
    <Cell><Data ss:Type="String">Up</Data></Cell>
    <Cell ss:StyleID="s26"><Data ss:Type="Number">3.01E-5</Data></Cell>
    <Cell><Data ss:Type="String">similar to UniRef100_Q8LFJ5 Cluster: TRM112-like protein At1g22270; n=2; Arabidopsis thaliana|Rep: TRM112-like protein At1g22270 - Arabidopsis thaliana (Mouse-ear cress), partial (98%)</Data></Cell>
   </Row>
   <Row ss:AutoFitHeight="0">
    <Cell><Data ss:Type="String">TC23924</Data></Cell>
    <Cell><Data ss:Type="Number">78</Data></Cell>
    <Cell><Data ss:Type="Number">734</Data></Cell>
    <Cell><Data ss:Type="Number">11</Data></Cell>
    <Cell><Data ss:Type="Number">117</Data></Cell>
    <Cell><Data ss:Type="Number">10.636363640000001</Data></Cell>
    <Cell><Data ss:Type="String">Up</Data></Cell>
    <Cell ss:StyleID="s26"><Data ss:Type="Number">3.4199999999999998E-5</Data></Cell>
    <Cell><Data ss:Type="String">similar to UniRef100_A7PUS2 Cluster: Chromosome chr4 scaffold_32, whole genome shotgun sequence; n=1; Vitis vinifera|Rep: Chromosome chr4 scaffold_32, whole genome shotgun sequence - Vitis vinifera (Grape), partial (48%)</Data></Cell>
   </Row>
   <Row ss:AutoFitHeight="0">
    <Cell><Data ss:Type="String">TC24614</Data></Cell>
    <Cell><Data ss:Type="Number">50</Data></Cell>
    <Cell><Data ss:Type="Number">466</Data></Cell>
    <Cell><Data ss:Type="Number">7</Data></Cell>
    <Cell><Data ss:Type="Number">74</Data></Cell>
    <Cell><Data ss:Type="Number">10.57142857</Data></Cell>
    <Cell><Data ss:Type="String">Up</Data></Cell>
    <Cell ss:StyleID="s26"><Data ss:Type="Number">3.6000000000000001E-5</Data></Cell>
    <Cell><Data ss:Type="String">homologue to UniRef100_A7P5A6 Cluster: Ubiquitin carrier protein; n=1; Vitis vinifera|Rep: Ubiquitin carrier protein - Vitis vinifera (Grape), complete</Data></Cell>
   </Row>
   <Row ss:AutoFitHeight="0">
    <Cell><Data ss:Type="String">EY680559</Data></Cell>
    <Cell><Data ss:Type="Number">16</Data></Cell>
    <Cell><Data ss:Type="Number">149</Data></Cell>
    <Cell><Data ss:Type="Number">2</Data></Cell>
    <Cell><Data ss:Type="Number">24</Data></Cell>
    <Cell><Data ss:Type="Number">12</Data></Cell>
    <Cell><Data ss:Type="String">Up</Data></Cell>
    <Cell ss:StyleID="s26"><Data ss:Type="Number">4.21E-5</Data></Cell>
    <Cell><Data ss:Type="String">similar to UniRef100_A7QU81 Cluster: Chromosome chr2 scaffold_176, whole genome shotgun sequence; n=2; Vitis vinifera|Rep: Chromosome chr2 scaffold_176, whole genome shotgun sequence - Vitis vinifera (Grape), partial (28%)</Data></Cell>
   </Row>
   <Row ss:AutoFitHeight="0">
    <Cell><Data ss:Type="String">TC12069</Data></Cell>
    <Cell><Data ss:Type="Number">11</Data></Cell>
    <Cell><Data ss:Type="Number">151</Data></Cell>
    <Cell><Data ss:Type="Number">2</Data></Cell>
    <Cell><Data ss:Type="Number">24</Data></Cell>
    <Cell><Data ss:Type="Number">12</Data></Cell>
    <Cell><Data ss:Type="String">Up</Data></Cell>
    <Cell ss:StyleID="s26"><Data ss:Type="Number">4.21E-5</Data></Cell>
    <Cell><Data ss:Type="String">weakly similar to UniRef100_O23785 Cluster: Cu/Zn superoxide dismutase; n=1; Citrus sinensis|Rep: Cu/Zn superoxide dismutase - Citrus sinensis (Sweet orange), partial (98%)</Data></Cell>
   </Row>
   <Row ss:AutoFitHeight="0">
    <Cell><Data ss:Type="String">EY706036</Data></Cell>
    <Cell><Data ss:Type="Number">8</Data></Cell>
    <Cell><Data ss:Type="Number">91</Data></Cell>
    <Cell><Data ss:Type="Number">1</Data></Cell>
    <Cell><Data ss:Type="Number">15</Data></Cell>
    <Cell><Data ss:Type="Number">15</Data></Cell>
    <Cell><Data ss:Type="String">Up</Data></Cell>
    <Cell ss:StyleID="s26"><Data ss:Type="Number">4.6799999999999999E-5</Data></Cell>
    <Cell><Data ss:Type="String">similar to UniRef100_A7PEH7 Cluster: Chromosome chr11 scaffold_13, whole genome shotgun sequence; n=1; Vitis vinifera|Rep: Chromosome chr11 scaffold_13, whole genome shotgun sequence - Vitis vinifera (Grape), partial (12%)</Data></Cell>
   </Row>
   <Row ss:AutoFitHeight="0">
    <Cell><Data ss:Type="String">EL492540</Data></Cell>
    <Cell><Data ss:Type="Number">19</Data></Cell>
    <Cell><Data ss:Type="Number">190</Data></Cell>
    <Cell><Data ss:Type="Number">3</Data></Cell>
    <Cell><Data ss:Type="Number">30</Data></Cell>
    <Cell><Data ss:Type="Number">10</Data></Cell>
    <Cell><Data ss:Type="String">Up</Data></Cell>
    <Cell ss:StyleID="s26"><Data ss:Type="Number">6.0099999999999997E-5</Data></Cell>
    <Cell><Data ss:Type="String">similar to UniRef100_Q5MJV8 Cluster: Avr9/Cf-9 rapidly elicited protein 197; n=1; Nicotiana tabacum|Rep: Avr9/Cf-9 rapidly elicited protein 197 - Nicotiana tabacum (Common tobacco), partial (14%)</Data></Cell>
   </Row>
   <Row ss:AutoFitHeight="0">
    <Cell><Data ss:Type="String">TC11603</Data></Cell>
    <Cell><Data ss:Type="Number">40</Data></Cell>
    <Cell><Data ss:Type="Number">354</Data></Cell>
    <Cell><Data ss:Type="Number">6</Data></Cell>
    <Cell><Data ss:Type="Number">56</Data></Cell>
    <Cell><Data ss:Type="Number">9.3333333330000006</Data></Cell>
    <Cell><Data ss:Type="String">Up</Data></Cell>
    <Cell ss:StyleID="s26"><Data ss:Type="Number">9.7800000000000006E-5</Data></Cell>
    <Cell><Data ss:Type="String">weakly similar to UniRef100_Q9XHE7 Cluster: Cytochrome p450 isoform PM17; n=1; Mentha x piperita|Rep: Cytochrome p450 isoform PM17 - Mentha piperita (Peppermint), partial (41%)</Data></Cell>
   </Row>
   <Row ss:AutoFitHeight="0">
    <Cell><Data ss:Type="String">TC12323</Data></Cell>
    <Cell><Data ss:Type="Number">49</Data></Cell>
    <Cell><Data ss:Type="Number">405</Data></Cell>
    <Cell><Data ss:Type="Number">7</Data></Cell>
    <Cell><Data ss:Type="Number">65</Data></Cell>
    <Cell><Data ss:Type="Number">9.2857142859999993</Data></Cell>
    <Cell><Data ss:Type="String">Up</Data></Cell>
    <Cell><Data ss:Type="Number">1.01755E-4</Data></Cell>
    <Cell><Data ss:Type="String">similar to UniRef100_A7QJ56 Cluster: Chromosome chr2 scaffold_105, whole genome shotgun sequence; n=1; Vitis vinifera|Rep: Chromosome chr2 scaffold_105, whole genome shotgun sequence - Vitis vinifera (Grape), partial (50%)</Data></Cell>
   </Row>
   <Row ss:AutoFitHeight="0">
    <Cell><Data ss:Type="String">TC3635</Data></Cell>
    <Cell><Data ss:Type="Number">922</Data></Cell>
    <Cell><Data ss:Type="Number">7503</Data></Cell>
    <Cell><Data ss:Type="Number">134</Data></Cell>
    <Cell><Data ss:Type="Number">1196</Data></Cell>
    <Cell><Data ss:Type="Number">8.9253731340000009</Data></Cell>
    <Cell><Data ss:Type="String">Up</Data></Cell>
    <Cell><Data ss:Type="Number">1.3819099999999999E-4</Data></Cell>
    <Cell><Data ss:Type="String">homologue to gb|AF206997.1| Poncirus trifoliata 18S ribosomal RNA gene, complete sequence, partial (50%)</Data></Cell>
   </Row>
   <Row ss:AutoFitHeight="0">
    <Cell><Data ss:Type="String">TC9862</Data></Cell>
    <Cell><Data ss:Type="Number">1485</Data></Cell>
    <Cell><Data ss:Type="Number">221</Data></Cell>
    <Cell><Data ss:Type="Number">216</Data></Cell>
    <Cell><Data ss:Type="Number">35</Data></Cell>
    <Cell><Data ss:Type="Number">0.16203703699999999</Data></Cell>
    <Cell><Data ss:Type="String">Down</Data></Cell>
    <Cell><Data ss:Type="Number">1.5462700000000001E-4</Data></Cell>
    <Cell><Data ss:Type="String">similar to UniRef100_A7NTA7 Cluster: Chromosome chr18 scaffold_1, whole genome shotgun sequence; n=1; Vitis vinifera|Rep: Chromosome chr18 scaffold_1, whole genome shotgun sequence - Vitis vinifera (Grape), complete</Data></Cell>
   </Row>
   <Row ss:AutoFitHeight="0">
    <Cell><Data ss:Type="String">EY713564</Data></Cell>
    <Cell><Data ss:Type="Number">0</Data></Cell>
    <Cell><Data ss:Type="Number">91</Data></Cell>
    <Cell><Data ss:Type="Number">1</Data></Cell>
    <Cell><Data ss:Type="Number">15</Data></Cell>
    <Cell><Data ss:Type="Number">15</Data></Cell>
    <Cell><Data ss:Type="String">Up</Data></Cell>
    <Cell><Data ss:Type="Number">1.8019299999999999E-4</Data></Cell>
   </Row>
   <Row ss:AutoFitHeight="0">
    <Cell><Data ss:Type="String">TC2886</Data></Cell>
    <Cell><Data ss:Type="Number">0</Data></Cell>
    <Cell><Data ss:Type="Number">90</Data></Cell>
    <Cell><Data ss:Type="Number">1</Data></Cell>
    <Cell><Data ss:Type="Number">14</Data></Cell>
    <Cell><Data ss:Type="Number">14</Data></Cell>
    <Cell><Data ss:Type="String">Up</Data></Cell>
    <Cell><Data ss:Type="Number">2.6648200000000001E-4</Data></Cell>
    <Cell><Data ss:Type="String">similar to UniRef100_P17815 Cluster: Malate synthase, glyoxysomal; n=1; Ricinus communis|Rep: Malate synthase, glyoxysomal - Ricinus communis (Castor bean), partial (97%)</Data></Cell>
   </Row>
   <Row ss:AutoFitHeight="0">
    <Cell><Data ss:Type="String">TC14251</Data></Cell>
    <Cell><Data ss:Type="Number">58</Data></Cell>
    <Cell><Data ss:Type="Number">405</Data></Cell>
    <Cell><Data ss:Type="Number">8</Data></Cell>
    <Cell><Data ss:Type="Number">65</Data></Cell>
    <Cell><Data ss:Type="Number">8.125</Data></Cell>
    <Cell><Data ss:Type="String">Up</Data></Cell>
    <Cell><Data ss:Type="Number">2.7972499999999998E-4</Data></Cell>
    <Cell><Data ss:Type="String">weakly similar to UniRef100_O81974 Cluster: Cytochrome P450 71D8; n=1; Glycine max|Rep: Cytochrome P450 71D8 - Glycine max (Soybean), partial (53%)</Data></Cell>
   </Row>
   <Row ss:AutoFitHeight="0">
    <Cell><Data ss:Type="String">DR911071</Data></Cell>
    <Cell><Data ss:Type="Number">6</Data></Cell>
    <Cell><Data ss:Type="Number">83</Data></Cell>
    <Cell><Data ss:Type="Number">1</Data></Cell>
    <Cell><Data ss:Type="Number">13</Data></Cell>
    <Cell><Data ss:Type="Number">13</Data></Cell>
    <Cell><Data ss:Type="String">Up</Data></Cell>
    <Cell><Data ss:Type="Number">4.0149000000000001E-4</Data></Cell>
   </Row>
   <Row ss:AutoFitHeight="0">
    <Cell><Data ss:Type="String">TC271</Data></Cell>
    <Cell><Data ss:Type="Number">4</Data></Cell>
    <Cell><Data ss:Type="Number">80</Data></Cell>
    <Cell><Data ss:Type="Number">1</Data></Cell>
    <Cell><Data ss:Type="Number">13</Data></Cell>
    <Cell><Data ss:Type="Number">13</Data></Cell>
    <Cell><Data ss:Type="String">Up</Data></Cell>
    <Cell><Data ss:Type="Number">4.0149000000000001E-4</Data></Cell>
    <Cell><Data ss:Type="String">weakly similar to UniRef100_Q0IN56 Cluster: Os12g0506700 protein; n=1; Oryza sativa Japonica Group|Rep: Os12g0506700 protein - Oryza sativa subsp. japonica (Rice), partial (8%)</Data></Cell>
   </Row>
   <Row ss:AutoFitHeight="0">
    <Cell><Data ss:Type="String">CsMYB</Data></Cell>
    <Cell><Data ss:Type="Number">21</Data></Cell>
    <Cell><Data ss:Type="Number">166</Data></Cell>
    <Cell><Data ss:Type="Number">3</Data></Cell>
    <Cell><Data ss:Type="Number">26</Data></Cell>
    <Cell><Data ss:Type="Number">8.6666666669999994</Data></Cell>
    <Cell><Data ss:Type="String">Up</Data></Cell>
    <Cell><Data ss:Type="Number">4.20908E-4</Data></Cell>
    <Cell><Data ss:Type="String">similar to UniRef100_Q70RD3 Cluster: MYB1 protein; n=1; Gerbera hybrid cv. 'Terra Regina'|Rep: MYB1 protein - Gerbera hybrid cv. 'Terra Regina', partial (28%)</Data></Cell>
   </Row>
   <Row ss:AutoFitHeight="0">
    <Cell><Data ss:Type="String">TC22776</Data></Cell>
    <Cell><Data ss:Type="Number">59</Data></Cell>
    <Cell><Data ss:Type="Number">436</Data></Cell>
    <Cell><Data ss:Type="Number">9</Data></Cell>
    <Cell><Data ss:Type="Number">69</Data></Cell>
    <Cell><Data ss:Type="Number">7.6666666670000003</Data></Cell>
    <Cell><Data ss:Type="String">Up</Data></Cell>
    <Cell><Data ss:Type="Number">4.26076E-4</Data></Cell>
    <Cell><Data ss:Type="String">weakly similar to UniRef100_A8J3Q3 Cluster: Glyoxal or galactose oxidase; n=1; Chlamydomonas reinhardtii|Rep: Glyoxal or galactose oxidase - Chlamydomonas reinhardtii, partial (6%)</Data></Cell>
   </Row>
   <Row ss:AutoFitHeight="0">
    <Cell><Data ss:Type="String">DN620599</Data></Cell>
    <Cell><Data ss:Type="Number">31</Data></Cell>
    <Cell><Data ss:Type="Number">240</Data></Cell>
    <Cell><Data ss:Type="Number">5</Data></Cell>
    <Cell><Data ss:Type="Number">38</Data></Cell>
    <Cell><Data ss:Type="Number">7.6</Data></Cell>
    <Cell><Data ss:Type="String">Up</Data></Cell>
    <Cell><Data ss:Type="Number">4.6261300000000001E-4</Data></Cell>
    <Cell><Data ss:Type="String">weakly similar to UniRef100_Q940P4 Cluster: AT5g07010/MOJ9_18; n=1; Arabidopsis thaliana|Rep: AT5g07010/MOJ9_18 - Arabidopsis thaliana (Mouse-ear cress), partial (38%)</Data></Cell>
   </Row>
   <Row ss:AutoFitHeight="0">
    <Cell><Data ss:Type="String">TC6157</Data></Cell>
    <Cell><Data ss:Type="Number">67</Data></Cell>
    <Cell><Data ss:Type="Number">7</Data></Cell>
    <Cell><Data ss:Type="Number">10</Data></Cell>
    <Cell><Data ss:Type="Number">1</Data></Cell>
    <Cell><Data ss:Type="Number">0.1</Data></Cell>
    <Cell><Data ss:Type="String">Down</Data></Cell>
    <Cell><Data ss:Type="Number">5.1286400000000003E-4</Data></Cell>
    <Cell><Data ss:Type="String">weakly similar to UniRef100_A7NZ81 Cluster: Chromosome chr6 scaffold_3, whole genome shotgun sequence; n=1; Vitis vinifera|Rep: Chromosome chr6 scaffold_3, whole genome shotgun sequence - Vitis vinifera (Grape), partial (43%)</Data></Cell>
   </Row>
   <Row ss:AutoFitHeight="0">
    <Cell><Data ss:Type="String">EY656718</Data></Cell>
    <Cell><Data ss:Type="Number">21</Data></Cell>
    <Cell><Data ss:Type="Number">154</Data></Cell>
    <Cell><Data ss:Type="Number">3</Data></Cell>
    <Cell><Data ss:Type="Number">25</Data></Cell>
    <Cell><Data ss:Type="Number">8.3333333330000006</Data></Cell>
    <Cell><Data ss:Type="String">Up</Data></Cell>
    <Cell><Data ss:Type="Number">5.4412899999999997E-4</Data></Cell>
    <Cell><Data ss:Type="String">similar to UniRef100_A7QG59 Cluster: Chromosome undetermined scaffold_91, whole genome shotgun sequence; n=1; Vitis vinifera|Rep: Chromosome undetermined scaffold_91, whole genome shotgun sequence - Vitis vinifera (Grape), partial (48%)</Data></Cell>
   </Row>
   <Row ss:AutoFitHeight="0">
    <Cell><Data ss:Type="String">CK932724</Data></Cell>
    <Cell><Data ss:Type="Number">14</Data></Cell>
    <Cell><Data ss:Type="Number">125</Data></Cell>
    <Cell><Data ss:Type="Number">2</Data></Cell>
    <Cell><Data ss:Type="Number">20</Data></Cell>
    <Cell><Data ss:Type="Number">10</Data></Cell>
    <Cell><Data ss:Type="String">Up</Data></Cell>
    <Cell><Data ss:Type="Number">6.0332799999999998E-4</Data></Cell>
    <Cell ss:StyleID="s27"><Data ss:Type="String">similar to UniRef100_Q9MTP8 Cluster: Uncharacterized 9.5 kDa protein in rbcL-atpB intergenic region; n=1; Oenothera elata subsp. hookeri|Rep: Uncharacterized 9.5 kDa protein in rbcL-atpB intergenic region - Oenothera hookeri (Hooker's evening primrose), partial (54%)</Data></Cell>
   </Row>
   <Row ss:AutoFitHeight="0">
    <Cell><Data ss:Type="String">TC9185</Data></Cell>
    <Cell><Data ss:Type="Number">6</Data></Cell>
    <Cell><Data ss:Type="Number">77</Data></Cell>
    <Cell><Data ss:Type="Number">1</Data></Cell>
    <Cell><Data ss:Type="Number">12</Data></Cell>
    <Cell><Data ss:Type="Number">12</Data></Cell>
    <Cell><Data ss:Type="String">Up</Data></Cell>
    <Cell><Data ss:Type="Number">6.17569E-4</Data></Cell>
    <Cell><Data ss:Type="String">similar to UniRef100_A7QDK9 Cluster: Chromosome chr10 scaffold_81, whole genome shotgun sequence; n=1; Vitis vinifera|Rep: Chromosome chr10 scaffold_81, whole genome shotgun sequence - Vitis vinifera (Grape), partial (58%)</Data></Cell>
   </Row>
   <Row ss:AutoFitHeight="0">
    <Cell><Data ss:Type="String">TC15280</Data></Cell>
    <Cell><Data ss:Type="Number">9</Data></Cell>
    <Cell><Data ss:Type="Number">75</Data></Cell>
    <Cell><Data ss:Type="Number">1</Data></Cell>
    <Cell><Data ss:Type="Number">12</Data></Cell>
    <Cell><Data ss:Type="Number">12</Data></Cell>
    <Cell><Data ss:Type="String">Up</Data></Cell>
    <Cell><Data ss:Type="Number">6.17569E-4</Data></Cell>
    <Cell><Data ss:Type="String">homologue to UniRef100_Q09MG1 Cluster: Cytochrome b559 subunit alpha; n=1; Citrus sinensis|Rep: Cytochrome b559 subunit alpha - Citrus sinensis (Sweet orange), complete</Data></Cell>
   </Row>
   <Row ss:AutoFitHeight="0">
    <Cell><Data ss:Type="String">TC12902</Data></Cell>
    <Cell><Data ss:Type="Number">28</Data></Cell>
    <Cell><Data ss:Type="Number">182</Data></Cell>
    <Cell><Data ss:Type="Number">4</Data></Cell>
    <Cell><Data ss:Type="Number">29</Data></Cell>
    <Cell><Data ss:Type="Number">7.25</Data></Cell>
    <Cell><Data ss:Type="String">Up</Data></Cell>
    <Cell><Data ss:Type="Number">6.4080500000000004E-4</Data></Cell>
    <Cell><Data ss:Type="String">similar to UniRef100_Q40197 Cluster: RAB11G; n=1; Lotus japonicus|Rep: RAB11G - Lotus japonicus, partial (74%)</Data></Cell>
   </Row>
   <Row ss:AutoFitHeight="0">
    <Cell><Data ss:Type="String">TC14111</Data></Cell>
    <Cell><Data ss:Type="Number">37</Data></Cell>
    <Cell><Data ss:Type="Number">229</Data></Cell>
    <Cell><Data ss:Type="Number">5</Data></Cell>
    <Cell><Data ss:Type="Number">36</Data></Cell>
    <Cell><Data ss:Type="Number">7.2</Data></Cell>
    <Cell><Data ss:Type="String">Up</Data></Cell>
    <Cell><Data ss:Type="Number">6.7178699999999997E-4</Data></Cell>
    <Cell><Data ss:Type="String">similar to UniRef100_A7Q3G0 Cluster: Chromosome chr13 scaffold_48, whole genome shotgun sequence; n=1; Vitis vinifera|Rep: Chromosome chr13 scaffold_48, whole genome shotgun sequence - Vitis vinifera (Grape), partial (91%)</Data></Cell>
   </Row>
   <Row ss:AutoFitHeight="0">
    <Cell><Data ss:Type="String">TC25197</Data></Cell>
    <Cell><Data ss:Type="Number">18</Data></Cell>
    <Cell><Data ss:Type="Number">150</Data></Cell>
    <Cell><Data ss:Type="Number">3</Data></Cell>
    <Cell><Data ss:Type="Number">24</Data></Cell>
    <Cell><Data ss:Type="Number">8</Data></Cell>
    <Cell><Data ss:Type="String">Up</Data></Cell>
    <Cell><Data ss:Type="Number">7.07499E-4</Data></Cell>
    <Cell><Data ss:Type="String">similar to UniRef100_A7PW19 Cluster: Chromosome chr8 scaffold_34, whole genome shotgun sequence; n=1; Vitis vinifera|Rep: Chromosome chr8 scaffold_34, whole genome shotgun sequence - Vitis vinifera (Grape), partial (10%)</Data></Cell>
   </Row>
   <Row ss:AutoFitHeight="0">
    <Cell><Data ss:Type="String">TC13866</Data></Cell>
    <Cell><Data ss:Type="Number">64</Data></Cell>
    <Cell><Data ss:Type="Number">394</Data></Cell>
    <Cell><Data ss:Type="Number">9</Data></Cell>
    <Cell><Data ss:Type="Number">63</Data></Cell>
    <Cell><Data ss:Type="Number">7</Data></Cell>
    <Cell><Data ss:Type="String">Up</Data></Cell>
    <Cell><Data ss:Type="Number">8.0510800000000002E-4</Data></Cell>
    <Cell><Data ss:Type="String">similar to UniRef100_A7QD45 Cluster: Chromosome undetermined scaffold_80, whole genome shotgun sequence; n=1; Vitis vinifera|Rep: Chromosome undetermined scaffold_80, whole genome shotgun sequence - Vitis vinifera (Grape), partial (97%)</Data></Cell>
   </Row>
   <Row ss:AutoFitHeight="0">
    <Cell><Data ss:Type="String">TC25863</Data></Cell>
    <Cell><Data ss:Type="Number">7</Data></Cell>
    <Cell><Data ss:Type="Number">70</Data></Cell>
    <Cell><Data ss:Type="Number">1</Data></Cell>
    <Cell><Data ss:Type="Number">11</Data></Cell>
    <Cell><Data ss:Type="Number">11</Data></Cell>
    <Cell><Data ss:Type="String">Up</Data></Cell>
    <Cell><Data ss:Type="Number">9.7232500000000001E-4</Data></Cell>
    <Cell><Data ss:Type="String">similar to UniRef100_A7P5X9 Cluster: Chromosome chr4 scaffold_6, whole genome shotgun sequence; n=1; Vitis vinifera|Rep: Chromosome chr4 scaffold_6, whole genome shotgun sequence - Vitis vinifera (Grape), partial (34%)</Data></Cell>
   </Row>
   <Row ss:AutoFitHeight="0">
    <Cell><Data ss:Type="String">TC4604</Data></Cell>
    <Cell><Data ss:Type="Number">6</Data></Cell>
    <Cell><Data ss:Type="Number">66</Data></Cell>
    <Cell><Data ss:Type="Number">1</Data></Cell>
    <Cell><Data ss:Type="Number">11</Data></Cell>
    <Cell><Data ss:Type="Number">11</Data></Cell>
    <Cell><Data ss:Type="String">Up</Data></Cell>
    <Cell><Data ss:Type="Number">9.7232500000000001E-4</Data></Cell>
    <Cell><Data ss:Type="String">similar to UniRef100_A7R1G2 Cluster: Chromosome undetermined scaffold_351, whole genome shotgun sequence; n=1; Vitis vinifera|Rep: Chromosome undetermined scaffold_351, whole genome shotgun sequence - Vitis vinifera (Grape), partial (55%)</Data></Cell>
   </Row>
   <Row ss:AutoFitHeight="0">
    <Cell><Data ss:Type="String">TC18296</Data></Cell>
    <Cell><Data ss:Type="Number">57</Data></Cell>
    <Cell><Data ss:Type="Number">341</Data></Cell>
    <Cell><Data ss:Type="Number">8</Data></Cell>
    <Cell><Data ss:Type="Number">54</Data></Cell>
    <Cell><Data ss:Type="Number">6.75</Data></Cell>
    <Cell><Data ss:Type="String">Up</Data></Cell>
    <Cell><Data ss:Type="Number">1.0302519999999999E-3</Data></Cell>
    <Cell><Data ss:Type="String">weakly similar to UniRef100_A7PD32 Cluster: Chromosome chr17 scaffold_12, whole genome shotgun sequence; n=1; Vitis vinifera|Rep: Chromosome chr17 scaffold_12, whole genome shotgun sequence - Vitis vinifera (Grape), partial (54%)</Data></Cell>
   </Row>
   <Row ss:AutoFitHeight="0">
    <Cell><Data ss:Type="String">TC9641</Data></Cell>
    <Cell><Data ss:Type="Number">48</Data></Cell>
    <Cell><Data ss:Type="Number">289</Data></Cell>
    <Cell><Data ss:Type="Number">7</Data></Cell>
    <Cell><Data ss:Type="Number">46</Data></Cell>
    <Cell><Data ss:Type="Number">6.5714285710000002</Data></Cell>
    <Cell><Data ss:Type="String">Up</Data></Cell>
    <Cell><Data ss:Type="Number">1.232124E-3</Data></Cell>
    <Cell><Data ss:Type="String">weakly similar to UniRef100_A7P3H7 Cluster: Chromosome chr1 scaffold_5, whole genome shotgun sequence; n=1; Vitis vinifera|Rep: Chromosome chr1 scaffold_5, whole genome shotgun sequence - Vitis vinifera (Grape), partial (79%)</Data></Cell>
   </Row>
   <Row ss:AutoFitHeight="0">
    <Cell><Data ss:Type="String">TC13847</Data></Cell>
    <Cell><Data ss:Type="Number">90</Data></Cell>
    <Cell><Data ss:Type="Number">528</Data></Cell>
    <Cell><Data ss:Type="Number">13</Data></Cell>
    <Cell><Data ss:Type="Number">84</Data></Cell>
    <Cell><Data ss:Type="Number">6.461538462</Data></Cell>
    <Cell><Data ss:Type="String">Up</Data></Cell>
    <Cell><Data ss:Type="Number">1.377196E-3</Data></Cell>
    <Cell><Data ss:Type="String">similar to UniRef100_A7QN51 Cluster: Chromosome undetermined scaffold_130, whole genome shotgun sequence; n=1; Vitis vinifera|Rep: Chromosome undetermined scaffold_130, whole genome shotgun sequence - Vitis vinifera (Grape), partial (7%)</Data></Cell>
   </Row>
   <Row ss:AutoFitHeight="0">
    <Cell><Data ss:Type="String">TC2776</Data></Cell>
    <Cell><Data ss:Type="Number">69</Data></Cell>
    <Cell><Data ss:Type="Number">400</Data></Cell>
    <Cell><Data ss:Type="Number">10</Data></Cell>
    <Cell><Data ss:Type="Number">64</Data></Cell>
    <Cell><Data ss:Type="Number">6.4</Data></Cell>
    <Cell><Data ss:Type="String">Up</Data></Cell>
    <Cell><Data ss:Type="Number">1.466368E-3</Data></Cell>
   </Row>
   <Row ss:AutoFitHeight="0">
    <Cell><Data ss:Type="String">TC3002</Data></Cell>
    <Cell><Data ss:Type="Number">17</Data></Cell>
    <Cell><Data ss:Type="Number">107</Data></Cell>
    <Cell><Data ss:Type="Number">2</Data></Cell>
    <Cell><Data ss:Type="Number">17</Data></Cell>
    <Cell><Data ss:Type="Number">8.5</Data></Cell>
    <Cell><Data ss:Type="String">Up</Data></Cell>
    <Cell><Data ss:Type="Number">1.5076340000000001E-3</Data></Cell>
    <Cell><Data ss:Type="String">weakly similar to UniRef100_A7PJN6 Cluster: Chromosome chr12 scaffold_18, whole genome shotgun sequence; n=1; Vitis vinifera|Rep: Chromosome chr12 scaffold_18, whole genome shotgun sequence - Vitis vinifera (Grape), partial (41%)</Data></Cell>
   </Row>
   <Row ss:AutoFitHeight="0">
    <Cell><Data ss:Type="String">TC6717</Data></Cell>
    <Cell><Data ss:Type="Number">17</Data></Cell>
    <Cell><Data ss:Type="Number">105</Data></Cell>
    <Cell><Data ss:Type="Number">2</Data></Cell>
    <Cell><Data ss:Type="Number">17</Data></Cell>
    <Cell><Data ss:Type="Number">8.5</Data></Cell>
    <Cell><Data ss:Type="String">Up</Data></Cell>
    <Cell><Data ss:Type="Number">1.5076340000000001E-3</Data></Cell>
    <Cell><Data ss:Type="String">similar to UniRef100_A7P3K0 Cluster: Chromosome chr1 scaffold_5, whole genome shotgun sequence; n=1; Vitis vinifera|Rep: Chromosome chr1 scaffold_5, whole genome shotgun sequence - Vitis vinifera (Grape), partial (89%)</Data></Cell>
   </Row>
   <Row ss:AutoFitHeight="0">
    <Cell><Data ss:Type="String">TC10277</Data></Cell>
    <Cell><Data ss:Type="Number">15</Data></Cell>
    <Cell><Data ss:Type="Number">106</Data></Cell>
    <Cell><Data ss:Type="Number">2</Data></Cell>
    <Cell><Data ss:Type="Number">17</Data></Cell>
    <Cell><Data ss:Type="Number">8.5</Data></Cell>
    <Cell><Data ss:Type="String">Up</Data></Cell>
    <Cell><Data ss:Type="Number">1.5076340000000001E-3</Data></Cell>
    <Cell><Data ss:Type="String">similar to UniRef100_A7Q821 Cluster: Chromosome undetermined scaffold_62, whole genome shotgun sequence; n=2; Vitis vinifera|Rep: Chromosome undetermined scaffold_62, whole genome shotgun sequence - Vitis vinifera (Grape), partial (15%)</Data></Cell>
   </Row>
   <Row ss:AutoFitHeight="0">
    <Cell><Data ss:Type="String">EY692161</Data></Cell>
    <Cell><Data ss:Type="Number">11</Data></Cell>
    <Cell><Data ss:Type="Number">106</Data></Cell>
    <Cell><Data ss:Type="Number">2</Data></Cell>
    <Cell><Data ss:Type="Number">17</Data></Cell>
    <Cell><Data ss:Type="Number">8.5</Data></Cell>
    <Cell><Data ss:Type="String">Up</Data></Cell>
    <Cell><Data ss:Type="Number">1.5076340000000001E-3</Data></Cell>
    <Cell><Data ss:Type="String">similar to UniRef100_A7PKP2 Cluster: Chromosome chr7 scaffold_20, whole genome shotgun sequence; n=1; Vitis vinifera|Rep: Chromosome chr7 scaffold_20, whole genome shotgun sequence - Vitis vinifera (Grape), partial (21%)</Data></Cell>
   </Row>
   <Row ss:AutoFitHeight="0">
    <Cell><Data ss:Type="String">TC13179</Data></Cell>
    <Cell><Data ss:Type="Number">66</Data></Cell>
    <Cell><Data ss:Type="Number">8</Data></Cell>
    <Cell><Data ss:Type="Number">10</Data></Cell>
    <Cell><Data ss:Type="Number">1</Data></Cell>
    <Cell><Data ss:Type="Number">0.1</Data></Cell>
    <Cell><Data ss:Type="String">Down</Data></Cell>
    <Cell><Data ss:Type="Number">1.5415260000000001E-3</Data></Cell>
    <Cell><Data ss:Type="String">homologue to UniRef100_A7Q4B9 Cluster: Chromosome chr9 scaffold_49, whole genome shotgun sequence; n=1; Vitis vinifera|Rep: Chromosome chr9 scaffold_49, whole genome shotgun sequence - Vitis vinifera (Grape), partial (37%)</Data></Cell>
   </Row>
   <Row ss:AutoFitHeight="0">
    <Cell><Data ss:Type="String">EY743321</Data></Cell>
    <Cell><Data ss:Type="Number">10</Data></Cell>
    <Cell><Data ss:Type="Number">63</Data></Cell>
    <Cell><Data ss:Type="Number">1</Data></Cell>
    <Cell><Data ss:Type="Number">10</Data></Cell>
    <Cell><Data ss:Type="Number">10</Data></Cell>
    <Cell><Data ss:Type="String">Up</Data></Cell>
    <Cell><Data ss:Type="Number">1.571781E-3</Data></Cell>
   </Row>
   <Row ss:AutoFitHeight="0">
    <Cell><Data ss:Type="String">EY710319</Data></Cell>
    <Cell><Data ss:Type="Number">24</Data></Cell>
    <Cell><Data ss:Type="Number">134</Data></Cell>
    <Cell><Data ss:Type="Number">3</Data></Cell>
    <Cell><Data ss:Type="Number">21</Data></Cell>
    <Cell><Data ss:Type="Number">7</Data></Cell>
    <Cell><Data ss:Type="String">Up</Data></Cell>
    <Cell><Data ss:Type="Number">1.6150730000000001E-3</Data></Cell>
    <Cell><Data ss:Type="String">homologue to UniRef100_A0EJL8 Cluster: GDP-D-mannose-3',5'-epimerase; n=1; Malpighia glabra|Rep: GDP-D-mannose-3',5'-epimerase - Malpighia glabra (Barbados cherry), partial (35%)</Data></Cell>
   </Row>
   <Row ss:AutoFitHeight="0">
    <Cell><Data ss:Type="String">EY678032</Data></Cell>
    <Cell><Data ss:Type="Number">142</Data></Cell>
    <Cell><Data ss:Type="Number">27</Data></Cell>
    <Cell><Data ss:Type="Number">21</Data></Cell>
    <Cell><Data ss:Type="Number">4</Data></Cell>
    <Cell><Data ss:Type="Number">0.19047618999999999</Data></Cell>
    <Cell><Data ss:Type="String">Down</Data></Cell>
    <Cell><Data ss:Type="Number">1.6392379999999999E-3</Data></Cell>
    <Cell><Data ss:Type="String">weakly similar to UniRef100_Q22T48 Cluster: JmjC domain containing protein; n=1; Tetrahymena thermophila SB210|Rep: JmjC domain, partial (2%)</Data></Cell>
   </Row>
   <Row ss:AutoFitHeight="0">
    <Cell><Data ss:Type="String">CN187703</Data></Cell>
    <Cell><Data ss:Type="Number">1328</Data></Cell>
    <Cell><Data ss:Type="Number">280</Data></Cell>
    <Cell><Data ss:Type="Number">193</Data></Cell>
    <Cell><Data ss:Type="Number">45</Data></Cell>
    <Cell><Data ss:Type="Number">0.23316062200000001</Data></Cell>
    <Cell><Data ss:Type="String">Down</Data></Cell>
    <Cell><Data ss:Type="Number">1.9741889999999999E-3</Data></Cell>
   </Row>
   <Row ss:AutoFitHeight="0">
    <Cell><Data ss:Type="String">TC22102</Data></Cell>
    <Cell><Data ss:Type="Number">72</Data></Cell>
    <Cell><Data ss:Type="Number">383</Data></Cell>
    <Cell><Data ss:Type="Number">10</Data></Cell>
    <Cell><Data ss:Type="Number">61</Data></Cell>
    <Cell><Data ss:Type="Number">6.1</Data></Cell>
    <Cell><Data ss:Type="String">Up</Data></Cell>
    <Cell><Data ss:Type="Number">1.9995249999999998E-3</Data></Cell>
    <Cell><Data ss:Type="String">similar to UniRef100_A7Q6H5 Cluster: Chromosome chr11 scaffold_56, whole genome shotgun sequence; n=1; Vitis vinifera|Rep: Chromosome chr11 scaffold_56, whole genome shotgun sequence - Vitis vinifera (Grape), partial (20%)</Data></Cell>
   </Row>
   <Row ss:AutoFitHeight="0">
    <Cell><Data ss:Type="String">TC7753</Data></Cell>
    <Cell><Data ss:Type="Number">26</Data></Cell>
    <Cell><Data ss:Type="Number">170</Data></Cell>
    <Cell><Data ss:Type="Number">4</Data></Cell>
    <Cell><Data ss:Type="Number">27</Data></Cell>
    <Cell><Data ss:Type="Number">6.75</Data></Cell>
    <Cell><Data ss:Type="String">Up</Data></Cell>
    <Cell><Data ss:Type="Number">2.0043959999999999E-3</Data></Cell>
    <Cell><Data ss:Type="String">UniRef100_Q09MH7 Cluster: Photosystem I assembly protein ycf3; n=1; Citrus sinensis|Rep: Photosystem I assembly protein ycf3 - Citrus sinensis (Sweet orange), partial (70%)</Data></Cell>
   </Row>
   <Row ss:AutoFitHeight="0">
    <Cell><Data ss:Type="String">TC22532</Data></Cell>
    <Cell><Data ss:Type="Number">441</Data></Cell>
    <Cell><Data ss:Type="Number">2442</Data></Cell>
    <Cell><Data ss:Type="Number">64</Data></Cell>
    <Cell><Data ss:Type="Number">389</Data></Cell>
    <Cell><Data ss:Type="Number">6.078125</Data></Cell>
    <Cell><Data ss:Type="String">Up</Data></Cell>
    <Cell><Data ss:Type="Number">2.0458339999999998E-3</Data></Cell>
   </Row>
   <Row ss:AutoFitHeight="0">
    <Cell><Data ss:Type="String">TC11230</Data></Cell>
    <Cell><Data ss:Type="Number">23</Data></Cell>
    <Cell><Data ss:Type="Number">128</Data></Cell>
    <Cell><Data ss:Type="Number">3</Data></Cell>
    <Cell><Data ss:Type="Number">20</Data></Cell>
    <Cell><Data ss:Type="Number">6.6666666670000003</Data></Cell>
    <Cell><Data ss:Type="String">Up</Data></Cell>
    <Cell><Data ss:Type="Number">2.1559840000000001E-3</Data></Cell>
    <Cell><Data ss:Type="String">homologue to UniRef100_A7PU12 Cluster: Serine/threonine protein phosphatase; n=1; Vitis vinifera|Rep: Serine/threonine protein phosphatase - Vitis vinifera (Grape), partial (15%)</Data></Cell>
   </Row>
   <Row ss:AutoFitHeight="0">
    <Cell><Data ss:Type="String">TC22243</Data></Cell>
    <Cell><Data ss:Type="Number">174</Data></Cell>
    <Cell><Data ss:Type="Number">31</Data></Cell>
    <Cell><Data ss:Type="Number">25</Data></Cell>
    <Cell><Data ss:Type="Number">5</Data></Cell>
    <Cell><Data ss:Type="Number">0.2</Data></Cell>
    <Cell><Data ss:Type="String">Down</Data></Cell>
    <Cell><Data ss:Type="Number">2.1874860000000002E-3</Data></Cell>
    <Cell><Data ss:Type="String">similar to UniRef100_Q9SW73 Cluster: NADP-isocitrate dehydrogenase; n=1; Citrus limon|Rep: NADP-isocitrate dehydrogenase - Citrus limon (Lemon), partial (49%)</Data></Cell>
   </Row>
   <Row ss:AutoFitHeight="0">
    <Cell><Data ss:Type="String">TC18869</Data></Cell>
    <Cell><Data ss:Type="Number">136</Data></Cell>
    <Cell><Data ss:Type="Number">23</Data></Cell>
    <Cell><Data ss:Type="Number">20</Data></Cell>
    <Cell><Data ss:Type="Number">4</Data></Cell>
    <Cell><Data ss:Type="Number">0.2</Data></Cell>
    <Cell><Data ss:Type="String">Down</Data></Cell>
    <Cell><Data ss:Type="Number">2.1874860000000002E-3</Data></Cell>
    <Cell><Data ss:Type="String">similar to UniRef100_A7Q038 Cluster: Chromosome chr8 scaffold_41, whole genome shotgun sequence; n=1; Vitis vinifera|Rep: Chromosome chr8 scaffold_41, whole genome shotgun sequence - Vitis vinifera (Grape), partial (22%)</Data></Cell>
   </Row>
   <Row ss:AutoFitHeight="0">
    <Cell><Data ss:Type="String">TC11340</Data></Cell>
    <Cell><Data ss:Type="Number">38</Data></Cell>
    <Cell><Data ss:Type="Number">229</Data></Cell>
    <Cell><Data ss:Type="Number">6</Data></Cell>
    <Cell><Data ss:Type="Number">36</Data></Cell>
    <Cell><Data ss:Type="Number">6</Data></Cell>
    <Cell><Data ss:Type="String">Up</Data></Cell>
    <Cell><Data ss:Type="Number">2.2034609999999999E-3</Data></Cell>
    <Cell><Data ss:Type="String">similar to UniRef100_A7NSL5 Cluster: Chromosome chr18 scaffold_1, whole genome shotgun sequence; n=1; Vitis vinifera|Rep: Chromosome chr18 scaffold_1, whole genome shotgun sequence - Vitis vinifera (Grape), partial (26%)</Data></Cell>
   </Row>
   <Row ss:AutoFitHeight="0">
    <Cell><Data ss:Type="String">TC5891</Data></Cell>
    <Cell><Data ss:Type="Number">34</Data></Cell>
    <Cell><Data ss:Type="Number">187</Data></Cell>
    <Cell><Data ss:Type="Number">5</Data></Cell>
    <Cell><Data ss:Type="Number">30</Data></Cell>
    <Cell><Data ss:Type="Number">6</Data></Cell>
    <Cell><Data ss:Type="String">Up</Data></Cell>
    <Cell><Data ss:Type="Number">2.2034609999999999E-3</Data></Cell>
    <Cell><Data ss:Type="String">similar to UniRef100_A7Q0F2 Cluster: Chromosome chr7 scaffold_42, whole genome shotgun sequence; n=1; Vitis vinifera|Rep: Chromosome chr7 scaffold_42, whole genome shotgun sequence - Vitis vinifera (Grape), partial (84%)</Data></Cell>
   </Row>
   <Row ss:AutoFitHeight="0">
    <Cell><Data ss:Type="String">CF506949</Data></Cell>
    <Cell><Data ss:Type="Number">63</Data></Cell>
    <Cell><Data ss:Type="Number">8</Data></Cell>
    <Cell><Data ss:Type="Number">9</Data></Cell>
    <Cell><Data ss:Type="Number">1</Data></Cell>
    <Cell><Data ss:Type="Number">0.111111111</Data></Cell>
    <Cell><Data ss:Type="String">Down</Data></Cell>
    <Cell><Data ss:Type="Number">2.4704610000000002E-3</Data></Cell>
    <Cell><Data ss:Type="String">similar to UniRef100_A7Q5S1 Cluster: Chromosome chr14 scaffold_54, whole genome shotgun sequence; n=1; Vitis vinifera|Rep: Chromosome chr14 scaffold_54, whole genome shotgun sequence - Vitis vinifera (Grape), partial (11%)</Data></Cell>
   </Row>
   <Row ss:AutoFitHeight="0">
    <Cell><Data ss:Type="String">EY678963</Data></Cell>
    <Cell><Data ss:Type="Number">61</Data></Cell>
    <Cell><Data ss:Type="Number">0</Data></Cell>
    <Cell><Data ss:Type="Number">9</Data></Cell>
    <Cell><Data ss:Type="Number">1</Data></Cell>
    <Cell><Data ss:Type="Number">0.111111111</Data></Cell>
    <Cell><Data ss:Type="String">Down</Data></Cell>
    <Cell><Data ss:Type="Number">2.4704610000000002E-3</Data></Cell>
    <Cell><Data ss:Type="String">similar to UniRef100_A9SCH9 Cluster: Predicted protein; n=1; Physcomitrella patens subsp. patens|Rep: Predicted protein - Physcomitrella patens subsp. patens, partial (29%)</Data></Cell>
   </Row>
   <Row ss:AutoFitHeight="0">
    <Cell><Data ss:Type="String">TC12562</Data></Cell>
    <Cell><Data ss:Type="Number">61</Data></Cell>
    <Cell><Data ss:Type="Number">5</Data></Cell>
    <Cell><Data ss:Type="Number">9</Data></Cell>
    <Cell><Data ss:Type="Number">1</Data></Cell>
    <Cell><Data ss:Type="Number">0.111111111</Data></Cell>
    <Cell><Data ss:Type="String">Down</Data></Cell>
    <Cell><Data ss:Type="Number">2.4704610000000002E-3</Data></Cell>
    <Cell><Data ss:Type="String">weakly similar to UniRef100_A7P0G8 Cluster: Chromosome chr19 scaffold_4, whole genome shotgun sequence; n=1; Vitis vinifera|Rep: Chromosome chr19 scaffold_4, whole genome shotgun sequence - Vitis vinifera (Grape), partial (39%)</Data></Cell>
   </Row>
   <Row ss:AutoFitHeight="0">
    <Cell><Data ss:Type="String">EY700768</Data></Cell>
    <Cell><Data ss:Type="Number">60</Data></Cell>
    <Cell><Data ss:Type="Number">9</Data></Cell>
    <Cell><Data ss:Type="Number">9</Data></Cell>
    <Cell><Data ss:Type="Number">1</Data></Cell>
    <Cell><Data ss:Type="Number">0.111111111</Data></Cell>
    <Cell><Data ss:Type="String">Down</Data></Cell>
    <Cell><Data ss:Type="Number">2.4704610000000002E-3</Data></Cell>
    <Cell><Data ss:Type="String">weakly similar to UniRef100_Q000L1 Cluster: Beta-ketoacyl-ACP synthase III; n=1; Jatropha curcas|Rep: Beta-ketoacyl-ACP synthase III - Jatropha curcas, partial (28%)</Data></Cell>
   </Row>
   <Row ss:AutoFitHeight="0">
    <Cell><Data ss:Type="String">CX074436</Data></Cell>
    <Cell><Data ss:Type="Number">61</Data></Cell>
    <Cell><Data ss:Type="Number">2</Data></Cell>
    <Cell><Data ss:Type="Number">9</Data></Cell>
    <Cell><Data ss:Type="Number">1</Data></Cell>
    <Cell><Data ss:Type="Number">0.111111111</Data></Cell>
    <Cell><Data ss:Type="String">Down</Data></Cell>
    <Cell><Data ss:Type="Number">2.4704610000000002E-3</Data></Cell>
    <Cell><Data ss:Type="String">homologue to UniRef100_A6N6J4 Cluster: Plastid 3-keto-acyl-ACP synthase III; n=1; Ricinus communis|Rep: Plastid 3-keto-acyl-ACP synthase III - Ricinus communis (Castor bean), partial (8%)</Data></Cell>
   </Row>
   <Row ss:AutoFitHeight="0">
    <Cell><Data ss:Type="String">TC11437</Data></Cell>
    <Cell><Data ss:Type="Number">26</Data></Cell>
    <Cell><Data ss:Type="Number">163</Data></Cell>
    <Cell><Data ss:Type="Number">4</Data></Cell>
    <Cell><Data ss:Type="Number">26</Data></Cell>
    <Cell><Data ss:Type="Number">6.5</Data></Cell>
    <Cell><Data ss:Type="String">Up</Data></Cell>
    <Cell><Data ss:Type="Number">2.497951E-3</Data></Cell>
    <Cell><Data ss:Type="String">similar to UniRef100_A1BNG5 Cluster: Jasmonic acid-amino acid-conjugating enzyme; n=1; Nicotiana attenuata|Rep: Jasmonic acid-amino acid-conjugating enzyme - Nicotiana attenuata, partial (78%)</Data></Cell>
   </Row>
   <Row ss:AutoFitHeight="0">
    <Cell><Data ss:Type="String">TC14567</Data></Cell>
    <Cell><Data ss:Type="Number">46</Data></Cell>
    <Cell><Data ss:Type="Number">259</Data></Cell>
    <Cell><Data ss:Type="Number">7</Data></Cell>
    <Cell><Data ss:Type="Number">41</Data></Cell>
    <Cell><Data ss:Type="Number">5.8571428570000004</Data></Cell>
    <Cell><Data ss:Type="String">Up</Data></Cell>
    <Cell><Data ss:Type="Number">2.5573499999999999E-3</Data></Cell>
    <Cell><Data ss:Type="String">similar to UniRef100_Q8LGG0 Cluster: Peptidyl-prolyl isomerase FKBP12; n=1; Arabidopsis thaliana|Rep: Peptidyl-prolyl isomerase FKBP12 - Arabidopsis thaliana (Mouse-ear cress), complete</Data></Cell>
   </Row>
   <Row ss:AutoFitHeight="0">
    <Cell><Data ss:Type="String">TC14046</Data></Cell>
    <Cell><Data ss:Type="Number">41</Data></Cell>
    <Cell><Data ss:Type="Number">220</Data></Cell>
    <Cell><Data ss:Type="Number">6</Data></Cell>
    <Cell><Data ss:Type="Number">35</Data></Cell>
    <Cell><Data ss:Type="Number">5.8333333329999997</Data></Cell>
    <Cell><Data ss:Type="String">Up</Data></Cell>
    <Cell><Data ss:Type="Number">2.6220670000000001E-3</Data></Cell>
    <Cell><Data ss:Type="String">UniRef100_Q8H6Q7 Cluster: CTV.22; n=1; Poncirus trifoliata|Rep: CTV.22 - Poncirus trifoliata (Hardy orange), partial (17%)</Data></Cell>
   </Row>
   <Row ss:AutoFitHeight="0">
    <Cell><Data ss:Type="String">TC3550</Data></Cell>
    <Cell><Data ss:Type="Number">38</Data></Cell>
    <Cell><Data ss:Type="Number">220</Data></Cell>
    <Cell><Data ss:Type="Number">6</Data></Cell>
    <Cell><Data ss:Type="Number">35</Data></Cell>
    <Cell><Data ss:Type="Number">5.8333333329999997</Data></Cell>
    <Cell><Data ss:Type="String">Up</Data></Cell>
    <Cell><Data ss:Type="Number">2.6220670000000001E-3</Data></Cell>
    <Cell><Data ss:Type="String">similar to UniRef100_A7Q261 Cluster: Chromosome chr13 scaffold_45, whole genome shotgun sequence; n=1; Vitis vinifera|Rep: Chromosome chr13 scaffold_45, whole genome shotgun sequence - Vitis vinifera (Grape), partial (94%)</Data></Cell>
   </Row>
   <Row ss:AutoFitHeight="0">
    <Cell><Data ss:Type="String">TC17394</Data></Cell>
    <Cell><Data ss:Type="Number">283</Data></Cell>
    <Cell><Data ss:Type="Number">62</Data></Cell>
    <Cell><Data ss:Type="Number">41</Data></Cell>
    <Cell><Data ss:Type="Number">10</Data></Cell>
    <Cell><Data ss:Type="Number">0.243902439</Data></Cell>
    <Cell><Data ss:Type="String">Down</Data></Cell>
    <Cell><Data ss:Type="Number">2.6231929999999998E-3</Data></Cell>
    <Cell><Data ss:Type="String">similar to UniRef100_A7QUT4 Cluster: Chromosome chr1 scaffold_180, whole genome shotgun sequence; n=1; Vitis vinifera|Rep: Chromosome chr1 scaffold_180, whole genome shotgun sequence - Vitis vinifera (Grape), partial (57%)</Data></Cell>
   </Row>
   <Row ss:AutoFitHeight="0">
    <Cell><Data ss:Type="String">TC2106</Data></Cell>
    <Cell><Data ss:Type="Number">283</Data></Cell>
    <Cell><Data ss:Type="Number">1492</Data></Cell>
    <Cell><Data ss:Type="Number">41</Data></Cell>
    <Cell><Data ss:Type="Number">238</Data></Cell>
    <Cell><Data ss:Type="Number">5.804878049</Data></Cell>
    <Cell><Data ss:Type="String">Up</Data></Cell>
    <Cell><Data ss:Type="Number">2.7323069999999998E-3</Data></Cell>
    <Cell><Data ss:Type="String">similar to UniRef100_Q8GZT8 Cluster: PTEN-like protein; n=1; Arabidopsis thaliana|Rep: PTEN-like protein - Arabidopsis thaliana (Mouse-ear cress), partial (25%)</Data></Cell>
   </Row>
   <Row ss:AutoFitHeight="0">
    <Cell><Data ss:Type="String">TC7833</Data></Cell>
    <Cell><Data ss:Type="Number">121</Data></Cell>
    <Cell><Data ss:Type="Number">653</Data></Cell>
    <Cell><Data ss:Type="Number">18</Data></Cell>
    <Cell><Data ss:Type="Number">104</Data></Cell>
    <Cell><Data ss:Type="Number">5.7777777779999999</Data></Cell>
    <Cell><Data ss:Type="String">Up</Data></Cell>
    <Cell><Data ss:Type="Number">2.8128160000000001E-3</Data></Cell>
   </Row>
   <Row ss:AutoFitHeight="0">
    <Cell><Data ss:Type="String">TC10767</Data></Cell>
    <Cell><Data ss:Type="Number">13</Data></Cell>
    <Cell><Data ss:Type="Number">93</Data></Cell>
    <Cell><Data ss:Type="Number">2</Data></Cell>
    <Cell><Data ss:Type="Number">15</Data></Cell>
    <Cell><Data ss:Type="Number">7.5</Data></Cell>
    <Cell><Data ss:Type="String">Up</Data></Cell>
    <Cell><Data ss:Type="Number">2.9264780000000002E-3</Data></Cell>
    <Cell><Data ss:Type="String">homologue to UniRef100_A7QPB5 Cluster: Chromosome chr18 scaffold_137, whole genome shotgun sequence; n=1; Vitis vinifera|Rep: Chromosome chr18 scaffold_137, whole genome shotgun sequence - Vitis vinifera (Grape), complete</Data></Cell>
   </Row>
   <Row ss:AutoFitHeight="0">
    <Cell><Data ss:Type="String">DR909240</Data></Cell>
    <Cell><Data ss:Type="Number">15</Data></Cell>
    <Cell><Data ss:Type="Number">95</Data></Cell>
    <Cell><Data ss:Type="Number">2</Data></Cell>
    <Cell><Data ss:Type="Number">15</Data></Cell>
    <Cell><Data ss:Type="Number">7.5</Data></Cell>
    <Cell><Data ss:Type="String">Up</Data></Cell>
    <Cell><Data ss:Type="Number">2.9264780000000002E-3</Data></Cell>
    <Cell><Data ss:Type="String">similar to UniRef100_Q67XW4 Cluster: Tubulin folding cofactor B; n=1; Arabidopsis thaliana|Rep: Tubulin folding cofactor B - Arabidopsis thaliana (Mouse-ear cress), partial (43%)</Data></Cell>
   </Row>
   <Row ss:AutoFitHeight="0">
    <Cell><Data ss:Type="String">TC7820</Data></Cell>
    <Cell><Data ss:Type="Number">17</Data></Cell>
    <Cell><Data ss:Type="Number">92</Data></Cell>
    <Cell><Data ss:Type="Number">2</Data></Cell>
    <Cell><Data ss:Type="Number">15</Data></Cell>
    <Cell><Data ss:Type="Number">7.5</Data></Cell>
    <Cell><Data ss:Type="String">Up</Data></Cell>
    <Cell><Data ss:Type="Number">2.9264780000000002E-3</Data></Cell>
    <Cell><Data ss:Type="String">similar to UniRef100_A7PGH8 Cluster: Chromosome chr17 scaffold_16, whole genome shotgun sequence; n=1; Vitis vinifera|Rep: Chromosome chr17 scaffold_16, whole genome shotgun sequence - Vitis vinifera (Grape), partial (48%)</Data></Cell>
   </Row>
   <Row ss:AutoFitHeight="0">
    <Cell><Data ss:Type="String">TC12023</Data></Cell>
    <Cell><Data ss:Type="Number">411</Data></Cell>
    <Cell><Data ss:Type="Number">96</Data></Cell>
    <Cell><Data ss:Type="Number">60</Data></Cell>
    <Cell><Data ss:Type="Number">15</Data></Cell>
    <Cell><Data ss:Type="Number">0.25</Data></Cell>
    <Cell><Data ss:Type="String">Down</Data></Cell>
    <Cell><Data ss:Type="Number">3.0567239999999998E-3</Data></Cell>
    <Cell><Data ss:Type="String">homologue to UniRef100_A7P428 Cluster: Chromosome chr1 scaffold_5, whole genome shotgun sequence; n=1; Vitis vinifera|Rep: Chromosome chr1 scaffold_5, whole genome shotgun sequence - Vitis vinifera (Grape), partial (90%)</Data></Cell>
   </Row>
   <Row ss:AutoFitHeight="0">
    <Cell><Data ss:Type="String">TC17771</Data></Cell>
    <Cell><Data ss:Type="Number">64</Data></Cell>
    <Cell><Data ss:Type="Number">322</Data></Cell>
    <Cell><Data ss:Type="Number">9</Data></Cell>
    <Cell><Data ss:Type="Number">51</Data></Cell>
    <Cell><Data ss:Type="Number">5.6666666670000003</Data></Cell>
    <Cell><Data ss:Type="String">Up</Data></Cell>
    <Cell><Data ss:Type="Number">3.1705650000000002E-3</Data></Cell>
    <Cell><Data ss:Type="String">homologue to UniRef100_A7Q232 Cluster: Chromosome chr13 scaffold_45, whole genome shotgun sequence; n=1; Vitis vinifera|Rep: Chromosome chr13 scaffold_45, whole genome shotgun sequence - Vitis vinifera (Grape), partial (58%)</Data></Cell>
   </Row>
   <Row ss:AutoFitHeight="0">
    <Cell><Data ss:Type="String">EY702166</Data></Cell>
    <Cell><Data ss:Type="Number">9</Data></Cell>
    <Cell><Data ss:Type="Number">61</Data></Cell>
    <Cell><Data ss:Type="Number">1</Data></Cell>
    <Cell><Data ss:Type="Number">10</Data></Cell>
    <Cell><Data ss:Type="Number">10</Data></Cell>
    <Cell><Data ss:Type="String">Up</Data></Cell>
    <Cell><Data ss:Type="Number">3.2364360000000001E-3</Data></Cell>
    <Cell><Data ss:Type="String">weakly similar to UniRef100_A7PHS9 Cluster: Chromosome chr17 scaffold_16, whole genome shotgun sequence; n=1; Vitis vinifera|Rep: Chromosome chr17 scaffold_16, whole genome shotgun sequence - Vitis vinifera (Grape), partial (67%)</Data></Cell>
   </Row>
   <Row ss:AutoFitHeight="0">
    <Cell><Data ss:Type="String">TC8402</Data></Cell>
    <Cell><Data ss:Type="Number">7</Data></Cell>
    <Cell><Data ss:Type="Number">60</Data></Cell>
    <Cell><Data ss:Type="Number">1</Data></Cell>
    <Cell><Data ss:Type="Number">10</Data></Cell>
    <Cell><Data ss:Type="Number">10</Data></Cell>
    <Cell><Data ss:Type="String">Up</Data></Cell>
    <Cell><Data ss:Type="Number">3.2364360000000001E-3</Data></Cell>
    <Cell><Data ss:Type="String">similar to UniRef100_A7Q6I8 Cluster: Chromosome chr11 scaffold_56, whole genome shotgun sequence; n=1; Vitis vinifera|Rep: Chromosome chr11 scaffold_56, whole genome shotgun sequence - Vitis vinifera (Grape), partial (93%)</Data></Cell>
   </Row>
   <Row ss:AutoFitHeight="0">
    <Cell><Data ss:Type="String">TC22936</Data></Cell>
    <Cell><Data ss:Type="Number">6</Data></Cell>
    <Cell><Data ss:Type="Number">62</Data></Cell>
    <Cell><Data ss:Type="Number">1</Data></Cell>
    <Cell><Data ss:Type="Number">10</Data></Cell>
    <Cell><Data ss:Type="Number">10</Data></Cell>
    <Cell><Data ss:Type="String">Up</Data></Cell>
    <Cell><Data ss:Type="Number">3.2364360000000001E-3</Data></Cell>
    <Cell><Data ss:Type="String">weakly similar to UniRef100_A7QQ76 Cluster: Chromosome undetermined scaffold_141, whole genome shotgun sequence; n=1; Vitis vinifera|Rep: Chromosome undetermined scaffold_141, whole genome shotgun sequence - Vitis vinifera (Grape), partial (24%)</Data></Cell>
   </Row>
   <Row ss:AutoFitHeight="0">
    <Cell><Data ss:Type="String">EY708186</Data></Cell>
    <Cell><Data ss:Type="Number">10</Data></Cell>
    <Cell><Data ss:Type="Number">64</Data></Cell>
    <Cell><Data ss:Type="Number">1</Data></Cell>
    <Cell><Data ss:Type="Number">10</Data></Cell>
    <Cell><Data ss:Type="Number">10</Data></Cell>
    <Cell><Data ss:Type="String">Up</Data></Cell>
    <Cell><Data ss:Type="Number">3.2364360000000001E-3</Data></Cell>
    <Cell><Data ss:Type="String">weakly similar to UniRef100_Q8LDC3 Cluster: C-8,7 sterol isomerase; n=1; Arabidopsis thaliana|Rep: C-8,7 sterol isomerase - Arabidopsis thaliana (Mouse-ear cress), partial (60%)</Data></Cell>
   </Row>
   <Row ss:AutoFitHeight="0">
    <Cell><Data ss:Type="String">TC24385</Data></Cell>
    <Cell><Data ss:Type="Number">37</Data></Cell>
    <Cell><Data ss:Type="Number">173</Data></Cell>
    <Cell><Data ss:Type="Number">5</Data></Cell>
    <Cell><Data ss:Type="Number">28</Data></Cell>
    <Cell><Data ss:Type="Number">5.6</Data></Cell>
    <Cell><Data ss:Type="String">Up</Data></Cell>
    <Cell><Data ss:Type="Number">3.3584130000000002E-3</Data></Cell>
    <Cell><Data ss:Type="String">similar to UniRef100_A7PYL1 Cluster: Chromosome chr12 scaffold_38, whole genome shotgun sequence; n=1; Vitis vinifera|Rep: Chromosome chr12 scaffold_38, whole genome shotgun sequence - Vitis vinifera (Grape), partial (93%)</Data></Cell>
   </Row>
   <Row ss:AutoFitHeight="0">
    <Cell><Data ss:Type="String">TC5490</Data></Cell>
    <Cell><Data ss:Type="Number">72</Data></Cell>
    <Cell><Data ss:Type="Number">353</Data></Cell>
    <Cell><Data ss:Type="Number">10</Data></Cell>
    <Cell><Data ss:Type="Number">56</Data></Cell>
    <Cell><Data ss:Type="Number">5.6</Data></Cell>
    <Cell><Data ss:Type="String">Up</Data></Cell>
    <Cell><Data ss:Type="Number">3.408459E-3</Data></Cell>
    <Cell><Data ss:Type="String">weakly similar to UniRef100_Q940P4 Cluster: AT5g07010/MOJ9_18; n=1; Arabidopsis thaliana|Rep: AT5g07010/MOJ9_18 - Arabidopsis thaliana (Mouse-ear cress), partial (74%)</Data></Cell>
   </Row>
   <Row ss:AutoFitHeight="0">
    <Cell><Data ss:Type="String">TC24064</Data></Cell>
    <Cell><Data ss:Type="Number">183</Data></Cell>
    <Cell><Data ss:Type="Number">947</Data></Cell>
    <Cell><Data ss:Type="Number">27</Data></Cell>
    <Cell><Data ss:Type="Number">151</Data></Cell>
    <Cell><Data ss:Type="Number">5.592592593</Data></Cell>
    <Cell><Data ss:Type="String">Up</Data></Cell>
    <Cell><Data ss:Type="Number">3.4360520000000002E-3</Data></Cell>
    <Cell><Data ss:Type="String">similar to UniRef100_A7PJ29 Cluster: Chromosome chr12 scaffold_18, whole genome shotgun sequence; n=1; Vitis vinifera|Rep: Chromosome chr12 scaffold_18, whole genome shotgun sequence - Vitis vinifera (Grape), partial (52%)</Data></Cell>
   </Row>
   <Row ss:AutoFitHeight="0">
    <Cell><Data ss:Type="String">EY692019</Data></Cell>
    <Cell><Data ss:Type="Number">196</Data></Cell>
    <Cell><Data ss:Type="Number">1017</Data></Cell>
    <Cell><Data ss:Type="Number">29</Data></Cell>
    <Cell><Data ss:Type="Number">162</Data></Cell>
    <Cell><Data ss:Type="Number">5.5862068970000003</Data></Cell>
    <Cell><Data ss:Type="String">Up</Data></Cell>
    <Cell><Data ss:Type="Number">3.4600329999999999E-3</Data></Cell>
    <Cell><Data ss:Type="String">UniRef100_A0RHL0 Cluster: Ribonuclease HII; n=2; Bacillus thuringiensis|Rep: Ribonuclease HII - Bacillus thuringiensis (strain Al Hakam), partial (5%)</Data></Cell>
   </Row>
   <Row ss:AutoFitHeight="0">
    <Cell><Data ss:Type="String">TC15583</Data></Cell>
    <Cell><Data ss:Type="Number">44</Data></Cell>
    <Cell><Data ss:Type="Number">208</Data></Cell>
    <Cell><Data ss:Type="Number">6</Data></Cell>
    <Cell><Data ss:Type="Number">33</Data></Cell>
    <Cell><Data ss:Type="Number">5.5</Data></Cell>
    <Cell><Data ss:Type="String">Up</Data></Cell>
    <Cell><Data ss:Type="Number">3.7397189999999999E-3</Data></Cell>
   </Row>
   <Row ss:AutoFitHeight="0">
    <Cell><Data ss:Type="Number">1193</Data></Cell>
    <Cell><Data ss:Type="Number">64</Data></Cell>
    <Cell><Data ss:Type="Number">308</Data></Cell>
    <Cell><Data ss:Type="Number">9</Data></Cell>
    <Cell><Data ss:Type="Number">49</Data></Cell>
    <Cell><Data ss:Type="Number">5.4444444440000002</Data></Cell>
    <Cell><Data ss:Type="String">Up</Data></Cell>
    <Cell><Data ss:Type="Number">4.0414730000000003E-3</Data></Cell>
   </Row>
   <Row ss:AutoFitHeight="0">
    <Cell><Data ss:Type="String">TC10250</Data></Cell>
    <Cell><Data ss:Type="Number">52</Data></Cell>
    <Cell><Data ss:Type="Number">2</Data></Cell>
    <Cell><Data ss:Type="Number">8</Data></Cell>
    <Cell><Data ss:Type="Number">1</Data></Cell>
    <Cell><Data ss:Type="Number">0.125</Data></Cell>
    <Cell><Data ss:Type="String">Down</Data></Cell>
    <Cell><Data ss:Type="Number">4.0964520000000004E-3</Data></Cell>
    <Cell><Data ss:Type="String">weakly similar to UniRef100_UPI0000EB2294 Cluster: RING finger protein 43 precursor.; n=1; Canis lupus familiaris|Rep: RING finger protein 43 precursor. - Canis familiaris, partial (5%)</Data></Cell>
   </Row>
   <Row ss:AutoFitHeight="0">
    <Cell><Data ss:Type="String">EY742638</Data></Cell>
    <Cell><Data ss:Type="Number">55</Data></Cell>
    <Cell><Data ss:Type="Number">7</Data></Cell>
    <Cell><Data ss:Type="Number">8</Data></Cell>
    <Cell><Data ss:Type="Number">1</Data></Cell>
    <Cell><Data ss:Type="Number">0.125</Data></Cell>
    <Cell><Data ss:Type="String">Down</Data></Cell>
    <Cell><Data ss:Type="Number">4.0964520000000004E-3</Data></Cell>
    <Cell><Data ss:Type="String">homologue to UniRef100_A7PCJ8 Cluster: Chromosome chr17 scaffold_12, whole genome shotgun sequence; n=1; Vitis vinifera|Rep: Chromosome chr17 scaffold_12, whole genome shotgun sequence - Vitis vinifera (Grape), partial (27%)</Data></Cell>
   </Row>
   <Row ss:AutoFitHeight="0">
    <Cell><Data ss:Type="String">CF835811</Data></Cell>
    <Cell><Data ss:Type="Number">53</Data></Cell>
    <Cell><Data ss:Type="Number">6</Data></Cell>
    <Cell><Data ss:Type="Number">8</Data></Cell>
    <Cell><Data ss:Type="Number">1</Data></Cell>
    <Cell><Data ss:Type="Number">0.125</Data></Cell>
    <Cell><Data ss:Type="String">Down</Data></Cell>
    <Cell><Data ss:Type="Number">4.0964520000000004E-3</Data></Cell>
    <Cell><Data ss:Type="String">similar to UniRef100_Q71F45 Cluster: Eukaryotic translation initiation factor 5A isoform VII; n=1; Hevea brasiliensis|Rep: Eukaryotic translation initiation factor 5A isoform VII - Hevea brasiliensis (Para rubber tree), partial (38%)</Data></Cell>
   </Row>
   <Row ss:AutoFitHeight="0">
    <Cell><Data ss:Type="String">TC7710</Data></Cell>
    <Cell><Data ss:Type="Number">15</Data></Cell>
    <Cell><Data ss:Type="Number">85</Data></Cell>
    <Cell><Data ss:Type="Number">2</Data></Cell>
    <Cell><Data ss:Type="Number">14</Data></Cell>
    <Cell><Data ss:Type="Number">7</Data></Cell>
    <Cell><Data ss:Type="String">Up</Data></Cell>
    <Cell><Data ss:Type="Number">4.1530630000000002E-3</Data></Cell>
    <Cell><Data ss:Type="String">similar to UniRef100_A7R1E4 Cluster: Chromosome undetermined scaffold_349, whole genome shotgun sequence; n=1; Vitis vinifera|Rep: Chromosome undetermined scaffold_349, whole genome shotgun sequence - Vitis vinifera (Grape), partial (67%)</Data></Cell>
   </Row>
   <Row ss:AutoFitHeight="0">
    <Cell><Data ss:Type="String">TC10790</Data></Cell>
    <Cell><Data ss:Type="Number">13</Data></Cell>
    <Cell><Data ss:Type="Number">90</Data></Cell>
    <Cell><Data ss:Type="Number">2</Data></Cell>
    <Cell><Data ss:Type="Number">14</Data></Cell>
    <Cell><Data ss:Type="Number">7</Data></Cell>
    <Cell><Data ss:Type="String">Up</Data></Cell>
    <Cell><Data ss:Type="Number">4.1530630000000002E-3</Data></Cell>
    <Cell><Data ss:Type="String">similar to UniRef100_A7QB73 Cluster: Chromosome chr4 scaffold_73, whole genome shotgun sequence; n=1; Vitis vinifera|Rep: Chromosome chr4 scaffold_73, whole genome shotgun sequence - Vitis vinifera (Grape), partial (95%)</Data></Cell>
   </Row>
   <Row ss:AutoFitHeight="0">
    <Cell><Data ss:Type="String">EY651697</Data></Cell>
    <Cell><Data ss:Type="Number">90</Data></Cell>
    <Cell><Data ss:Type="Number">14</Data></Cell>
    <Cell><Data ss:Type="Number">13</Data></Cell>
    <Cell><Data ss:Type="Number">2</Data></Cell>
    <Cell><Data ss:Type="Number">0.15384615400000001</Data></Cell>
    <Cell><Data ss:Type="String">Down</Data></Cell>
    <Cell><Data ss:Type="Number">4.3270130000000002E-3</Data></Cell>
    <Cell><Data ss:Type="String">similar to UniRef100_A7Q3Y0 Cluster: Chromosome chr13 scaffold_48, whole genome shotgun sequence; n=1; Vitis vinifera|Rep: Chromosome chr13 scaffold_48, whole genome shotgun sequence - Vitis vinifera (Grape), partial (26%)</Data></Cell>
   </Row>
   <Row ss:AutoFitHeight="0">
    <Cell><Data ss:Type="String">EY689600</Data></Cell>
    <Cell><Data ss:Type="Number">90</Data></Cell>
    <Cell><Data ss:Type="Number">10</Data></Cell>
    <Cell><Data ss:Type="Number">13</Data></Cell>
    <Cell><Data ss:Type="Number">2</Data></Cell>
    <Cell><Data ss:Type="Number">0.15384615400000001</Data></Cell>
    <Cell><Data ss:Type="String">Down</Data></Cell>
    <Cell><Data ss:Type="Number">4.3270130000000002E-3</Data></Cell>
    <Cell><Data ss:Type="String">similar to UniRef100_Q6JX03 Cluster: Chitinase-like protein; n=1; Gossypium hirsutum|Rep: Chitinase-like protein - Gossypium hirsutum (Upland cotton) (Gossypium mexicanum), partial (15%)</Data></Cell>
   </Row>
   <Row ss:AutoFitHeight="0">
    <Cell><Data ss:Type="String">DY305711</Data></Cell>
    <Cell><Data ss:Type="Number">39</Data></Cell>
    <Cell><Data ss:Type="Number">198</Data></Cell>
    <Cell><Data ss:Type="Number">6</Data></Cell>
    <Cell><Data ss:Type="Number">32</Data></Cell>
    <Cell><Data ss:Type="Number">5.3333333329999997</Data></Cell>
    <Cell><Data ss:Type="String">Up</Data></Cell>
    <Cell><Data ss:Type="Number">4.4828469999999999E-3</Data></Cell>
    <Cell><Data ss:Type="String">similar to UniRef100_A7Q2P7 Cluster: Chromosome chr1 scaffold_46, whole genome shotgun sequence; n=1; Vitis vinifera|Rep: Chromosome chr1 scaffold_46, whole genome shotgun sequence - Vitis vinifera (Grape), partial (84%)</Data></Cell>
   </Row>
   <Row ss:AutoFitHeight="0">
    <Cell><Data ss:Type="String">TC14003</Data></Cell>
    <Cell><Data ss:Type="Number">74</Data></Cell>
    <Cell><Data ss:Type="Number">362</Data></Cell>
    <Cell><Data ss:Type="Number">11</Data></Cell>
    <Cell><Data ss:Type="Number">58</Data></Cell>
    <Cell><Data ss:Type="Number">5.2727272730000001</Data></Cell>
    <Cell><Data ss:Type="String">Up</Data></Cell>
    <Cell><Data ss:Type="Number">4.8900310000000004E-3</Data></Cell>
    <Cell><Data ss:Type="String">homologue to UniRef100_O64966 Cluster: 3-hydroxy-3-methylglutaryl-coenzyme A reductase 1; n=1; Gossypium hirsutum|Rep: 3-hydroxy-3-methylglutaryl-coenzyme A reductase 1 - Gossypium hirsutum (Upland cotton) (Gossypium mexicanum), partial (56%)</Data></Cell>
   </Row>
   <Row ss:AutoFitHeight="0">
    <Cell><Data ss:Type="String">TC13637</Data></Cell>
    <Cell><Data ss:Type="Number">28</Data></Cell>
    <Cell><Data ss:Type="Number">146</Data></Cell>
    <Cell><Data ss:Type="Number">4</Data></Cell>
    <Cell><Data ss:Type="Number">23</Data></Cell>
    <Cell><Data ss:Type="Number">5.75</Data></Cell>
    <Cell><Data ss:Type="String">Up</Data></Cell>
    <Cell><Data ss:Type="Number">4.9662680000000002E-3</Data></Cell>
    <Cell><Data ss:Type="String">similar to UniRef100_A7Q5Z4 Cluster: Chromosome chr14 scaffold_54, whole genome shotgun sequence; n=1; Vitis vinifera|Rep: Chromosome chr14 scaffold_54, whole genome shotgun sequence - Vitis vinifera (Grape), partial (79%)</Data></Cell>
   </Row>
   <Row ss:AutoFitHeight="0">
    <Cell><Data ss:Type="String">TC4459</Data></Cell>
    <Cell><Data ss:Type="Number">613</Data></Cell>
    <Cell><Data ss:Type="Number">2931</Data></Cell>
    <Cell><Data ss:Type="Number">89</Data></Cell>
    <Cell><Data ss:Type="Number">467</Data></Cell>
    <Cell><Data ss:Type="Number">5.247191011</Data></Cell>
    <Cell><Data ss:Type="String">Up</Data></Cell>
    <Cell><Data ss:Type="Number">5.0317770000000003E-3</Data></Cell>
    <Cell><Data ss:Type="String">homologue to UniRef100_A7P5K0 Cluster: Histone H2A; n=1; Vitis vinifera|Rep: Histone H2A - Vitis vinifera (Grape), complete</Data></Cell>
   </Row>
   <Row ss:AutoFitHeight="0">
    <Cell><Data ss:Type="String">DR910131</Data></Cell>
    <Cell><Data ss:Type="Number">2</Data></Cell>
    <Cell><Data ss:Type="Number">54</Data></Cell>
    <Cell><Data ss:Type="Number">1</Data></Cell>
    <Cell><Data ss:Type="Number">9</Data></Cell>
    <Cell><Data ss:Type="Number">9</Data></Cell>
    <Cell><Data ss:Type="String">Up</Data></Cell>
    <Cell><Data ss:Type="Number">5.0390549999999997E-3</Data></Cell>
    <Cell><Data ss:Type="String">similar to UniRef100_A7NWX9 Cluster: Chromosome chr5 scaffold_2, whole genome shotgun sequence; n=1; Vitis vinifera|Rep: Chromosome chr5 scaffold_2, whole genome shotgun sequence - Vitis vinifera (Grape), partial (33%)</Data></Cell>
   </Row>
   <Row ss:AutoFitHeight="0">
    <Cell><Data ss:Type="String">TC22514</Data></Cell>
    <Cell><Data ss:Type="Number">6</Data></Cell>
    <Cell><Data ss:Type="Number">57</Data></Cell>
    <Cell><Data ss:Type="Number">1</Data></Cell>
    <Cell><Data ss:Type="Number">9</Data></Cell>
    <Cell><Data ss:Type="Number">9</Data></Cell>
    <Cell><Data ss:Type="String">Up</Data></Cell>
    <Cell><Data ss:Type="Number">5.0390549999999997E-3</Data></Cell>
    <Cell><Data ss:Type="String">similar to UniRef100_A7QPR1 Cluster: Chromosome chr10 scaffold_138, whole genome shotgun sequence; n=1; Vitis vinifera|Rep: Chromosome chr10 scaffold_138, whole genome shotgun sequence - Vitis vinifera (Grape), partial (49%)</Data></Cell>
   </Row>
   <Row ss:AutoFitHeight="0">
    <Cell><Data ss:Type="String">TC15192</Data></Cell>
    <Cell><Data ss:Type="Number">3</Data></Cell>
    <Cell><Data ss:Type="Number">54</Data></Cell>
    <Cell><Data ss:Type="Number">1</Data></Cell>
    <Cell><Data ss:Type="Number">9</Data></Cell>
    <Cell><Data ss:Type="Number">9</Data></Cell>
    <Cell><Data ss:Type="String">Up</Data></Cell>
    <Cell><Data ss:Type="Number">5.0390549999999997E-3</Data></Cell>
    <Cell><Data ss:Type="String">similar to UniRef100_Q84XY6 Cluster: Cystatin; n=1; Malus x domestica|Rep: Cystatin - Malus domestica (Apple) (Malus sylvestris), partial (47%)</Data></Cell>
   </Row>
   <Row ss:AutoFitHeight="0">
    <Cell><Data ss:Type="String">EY699553</Data></Cell>
    <Cell><Data ss:Type="Number">4</Data></Cell>
    <Cell><Data ss:Type="Number">54</Data></Cell>
    <Cell><Data ss:Type="Number">1</Data></Cell>
    <Cell><Data ss:Type="Number">9</Data></Cell>
    <Cell><Data ss:Type="Number">9</Data></Cell>
    <Cell><Data ss:Type="String">Up</Data></Cell>
    <Cell><Data ss:Type="Number">5.0390549999999997E-3</Data></Cell>
    <Cell><Data ss:Type="String">weakly similar to UniRef100_A4S4L3 Cluster: Predicted protein; n=1; Ostreococcus lucimarinus CCE9901|Rep: Predicted protein - Ostreococcus lucimarinus (strain CCE9901), partial (4%)</Data></Cell>
   </Row>
   <Row ss:AutoFitHeight="0">
    <Cell><Data ss:Type="String">EY688599</Data></Cell>
    <Cell><Data ss:Type="Number">4</Data></Cell>
    <Cell><Data ss:Type="Number">55</Data></Cell>
    <Cell><Data ss:Type="Number">1</Data></Cell>
    <Cell><Data ss:Type="Number">9</Data></Cell>
    <Cell><Data ss:Type="Number">9</Data></Cell>
    <Cell><Data ss:Type="String">Up</Data></Cell>
    <Cell><Data ss:Type="Number">5.0390549999999997E-3</Data></Cell>
    <Cell><Data ss:Type="String">homologue to UniRef100_A4IIQ6 Cluster: LOC100125041 protein; n=1; Xenopus tropicalis|Rep: LOC100125041 protein - Xenopus tropicalis (Western clawed frog) (Silurana tropicalis), partial (5%)</Data></Cell>
   </Row>
   <Row ss:AutoFitHeight="0">
    <Cell><Data ss:Type="String">TC1487</Data></Cell>
    <Cell><Data ss:Type="Number">79</Data></Cell>
    <Cell><Data ss:Type="Number">356</Data></Cell>
    <Cell><Data ss:Type="Number">11</Data></Cell>
    <Cell><Data ss:Type="Number">57</Data></Cell>
    <Cell><Data ss:Type="Number">5.1818181819999998</Data></Cell>
    <Cell><Data ss:Type="String">Up</Data></Cell>
    <Cell><Data ss:Type="Number">5.4151579999999998E-3</Data></Cell>
    <Cell><Data ss:Type="String">homologue to UniRef100_A7QHR7 Cluster: Chromosome chr8 scaffold_99, whole genome shotgun sequence; n=1; Vitis vinifera|Rep: Chromosome chr8 scaffold_99, whole genome shotgun sequence - Vitis vinifera (Grape), partial (92%)</Data></Cell>
   </Row>
   <Row ss:AutoFitHeight="0">
    <Cell><Data ss:Type="String">TC12102</Data></Cell>
    <Cell><Data ss:Type="Number">174</Data></Cell>
    <Cell><Data ss:Type="Number">808</Data></Cell>
    <Cell><Data ss:Type="Number">25</Data></Cell>
    <Cell><Data ss:Type="Number">129</Data></Cell>
    <Cell><Data ss:Type="Number">5.16</Data></Cell>
    <Cell><Data ss:Type="String">Up</Data></Cell>
    <Cell><Data ss:Type="Number">5.5500009999999997E-3</Data></Cell>
    <Cell><Data ss:Type="String">similar to UniRef100_Q8LHF3 Cluster: Splicing factor-like; n=2; Oryza sativa|Rep: Splicing factor-like - Oryza sativa subsp. japonica (Rice), partial (23%)</Data></Cell>
   </Row>
   <Row ss:AutoFitHeight="0">
    <Cell><Data ss:Type="String">TC5683</Data></Cell>
    <Cell><Data ss:Type="Number">56</Data></Cell>
    <Cell><Data ss:Type="Number">259</Data></Cell>
    <Cell><Data ss:Type="Number">8</Data></Cell>
    <Cell><Data ss:Type="Number">41</Data></Cell>
    <Cell><Data ss:Type="Number">5.125</Data></Cell>
    <Cell><Data ss:Type="String">Up</Data></Cell>
    <Cell><Data ss:Type="Number">5.6431750000000003E-3</Data></Cell>
    <Cell><Data ss:Type="String">similar to UniRef100_A7R0J1 Cluster: Chromosome undetermined scaffold_310, whole genome shotgun sequence; n=1; Vitis vinifera|Rep: Chromosome undetermined scaffold_310, whole genome shotgun sequence - Vitis vinifera (Grape), partial (96%)</Data></Cell>
   </Row>
   <Row ss:AutoFitHeight="0">
    <Cell><Data ss:Type="String">DR911155</Data></Cell>
    <Cell><Data ss:Type="Number">373</Data></Cell>
    <Cell><Data ss:Type="Number">1727</Data></Cell>
    <Cell><Data ss:Type="Number">54</Data></Cell>
    <Cell><Data ss:Type="Number">275</Data></Cell>
    <Cell><Data ss:Type="Number">5.092592593</Data></Cell>
    <Cell><Data ss:Type="String">Up</Data></Cell>
    <Cell><Data ss:Type="Number">5.9898879999999996E-3</Data></Cell>
    <Cell><Data ss:Type="String">similar to UniRef100_A7PUD1 Cluster: Chromosome chr7 scaffold_31, whole genome shotgun sequence; n=1; Vitis vinifera|Rep: Chromosome chr7 scaffold_31, whole genome shotgun sequence - Vitis vinifera (Grape), partial (36%)</Data></Cell>
   </Row>
   <Row ss:AutoFitHeight="0">
    <Cell><Data ss:Type="String">TC10365</Data></Cell>
    <Cell><Data ss:Type="Number">27</Data></Cell>
    <Cell><Data ss:Type="Number">140</Data></Cell>
    <Cell><Data ss:Type="Number">4</Data></Cell>
    <Cell><Data ss:Type="Number">22</Data></Cell>
    <Cell><Data ss:Type="Number">5.5</Data></Cell>
    <Cell><Data ss:Type="String">Up</Data></Cell>
    <Cell><Data ss:Type="Number">6.3049109999999998E-3</Data></Cell>
    <Cell><Data ss:Type="String">weakly similar to UniRef100_A7P196 Cluster: Chromosome chr19 scaffold_4, whole genome shotgun sequence; n=1; Vitis vinifera|Rep: Chromosome chr19 scaffold_4, whole genome shotgun sequence - Vitis vinifera (Grape), partial (5%)</Data></Cell>
   </Row>
   <Row ss:AutoFitHeight="0">
    <Cell><Data ss:Type="String">TC9593</Data></Cell>
    <Cell><Data ss:Type="Number">77</Data></Cell>
    <Cell><Data ss:Type="Number">345</Data></Cell>
    <Cell><Data ss:Type="Number">11</Data></Cell>
    <Cell><Data ss:Type="Number">55</Data></Cell>
    <Cell><Data ss:Type="Number">5</Data></Cell>
    <Cell><Data ss:Type="String">Up</Data></Cell>
    <Cell><Data ss:Type="Number">6.6562269999999998E-3</Data></Cell>
    <Cell><Data ss:Type="String">UniRef100_Q09MH5 Cluster: NAD(P)H-quinone oxidoreductase; n=1; Citrus sinensis|Rep: NAD(P)H-quinone oxidoreductase - Citrus sinensis (Sweet orange), complete</Data></Cell>
   </Row>
   <Row ss:AutoFitHeight="0">
    <Cell><Data ss:Type="String">TC20473</Data></Cell>
    <Cell><Data ss:Type="Number">20</Data></Cell>
    <Cell><Data ss:Type="Number">121</Data></Cell>
    <Cell><Data ss:Type="Number">3</Data></Cell>
    <Cell><Data ss:Type="Number">19</Data></Cell>
    <Cell><Data ss:Type="Number">6.3333333329999997</Data></Cell>
    <Cell><Data ss:Type="String">Up</Data></Cell>
    <Cell><Data ss:Type="Number">6.7672189999999997E-3</Data></Cell>
    <Cell><Data ss:Type="String">weakly similar to UniRef100_A7Q951 Cluster: Chromosome chr19 scaffold_66, whole genome shotgun sequence; n=1; Vitis vinifera|Rep: Chromosome chr19 scaffold_66, whole genome shotgun sequence - Vitis vinifera (Grape), partial (47%)</Data></Cell>
   </Row>
   <Row ss:AutoFitHeight="0">
    <Cell><Data ss:Type="String">EY684581</Data></Cell>
    <Cell><Data ss:Type="Number">51</Data></Cell>
    <Cell><Data ss:Type="Number">6</Data></Cell>
    <Cell><Data ss:Type="Number">7</Data></Cell>
    <Cell><Data ss:Type="Number">1</Data></Cell>
    <Cell><Data ss:Type="Number">0.14285714299999999</Data></Cell>
    <Cell><Data ss:Type="String">Down</Data></Cell>
    <Cell><Data ss:Type="Number">7.07188E-3</Data></Cell>
    <Cell><Data ss:Type="String">similar to UniRef100_A7PZ32 Cluster: Chromosome chr4 scaffold_39, whole genome shotgun sequence; n=1; Vitis vinifera|Rep: Chromosome chr4 scaffold_39, whole genome shotgun sequence - Vitis vinifera (Grape), partial (33%)</Data></Cell>
   </Row>
   <Row ss:AutoFitHeight="0">
    <Cell><Data ss:Type="String">EY757359</Data></Cell>
    <Cell><Data ss:Type="Number">45</Data></Cell>
    <Cell><Data ss:Type="Number">9</Data></Cell>
    <Cell><Data ss:Type="Number">7</Data></Cell>
    <Cell><Data ss:Type="Number">1</Data></Cell>
    <Cell><Data ss:Type="Number">0.14285714299999999</Data></Cell>
    <Cell><Data ss:Type="String">Down</Data></Cell>
    <Cell><Data ss:Type="Number">7.07188E-3</Data></Cell>
    <Cell><Data ss:Type="String">similar to UniRef100_A7Q3S9 Cluster: Chromosome chr13 scaffold_48, whole genome shotgun sequence; n=1; Vitis vinifera|Rep: Chromosome chr13 scaffold_48, whole genome shotgun sequence - Vitis vinifera (Grape), partial (20%)</Data></Cell>
   </Row>
   <Row ss:AutoFitHeight="0">
    <Cell><Data ss:Type="String">EY698429</Data></Cell>
    <Cell><Data ss:Type="Number">49</Data></Cell>
    <Cell><Data ss:Type="Number">7</Data></Cell>
    <Cell><Data ss:Type="Number">7</Data></Cell>
    <Cell><Data ss:Type="Number">1</Data></Cell>
    <Cell><Data ss:Type="Number">0.14285714299999999</Data></Cell>
    <Cell><Data ss:Type="String">Down</Data></Cell>
    <Cell><Data ss:Type="Number">7.07188E-3</Data></Cell>
    <Cell><Data ss:Type="String">weakly similar to UniRef100_Q19N58 Cluster: Na+/H+ antiporter; n=1; Populus euphratica|Rep: Na+/H+ antiporter - Populus euphratica (Euphrates poplar), partial (16%)</Data></Cell>
   </Row>
   <Row ss:AutoFitHeight="0">
    <Cell><Data ss:Type="String">TC12667</Data></Cell>
    <Cell><Data ss:Type="Number">43</Data></Cell>
    <Cell><Data ss:Type="Number">184</Data></Cell>
    <Cell><Data ss:Type="Number">6</Data></Cell>
    <Cell><Data ss:Type="Number">29</Data></Cell>
    <Cell><Data ss:Type="Number">4.8333333329999997</Data></Cell>
    <Cell><Data ss:Type="String">Up</Data></Cell>
    <Cell><Data ss:Type="Number">7.8438669999999992E-3</Data></Cell>
    <Cell><Data ss:Type="String">similar to UniRef100_A9VCI6 Cluster: Predicted protein; n=1; Monosiga brevicollis MX1|Rep: Predicted protein - Monosiga brevicollis MX1, partial (19%)</Data></Cell>
   </Row>
   <Row ss:AutoFitHeight="0">
    <Cell><Data ss:Type="String">TC22591</Data></Cell>
    <Cell><Data ss:Type="Number">26</Data></Cell>
    <Cell><Data ss:Type="Number">134</Data></Cell>
    <Cell><Data ss:Type="Number">4</Data></Cell>
    <Cell><Data ss:Type="Number">21</Data></Cell>
    <Cell><Data ss:Type="Number">5.25</Data></Cell>
    <Cell><Data ss:Type="String">Up</Data></Cell>
    <Cell><Data ss:Type="Number">8.0457180000000003E-3</Data></Cell>
    <Cell><Data ss:Type="String">similar to UniRef100_A7XEE1 Cluster: 3-dehydroquinate dehydratase/shikimate 5-dehydrogenase; n=1; Juglans regia|Rep: 3-dehydroquinate dehydratase/shikimate 5-dehydrogenase - Juglans regia (English walnut), partial (46%)</Data></Cell>
   </Row>
   <Row ss:AutoFitHeight="0">
    <Cell><Data ss:Type="String">TC17838</Data></Cell>
    <Cell><Data ss:Type="Number">26</Data></Cell>
    <Cell><Data ss:Type="Number">133</Data></Cell>
    <Cell><Data ss:Type="Number">4</Data></Cell>
    <Cell><Data ss:Type="Number">21</Data></Cell>
    <Cell><Data ss:Type="Number">5.25</Data></Cell>
    <Cell><Data ss:Type="String">Up</Data></Cell>
    <Cell><Data ss:Type="Number">8.0457180000000003E-3</Data></Cell>
    <Cell><Data ss:Type="String">homologue to UniRef100_O22860 Cluster: 60S ribosomal protein L38; n=1; Arabidopsis thaliana|Rep: 60S ribosomal protein L38 - Arabidopsis thaliana (Mouse-ear cress), complete</Data></Cell>
   </Row>
   <Row ss:AutoFitHeight="0">
    <Cell><Data ss:Type="String">TC21089</Data></Cell>
    <Cell><Data ss:Type="Number">0</Data></Cell>
    <Cell><Data ss:Type="Number">49</Data></Cell>
    <Cell><Data ss:Type="Number">1</Data></Cell>
    <Cell><Data ss:Type="Number">8</Data></Cell>
    <Cell><Data ss:Type="Number">8</Data></Cell>
    <Cell><Data ss:Type="String">Up</Data></Cell>
    <Cell><Data ss:Type="Number">8.0915020000000004E-3</Data></Cell>
    <Cell><Data ss:Type="String">similar to UniRef100_Q9FUJ8 Cluster: Metallothionein-like protein; n=1; Sesamum indicum|Rep: Metallothionein-like protein - Sesamum indicum (Oriental sesame) (Gingelly), partial (92%)</Data></Cell>
   </Row>
   <Row ss:AutoFitHeight="0">
    <Cell><Data ss:Type="String">EY744386</Data></Cell>
    <Cell><Data ss:Type="Number">7</Data></Cell>
    <Cell><Data ss:Type="Number">52</Data></Cell>
    <Cell><Data ss:Type="Number">1</Data></Cell>
    <Cell><Data ss:Type="Number">8</Data></Cell>
    <Cell><Data ss:Type="Number">8</Data></Cell>
    <Cell><Data ss:Type="String">Up</Data></Cell>
    <Cell><Data ss:Type="Number">8.0915020000000004E-3</Data></Cell>
   </Row>
   <Row ss:AutoFitHeight="0">
    <Cell><Data ss:Type="String">TC17084</Data></Cell>
    <Cell><Data ss:Type="Number">10</Data></Cell>
    <Cell><Data ss:Type="Number">48</Data></Cell>
    <Cell><Data ss:Type="Number">1</Data></Cell>
    <Cell><Data ss:Type="Number">8</Data></Cell>
    <Cell><Data ss:Type="Number">8</Data></Cell>
    <Cell><Data ss:Type="String">Up</Data></Cell>
    <Cell><Data ss:Type="Number">8.0915020000000004E-3</Data></Cell>
   </Row>
   <Row ss:AutoFitHeight="0">
    <Cell><Data ss:Type="String">CX077713</Data></Cell>
    <Cell><Data ss:Type="Number">10</Data></Cell>
    <Cell><Data ss:Type="Number">53</Data></Cell>
    <Cell><Data ss:Type="Number">1</Data></Cell>
    <Cell><Data ss:Type="Number">8</Data></Cell>
    <Cell><Data ss:Type="Number">8</Data></Cell>
    <Cell><Data ss:Type="String">Up</Data></Cell>
    <Cell><Data ss:Type="Number">8.0915020000000004E-3</Data></Cell>
    <Cell><Data ss:Type="String">similar to UniRef100_Q01CR7 Cluster: Chromosome 03 contig 1, DNA sequence; n=1; Ostreococcus tauri|Rep: Chromosome 03 contig 1, DNA sequence - Ostreococcus tauri, partial (14%)</Data></Cell>
   </Row>
   <Row ss:AutoFitHeight="0">
    <Cell><Data ss:Type="String">TC20162</Data></Cell>
    <Cell><Data ss:Type="Number">5</Data></Cell>
    <Cell><Data ss:Type="Number">48</Data></Cell>
    <Cell><Data ss:Type="Number">1</Data></Cell>
    <Cell><Data ss:Type="Number">8</Data></Cell>
    <Cell><Data ss:Type="Number">8</Data></Cell>
    <Cell><Data ss:Type="String">Up</Data></Cell>
    <Cell><Data ss:Type="Number">8.0915020000000004E-3</Data></Cell>
    <Cell><Data ss:Type="String">homologue to UniRef100_P93135 Cluster: Polyubiquitin; n=1; Fragaria x ananassa|Rep: Polyubiquitin - Fragaria ananassa (Strawberry), partial (46%)</Data></Cell>
   </Row>
   <Row ss:AutoFitHeight="0">
    <Cell><Data ss:Type="String">CF508297</Data></Cell>
    <Cell><Data ss:Type="Number">8</Data></Cell>
    <Cell><Data ss:Type="Number">49</Data></Cell>
    <Cell><Data ss:Type="Number">1</Data></Cell>
    <Cell><Data ss:Type="Number">8</Data></Cell>
    <Cell><Data ss:Type="Number">8</Data></Cell>
    <Cell><Data ss:Type="String">Up</Data></Cell>
    <Cell><Data ss:Type="Number">8.0915020000000004E-3</Data></Cell>
    <Cell><Data ss:Type="String">similar to UniRef100_A7QNG9 Cluster: Chromosome chr2 scaffold_132, whole genome shotgun sequence; n=1; Vitis vinifera|Rep: Chromosome chr2 scaffold_132, whole genome shotgun sequence - Vitis vinifera (Grape), partial (13%)</Data></Cell>
   </Row>
   <Row ss:AutoFitHeight="0">
    <Cell><Data ss:Type="String">CX072483</Data></Cell>
    <Cell><Data ss:Type="Number">7</Data></Cell>
    <Cell><Data ss:Type="Number">53</Data></Cell>
    <Cell><Data ss:Type="Number">1</Data></Cell>
    <Cell><Data ss:Type="Number">8</Data></Cell>
    <Cell><Data ss:Type="Number">8</Data></Cell>
    <Cell><Data ss:Type="String">Up</Data></Cell>
    <Cell><Data ss:Type="Number">8.0915020000000004E-3</Data></Cell>
   </Row>
   <Row ss:AutoFitHeight="0">
    <Cell><Data ss:Type="Number">479</Data></Cell>
    <Cell><Data ss:Type="Number">7</Data></Cell>
    <Cell><Data ss:Type="Number">48</Data></Cell>
    <Cell><Data ss:Type="Number">1</Data></Cell>
    <Cell><Data ss:Type="Number">8</Data></Cell>
    <Cell><Data ss:Type="Number">8</Data></Cell>
    <Cell><Data ss:Type="String">Up</Data></Cell>
    <Cell><Data ss:Type="Number">8.0915020000000004E-3</Data></Cell>
   </Row>
   <Row ss:AutoFitHeight="0">
    <Cell><Data ss:Type="String">TC2792</Data></Cell>
    <Cell><Data ss:Type="Number">9</Data></Cell>
    <Cell><Data ss:Type="Number">53</Data></Cell>
    <Cell><Data ss:Type="Number">1</Data></Cell>
    <Cell><Data ss:Type="Number">8</Data></Cell>
    <Cell><Data ss:Type="Number">8</Data></Cell>
    <Cell><Data ss:Type="String">Up</Data></Cell>
    <Cell><Data ss:Type="Number">8.0915020000000004E-3</Data></Cell>
    <Cell><Data ss:Type="String">similar to UniRef100_A7Q756 Cluster: Chromosome chr5 scaffold_58, whole genome shotgun sequence; n=1; Vitis vinifera|Rep: Chromosome chr5 scaffold_58, whole genome shotgun sequence - Vitis vinifera (Grape), partial (65%)</Data></Cell>
   </Row>
   <Row ss:AutoFitHeight="0">
    <Cell><Data ss:Type="String">TC2168</Data></Cell>
    <Cell><Data ss:Type="Number">0</Data></Cell>
    <Cell><Data ss:Type="Number">53</Data></Cell>
    <Cell><Data ss:Type="Number">1</Data></Cell>
    <Cell><Data ss:Type="Number">8</Data></Cell>
    <Cell><Data ss:Type="Number">8</Data></Cell>
    <Cell><Data ss:Type="String">Up</Data></Cell>
    <Cell><Data ss:Type="Number">8.0915020000000004E-3</Data></Cell>
    <Cell><Data ss:Type="String">UniRef100_Q39629 Cluster: Oleosin-like protein; n=1; Citrus sinensis|Rep: Oleosin-like protein - Citrus sinensis (Sweet orange), complete</Data></Cell>
   </Row>
   <Row ss:AutoFitHeight="0">
    <Cell><Data ss:Type="String">EY667540</Data></Cell>
    <Cell><Data ss:Type="Number">15</Data></Cell>
    <Cell><Data ss:Type="Number">87</Data></Cell>
    <Cell><Data ss:Type="Number">2</Data></Cell>
    <Cell><Data ss:Type="Number">14</Data></Cell>
    <Cell><Data ss:Type="Number">7</Data></Cell>
    <Cell><Data ss:Type="String">Up</Data></Cell>
    <Cell><Data ss:Type="Number">8.1160620000000003E-3</Data></Cell>
    <Cell><Data ss:Type="String">similar to UniRef100_Q9SYI0 Cluster: Protein translocase subunit secA, chloroplast precursor; n=1; Arabidopsis thaliana|Rep: Protein translocase subunit secA, chloroplast precursor - Arabidopsis thaliana (Mouse-ear cress), partial (22%)</Data></Cell>
   </Row>
   <Row ss:AutoFitHeight="0">
    <Cell><Data ss:Type="String">EH406518</Data></Cell>
    <Cell><Data ss:Type="Number">33</Data></Cell>
    <Cell><Data ss:Type="Number">164</Data></Cell>
    <Cell><Data ss:Type="Number">5</Data></Cell>
    <Cell><Data ss:Type="Number">26</Data></Cell>
    <Cell><Data ss:Type="Number">5.2</Data></Cell>
    <Cell><Data ss:Type="String">Up</Data></Cell>
    <Cell><Data ss:Type="Number">8.453159E-3</Data></Cell>
    <Cell><Data ss:Type="String">similar to UniRef100_A7R101 Cluster: Chromosome undetermined scaffold_332, whole genome shotgun sequence; n=1; Vitis vinifera|Rep: Chromosome undetermined scaffold_332, whole genome shotgun sequence - Vitis vinifera (Grape), partial (32%)</Data></Cell>
   </Row>
   <Row ss:AutoFitHeight="0">
    <Cell><Data ss:Type="String">TC599</Data></Cell>
    <Cell><Data ss:Type="Number">53</Data></Cell>
    <Cell><Data ss:Type="Number">241</Data></Cell>
    <Cell><Data ss:Type="Number">8</Data></Cell>
    <Cell><Data ss:Type="Number">38</Data></Cell>
    <Cell><Data ss:Type="Number">4.75</Data></Cell>
    <Cell><Data ss:Type="String">Up</Data></Cell>
    <Cell><Data ss:Type="Number">8.6310399999999995E-3</Data></Cell>
    <Cell><Data ss:Type="String">homologue to UniRef100_Q308A5 Cluster: Fructose-bisphosphate aldolase; n=1; Solanum tuberosum|Rep: Fructose-bisphosphate aldolase - Solanum tuberosum (Potato), complete</Data></Cell>
   </Row>
   <Row ss:AutoFitHeight="0">
    <Cell><Data ss:Type="String">CX675516</Data></Cell>
    <Cell><Data ss:Type="Number">18</Data></Cell>
    <Cell><Data ss:Type="Number">112</Data></Cell>
    <Cell><Data ss:Type="Number">3</Data></Cell>
    <Cell><Data ss:Type="Number">18</Data></Cell>
    <Cell><Data ss:Type="Number">6</Data></Cell>
    <Cell><Data ss:Type="String">Up</Data></Cell>
    <Cell><Data ss:Type="Number">8.7256529999999999E-3</Data></Cell>
    <Cell><Data ss:Type="String">weakly similar to UniRef100_Q0AY47 Cluster: Cobalt transport protein; n=1; Syntrophomonas wolfei subsp. wolfei str. Goettingen|Rep: Cobalt transport protein - Syntrophomonas wolfei subsp. wolfei (strain Goettingen), partial (6%)</Data></Cell>
   </Row>
   <Row ss:AutoFitHeight="0">
    <Cell><Data ss:Type="String">TC11821</Data></Cell>
    <Cell><Data ss:Type="Number">74</Data></Cell>
    <Cell><Data ss:Type="Number">11</Data></Cell>
    <Cell><Data ss:Type="Number">11</Data></Cell>
    <Cell><Data ss:Type="Number">2</Data></Cell>
    <Cell><Data ss:Type="Number">0.18181818199999999</Data></Cell>
    <Cell><Data ss:Type="String">Down</Data></Cell>
    <Cell><Data ss:Type="Number">8.9857909999999999E-3</Data></Cell>
    <Cell><Data ss:Type="String">similar to UniRef100_A7QE22 Cluster: Chromosome chr4 scaffold_83, whole genome shotgun sequence; n=1; Vitis vinifera|Rep: Chromosome chr4 scaffold_83, whole genome shotgun sequence - Vitis vinifera (Grape), partial (82%)</Data></Cell>
   </Row>
   <Row ss:AutoFitHeight="0">
    <Cell><Data ss:Type="String">EY748567</Data></Cell>
    <Cell><Data ss:Type="Number">243</Data></Cell>
    <Cell><Data ss:Type="Number">62</Data></Cell>
    <Cell><Data ss:Type="Number">35</Data></Cell>
    <Cell><Data ss:Type="Number">10</Data></Cell>
    <Cell><Data ss:Type="Number">0.28571428599999998</Data></Cell>
    <Cell><Data ss:Type="String">Down</Data></Cell>
    <Cell><Data ss:Type="Number">9.1121650000000002E-3</Data></Cell>
    <Cell><Data ss:Type="String">similar to UniRef100_Q8LBI9 Cluster: Sugar transporter ERD6-like 16; n=1; Arabidopsis thaliana|Rep: Sugar transporter ERD6-like 16 - Arabidopsis thaliana (Mouse-ear cress), partial (35%)</Data></Cell>
   </Row>
   <Row ss:AutoFitHeight="0">
    <Cell><Data ss:Type="String">CF509959</Data></Cell>
    <Cell><Data ss:Type="Number">39</Data></Cell>
    <Cell><Data ss:Type="Number">177</Data></Cell>
    <Cell><Data ss:Type="Number">6</Data></Cell>
    <Cell><Data ss:Type="Number">28</Data></Cell>
    <Cell><Data ss:Type="Number">4.6666666670000003</Data></Cell>
    <Cell><Data ss:Type="String">Up</Data></Cell>
    <Cell><Data ss:Type="Number">9.5039189999999996E-3</Data></Cell>
    <Cell><Data ss:Type="String">homologue to UniRef100_A7PF91 Cluster: Chromosome chr11 scaffold_13, whole genome shotgun sequence; n=1; Vitis vinifera|Rep: Chromosome chr11 scaffold_13, whole genome shotgun sequence - Vitis vinifera (Grape), partial (22%)</Data></Cell>
   </Row>
   <Row ss:AutoFitHeight="0">
    <Cell><Data ss:Type="String">EY756347</Data></Cell>
    <Cell><Data ss:Type="Number">40</Data></Cell>
    <Cell><Data ss:Type="Number">173</Data></Cell>
    <Cell><Data ss:Type="Number">6</Data></Cell>
    <Cell><Data ss:Type="Number">28</Data></Cell>
    <Cell><Data ss:Type="Number">4.6666666670000003</Data></Cell>
    <Cell><Data ss:Type="String">Up</Data></Cell>
    <Cell><Data ss:Type="Number">9.5039189999999996E-3</Data></Cell>
    <Cell><Data ss:Type="String">homologue to UniRef100_A7P1S0 Cluster: Chromosome chr19 scaffold_4, whole genome shotgun sequence; n=1; Vitis vinifera|Rep: Chromosome chr19 scaffold_4, whole genome shotgun sequence - Vitis vinifera (Grape), partial (26%)</Data></Cell>
   </Row>
   <Row ss:AutoFitHeight="0">
    <Cell><Data ss:Type="String">TC21950</Data></Cell>
    <Cell><Data ss:Type="Number">31</Data></Cell>
    <Cell><Data ss:Type="Number">157</Data></Cell>
    <Cell><Data ss:Type="Number">5</Data></Cell>
    <Cell><Data ss:Type="Number">25</Data></Cell>
    <Cell><Data ss:Type="Number">5</Data></Cell>
    <Cell><Data ss:Type="String">Up</Data></Cell>
    <Cell><Data ss:Type="Number">1.0322537E-2</Data></Cell>
    <Cell><Data ss:Type="String">homologue to UniRef100_Q09MI7 Cluster: DNA-directed RNA polymerase subunit beta'; n=4; Spermatophyta|Rep: DNA-directed RNA polymerase subunit beta' - Citrus sinensis (Sweet orange), partial (24%)</Data></Cell>
   </Row>
   <Row ss:AutoFitHeight="0">
    <Cell><Data ss:Type="String">TC23088</Data></Cell>
    <Cell><Data ss:Type="Number">26</Data></Cell>
    <Cell><Data ss:Type="Number">127</Data></Cell>
    <Cell><Data ss:Type="Number">4</Data></Cell>
    <Cell><Data ss:Type="Number">20</Data></Cell>
    <Cell><Data ss:Type="Number">5</Data></Cell>
    <Cell><Data ss:Type="String">Up</Data></Cell>
    <Cell><Data ss:Type="Number">1.0322537E-2</Data></Cell>
   </Row>
   <Row ss:AutoFitHeight="0">
    <Cell><Data ss:Type="String">EY721065</Data></Cell>
    <Cell><Data ss:Type="Number">13</Data></Cell>
    <Cell><Data ss:Type="Number">82</Data></Cell>
    <Cell><Data ss:Type="Number">2</Data></Cell>
    <Cell><Data ss:Type="Number">13</Data></Cell>
    <Cell><Data ss:Type="Number">6.5</Data></Cell>
    <Cell><Data ss:Type="String">Up</Data></Cell>
    <Cell><Data ss:Type="Number">1.1071635E-2</Data></Cell>
    <Cell><Data ss:Type="String">similar to UniRef100_A7P905 Cluster: Chromosome chr3 scaffold_8, whole genome shotgun sequence; n=1; Vitis vinifera|Rep: Chromosome chr3 scaffold_8, whole genome shotgun sequence - Vitis vinifera (Grape), partial (44%)</Data></Cell>
   </Row>
   <Row ss:AutoFitHeight="0">
    <Cell><Data ss:Type="String">CB610873</Data></Cell>
    <Cell><Data ss:Type="Number">16</Data></Cell>
    <Cell><Data ss:Type="Number">81</Data></Cell>
    <Cell><Data ss:Type="Number">2</Data></Cell>
    <Cell><Data ss:Type="Number">13</Data></Cell>
    <Cell><Data ss:Type="Number">6.5</Data></Cell>
    <Cell><Data ss:Type="String">Up</Data></Cell>
    <Cell><Data ss:Type="Number">1.1071635E-2</Data></Cell>
    <Cell><Data ss:Type="String">homologue to UniRef100_A7P518 Cluster: Chromosome chr4 scaffold_6, whole genome shotgun sequence; n=1; Vitis vinifera|Rep: Chromosome chr4 scaffold_6, whole genome shotgun sequence - Vitis vinifera (Grape), partial (14%)</Data></Cell>
   </Row>
   <Row ss:AutoFitHeight="0">
    <Cell><Data ss:Type="String">TC4647</Data></Cell>
    <Cell><Data ss:Type="Number">11</Data></Cell>
    <Cell><Data ss:Type="Number">79</Data></Cell>
    <Cell><Data ss:Type="Number">2</Data></Cell>
    <Cell><Data ss:Type="Number">13</Data></Cell>
    <Cell><Data ss:Type="Number">6.5</Data></Cell>
    <Cell><Data ss:Type="String">Up</Data></Cell>
    <Cell><Data ss:Type="Number">1.1071635E-2</Data></Cell>
    <Cell><Data ss:Type="String">UniRef100_Q09MC9 Cluster: NADH-plastoquinone oxidoreductase subunit 5; n=1; Citrus sinensis|Rep: NADH-plastoquinone oxidoreductase subunit 5 - Citrus sinensis (Sweet orange), complete</Data></Cell>
   </Row>
   <Row ss:AutoFitHeight="0">
    <Cell><Data ss:Type="String">TC6279</Data></Cell>
    <Cell><Data ss:Type="Number">14</Data></Cell>
    <Cell><Data ss:Type="Number">79</Data></Cell>
    <Cell><Data ss:Type="Number">2</Data></Cell>
    <Cell><Data ss:Type="Number">13</Data></Cell>
    <Cell><Data ss:Type="Number">6.5</Data></Cell>
    <Cell><Data ss:Type="String">Up</Data></Cell>
    <Cell><Data ss:Type="Number">1.1071635E-2</Data></Cell>
    <Cell><Data ss:Type="String">similar to UniRef100_A6MIZ0 Cluster: Trehalose-phosphate synthase 1; n=1; Solanum lycopersicum|Rep: Trehalose-phosphate synthase 1 - Solanum lycopersicum (Tomato) (Lycopersicon esculentum), partial (19%)</Data></Cell>
   </Row>
   <Row ss:AutoFitHeight="0">
    <Cell><Data ss:Type="String">TC14443</Data></Cell>
    <Cell><Data ss:Type="Number">13</Data></Cell>
    <Cell><Data ss:Type="Number">80</Data></Cell>
    <Cell><Data ss:Type="Number">2</Data></Cell>
    <Cell><Data ss:Type="Number">13</Data></Cell>
    <Cell><Data ss:Type="Number">6.5</Data></Cell>
    <Cell><Data ss:Type="String">Up</Data></Cell>
    <Cell><Data ss:Type="Number">1.1071635E-2</Data></Cell>
   </Row>
   <Row ss:AutoFitHeight="0">
    <Cell><Data ss:Type="String">EY733449</Data></Cell>
    <Cell><Data ss:Type="Number">16</Data></Cell>
    <Cell><Data ss:Type="Number">80</Data></Cell>
    <Cell><Data ss:Type="Number">2</Data></Cell>
    <Cell><Data ss:Type="Number">13</Data></Cell>
    <Cell><Data ss:Type="Number">6.5</Data></Cell>
    <Cell><Data ss:Type="String">Up</Data></Cell>
    <Cell><Data ss:Type="Number">1.1071635E-2</Data></Cell>
    <Cell><Data ss:Type="String">similar to UniRef100_A7QYH9 Cluster: Chromosome undetermined scaffold_247, whole genome shotgun sequence; n=1; Vitis vinifera|Rep: Chromosome undetermined scaffold_247, whole genome shotgun sequence - Vitis vinifera (Grape), partial (67%)</Data></Cell>
   </Row>
   <Row ss:AutoFitHeight="0">
    <Cell><Data ss:Type="String">TC2430</Data></Cell>
    <Cell><Data ss:Type="Number">21</Data></Cell>
    <Cell><Data ss:Type="Number">109</Data></Cell>
    <Cell><Data ss:Type="Number">3</Data></Cell>
    <Cell><Data ss:Type="Number">17</Data></Cell>
    <Cell><Data ss:Type="Number">5.6666666670000003</Data></Cell>
    <Cell><Data ss:Type="String">Up</Data></Cell>
    <Cell><Data ss:Type="Number">1.1332794E-2</Data></Cell>
    <Cell><Data ss:Type="String">similar to UniRef100_Q0DM69 Cluster: Os03g0825400 protein; n=1; Oryza sativa Japonica Group|Rep: Os03g0825400 protein - Oryza sativa subsp. japonica (Rice), partial (86%)</Data></Cell>
   </Row>
   <Row ss:AutoFitHeight="0">
    <Cell><Data ss:Type="String">EY678532</Data></Cell>
    <Cell><Data ss:Type="Number">23</Data></Cell>
    <Cell><Data ss:Type="Number">105</Data></Cell>
    <Cell><Data ss:Type="Number">3</Data></Cell>
    <Cell><Data ss:Type="Number">17</Data></Cell>
    <Cell><Data ss:Type="Number">5.6666666670000003</Data></Cell>
    <Cell><Data ss:Type="String">Up</Data></Cell>
    <Cell><Data ss:Type="Number">1.1332794E-2</Data></Cell>
    <Cell><Data ss:Type="String">homologue to UniRef100_Q09MI9 Cluster: Ribosomal protein S2; n=1; Citrus sinensis|Rep: Ribosomal protein S2 - Citrus sinensis (Sweet orange), partial (69%)</Data></Cell>
   </Row>
   <Row ss:AutoFitHeight="0">
    <Cell><Data ss:Type="String">TC14554</Data></Cell>
    <Cell><Data ss:Type="Number">21</Data></Cell>
    <Cell><Data ss:Type="Number">105</Data></Cell>
    <Cell><Data ss:Type="Number">3</Data></Cell>
    <Cell><Data ss:Type="Number">17</Data></Cell>
    <Cell><Data ss:Type="Number">5.6666666670000003</Data></Cell>
    <Cell><Data ss:Type="String">Up</Data></Cell>
    <Cell><Data ss:Type="Number">1.1332794E-2</Data></Cell>
    <Cell><Data ss:Type="String">similar to UniRef100_Q8S925 Cluster: Autophagy-related protein 8h; n=1; Arabidopsis thaliana|Rep: Autophagy-related protein 8h - Arabidopsis thaliana (Mouse-ear cress), partial (97%)</Data></Cell>
   </Row>
   <Row ss:AutoFitHeight="0">
    <Cell><Data ss:Type="String">EY685456</Data></Cell>
    <Cell><Data ss:Type="Number">22</Data></Cell>
    <Cell><Data ss:Type="Number">105</Data></Cell>
    <Cell><Data ss:Type="Number">3</Data></Cell>
    <Cell><Data ss:Type="Number">17</Data></Cell>
    <Cell><Data ss:Type="Number">5.6666666670000003</Data></Cell>
    <Cell><Data ss:Type="String">Up</Data></Cell>
    <Cell><Data ss:Type="Number">1.1332794E-2</Data></Cell>
   </Row>
   <Row ss:AutoFitHeight="0">
    <Cell><Data ss:Type="String">CX303176</Data></Cell>
    <Cell><Data ss:Type="Number">39</Data></Cell>
    <Cell><Data ss:Type="Number">167</Data></Cell>
    <Cell><Data ss:Type="Number">6</Data></Cell>
    <Cell><Data ss:Type="Number">27</Data></Cell>
    <Cell><Data ss:Type="Number">4.5</Data></Cell>
    <Cell><Data ss:Type="String">Up</Data></Cell>
    <Cell><Data ss:Type="Number">1.1548284000000001E-2</Data></Cell>
    <Cell><Data ss:Type="String">weakly similar to UniRef100_Q5PSJ1 Cluster: Glutaredoxin; n=1; Populus tremula x Populus tremuloides|Rep: Glutaredoxin - Populus tremula x Populus tremuloides, partial (18%)</Data></Cell>
   </Row>
   <Row ss:AutoFitHeight="0">
    <Cell><Data ss:Type="String">TC14505</Data></Cell>
    <Cell><Data ss:Type="Number">39</Data></Cell>
    <Cell><Data ss:Type="Number">172</Data></Cell>
    <Cell><Data ss:Type="Number">6</Data></Cell>
    <Cell><Data ss:Type="Number">27</Data></Cell>
    <Cell><Data ss:Type="Number">4.5</Data></Cell>
    <Cell><Data ss:Type="String">Up</Data></Cell>
    <Cell><Data ss:Type="Number">1.1548284000000001E-2</Data></Cell>
    <Cell><Data ss:Type="String">similar to UniRef100_Q1EMP8 Cluster: Actin-depolymerizing factor; n=1; Plantago major|Rep: Actin-depolymerizing factor - Plantago major (Common plantain), complete</Data></Cell>
   </Row>
   <Row ss:AutoFitHeight="0">
    <Cell><Data ss:Type="String">EY698801</Data></Cell>
    <Cell><Data ss:Type="Number">189</Data></Cell>
    <Cell><Data ss:Type="Number">764</Data></Cell>
    <Cell><Data ss:Type="Number">27</Data></Cell>
    <Cell><Data ss:Type="Number">122</Data></Cell>
    <Cell><Data ss:Type="Number">4.5185185189999997</Data></Cell>
    <Cell><Data ss:Type="String">Up</Data></Cell>
    <Cell><Data ss:Type="Number">1.1677547999999999E-2</Data></Cell>
    <Cell><Data ss:Type="String">similar to UniRef100_A7PLZ7 Cluster: Chromosome chr14 scaffold_21, whole genome shotgun sequence; n=1; Vitis vinifera|Rep: Chromosome chr14 scaffold_21, whole genome shotgun sequence - Vitis vinifera (Grape), partial (47%)</Data></Cell>
   </Row>
   <Row ss:AutoFitHeight="0">
    <Cell><Data ss:Type="String">TC23569</Data></Cell>
    <Cell><Data ss:Type="Number">675</Data></Cell>
    <Cell><Data ss:Type="Number">2766</Data></Cell>
    <Cell><Data ss:Type="Number">98</Data></Cell>
    <Cell><Data ss:Type="Number">441</Data></Cell>
    <Cell><Data ss:Type="Number">4.5</Data></Cell>
    <Cell><Data ss:Type="String">Up</Data></Cell>
    <Cell><Data ss:Type="Number">1.1938361999999999E-2</Data></Cell>
   </Row>
   <Row ss:AutoFitHeight="0">
    <Cell><Data ss:Type="String">TC7743</Data></Cell>
    <Cell><Data ss:Type="Number">70</Data></Cell>
    <Cell><Data ss:Type="Number">282</Data></Cell>
    <Cell><Data ss:Type="Number">10</Data></Cell>
    <Cell><Data ss:Type="Number">45</Data></Cell>
    <Cell><Data ss:Type="Number">4.5</Data></Cell>
    <Cell><Data ss:Type="String">Up</Data></Cell>
    <Cell><Data ss:Type="Number">1.1938361999999999E-2</Data></Cell>
    <Cell><Data ss:Type="String">similar to UniRef100_A7R3X1 Cluster: Chromosome undetermined scaffold_583, whole genome shotgun sequence; n=1; Vitis vinifera|Rep: Chromosome undetermined scaffold_583, whole genome shotgun sequence - Vitis vinifera (Grape), partial (95%)</Data></Cell>
   </Row>
   <Row ss:AutoFitHeight="0">
    <Cell><Data ss:Type="String">EY723721</Data></Cell>
    <Cell><Data ss:Type="Number">65</Data></Cell>
    <Cell><Data ss:Type="Number">253</Data></Cell>
    <Cell><Data ss:Type="Number">9</Data></Cell>
    <Cell><Data ss:Type="Number">40</Data></Cell>
    <Cell><Data ss:Type="Number">4.4444444440000002</Data></Cell>
    <Cell><Data ss:Type="String">Up</Data></Cell>
    <Cell><Data ss:Type="Number">1.2331155E-2</Data></Cell>
    <Cell><Data ss:Type="String">similar to UniRef100_P35016 Cluster: Endoplasmin homolog precursor; n=1; Catharanthus roseus|Rep: Endoplasmin homolog precursor - Catharanthus roseus (Rosy periwinkle) (Madagascar periwinkle), partial (14%)</Data></Cell>
   </Row>
   <Row ss:AutoFitHeight="0">
    <Cell><Data ss:Type="String">TC22096</Data></Cell>
    <Cell><Data ss:Type="Number">294</Data></Cell>
    <Cell><Data ss:Type="Number">1203</Data></Cell>
    <Cell><Data ss:Type="Number">43</Data></Cell>
    <Cell><Data ss:Type="Number">192</Data></Cell>
    <Cell><Data ss:Type="Number">4.4651162790000001</Data></Cell>
    <Cell><Data ss:Type="String">Up</Data></Cell>
    <Cell><Data ss:Type="Number">1.2446791E-2</Data></Cell>
    <Cell><Data ss:Type="String">similar to UniRef100_A7P8I6 Cluster: Chromosome chr3 scaffold_8, whole genome shotgun sequence; n=1; Vitis vinifera|Rep: Chromosome chr3 scaffold_8, whole genome shotgun sequence - Vitis vinifera (Grape), partial (44%)</Data></Cell>
   </Row>
   <Row ss:AutoFitHeight="0">
    <Cell><Data ss:Type="String">TC17570</Data></Cell>
    <Cell><Data ss:Type="Number">119</Data></Cell>
    <Cell><Data ss:Type="Number">26</Data></Cell>
    <Cell><Data ss:Type="Number">17</Data></Cell>
    <Cell><Data ss:Type="Number">4</Data></Cell>
    <Cell><Data ss:Type="Number">0.235294118</Data></Cell>
    <Cell><Data ss:Type="String">Down</Data></Cell>
    <Cell><Data ss:Type="Number">1.2526277000000001E-2</Data></Cell>
    <Cell><Data ss:Type="String">similar to UniRef100_Q0WPQ4 Cluster: ARG1 protein; n=1; Arabidopsis thaliana|Rep: ARG1 protein - Arabidopsis thaliana (Mouse-ear cress), partial (94%)</Data></Cell>
   </Row>
   <Row ss:AutoFitHeight="0">
    <Cell><Data ss:Type="String">TC12917</Data></Cell>
    <Cell><Data ss:Type="Number">48</Data></Cell>
    <Cell><Data ss:Type="Number">193</Data></Cell>
    <Cell><Data ss:Type="Number">7</Data></Cell>
    <Cell><Data ss:Type="Number">31</Data></Cell>
    <Cell><Data ss:Type="Number">4.4285714289999998</Data></Cell>
    <Cell><Data ss:Type="String">Up</Data></Cell>
    <Cell><Data ss:Type="Number">1.2565184E-2</Data></Cell>
    <Cell><Data ss:Type="String">similar to UniRef100_A7QCZ8 Cluster: Chromosome undetermined scaffold_79, whole genome shotgun sequence; n=1; Vitis vinifera|Rep: Chromosome undetermined scaffold_79, whole genome shotgun sequence - Vitis vinifera (Grape), partial (39%)</Data></Cell>
   </Row>
   <Row ss:AutoFitHeight="0">
    <Cell><Data ss:Type="String">TC12093</Data></Cell>
    <Cell><Data ss:Type="Number">34</Data></Cell>
    <Cell><Data ss:Type="Number">150</Data></Cell>
    <Cell><Data ss:Type="Number">5</Data></Cell>
    <Cell><Data ss:Type="Number">24</Data></Cell>
    <Cell><Data ss:Type="Number">4.8</Data></Cell>
    <Cell><Data ss:Type="String">Up</Data></Cell>
    <Cell><Data ss:Type="Number">1.2650691E-2</Data></Cell>
    <Cell><Data ss:Type="String">similar to UniRef100_A5YT88 Cluster: Cysteine synthase; n=1; Glycine max|Rep: Cysteine synthase - Glycine max (Soybean), partial (29%)</Data></Cell>
   </Row>
   <Row ss:AutoFitHeight="0">
    <Cell><Data ss:Type="String">CN187750</Data></Cell>
    <Cell><Data ss:Type="Number">67</Data></Cell>
    <Cell><Data ss:Type="Number">13</Data></Cell>
    <Cell><Data ss:Type="Number">10</Data></Cell>
    <Cell><Data ss:Type="Number">2</Data></Cell>
    <Cell><Data ss:Type="Number">0.2</Data></Cell>
    <Cell><Data ss:Type="String">Down</Data></Cell>
    <Cell><Data ss:Type="Number">1.3313428E-2</Data></Cell>
    <Cell><Data ss:Type="String">homologue to UniRef100_Q6XK25 Cluster: Alpha-tubulin 2; n=1; Populus tremuloides|Rep: Alpha-tubulin 2 - Populus tremuloides (Quaking aspen), partial (36%)</Data></Cell>
   </Row>
   <Row ss:AutoFitHeight="0">
    <Cell><Data ss:Type="String">TC13498</Data></Cell>
    <Cell><Data ss:Type="Number">29</Data></Cell>
    <Cell><Data ss:Type="Number">122</Data></Cell>
    <Cell><Data ss:Type="Number">4</Data></Cell>
    <Cell><Data ss:Type="Number">19</Data></Cell>
    <Cell><Data ss:Type="Number">4.75</Data></Cell>
    <Cell><Data ss:Type="String">Up</Data></Cell>
    <Cell><Data ss:Type="Number">1.3318224E-2</Data></Cell>
   </Row>
   <Row ss:AutoFitHeight="0">
    <Cell><Data ss:Type="String">EY744546</Data></Cell>
    <Cell><Data ss:Type="Number">8</Data></Cell>
    <Cell><Data ss:Type="Number">47</Data></Cell>
    <Cell><Data ss:Type="Number">1</Data></Cell>
    <Cell><Data ss:Type="Number">7</Data></Cell>
    <Cell><Data ss:Type="Number">7</Data></Cell>
    <Cell><Data ss:Type="String">Up</Data></Cell>
    <Cell><Data ss:Type="Number">1.3472428999999999E-2</Data></Cell>
    <Cell><Data ss:Type="String">weakly similar to UniRef100_UPI0000246F59 Cluster: bruno-like 5, RNA binding protein; n=1; Homo sapiens|Rep: bruno-like 5, RNA binding protein - Homo sapiens, partial (5%)</Data></Cell>
   </Row>
   <Row ss:AutoFitHeight="0">
    <Cell><Data ss:Type="String">CX074861</Data></Cell>
    <Cell><Data ss:Type="Number">7</Data></Cell>
    <Cell><Data ss:Type="Number">45</Data></Cell>
    <Cell><Data ss:Type="Number">1</Data></Cell>
    <Cell><Data ss:Type="Number">7</Data></Cell>
    <Cell><Data ss:Type="Number">7</Data></Cell>
    <Cell><Data ss:Type="String">Up</Data></Cell>
    <Cell><Data ss:Type="Number">1.3472428999999999E-2</Data></Cell>
    <Cell><Data ss:Type="String">homologue to UniRef100_A7NU66 Cluster: Chromosome chr18 scaffold_1, whole genome shotgun sequence; n=1; Vitis vinifera|Rep: Chromosome chr18 scaffold_1, whole genome shotgun sequence - Vitis vinifera (Grape), partial (15%)</Data></Cell>
   </Row>
   <Row ss:AutoFitHeight="0">
    <Cell><Data ss:Type="String">TC13132</Data></Cell>
    <Cell><Data ss:Type="Number">6</Data></Cell>
    <Cell><Data ss:Type="Number">44</Data></Cell>
    <Cell><Data ss:Type="Number">1</Data></Cell>
    <Cell><Data ss:Type="Number">7</Data></Cell>
    <Cell><Data ss:Type="Number">7</Data></Cell>
    <Cell><Data ss:Type="String">Up</Data></Cell>
    <Cell><Data ss:Type="Number">1.3472428999999999E-2</Data></Cell>
    <Cell><Data ss:Type="String">homologue to UniRef100_P08927 Cluster: RuBisCO large subunit-binding protein subunit beta, chloroplast precursor; n=1; Pisum sativum|Rep: RuBisCO large subunit-binding protein subunit beta, chloroplast precursor - Pisum sativum (Garden pea), partial (14%)</Data></Cell>
   </Row>
   <Row ss:AutoFitHeight="0">
    <Cell><Data ss:Type="String">TC24716</Data></Cell>
    <Cell><Data ss:Type="Number">10</Data></Cell>
    <Cell><Data ss:Type="Number">42</Data></Cell>
    <Cell><Data ss:Type="Number">1</Data></Cell>
    <Cell><Data ss:Type="Number">7</Data></Cell>
    <Cell><Data ss:Type="Number">7</Data></Cell>
    <Cell><Data ss:Type="String">Up</Data></Cell>
    <Cell><Data ss:Type="Number">1.3472428999999999E-2</Data></Cell>
    <Cell><Data ss:Type="String">similar to UniRef100_A7PC22 Cluster: Chromosome chr2 scaffold_11, whole genome shotgun sequence; n=1; Vitis vinifera|Rep: Chromosome chr2 scaffold_11, whole genome shotgun sequence - Vitis vinifera (Grape), partial (98%)</Data></Cell>
   </Row>
   <Row ss:AutoFitHeight="0">
    <Cell><Data ss:Type="String">CX049595</Data></Cell>
    <Cell><Data ss:Type="Number">0</Data></Cell>
    <Cell><Data ss:Type="Number">43</Data></Cell>
    <Cell><Data ss:Type="Number">1</Data></Cell>
    <Cell><Data ss:Type="Number">7</Data></Cell>
    <Cell><Data ss:Type="Number">7</Data></Cell>
    <Cell><Data ss:Type="String">Up</Data></Cell>
    <Cell><Data ss:Type="Number">1.3472428999999999E-2</Data></Cell>
    <Cell><Data ss:Type="String">similar to UniRef100_A7PNA1 Cluster: Chromosome chr1 scaffold_22, whole genome shotgun sequence; n=1; Vitis vinifera|Rep: Chromosome chr1 scaffold_22, whole genome shotgun sequence - Vitis vinifera (Grape), partial (24%)</Data></Cell>
   </Row>
   <Row ss:AutoFitHeight="0">
    <Cell><Data ss:Type="String">CF509089</Data></Cell>
    <Cell><Data ss:Type="Number">6</Data></Cell>
    <Cell><Data ss:Type="Number">43</Data></Cell>
    <Cell><Data ss:Type="Number">1</Data></Cell>
    <Cell><Data ss:Type="Number">7</Data></Cell>
    <Cell><Data ss:Type="Number">7</Data></Cell>
    <Cell><Data ss:Type="String">Up</Data></Cell>
    <Cell><Data ss:Type="Number">1.3472428999999999E-2</Data></Cell>
    <Cell><Data ss:Type="String">similar to UniRef100_A7R351 Cluster: Chromosome undetermined scaffold_484, whole genome shotgun sequence; n=1; Vitis vinifera|Rep: Chromosome undetermined scaffold_484, whole genome shotgun sequence - Vitis vinifera (Grape), partial (65%)</Data></Cell>
   </Row>
   <Row ss:AutoFitHeight="0">
    <Cell><Data ss:Type="String">EY745666</Data></Cell>
    <Cell><Data ss:Type="Number">3</Data></Cell>
    <Cell><Data ss:Type="Number">42</Data></Cell>
    <Cell><Data ss:Type="Number">1</Data></Cell>
    <Cell><Data ss:Type="Number">7</Data></Cell>
    <Cell><Data ss:Type="Number">7</Data></Cell>
    <Cell><Data ss:Type="String">Up</Data></Cell>
    <Cell><Data ss:Type="Number">1.3472428999999999E-2</Data></Cell>
    <Cell><Data ss:Type="String">homologue to UniRef100_Q7XJI7 Cluster: Glycine-rich protein TomR2; n=1; Solanum lycopersicum|Rep: Glycine-rich protein TomR2 - Solanum lycopersicum (Tomato) (Lycopersicon esculentum), partial (7%)</Data></Cell>
   </Row>
   <Row ss:AutoFitHeight="0">
    <Cell><Data ss:Type="String">TC14840</Data></Cell>
    <Cell><Data ss:Type="Number">5</Data></Cell>
    <Cell><Data ss:Type="Number">44</Data></Cell>
    <Cell><Data ss:Type="Number">1</Data></Cell>
    <Cell><Data ss:Type="Number">7</Data></Cell>
    <Cell><Data ss:Type="Number">7</Data></Cell>
    <Cell><Data ss:Type="String">Up</Data></Cell>
    <Cell><Data ss:Type="Number">1.3472428999999999E-2</Data></Cell>
   </Row>
   <Row ss:AutoFitHeight="0">
    <Cell><Data ss:Type="String">TC17929</Data></Cell>
    <Cell><Data ss:Type="Number">7</Data></Cell>
    <Cell><Data ss:Type="Number">44</Data></Cell>
    <Cell><Data ss:Type="Number">1</Data></Cell>
    <Cell><Data ss:Type="Number">7</Data></Cell>
    <Cell><Data ss:Type="Number">7</Data></Cell>
    <Cell><Data ss:Type="String">Up</Data></Cell>
    <Cell><Data ss:Type="Number">1.3472428999999999E-2</Data></Cell>
    <Cell><Data ss:Type="String">weakly similar to UniRef100_A7PK10 Cluster: Chromosome chr15 scaffold_19, whole genome shotgun sequence; n=1; Vitis vinifera|Rep: Chromosome chr15 scaffold_19, whole genome shotgun sequence - Vitis vinifera (Grape), partial (22%)</Data></Cell>
   </Row>
   <Row ss:AutoFitHeight="0">
    <Cell><Data ss:Type="String">TC25440</Data></Cell>
    <Cell><Data ss:Type="Number">8</Data></Cell>
    <Cell><Data ss:Type="Number">42</Data></Cell>
    <Cell><Data ss:Type="Number">1</Data></Cell>
    <Cell><Data ss:Type="Number">7</Data></Cell>
    <Cell><Data ss:Type="Number">7</Data></Cell>
    <Cell><Data ss:Type="String">Up</Data></Cell>
    <Cell><Data ss:Type="Number">1.3472428999999999E-2</Data></Cell>
    <Cell><Data ss:Type="String">similar to UniRef100_A7QHL6 Cluster: Chromosome chr5 scaffold_98, whole genome shotgun sequence; n=1; Vitis vinifera|Rep: Chromosome chr5 scaffold_98, whole genome shotgun sequence - Vitis vinifera (Grape), partial (10%)</Data></Cell>
   </Row>
   <Row ss:AutoFitHeight="0">
    <Cell><Data ss:Type="String">EY689983</Data></Cell>
    <Cell><Data ss:Type="Number">45</Data></Cell>
    <Cell><Data ss:Type="Number">9</Data></Cell>
    <Cell><Data ss:Type="Number">7</Data></Cell>
    <Cell><Data ss:Type="Number">1</Data></Cell>
    <Cell><Data ss:Type="Number">0.14285714299999999</Data></Cell>
    <Cell><Data ss:Type="String">Down</Data></Cell>
    <Cell><Data ss:Type="Number">1.3920356E-2</Data></Cell>
   </Row>
   <Row ss:AutoFitHeight="0">
    <Cell><Data ss:Type="String">TC25917</Data></Cell>
    <Cell><Data ss:Type="Number">51</Data></Cell>
    <Cell><Data ss:Type="Number">9</Data></Cell>
    <Cell><Data ss:Type="Number">7</Data></Cell>
    <Cell><Data ss:Type="Number">1</Data></Cell>
    <Cell><Data ss:Type="Number">0.14285714299999999</Data></Cell>
    <Cell><Data ss:Type="String">Down</Data></Cell>
    <Cell><Data ss:Type="Number">1.3920356E-2</Data></Cell>
    <Cell><Data ss:Type="String">homologue to UniRef100_A7PLU7 Cluster: Chromosome chr14 scaffold_21, whole genome shotgun sequence; n=1; Vitis vinifera|Rep: Chromosome chr14 scaffold_21, whole genome shotgun sequence - Vitis vinifera (Grape), partial (79%)</Data></Cell>
   </Row>
   <Row ss:AutoFitHeight="0">
    <Cell><Data ss:Type="String">TC19582</Data></Cell>
    <Cell><Data ss:Type="Number">47</Data></Cell>
    <Cell><Data ss:Type="Number">7</Data></Cell>
    <Cell><Data ss:Type="Number">7</Data></Cell>
    <Cell><Data ss:Type="Number">1</Data></Cell>
    <Cell><Data ss:Type="Number">0.14285714299999999</Data></Cell>
    <Cell><Data ss:Type="String">Down</Data></Cell>
    <Cell><Data ss:Type="Number">1.3920356E-2</Data></Cell>
    <Cell><Data ss:Type="String">weakly similar to UniRef100_A7QLW4 Cluster: Chromosome chr18 scaffold_122, whole genome shotgun sequence; n=1; Vitis vinifera|Rep: Chromosome chr18 scaffold_122, whole genome shotgun sequence - Vitis vinifera (Grape), partial (17%)</Data></Cell>
   </Row>
   <Row ss:AutoFitHeight="0">
    <Cell><Data ss:Type="String">TC24645</Data></Cell>
    <Cell><Data ss:Type="Number">451</Data></Cell>
    <Cell><Data ss:Type="Number">1806</Data></Cell>
    <Cell><Data ss:Type="Number">66</Data></Cell>
    <Cell><Data ss:Type="Number">288</Data></Cell>
    <Cell><Data ss:Type="Number">4.3636363640000004</Data></Cell>
    <Cell><Data ss:Type="String">Up</Data></Cell>
    <Cell><Data ss:Type="Number">1.4062504E-2</Data></Cell>
    <Cell><Data ss:Type="String">UniRef100_Q9SVZ1 Cluster: Protein kinase-like protein; n=1; Arabidopsis thaliana|Rep: Protein kinase-like protein - Arabidopsis thaliana (Mouse-ear cress), partial (5%)</Data></Cell>
   </Row>
   <Row ss:AutoFitHeight="0">
    <Cell><Data ss:Type="String">EY685135</Data></Cell>
    <Cell><Data ss:Type="Number">2303</Data></Cell>
    <Cell><Data ss:Type="Number">9128</Data></Cell>
    <Cell><Data ss:Type="Number">335</Data></Cell>
    <Cell><Data ss:Type="Number">1455</Data></Cell>
    <Cell><Data ss:Type="Number">4.3432835819999998</Data></Cell>
    <Cell><Data ss:Type="String">Up</Data></Cell>
    <Cell><Data ss:Type="Number">1.4412853999999999E-2</Data></Cell>
    <Cell><Data ss:Type="String">similar to UniRef100_A6PV85 Cluster: Chromosome segregation ATPases-like protein; n=1; Victivallis vadensis ATCC BAA-548|Rep: Chromosome segregation ATPases-like protein - Victivallis vadensis ATCC BAA-548, partial (7%)</Data></Cell>
   </Row>
   <Row ss:AutoFitHeight="0">
    <Cell><Data ss:Type="String">CK938942</Data></Cell>
    <Cell><Data ss:Type="Number">24</Data></Cell>
    <Cell><Data ss:Type="Number">102</Data></Cell>
    <Cell><Data ss:Type="Number">3</Data></Cell>
    <Cell><Data ss:Type="Number">16</Data></Cell>
    <Cell><Data ss:Type="Number">5.3333333329999997</Data></Cell>
    <Cell><Data ss:Type="String">Up</Data></Cell>
    <Cell><Data ss:Type="Number">1.4832916E-2</Data></Cell>
    <Cell><Data ss:Type="String">similar to UniRef100_A7QTV5 Cluster: Chromosome undetermined scaffold_171, whole genome shotgun sequence; n=1; Vitis vinifera|Rep: Chromosome undetermined scaffold_171, whole genome shotgun sequence - Vitis vinifera (Grape), partial (8%)</Data></Cell>
   </Row>
   <Row ss:AutoFitHeight="0">
    <Cell><Data ss:Type="String">EY727861</Data></Cell>
    <Cell><Data ss:Type="Number">20</Data></Cell>
    <Cell><Data ss:Type="Number">100</Data></Cell>
    <Cell><Data ss:Type="Number">3</Data></Cell>
    <Cell><Data ss:Type="Number">16</Data></Cell>
    <Cell><Data ss:Type="Number">5.3333333329999997</Data></Cell>
    <Cell><Data ss:Type="String">Up</Data></Cell>
    <Cell><Data ss:Type="Number">1.4832916E-2</Data></Cell>
   </Row>
   <Row ss:AutoFitHeight="0">
    <Cell><Data ss:Type="String">EY737600</Data></Cell>
    <Cell><Data ss:Type="Number">22</Data></Cell>
    <Cell><Data ss:Type="Number">98</Data></Cell>
    <Cell><Data ss:Type="Number">3</Data></Cell>
    <Cell><Data ss:Type="Number">16</Data></Cell>
    <Cell><Data ss:Type="Number">5.3333333329999997</Data></Cell>
    <Cell><Data ss:Type="String">Up</Data></Cell>
    <Cell><Data ss:Type="Number">1.4832916E-2</Data></Cell>
    <Cell><Data ss:Type="String">similar to UniRef100_A7P956 Cluster: Chromosome chr3 scaffold_8, whole genome shotgun sequence; n=1; Vitis vinifera|Rep: Chromosome chr3 scaffold_8, whole genome shotgun sequence - Vitis vinifera (Grape), partial (22%)</Data></Cell>
   </Row>
   <Row ss:AutoFitHeight="0">
    <Cell><Data ss:Type="String">TC17681</Data></Cell>
    <Cell><Data ss:Type="Number">303</Data></Cell>
    <Cell><Data ss:Type="Number">1191</Data></Cell>
    <Cell><Data ss:Type="Number">44</Data></Cell>
    <Cell><Data ss:Type="Number">190</Data></Cell>
    <Cell><Data ss:Type="Number">4.3181818180000002</Data></Cell>
    <Cell><Data ss:Type="String">Up</Data></Cell>
    <Cell><Data ss:Type="Number">1.4857893E-2</Data></Cell>
    <Cell><Data ss:Type="String">similar to UniRef100_Q290H2 Cluster: GA17648-PA; n=1; Drosophila pseudoobscura|Rep: GA17648-PA - Drosophila pseudoobscura (Fruit fly), partial (6%)</Data></Cell>
   </Row>
   <Row ss:AutoFitHeight="0">
    <Cell><Data ss:Type="String">TC21192</Data></Cell>
    <Cell><Data ss:Type="Number">51</Data></Cell>
    <Cell><Data ss:Type="Number">190</Data></Cell>
    <Cell><Data ss:Type="Number">7</Data></Cell>
    <Cell><Data ss:Type="Number">30</Data></Cell>
    <Cell><Data ss:Type="Number">4.2857142860000002</Data></Cell>
    <Cell><Data ss:Type="String">Up</Data></Cell>
    <Cell><Data ss:Type="Number">1.4899878E-2</Data></Cell>
    <Cell><Data ss:Type="String">similar to UniRef100_A7R286 Cluster: Chromosome undetermined scaffold_408, whole genome shotgun sequence; n=1; Vitis vinifera|Rep: Chromosome undetermined scaffold_408, whole genome shotgun sequence - Vitis vinifera (Grape), partial (46%)</Data></Cell>
   </Row>
   <Row ss:AutoFitHeight="0">
    <Cell><Data ss:Type="String">TC9133</Data></Cell>
    <Cell><Data ss:Type="Number">14</Data></Cell>
    <Cell><Data ss:Type="Number">74</Data></Cell>
    <Cell><Data ss:Type="Number">2</Data></Cell>
    <Cell><Data ss:Type="Number">12</Data></Cell>
    <Cell><Data ss:Type="Number">6</Data></Cell>
    <Cell><Data ss:Type="String">Up</Data></Cell>
    <Cell><Data ss:Type="Number">1.530393E-2</Data></Cell>
    <Cell><Data ss:Type="String">similar to UniRef100_A7P5U1 Cluster: Chromosome chr4 scaffold_6, whole genome shotgun sequence; n=1; Vitis vinifera|Rep: Chromosome chr4 scaffold_6, whole genome shotgun sequence - Vitis vinifera (Grape), partial (18%)</Data></Cell>
   </Row>
   <Row ss:AutoFitHeight="0">
    <Cell><Data ss:Type="String">TC20954</Data></Cell>
    <Cell><Data ss:Type="Number">93</Data></Cell>
    <Cell><Data ss:Type="Number">379</Data></Cell>
    <Cell><Data ss:Type="Number">14</Data></Cell>
    <Cell><Data ss:Type="Number">60</Data></Cell>
    <Cell><Data ss:Type="Number">4.2857142860000002</Data></Cell>
    <Cell><Data ss:Type="String">Up</Data></Cell>
    <Cell><Data ss:Type="Number">1.5455498E-2</Data></Cell>
    <Cell><Data ss:Type="String">similar to UniRef100_A7R677 Cluster: Chromosome undetermined scaffold_1179, whole genome shotgun sequence; n=2; Vitis vinifera|Rep: Chromosome undetermined scaffold_1179, whole genome shotgun sequence - Vitis vinifera (Grape), partial (55%)</Data></Cell>
   </Row>
   <Row ss:AutoFitHeight="0">
    <Cell><Data ss:Type="String">EY750295</Data></Cell>
    <Cell><Data ss:Type="Number">58</Data></Cell>
    <Cell><Data ss:Type="Number">214</Data></Cell>
    <Cell><Data ss:Type="Number">8</Data></Cell>
    <Cell><Data ss:Type="Number">34</Data></Cell>
    <Cell><Data ss:Type="Number">4.25</Data></Cell>
    <Cell><Data ss:Type="String">Up</Data></Cell>
    <Cell><Data ss:Type="Number">1.5553782E-2</Data></Cell>
    <Cell><Data ss:Type="String">weakly similar to UniRef100_A7NU58 Cluster: Chromosome chr18 scaffold_1, whole genome shotgun sequence; n=1; Vitis vinifera|Rep: Chromosome chr18 scaffold_1, whole genome shotgun sequence - Vitis vinifera (Grape), partial (32%)</Data></Cell>
   </Row>
   <Row ss:AutoFitHeight="0">
    <Cell><Data ss:Type="String">TC23901</Data></Cell>
    <Cell><Data ss:Type="Number">112</Data></Cell>
    <Cell><Data ss:Type="Number">28</Data></Cell>
    <Cell><Data ss:Type="Number">16</Data></Cell>
    <Cell><Data ss:Type="Number">4</Data></Cell>
    <Cell><Data ss:Type="Number">0.25</Data></Cell>
    <Cell><Data ss:Type="String">Down</Data></Cell>
    <Cell><Data ss:Type="Number">1.6344628999999999E-2</Data></Cell>
    <Cell><Data ss:Type="String">similar to UniRef100_A2Q2S3 Cluster: Glycosyl transferase, family 48; n=1; Medicago truncatula|Rep: Glycosyl transferase, family 48 - Medicago truncatula (Barrel medic), partial (25%)</Data></Cell>
   </Row>
   <Row ss:AutoFitHeight="0">
    <Cell><Data ss:Type="String">TC1148</Data></Cell>
    <Cell><Data ss:Type="Number">3025</Data></Cell>
    <Cell><Data ss:Type="Number">11687</Data></Cell>
    <Cell><Data ss:Type="Number">440</Data></Cell>
    <Cell><Data ss:Type="Number">1862</Data></Cell>
    <Cell><Data ss:Type="Number">4.2318181819999996</Data></Cell>
    <Cell><Data ss:Type="String">Up</Data></Cell>
    <Cell><Data ss:Type="Number">1.6505149E-2</Data></Cell>
    <Cell><Data ss:Type="String">similar to UniRef100_A7QIP4 Cluster: Chromosome chr9 scaffold_104, whole genome shotgun sequence; n=1; Vitis vinifera|Rep: Chromosome chr9 scaffold_104, whole genome shotgun sequence - Vitis vinifera (Grape), partial (70%)</Data></Cell>
   </Row>
   <Row ss:AutoFitHeight="0">
    <Cell><Data ss:Type="String">TC18081</Data></Cell>
    <Cell><Data ss:Type="Number">175</Data></Cell>
    <Cell><Data ss:Type="Number">49</Data></Cell>
    <Cell><Data ss:Type="Number">25</Data></Cell>
    <Cell><Data ss:Type="Number">8</Data></Cell>
    <Cell><Data ss:Type="Number">0.32</Data></Cell>
    <Cell><Data ss:Type="String">Down</Data></Cell>
    <Cell><Data ss:Type="Number">1.6539429000000001E-2</Data></Cell>
    <Cell><Data ss:Type="String">similar to UniRef100_A7P015 Cluster: Chromosome chr6 scaffold_3, whole genome shotgun sequence; n=1; Vitis vinifera|Rep: Chromosome chr6 scaffold_3, whole genome shotgun sequence - Vitis vinifera (Grape), partial (96%)</Data></Cell>
   </Row>
   <Row ss:AutoFitHeight="0">
    <Cell><Data ss:Type="Number">928</Data></Cell>
    <Cell><Data ss:Type="Number">216</Data></Cell>
    <Cell><Data ss:Type="Number">62</Data></Cell>
    <Cell><Data ss:Type="Number">31</Data></Cell>
    <Cell><Data ss:Type="Number">10</Data></Cell>
    <Cell><Data ss:Type="Number">0.322580645</Data></Cell>
    <Cell><Data ss:Type="String">Down</Data></Cell>
    <Cell><Data ss:Type="Number">1.7226719000000001E-2</Data></Cell>
   </Row>
   <Row ss:AutoFitHeight="0">
    <Cell><Data ss:Type="String">TC20031</Data></Cell>
    <Cell><Data ss:Type="Number">45</Data></Cell>
    <Cell><Data ss:Type="Number">183</Data></Cell>
    <Cell><Data ss:Type="Number">7</Data></Cell>
    <Cell><Data ss:Type="Number">29</Data></Cell>
    <Cell><Data ss:Type="Number">4.1428571429999996</Data></Cell>
    <Cell><Data ss:Type="String">Up</Data></Cell>
    <Cell><Data ss:Type="Number">1.7707614E-2</Data></Cell>
    <Cell><Data ss:Type="String">similar to UniRef100_Q69K83 Cluster: Acetyl transferase-like protein; n=1; Oryza sativa Japonica Group|Rep: Acetyl transferase-like protein - Oryza sativa subsp. japonica (Rice), partial (10%)</Data></Cell>
   </Row>
   <Row ss:AutoFitHeight="0">
    <Cell><Data ss:Type="String">EY668667</Data></Cell>
    <Cell><Data ss:Type="Number">280</Data></Cell>
    <Cell><Data ss:Type="Number">87</Data></Cell>
    <Cell><Data ss:Type="Number">41</Data></Cell>
    <Cell><Data ss:Type="Number">14</Data></Cell>
    <Cell><Data ss:Type="Number">0.34146341499999999</Data></Cell>
    <Cell><Data ss:Type="String">Down</Data></Cell>
    <Cell><Data ss:Type="Number">1.7725876000000002E-2</Data></Cell>
   </Row>
   <Row ss:AutoFitHeight="0">
    <Cell><Data ss:Type="String">TC1479</Data></Cell>
    <Cell><Data ss:Type="Number">57</Data></Cell>
    <Cell><Data ss:Type="Number">204</Data></Cell>
    <Cell><Data ss:Type="Number">8</Data></Cell>
    <Cell><Data ss:Type="Number">33</Data></Cell>
    <Cell><Data ss:Type="Number">4.125</Data></Cell>
    <Cell><Data ss:Type="String">Up</Data></Cell>
    <Cell><Data ss:Type="Number">1.8096760999999999E-2</Data></Cell>
    <Cell><Data ss:Type="String">similar to UniRef100_A7P841 Cluster: Chromosome chr3 scaffold_8, whole genome shotgun sequence; n=1; Vitis vinifera|Rep: Chromosome chr3 scaffold_8, whole genome shotgun sequence - Vitis vinifera (Grape), partial (90%)</Data></Cell>
   </Row>
   <Row ss:AutoFitHeight="0">
    <Cell><Data ss:Type="String">TC24140</Data></Cell>
    <Cell><Data ss:Type="Number">140</Data></Cell>
    <Cell><Data ss:Type="Number">38</Data></Cell>
    <Cell><Data ss:Type="Number">20</Data></Cell>
    <Cell><Data ss:Type="Number">6</Data></Cell>
    <Cell><Data ss:Type="Number">0.3</Data></Cell>
    <Cell><Data ss:Type="String">Down</Data></Cell>
    <Cell><Data ss:Type="Number">1.8545316999999999E-2</Data></Cell>
   </Row>
   <Row ss:AutoFitHeight="0">
    <Cell><Data ss:Type="String">TC4307</Data></Cell>
    <Cell><Data ss:Type="Number">103</Data></Cell>
    <Cell><Data ss:Type="Number">391</Data></Cell>
    <Cell><Data ss:Type="Number">15</Data></Cell>
    <Cell><Data ss:Type="Number">62</Data></Cell>
    <Cell><Data ss:Type="Number">4.1333333330000004</Data></Cell>
    <Cell><Data ss:Type="String">Up</Data></Cell>
    <Cell><Data ss:Type="Number">1.8625756E-2</Data></Cell>
    <Cell><Data ss:Type="String">similar to UniRef100_O23710 Cluster: Proteasome subunit beta type-7-A precursor; n=2; Arabidopsis thaliana|Rep: Proteasome subunit beta type-7-A precursor - Arabidopsis thaliana (Mouse-ear cress), complete</Data></Cell>
   </Row>
   <Row ss:AutoFitHeight="0">
    <Cell><Data ss:Type="String">TC4947</Data></Cell>
    <Cell><Data ss:Type="Number">32</Data></Cell>
    <Cell><Data ss:Type="Number">141</Data></Cell>
    <Cell><Data ss:Type="Number">5</Data></Cell>
    <Cell><Data ss:Type="Number">22</Data></Cell>
    <Cell><Data ss:Type="Number">4.4</Data></Cell>
    <Cell><Data ss:Type="String">Up</Data></Cell>
    <Cell><Data ss:Type="Number">1.9216166999999999E-2</Data></Cell>
    <Cell><Data ss:Type="String">homologue to UniRef100_P46487 Cluster: Malate dehydrogenase, mitochondrial precursor; n=1; Eucalyptus gunnii|Rep: Malate dehydrogenase, mitochondrial precursor - Eucalyptus gunnii (Cider tree), partial (17%)</Data></Cell>
   </Row>
   <Row ss:AutoFitHeight="0">
    <Cell><Data ss:Type="String">TC14581</Data></Cell>
    <Cell><Data ss:Type="Number">36</Data></Cell>
    <Cell><Data ss:Type="Number">141</Data></Cell>
    <Cell><Data ss:Type="Number">5</Data></Cell>
    <Cell><Data ss:Type="Number">22</Data></Cell>
    <Cell><Data ss:Type="Number">4.4</Data></Cell>
    <Cell><Data ss:Type="String">Up</Data></Cell>
    <Cell><Data ss:Type="Number">1.9216166999999999E-2</Data></Cell>
    <Cell><Data ss:Type="String">similar to UniRef100_A7QDC7 Cluster: Chromosome chr10 scaffold_81, whole genome shotgun sequence; n=1; Vitis vinifera|Rep: Chromosome chr10 scaffold_81, whole genome shotgun sequence - Vitis vinifera (Grape), partial (94%)</Data></Cell>
   </Row>
   <Row ss:AutoFitHeight="0">
    <Cell><Data ss:Type="String">EY673638</Data></Cell>
    <Cell><Data ss:Type="Number">31</Data></Cell>
    <Cell><Data ss:Type="Number">137</Data></Cell>
    <Cell><Data ss:Type="Number">5</Data></Cell>
    <Cell><Data ss:Type="Number">22</Data></Cell>
    <Cell><Data ss:Type="Number">4.4</Data></Cell>
    <Cell><Data ss:Type="String">Up</Data></Cell>
    <Cell><Data ss:Type="Number">1.9216166999999999E-2</Data></Cell>
    <Cell><Data ss:Type="String">similar to UniRef100_A7QZM3 Cluster: Chromosome undetermined scaffold_279, whole genome shotgun sequence; n=1; Vitis vinifera|Rep: Chromosome undetermined scaffold_279, whole genome shotgun sequence - Vitis vinifera (Grape), partial (44%)</Data></Cell>
   </Row>
   <Row ss:AutoFitHeight="0">
    <Cell><Data ss:Type="String">TC11705</Data></Cell>
    <Cell><Data ss:Type="Number">21</Data></Cell>
    <Cell><Data ss:Type="Number">91</Data></Cell>
    <Cell><Data ss:Type="Number">3</Data></Cell>
    <Cell><Data ss:Type="Number">15</Data></Cell>
    <Cell><Data ss:Type="Number">5</Data></Cell>
    <Cell><Data ss:Type="String">Up</Data></Cell>
    <Cell><Data ss:Type="Number">1.9574108999999999E-2</Data></Cell>
    <Cell><Data ss:Type="String">homologue to UniRef100_Q9AVP6 Cluster: P-type H+-ATPase; n=1; Vicia faba|Rep: P-type H+-ATPase - Vicia faba (Broad bean), partial (13%)</Data></Cell>
   </Row>
   <Row ss:AutoFitHeight="0">
    <Cell><Data ss:Type="String">TC41</Data></Cell>
    <Cell><Data ss:Type="Number">23</Data></Cell>
    <Cell><Data ss:Type="Number">91</Data></Cell>
    <Cell><Data ss:Type="Number">3</Data></Cell>
    <Cell><Data ss:Type="Number">15</Data></Cell>
    <Cell><Data ss:Type="Number">5</Data></Cell>
    <Cell><Data ss:Type="String">Up</Data></Cell>
    <Cell><Data ss:Type="Number">1.9574108999999999E-2</Data></Cell>
    <Cell><Data ss:Type="String">UniRef100_A0FIJ7 Cluster: Ca2+-binding protein; n=1; Citrus sinensis|Rep: Ca2+-binding protein - Citrus sinensis (Sweet orange), complete</Data></Cell>
   </Row>
   <Row ss:AutoFitHeight="0">
    <Cell><Data ss:Type="String">TC17806</Data></Cell>
    <Cell><Data ss:Type="Number">21</Data></Cell>
    <Cell><Data ss:Type="Number">97</Data></Cell>
    <Cell><Data ss:Type="Number">3</Data></Cell>
    <Cell><Data ss:Type="Number">15</Data></Cell>
    <Cell><Data ss:Type="Number">5</Data></Cell>
    <Cell><Data ss:Type="String">Up</Data></Cell>
    <Cell><Data ss:Type="Number">1.9574108999999999E-2</Data></Cell>
   </Row>
   <Row ss:AutoFitHeight="0">
    <Cell><Data ss:Type="String">TC14133</Data></Cell>
    <Cell><Data ss:Type="Number">82</Data></Cell>
    <Cell><Data ss:Type="Number">305</Data></Cell>
    <Cell><Data ss:Type="Number">12</Data></Cell>
    <Cell><Data ss:Type="Number">49</Data></Cell>
    <Cell><Data ss:Type="Number">4.0833333329999997</Data></Cell>
    <Cell><Data ss:Type="String">Up</Data></Cell>
    <Cell><Data ss:Type="Number">1.9812491000000002E-2</Data></Cell>
    <Cell><Data ss:Type="String">similar to UniRef100_A7QBK6 Cluster: Chromosome chr13 scaffold_74, whole genome shotgun sequence; n=1; Vitis vinifera|Rep: Chromosome chr13 scaffold_74, whole genome shotgun sequence - Vitis vinifera (Grape), partial (22%)</Data></Cell>
   </Row>
   <Row ss:AutoFitHeight="0">
    <Cell><Data ss:Type="String">TC11980</Data></Cell>
    <Cell><Data ss:Type="Number">161</Data></Cell>
    <Cell><Data ss:Type="Number">44</Data></Cell>
    <Cell><Data ss:Type="Number">23</Data></Cell>
    <Cell><Data ss:Type="Number">7</Data></Cell>
    <Cell><Data ss:Type="Number">0.30434782599999999</Data></Cell>
    <Cell><Data ss:Type="String">Down</Data></Cell>
    <Cell><Data ss:Type="Number">1.9838561000000001E-2</Data></Cell>
    <Cell><Data ss:Type="String">similar to UniRef100_A7P270 Cluster: Chromosome chr19 scaffold_4, whole genome shotgun sequence; n=1; Vitis vinifera|Rep: Chromosome chr19 scaffold_4, whole genome shotgun sequence - Vitis vinifera (Grape), partial (90%)</Data></Cell>
   </Row>
   <Row ss:AutoFitHeight="0">
    <Cell><Data ss:Type="String">CF832551</Data></Cell>
    <Cell><Data ss:Type="Number">59</Data></Cell>
    <Cell><Data ss:Type="Number">11</Data></Cell>
    <Cell><Data ss:Type="Number">9</Data></Cell>
    <Cell><Data ss:Type="Number">2</Data></Cell>
    <Cell><Data ss:Type="Number">0.222222222</Data></Cell>
    <Cell><Data ss:Type="String">Down</Data></Cell>
    <Cell><Data ss:Type="Number">2.0153819E-2</Data></Cell>
    <Cell><Data ss:Type="String">weakly similar to UniRef100_A8MRU3 Cluster: Uncharacterized protein At4g24220.2; n=1; Arabidopsis thaliana|Rep: Uncharacterized protein At4g24220.2 - Arabidopsis thaliana (Mouse-ear cress), partial (35%)</Data></Cell>
   </Row>
   <Row ss:AutoFitHeight="0">
    <Cell><Data ss:Type="String">TC22276</Data></Cell>
    <Cell><Data ss:Type="Number">102</Data></Cell>
    <Cell><Data ss:Type="Number">385</Data></Cell>
    <Cell><Data ss:Type="Number">15</Data></Cell>
    <Cell><Data ss:Type="Number">61</Data></Cell>
    <Cell><Data ss:Type="Number">4.0666666669999998</Data></Cell>
    <Cell><Data ss:Type="String">Up</Data></Cell>
    <Cell><Data ss:Type="Number">2.0225861000000001E-2</Data></Cell>
    <Cell><Data ss:Type="String">weakly similar to UniRef100_A7QV95 Cluster: Chromosome undetermined scaffold_186, whole genome shotgun sequence; n=1; Vitis vinifera|Rep: Chromosome undetermined scaffold_186, whole genome shotgun sequence - Vitis vinifera (Grape), partial (35%)</Data></Cell>
   </Row>
   <Row ss:AutoFitHeight="0">
    <Cell><Data ss:Type="String">EY729767</Data></Cell>
    <Cell><Data ss:Type="Number">8</Data></Cell>
    <Cell><Data ss:Type="Number">44</Data></Cell>
    <Cell><Data ss:Type="Number">1</Data></Cell>
    <Cell><Data ss:Type="Number">7</Data></Cell>
    <Cell><Data ss:Type="Number">7</Data></Cell>
    <Cell><Data ss:Type="String">Up</Data></Cell>
    <Cell><Data ss:Type="Number">2.0432834E-2</Data></Cell>
    <Cell><Data ss:Type="String">similar to UniRef100_Q8VZD9 Cluster: AT5g53140/MFH8_8; n=1; Arabidopsis thaliana|Rep: AT5g53140/MFH8_8 - Arabidopsis thaliana (Mouse-ear cress), partial (10%)</Data></Cell>
   </Row>
   <Row ss:AutoFitHeight="0">
    <Cell><Data ss:Type="String">TC10975</Data></Cell>
    <Cell><Data ss:Type="Number">10</Data></Cell>
    <Cell><Data ss:Type="Number">45</Data></Cell>
    <Cell><Data ss:Type="Number">1</Data></Cell>
    <Cell><Data ss:Type="Number">7</Data></Cell>
    <Cell><Data ss:Type="Number">7</Data></Cell>
    <Cell><Data ss:Type="String">Up</Data></Cell>
    <Cell><Data ss:Type="Number">2.0432834E-2</Data></Cell>
   </Row>
   <Row ss:AutoFitHeight="0">
    <Cell><Data ss:Type="String">EY742494</Data></Cell>
    <Cell><Data ss:Type="Number">0</Data></Cell>
    <Cell><Data ss:Type="Number">42</Data></Cell>
    <Cell><Data ss:Type="Number">1</Data></Cell>
    <Cell><Data ss:Type="Number">7</Data></Cell>
    <Cell><Data ss:Type="Number">7</Data></Cell>
    <Cell><Data ss:Type="String">Up</Data></Cell>
    <Cell><Data ss:Type="Number">2.0432834E-2</Data></Cell>
    <Cell><Data ss:Type="String">homologue to gb|AF206997.1| Poncirus trifoliata 18S ribosomal RNA gene, complete sequence, partial (44%)</Data></Cell>
   </Row>
   <Row ss:AutoFitHeight="0">
    <Cell><Data ss:Type="String">TC11891</Data></Cell>
    <Cell><Data ss:Type="Number">7</Data></Cell>
    <Cell><Data ss:Type="Number">45</Data></Cell>
    <Cell><Data ss:Type="Number">1</Data></Cell>
    <Cell><Data ss:Type="Number">7</Data></Cell>
    <Cell><Data ss:Type="Number">7</Data></Cell>
    <Cell><Data ss:Type="String">Up</Data></Cell>
    <Cell><Data ss:Type="Number">2.0432834E-2</Data></Cell>
    <Cell><Data ss:Type="String">similar to UniRef100_A7R313 Cluster: Chromosome undetermined scaffold_470, whole genome shotgun sequence; n=1; Vitis vinifera|Rep: Chromosome undetermined scaffold_470, whole genome shotgun sequence - Vitis vinifera (Grape), partial (53%)</Data></Cell>
   </Row>
   <Row ss:AutoFitHeight="0">
    <Cell><Data ss:Type="String">DR910799</Data></Cell>
    <Cell><Data ss:Type="Number">10</Data></Cell>
    <Cell><Data ss:Type="Number">43</Data></Cell>
    <Cell><Data ss:Type="Number">1</Data></Cell>
    <Cell><Data ss:Type="Number">7</Data></Cell>
    <Cell><Data ss:Type="Number">7</Data></Cell>
    <Cell><Data ss:Type="String">Up</Data></Cell>
    <Cell><Data ss:Type="Number">2.0432834E-2</Data></Cell>
    <Cell><Data ss:Type="String">similar to UniRef100_A5C6V7 Cluster: Galactose-1-phosphate uridylyltransferase; n=1; Vitis vinifera|Rep: Galactose-1-phosphate uridylyltransferase - Vitis vinifera (Grape), partial (18%)</Data></Cell>
   </Row>
   <Row ss:AutoFitHeight="0">
    <Cell><Data ss:Type="String">EY755996</Data></Cell>
    <Cell><Data ss:Type="Number">5</Data></Cell>
    <Cell><Data ss:Type="Number">43</Data></Cell>
    <Cell><Data ss:Type="Number">1</Data></Cell>
    <Cell><Data ss:Type="Number">7</Data></Cell>
    <Cell><Data ss:Type="Number">7</Data></Cell>
    <Cell><Data ss:Type="String">Up</Data></Cell>
    <Cell><Data ss:Type="Number">2.0432834E-2</Data></Cell>
    <Cell><Data ss:Type="String">weakly similar to UniRef100_Q8H6R6 Cluster: NBS-LRR type disease resistance protein; n=1; Poncirus trifoliata|Rep: NBS-LRR type disease resistance protein - Poncirus trifoliata (Hardy orange), partial (17%)</Data></Cell>
   </Row>
   <Row ss:AutoFitHeight="0">
    <Cell><Data ss:Type="String">TC2224</Data></Cell>
    <Cell><Data ss:Type="Number">8</Data></Cell>
    <Cell><Data ss:Type="Number">42</Data></Cell>
    <Cell><Data ss:Type="Number">1</Data></Cell>
    <Cell><Data ss:Type="Number">7</Data></Cell>
    <Cell><Data ss:Type="Number">7</Data></Cell>
    <Cell><Data ss:Type="String">Up</Data></Cell>
    <Cell><Data ss:Type="Number">2.0432834E-2</Data></Cell>
    <Cell><Data ss:Type="String">similar to UniRef100_A7Q277 Cluster: Chromosome chr13 scaffold_45, whole genome shotgun sequence; n=1; Vitis vinifera|Rep: Chromosome chr13 scaffold_45, whole genome shotgun sequence - Vitis vinifera (Grape), partial (86%)</Data></Cell>
   </Row>
   <Row ss:AutoFitHeight="0">
    <Cell><Data ss:Type="String">TC12982</Data></Cell>
    <Cell><Data ss:Type="Number">7</Data></Cell>
    <Cell><Data ss:Type="Number">41</Data></Cell>
    <Cell><Data ss:Type="Number">1</Data></Cell>
    <Cell><Data ss:Type="Number">7</Data></Cell>
    <Cell><Data ss:Type="Number">7</Data></Cell>
    <Cell><Data ss:Type="String">Up</Data></Cell>
    <Cell><Data ss:Type="Number">2.0432834E-2</Data></Cell>
    <Cell><Data ss:Type="String">UniRef100_A7QD26 Cluster: Chromosome undetermined scaffold_79, whole genome shotgun sequence; n=1; Vitis vinifera|Rep: Chromosome undetermined scaffold_79, whole genome shotgun sequence - Vitis vinifera (Grape), partial (32%)</Data></Cell>
   </Row>
   <Row ss:AutoFitHeight="0">
    <Cell><Data ss:Type="String">TC6034</Data></Cell>
    <Cell><Data ss:Type="Number">38</Data></Cell>
    <Cell><Data ss:Type="Number">162</Data></Cell>
    <Cell><Data ss:Type="Number">6</Data></Cell>
    <Cell><Data ss:Type="Number">26</Data></Cell>
    <Cell><Data ss:Type="Number">4.3333333329999997</Data></Cell>
    <Cell><Data ss:Type="String">Up</Data></Cell>
    <Cell><Data ss:Type="Number">2.0634019999999999E-2</Data></Cell>
    <Cell><Data ss:Type="String">weakly similar to UniRef100_A7QF45 Cluster: Chromosome undetermined scaffold_87, whole genome shotgun sequence; n=1; Vitis vinifera|Rep: Chromosome undetermined scaffold_87, whole genome shotgun sequence - Vitis vinifera (Grape), partial (94%)</Data></Cell>
   </Row>
   <Row ss:AutoFitHeight="0">
    <Cell><Data ss:Type="String">TC10977</Data></Cell>
    <Cell><Data ss:Type="Number">135</Data></Cell>
    <Cell><Data ss:Type="Number">509</Data></Cell>
    <Cell><Data ss:Type="Number">20</Data></Cell>
    <Cell><Data ss:Type="Number">81</Data></Cell>
    <Cell><Data ss:Type="Number">4.05</Data></Cell>
    <Cell><Data ss:Type="String">Up</Data></Cell>
    <Cell><Data ss:Type="Number">2.064848E-2</Data></Cell>
    <Cell><Data ss:Type="String">similar to UniRef100_Q9LW95 Cluster: KED; n=1; Nicotiana tabacum|Rep: KED - Nicotiana tabacum (Common tobacco), partial (18%)</Data></Cell>
   </Row>
   <Row ss:AutoFitHeight="0">
    <Cell><Data ss:Type="String">DR909700</Data></Cell>
    <Cell><Data ss:Type="Number">1398</Data></Cell>
    <Cell><Data ss:Type="Number">5158</Data></Cell>
    <Cell><Data ss:Type="Number">203</Data></Cell>
    <Cell><Data ss:Type="Number">822</Data></Cell>
    <Cell><Data ss:Type="Number">4.0492610840000003</Data></Cell>
    <Cell><Data ss:Type="String">Up</Data></Cell>
    <Cell><Data ss:Type="Number">2.0667435000000001E-2</Data></Cell>
    <Cell><Data ss:Type="String">UniRef100_Q6PV54 Cluster: RupB; n=1; Yersinia ruckeri|Rep: RupB - Yersinia ruckeri, partial (9%)</Data></Cell>
   </Row>
   <Row ss:AutoFitHeight="0">
    <Cell><Data ss:Type="String">CF508012</Data></Cell>
    <Cell><Data ss:Type="Number">64</Data></Cell>
    <Cell><Data ss:Type="Number">226</Data></Cell>
    <Cell><Data ss:Type="Number">9</Data></Cell>
    <Cell><Data ss:Type="Number">36</Data></Cell>
    <Cell><Data ss:Type="Number">4</Data></Cell>
    <Cell><Data ss:Type="String">Up</Data></Cell>
    <Cell><Data ss:Type="Number">2.1092038E-2</Data></Cell>
    <Cell><Data ss:Type="String">similar to UniRef100_A7P3H7 Cluster: Chromosome chr1 scaffold_5, whole genome shotgun sequence; n=1; Vitis vinifera|Rep: Chromosome chr1 scaffold_5, whole genome shotgun sequence - Vitis vinifera (Grape), partial (74%)</Data></Cell>
   </Row>
   <Row ss:AutoFitHeight="0">
    <Cell><Data ss:Type="String">TC15757</Data></Cell>
    <Cell><Data ss:Type="Number">52</Data></Cell>
    <Cell><Data ss:Type="Number">201</Data></Cell>
    <Cell><Data ss:Type="Number">8</Data></Cell>
    <Cell><Data ss:Type="Number">32</Data></Cell>
    <Cell><Data ss:Type="Number">4</Data></Cell>
    <Cell><Data ss:Type="String">Up</Data></Cell>
    <Cell><Data ss:Type="Number">2.1092038E-2</Data></Cell>
    <Cell><Data ss:Type="String">similar to UniRef100_A7QF33 Cluster: Chromosome chr16 scaffold_86, whole genome shotgun sequence; n=1; Vitis vinifera|Rep: Chromosome chr16 scaffold_86, whole genome shotgun sequence - Vitis vinifera (Grape), partial (19%)</Data></Cell>
   </Row>
   <Row ss:AutoFitHeight="0">
    <Cell><Data ss:Type="String">TC66</Data></Cell>
    <Cell><Data ss:Type="Number">55</Data></Cell>
    <Cell><Data ss:Type="Number">199</Data></Cell>
    <Cell><Data ss:Type="Number">8</Data></Cell>
    <Cell><Data ss:Type="Number">32</Data></Cell>
    <Cell><Data ss:Type="Number">4</Data></Cell>
    <Cell><Data ss:Type="String">Up</Data></Cell>
    <Cell><Data ss:Type="Number">2.1092038E-2</Data></Cell>
    <Cell><Data ss:Type="String">homologue to UniRef100_A7P2D2 Cluster: Chromosome chr1 scaffold_5, whole genome shotgun sequence; n=1; Vitis vinifera|Rep: Chromosome chr1 scaffold_5, whole genome shotgun sequence - Vitis vinifera (Grape), partial (96%)</Data></Cell>
   </Row>
   <Row ss:AutoFitHeight="0">
    <Cell><Data ss:Type="String">TC24625</Data></Cell>
    <Cell><Data ss:Type="Number">48</Data></Cell>
    <Cell><Data ss:Type="Number">176</Data></Cell>
    <Cell><Data ss:Type="Number">7</Data></Cell>
    <Cell><Data ss:Type="Number">28</Data></Cell>
    <Cell><Data ss:Type="Number">4</Data></Cell>
    <Cell><Data ss:Type="String">Up</Data></Cell>
    <Cell><Data ss:Type="Number">2.1092038E-2</Data></Cell>
    <Cell ss:StyleID="s27"><Data ss:Type="String">weakly similar to UniRef100_Q9SXJ6 Cluster: ATP-dependent Clp protease proteolytic subunit 3, chloroplast precursor; n=1; Arabidopsis thaliana|Rep: ATP-dependent Clp protease proteolytic subunit 3, chloroplast precursor - Arabidopsis thaliana (Mouse-ear cress), partial (69%)</Data></Cell>
   </Row>
   <Row ss:AutoFitHeight="0">
    <Cell><Data ss:Type="String">EY677132</Data></Cell>
    <Cell><Data ss:Type="Number">444</Data></Cell>
    <Cell><Data ss:Type="Number">146</Data></Cell>
    <Cell><Data ss:Type="Number">65</Data></Cell>
    <Cell><Data ss:Type="Number">23</Data></Cell>
    <Cell><Data ss:Type="Number">0.35384615400000002</Data></Cell>
    <Cell><Data ss:Type="String">Down</Data></Cell>
    <Cell><Data ss:Type="Number">2.1233413999999999E-2</Data></Cell>
    <Cell><Data ss:Type="String">similar to UniRef100_A7PLE7 Cluster: Chromosome chr7 scaffold_20, whole genome shotgun sequence; n=1; Vitis vinifera|Rep: Chromosome chr7 scaffold_20, whole genome shotgun sequence - Vitis vinifera (Grape), partial (53%)</Data></Cell>
   </Row>
   <Row ss:AutoFitHeight="0">
    <Cell><Data ss:Type="String">EY734810</Data></Cell>
    <Cell><Data ss:Type="Number">12</Data></Cell>
    <Cell><Data ss:Type="Number">68</Data></Cell>
    <Cell><Data ss:Type="Number">2</Data></Cell>
    <Cell><Data ss:Type="Number">11</Data></Cell>
    <Cell><Data ss:Type="Number">5.5</Data></Cell>
    <Cell><Data ss:Type="String">Up</Data></Cell>
    <Cell><Data ss:Type="Number">2.1462874E-2</Data></Cell>
    <Cell><Data ss:Type="String">M.musculus 45S pre rRNA gene</Data></Cell>
   </Row>
   <Row ss:AutoFitHeight="0">
    <Cell><Data ss:Type="String">EY717069</Data></Cell>
    <Cell><Data ss:Type="Number">12</Data></Cell>
    <Cell><Data ss:Type="Number">71</Data></Cell>
    <Cell><Data ss:Type="Number">2</Data></Cell>
    <Cell><Data ss:Type="Number">11</Data></Cell>
    <Cell><Data ss:Type="Number">5.5</Data></Cell>
    <Cell><Data ss:Type="String">Up</Data></Cell>
    <Cell><Data ss:Type="Number">2.1462874E-2</Data></Cell>
    <Cell><Data ss:Type="String">similar to UniRef100_Q9M2L8 Cluster: Translation initiation factor 3-like protein; n=1; Arabidopsis thaliana|Rep: Translation initiation factor 3-like protein - Arabidopsis thaliana (Mouse-ear cress), partial (34%)</Data></Cell>
   </Row>
   <Row ss:AutoFitHeight="0">
    <Cell><Data ss:Type="String">EY691607</Data></Cell>
    <Cell><Data ss:Type="Number">13</Data></Cell>
    <Cell><Data ss:Type="Number">66</Data></Cell>
    <Cell><Data ss:Type="Number">2</Data></Cell>
    <Cell><Data ss:Type="Number">11</Data></Cell>
    <Cell><Data ss:Type="Number">5.5</Data></Cell>
    <Cell><Data ss:Type="String">Up</Data></Cell>
    <Cell><Data ss:Type="Number">2.1462874E-2</Data></Cell>
   </Row>
   <Row ss:AutoFitHeight="0">
    <Cell><Data ss:Type="String">EY720797</Data></Cell>
    <Cell><Data ss:Type="Number">17</Data></Cell>
    <Cell><Data ss:Type="Number">70</Data></Cell>
    <Cell><Data ss:Type="Number">2</Data></Cell>
    <Cell><Data ss:Type="Number">11</Data></Cell>
    <Cell><Data ss:Type="Number">5.5</Data></Cell>
    <Cell><Data ss:Type="String">Up</Data></Cell>
    <Cell><Data ss:Type="Number">2.1462874E-2</Data></Cell>
    <Cell><Data ss:Type="String">homologue to UniRef100_Q06H22 Cluster: Ubiquitin carrier protein; n=1; Arachis hypogaea|Rep: Ubiquitin carrier protein - Arachis hypogaea (Peanut), partial (85%)</Data></Cell>
   </Row>
   <Row ss:AutoFitHeight="0">
    <Cell><Data ss:Type="String">TC3179</Data></Cell>
    <Cell><Data ss:Type="Number">15</Data></Cell>
    <Cell><Data ss:Type="Number">69</Data></Cell>
    <Cell><Data ss:Type="Number">2</Data></Cell>
    <Cell><Data ss:Type="Number">11</Data></Cell>
    <Cell><Data ss:Type="Number">5.5</Data></Cell>
    <Cell><Data ss:Type="String">Up</Data></Cell>
    <Cell><Data ss:Type="Number">2.1462874E-2</Data></Cell>
    <Cell><Data ss:Type="String">weakly similar to UniRef100_A7P4I9 Cluster: Chromosome chr4 scaffold_6, whole genome shotgun sequence; n=1; Vitis vinifera|Rep: Chromosome chr4 scaffold_6, whole genome shotgun sequence - Vitis vinifera (Grape), partial (87%)</Data></Cell>
   </Row>
   <Row ss:AutoFitHeight="0">
    <Cell><Data ss:Type="String">TC23501</Data></Cell>
    <Cell><Data ss:Type="Number">14</Data></Cell>
    <Cell><Data ss:Type="Number">71</Data></Cell>
    <Cell><Data ss:Type="Number">2</Data></Cell>
    <Cell><Data ss:Type="Number">11</Data></Cell>
    <Cell><Data ss:Type="Number">5.5</Data></Cell>
    <Cell><Data ss:Type="String">Up</Data></Cell>
    <Cell><Data ss:Type="Number">2.1462874E-2</Data></Cell>
    <Cell><Data ss:Type="String">similar to UniRef100_A7PXW8 Cluster: Chromosome chr15 scaffold_37, whole genome shotgun sequence; n=1; Vitis vinifera|Rep: Chromosome chr15 scaffold_37, whole genome shotgun sequence - Vitis vinifera (Grape), partial (85%)</Data></Cell>
   </Row>
   <Row ss:AutoFitHeight="0">
    <Cell><Data ss:Type="String">TC16140</Data></Cell>
    <Cell><Data ss:Type="Number">17</Data></Cell>
    <Cell><Data ss:Type="Number">70</Data></Cell>
    <Cell><Data ss:Type="Number">2</Data></Cell>
    <Cell><Data ss:Type="Number">11</Data></Cell>
    <Cell><Data ss:Type="Number">5.5</Data></Cell>
    <Cell><Data ss:Type="String">Up</Data></Cell>
    <Cell><Data ss:Type="Number">2.1462874E-2</Data></Cell>
    <Cell><Data ss:Type="String">similar to UniRef100_A7PZM3 Cluster: Chromosome chr15 scaffold_40, whole genome shotgun sequence; n=1; Vitis vinifera|Rep: Chromosome chr15 scaffold_40, whole genome shotgun sequence - Vitis vinifera (Grape), partial (3%)</Data></Cell>
   </Row>
   <Row ss:AutoFitHeight="0">
    <Cell><Data ss:Type="String">CK935210</Data></Cell>
    <Cell><Data ss:Type="Number">11</Data></Cell>
    <Cell><Data ss:Type="Number">68</Data></Cell>
    <Cell><Data ss:Type="Number">2</Data></Cell>
    <Cell><Data ss:Type="Number">11</Data></Cell>
    <Cell><Data ss:Type="Number">5.5</Data></Cell>
    <Cell><Data ss:Type="String">Up</Data></Cell>
    <Cell><Data ss:Type="Number">2.1462874E-2</Data></Cell>
    <Cell><Data ss:Type="String">UniRef100_A4BM65 Cluster: Aspartate/tyrosine/aromatic aminotransferase; n=1; Nitrococcus mobilis Nb-231|Rep:, partial (2%)</Data></Cell>
   </Row>
   <Row ss:AutoFitHeight="0">
    <Cell><Data ss:Type="String">TC7029</Data></Cell>
    <Cell><Data ss:Type="Number">15</Data></Cell>
    <Cell><Data ss:Type="Number">68</Data></Cell>
    <Cell><Data ss:Type="Number">2</Data></Cell>
    <Cell><Data ss:Type="Number">11</Data></Cell>
    <Cell><Data ss:Type="Number">5.5</Data></Cell>
    <Cell><Data ss:Type="String">Up</Data></Cell>
    <Cell><Data ss:Type="Number">2.1462874E-2</Data></Cell>
    <Cell><Data ss:Type="String">homologue to UniRef100_A6MM38 Cluster: Ribosomal protein S4; n=1; Buxus microphylla|Rep: Ribosomal protein S4 - Buxus microphylla (Little leaf boxwood) (Japanese boxwood), complete</Data></Cell>
   </Row>
   <Row ss:AutoFitHeight="0">
    <Cell><Data ss:Type="String">TC19188</Data></Cell>
    <Cell><Data ss:Type="Number">13</Data></Cell>
    <Cell><Data ss:Type="Number">66</Data></Cell>
    <Cell><Data ss:Type="Number">2</Data></Cell>
    <Cell><Data ss:Type="Number">11</Data></Cell>
    <Cell><Data ss:Type="Number">5.5</Data></Cell>
    <Cell><Data ss:Type="String">Up</Data></Cell>
    <Cell><Data ss:Type="Number">2.1462874E-2</Data></Cell>
   </Row>
   <Row ss:AutoFitHeight="0">
    <Cell><Data ss:Type="String">EY662524</Data></Cell>
    <Cell><Data ss:Type="Number">14</Data></Cell>
    <Cell><Data ss:Type="Number">66</Data></Cell>
    <Cell><Data ss:Type="Number">2</Data></Cell>
    <Cell><Data ss:Type="Number">11</Data></Cell>
    <Cell><Data ss:Type="Number">5.5</Data></Cell>
    <Cell><Data ss:Type="String">Up</Data></Cell>
    <Cell><Data ss:Type="Number">2.1462874E-2</Data></Cell>
    <Cell><Data ss:Type="String">similar to UniRef100_Q8GT87 Cluster: Fiber protein Fb2; n=1; Gossypium barbadense|Rep: Fiber protein Fb2 - Gossypium barbadense (Sea-island cotton) (Egyptian cotton), partial (25%)</Data></Cell>
   </Row>
   <Row ss:AutoFitHeight="0">
    <Cell><Data ss:Type="String">EY753841</Data></Cell>
    <Cell><Data ss:Type="Number">11</Data></Cell>
    <Cell><Data ss:Type="Number">67</Data></Cell>
    <Cell><Data ss:Type="Number">2</Data></Cell>
    <Cell><Data ss:Type="Number">11</Data></Cell>
    <Cell><Data ss:Type="Number">5.5</Data></Cell>
    <Cell><Data ss:Type="String">Up</Data></Cell>
    <Cell><Data ss:Type="Number">2.1462874E-2</Data></Cell>
    <Cell><Data ss:Type="String">similar to UniRef100_A7PWA1 Cluster: Chromosome chr8 scaffold_34, whole genome shotgun sequence; n=1; Vitis vinifera|Rep: Chromosome chr8 scaffold_34, whole genome shotgun sequence - Vitis vinifera (Grape), partial (57%)</Data></Cell>
   </Row>
   <Row ss:AutoFitHeight="0">
    <Cell><Data ss:Type="String">EY702413</Data></Cell>
    <Cell><Data ss:Type="Number">106</Data></Cell>
    <Cell><Data ss:Type="Number">27</Data></Cell>
    <Cell><Data ss:Type="Number">15</Data></Cell>
    <Cell><Data ss:Type="Number">4</Data></Cell>
    <Cell><Data ss:Type="Number">0.26666666700000002</Data></Cell>
    <Cell><Data ss:Type="String">Down</Data></Cell>
    <Cell><Data ss:Type="Number">2.1498824E-2</Data></Cell>
    <Cell><Data ss:Type="String">similar to UniRef100_A7PRX5 Cluster: Chromosome chr14 scaffold_27, whole genome shotgun sequence; n=1; Vitis vinifera|Rep: Chromosome chr14 scaffold_27, whole genome shotgun sequence - Vitis vinifera (Grape), partial (71%)</Data></Cell>
   </Row>
   <Row ss:AutoFitHeight="0">
    <Cell><Data ss:Type="String">TC17393</Data></Cell>
    <Cell><Data ss:Type="Number">114</Data></Cell>
    <Cell><Data ss:Type="Number">427</Data></Cell>
    <Cell><Data ss:Type="Number">17</Data></Cell>
    <Cell><Data ss:Type="Number">68</Data></Cell>
    <Cell><Data ss:Type="Number">4</Data></Cell>
    <Cell><Data ss:Type="String">Up</Data></Cell>
    <Cell><Data ss:Type="Number">2.1974062999999999E-2</Data></Cell>
    <Cell><Data ss:Type="String">similar to UniRef100_A7PSW2 Cluster: Chromosome chr8 scaffold_29, whole genome shotgun sequence; n=1; Vitis vinifera|Rep: Chromosome chr8 scaffold_29, whole genome shotgun sequence - Vitis vinifera (Grape), partial (38%)</Data></Cell>
   </Row>
   <Row ss:AutoFitHeight="0">
    <Cell><Data ss:Type="String">TC23212</Data></Cell>
    <Cell><Data ss:Type="Number">79</Data></Cell>
    <Cell><Data ss:Type="Number">274</Data></Cell>
    <Cell><Data ss:Type="Number">11</Data></Cell>
    <Cell><Data ss:Type="Number">44</Data></Cell>
    <Cell><Data ss:Type="Number">4</Data></Cell>
    <Cell><Data ss:Type="String">Up</Data></Cell>
    <Cell><Data ss:Type="Number">2.1974062999999999E-2</Data></Cell>
   </Row>
   <Row ss:AutoFitHeight="0">
    <Cell><Data ss:Type="String">DR909844</Data></Cell>
    <Cell><Data ss:Type="Number">211</Data></Cell>
    <Cell><Data ss:Type="Number">773</Data></Cell>
    <Cell><Data ss:Type="Number">31</Data></Cell>
    <Cell><Data ss:Type="Number">123</Data></Cell>
    <Cell><Data ss:Type="Number">3.9677419349999998</Data></Cell>
    <Cell><Data ss:Type="String">Up</Data></Cell>
    <Cell><Data ss:Type="Number">2.2877426999999999E-2</Data></Cell>
    <Cell><Data ss:Type="String">homologue to UniRef100_Q1WBW7 Cluster: Pectinesterase-like protein; n=1; Brassica rapa|Rep: Pectinesterase-like protein - Brassica campestris (Field mustard), partial (21%)</Data></Cell>
   </Row>
   <Row ss:AutoFitHeight="0">
    <Cell><Data ss:Type="String">TC81</Data></Cell>
    <Cell><Data ss:Type="Number">40</Data></Cell>
    <Cell><Data ss:Type="Number">9</Data></Cell>
    <Cell><Data ss:Type="Number">6</Data></Cell>
    <Cell><Data ss:Type="Number">1</Data></Cell>
    <Cell><Data ss:Type="Number">0.16666666699999999</Data></Cell>
    <Cell><Data ss:Type="String">Down</Data></Cell>
    <Cell><Data ss:Type="Number">2.3202971999999999E-2</Data></Cell>
    <Cell><Data ss:Type="String">homologue to UniRef100_A7NVT3 Cluster: Chromosome chr18 scaffold_1, whole genome shotgun sequence; n=1; Vitis vinifera|Rep: Chromosome chr18 scaffold_1, whole genome shotgun sequence - Vitis vinifera (Grape), partial (56%)</Data></Cell>
   </Row>
   <Row ss:AutoFitHeight="0">
    <Cell><Data ss:Type="String">TC25357</Data></Cell>
    <Cell><Data ss:Type="Number">39</Data></Cell>
    <Cell><Data ss:Type="Number">6</Data></Cell>
    <Cell><Data ss:Type="Number">6</Data></Cell>
    <Cell><Data ss:Type="Number">1</Data></Cell>
    <Cell><Data ss:Type="Number">0.16666666699999999</Data></Cell>
    <Cell><Data ss:Type="String">Down</Data></Cell>
    <Cell><Data ss:Type="Number">2.3202971999999999E-2</Data></Cell>
    <Cell><Data ss:Type="String">weakly similar to UniRef100_A7QSZ8 Cluster: Chromosome chr14 scaffold_164, whole genome shotgun sequence; n=2; Vitis vinifera|Rep: Chromosome chr14 scaffold_164, whole genome shotgun sequence - Vitis vinifera (Grape), partial (30%)</Data></Cell>
   </Row>
   <Row ss:AutoFitHeight="0">
    <Cell><Data ss:Type="String">EH406548</Data></Cell>
    <Cell><Data ss:Type="Number">42</Data></Cell>
    <Cell><Data ss:Type="Number">9</Data></Cell>
    <Cell><Data ss:Type="Number">6</Data></Cell>
    <Cell><Data ss:Type="Number">1</Data></Cell>
    <Cell><Data ss:Type="Number">0.16666666699999999</Data></Cell>
    <Cell><Data ss:Type="String">Down</Data></Cell>
    <Cell><Data ss:Type="Number">2.3202971999999999E-2</Data></Cell>
   </Row>
   <Row ss:AutoFitHeight="0">
    <Cell><Data ss:Type="String">TC12268</Data></Cell>
    <Cell><Data ss:Type="Number">43</Data></Cell>
    <Cell><Data ss:Type="Number">6</Data></Cell>
    <Cell><Data ss:Type="Number">6</Data></Cell>
    <Cell><Data ss:Type="Number">1</Data></Cell>
    <Cell><Data ss:Type="Number">0.16666666699999999</Data></Cell>
    <Cell><Data ss:Type="String">Down</Data></Cell>
    <Cell><Data ss:Type="Number">2.3202971999999999E-2</Data></Cell>
    <Cell><Data ss:Type="String">weakly similar to UniRef100_A7QAN3 Cluster: Chromosome chr5 scaffold_72, whole genome shotgun sequence; n=1; Vitis vinifera|Rep: Chromosome chr5 scaffold_72, whole genome shotgun sequence - Vitis vinifera (Grape), partial (97%)</Data></Cell>
   </Row>
   <Row ss:AutoFitHeight="0">
    <Cell><Data ss:Type="String">EY756758</Data></Cell>
    <Cell><Data ss:Type="Number">41</Data></Cell>
    <Cell><Data ss:Type="Number">8</Data></Cell>
    <Cell><Data ss:Type="Number">6</Data></Cell>
    <Cell><Data ss:Type="Number">1</Data></Cell>
    <Cell><Data ss:Type="Number">0.16666666699999999</Data></Cell>
    <Cell><Data ss:Type="String">Down</Data></Cell>
    <Cell><Data ss:Type="Number">2.3202971999999999E-2</Data></Cell>
    <Cell><Data ss:Type="String">similar to UniRef100_Q6Z6H7 Cluster: Armadillo/beta-catenin repeat protein-like; n=1; Oryza sativa Japonica Group|Rep: Armadillo/beta-catenin repeat protein-like - Oryza sativa subsp. japonica (Rice), partial (11%)</Data></Cell>
   </Row>
   <Row ss:AutoFitHeight="0">
    <Cell><Data ss:Type="String">EY670548</Data></Cell>
    <Cell><Data ss:Type="Number">42</Data></Cell>
    <Cell><Data ss:Type="Number">5</Data></Cell>
    <Cell><Data ss:Type="Number">6</Data></Cell>
    <Cell><Data ss:Type="Number">1</Data></Cell>
    <Cell><Data ss:Type="Number">0.16666666699999999</Data></Cell>
    <Cell><Data ss:Type="String">Down</Data></Cell>
    <Cell><Data ss:Type="Number">2.3202971999999999E-2</Data></Cell>
    <Cell><Data ss:Type="String">similar to UniRef100_A7PRP5 Cluster: Chromosome chr14 scaffold_27, whole genome shotgun sequence; n=1; Vitis vinifera|Rep: Chromosome chr14 scaffold_27, whole genome shotgun sequence - Vitis vinifera (Grape), partial (40%)</Data></Cell>
   </Row>
   <Row ss:AutoFitHeight="0">
    <Cell><Data ss:Type="String">TC5</Data></Cell>
    <Cell><Data ss:Type="Number">43</Data></Cell>
    <Cell><Data ss:Type="Number">2</Data></Cell>
    <Cell><Data ss:Type="Number">6</Data></Cell>
    <Cell><Data ss:Type="Number">1</Data></Cell>
    <Cell><Data ss:Type="Number">0.16666666699999999</Data></Cell>
    <Cell><Data ss:Type="String">Down</Data></Cell>
    <Cell><Data ss:Type="Number">2.3202971999999999E-2</Data></Cell>
    <Cell><Data ss:Type="String">UniRef100_Q2I740 Cluster: Lycopene beta-cyclase; n=1; Citrus sinensis|Rep: Lycopene beta-cyclase - Citrus sinensis (Sweet orange), complete</Data></Cell>
   </Row>
   <Row ss:AutoFitHeight="0">
    <Cell><Data ss:Type="String">CN185363</Data></Cell>
    <Cell><Data ss:Type="Number">40</Data></Cell>
    <Cell><Data ss:Type="Number">9</Data></Cell>
    <Cell><Data ss:Type="Number">6</Data></Cell>
    <Cell><Data ss:Type="Number">1</Data></Cell>
    <Cell><Data ss:Type="Number">0.16666666699999999</Data></Cell>
    <Cell><Data ss:Type="String">Down</Data></Cell>
    <Cell><Data ss:Type="Number">2.3202971999999999E-2</Data></Cell>
    <Cell><Data ss:Type="String">similar to UniRef100_A7P6F6 Cluster: Chromosome chr9 scaffold_7, whole genome shotgun sequence; n=1; Vitis vinifera|Rep: Chromosome chr9 scaffold_7, whole genome shotgun sequence - Vitis vinifera (Grape), partial (21%)</Data></Cell>
   </Row>
   <Row ss:AutoFitHeight="0">
    <Cell><Data ss:Type="String">EY688519</Data></Cell>
    <Cell><Data ss:Type="Number">38</Data></Cell>
    <Cell><Data ss:Type="Number">7</Data></Cell>
    <Cell><Data ss:Type="Number">6</Data></Cell>
    <Cell><Data ss:Type="Number">1</Data></Cell>
    <Cell><Data ss:Type="Number">0.16666666699999999</Data></Cell>
    <Cell><Data ss:Type="String">Down</Data></Cell>
    <Cell><Data ss:Type="Number">2.3202971999999999E-2</Data></Cell>
    <Cell><Data ss:Type="String">similar to UniRef100_A7PK60 Cluster: Chromosome chr15 scaffold_19, whole genome shotgun sequence; n=1; Vitis vinifera|Rep: Chromosome chr15 scaffold_19, whole genome shotgun sequence - Vitis vinifera (Grape), partial (28%)</Data></Cell>
   </Row>
   <Row ss:AutoFitHeight="0">
    <Cell><Data ss:Type="String">CF835920</Data></Cell>
    <Cell><Data ss:Type="Number">38</Data></Cell>
    <Cell><Data ss:Type="Number">6</Data></Cell>
    <Cell><Data ss:Type="Number">6</Data></Cell>
    <Cell><Data ss:Type="Number">1</Data></Cell>
    <Cell><Data ss:Type="Number">0.16666666699999999</Data></Cell>
    <Cell><Data ss:Type="String">Down</Data></Cell>
    <Cell><Data ss:Type="Number">2.3202971999999999E-2</Data></Cell>
    <Cell><Data ss:Type="String">similar to UniRef100_A7R6X6 Cluster: Chromosome undetermined scaffold_1483, whole genome shotgun sequence; n=1; Vitis vinifera|Rep: Chromosome undetermined scaffold_1483, whole genome shotgun sequence - Vitis vinifera (Grape), partial (25%)</Data></Cell>
   </Row>
   <Row ss:AutoFitHeight="0">
    <Cell><Data ss:Type="String">EY734183</Data></Cell>
    <Cell><Data ss:Type="Number">39</Data></Cell>
    <Cell><Data ss:Type="Number">9</Data></Cell>
    <Cell><Data ss:Type="Number">6</Data></Cell>
    <Cell><Data ss:Type="Number">1</Data></Cell>
    <Cell><Data ss:Type="Number">0.16666666699999999</Data></Cell>
    <Cell><Data ss:Type="String">Down</Data></Cell>
    <Cell><Data ss:Type="Number">2.3202971999999999E-2</Data></Cell>
    <Cell><Data ss:Type="String">similar to UniRef100_Q93YF1 Cluster: Nucleic acid binding protein; n=1; Nicotiana tabacum|Rep: Nucleic acid binding protein - Nicotiana tabacum (Common tobacco), partial (45%)</Data></Cell>
   </Row>
   <Row ss:AutoFitHeight="0">
    <Cell><Data ss:Type="String">CB293126</Data></Cell>
    <Cell><Data ss:Type="Number">44</Data></Cell>
    <Cell><Data ss:Type="Number">7</Data></Cell>
    <Cell><Data ss:Type="Number">6</Data></Cell>
    <Cell><Data ss:Type="Number">1</Data></Cell>
    <Cell><Data ss:Type="Number">0.16666666699999999</Data></Cell>
    <Cell><Data ss:Type="String">Down</Data></Cell>
    <Cell><Data ss:Type="Number">2.3202971999999999E-2</Data></Cell>
    <Cell><Data ss:Type="String">similar to UniRef100_Q651K5 Cluster: AlphaSNBP(B)-like; n=1; Oryza sativa Japonica Group|Rep: AlphaSNBP(B)-like - Oryza sativa subsp. japonica (Rice), partial (15%)</Data></Cell>
   </Row>
   <Row ss:AutoFitHeight="0">
    <Cell><Data ss:Type="String">TC10555</Data></Cell>
    <Cell><Data ss:Type="Number">39</Data></Cell>
    <Cell><Data ss:Type="Number">0</Data></Cell>
    <Cell><Data ss:Type="Number">6</Data></Cell>
    <Cell><Data ss:Type="Number">1</Data></Cell>
    <Cell><Data ss:Type="Number">0.16666666699999999</Data></Cell>
    <Cell><Data ss:Type="String">Down</Data></Cell>
    <Cell><Data ss:Type="Number">2.3202971999999999E-2</Data></Cell>
    <Cell><Data ss:Type="String">weakly similar to UniRef100_O22681 Cluster: Arabidopsis thaliana gl1 homolog; n=1; Arabidopsis thaliana|Rep: Arabidopsis thaliana gl1 homolog - Arabidopsis thaliana (Mouse-ear cress), partial (37%)</Data></Cell>
   </Row>
   <Row ss:AutoFitHeight="0">
    <Cell><Data ss:Type="String">EY743530</Data></Cell>
    <Cell><Data ss:Type="Number">38</Data></Cell>
    <Cell><Data ss:Type="Number">9</Data></Cell>
    <Cell><Data ss:Type="Number">6</Data></Cell>
    <Cell><Data ss:Type="Number">1</Data></Cell>
    <Cell><Data ss:Type="Number">0.16666666699999999</Data></Cell>
    <Cell><Data ss:Type="String">Down</Data></Cell>
    <Cell><Data ss:Type="Number">2.3202971999999999E-2</Data></Cell>
    <Cell><Data ss:Type="String">similar to UniRef100_Q8L7Y9 Cluster: At1g07230/F10K1_4; n=1; Arabidopsis thaliana|Rep: At1g07230/F10K1_4 - Arabidopsis thaliana (Mouse-ear cress), partial (39%)</Data></Cell>
   </Row>
   <Row ss:AutoFitHeight="0">
    <Cell><Data ss:Type="String">EY693028</Data></Cell>
    <Cell><Data ss:Type="Number">39</Data></Cell>
    <Cell><Data ss:Type="Number">9</Data></Cell>
    <Cell><Data ss:Type="Number">6</Data></Cell>
    <Cell><Data ss:Type="Number">1</Data></Cell>
    <Cell><Data ss:Type="Number">0.16666666699999999</Data></Cell>
    <Cell><Data ss:Type="String">Down</Data></Cell>
    <Cell><Data ss:Type="Number">2.3202971999999999E-2</Data></Cell>
    <Cell><Data ss:Type="String">similar to UniRef100_A7PQF9 Cluster: Peptidyl-prolyl cis-trans isomerase; n=1; Vitis vinifera|Rep: Peptidyl-prolyl cis-trans isomerase - Vitis vinifera (Grape), partial (35%)</Data></Cell>
   </Row>
   <Row ss:AutoFitHeight="0">
    <Cell><Data ss:Type="String">TC7865</Data></Cell>
    <Cell><Data ss:Type="Number">43</Data></Cell>
    <Cell><Data ss:Type="Number">4</Data></Cell>
    <Cell><Data ss:Type="Number">6</Data></Cell>
    <Cell><Data ss:Type="Number">1</Data></Cell>
    <Cell><Data ss:Type="Number">0.16666666699999999</Data></Cell>
    <Cell><Data ss:Type="String">Down</Data></Cell>
    <Cell><Data ss:Type="Number">2.3202971999999999E-2</Data></Cell>
    <Cell><Data ss:Type="String">similar to UniRef100_A7QCH3 Cluster: Chromosome chr12 scaffold_78, whole genome shotgun sequence; n=1; Vitis vinifera|Rep: Chromosome chr12 scaffold_78, whole genome shotgun sequence - Vitis vinifera (Grape), partial (44%)</Data></Cell>
   </Row>
   <Row ss:AutoFitHeight="0">
    <Cell><Data ss:Type="String">CK936922</Data></Cell>
    <Cell><Data ss:Type="Number">95</Data></Cell>
    <Cell><Data ss:Type="Number">345</Data></Cell>
    <Cell><Data ss:Type="Number">14</Data></Cell>
    <Cell><Data ss:Type="Number">55</Data></Cell>
    <Cell><Data ss:Type="Number">3.9285714289999998</Data></Cell>
    <Cell><Data ss:Type="String">Up</Data></Cell>
    <Cell><Data ss:Type="Number">2.4028135999999999E-2</Data></Cell>
    <Cell><Data ss:Type="String">similar to UniRef100_A7P3H7 Cluster: Chromosome chr1 scaffold_5, whole genome shotgun sequence; n=1; Vitis vinifera|Rep: Chromosome chr1 scaffold_5, whole genome shotgun sequence - Vitis vinifera (Grape), partial (89%)</Data></Cell>
   </Row>
   <Row ss:AutoFitHeight="0">
    <Cell><Data ss:Type="String">TC12327</Data></Cell>
    <Cell><Data ss:Type="Number">60</Data></Cell>
    <Cell><Data ss:Type="Number">219</Data></Cell>
    <Cell><Data ss:Type="Number">9</Data></Cell>
    <Cell><Data ss:Type="Number">35</Data></Cell>
    <Cell><Data ss:Type="Number">3.888888889</Data></Cell>
    <Cell><Data ss:Type="String">Up</Data></Cell>
    <Cell><Data ss:Type="Number">2.4203949999999998E-2</Data></Cell>
    <Cell><Data ss:Type="String">similar to UniRef100_Q1ZZN8 Cluster: Pollen tube RhoGDI2; n=1; Nicotiana tabacum|Rep: Pollen tube RhoGDI2 - Nicotiana tabacum (Common tobacco), partial (65%)</Data></Cell>
   </Row>
   <Row ss:AutoFitHeight="0">
    <Cell><Data ss:Type="String">TC914</Data></Cell>
    <Cell><Data ss:Type="Number">50</Data></Cell>
    <Cell><Data ss:Type="Number">172</Data></Cell>
    <Cell><Data ss:Type="Number">7</Data></Cell>
    <Cell><Data ss:Type="Number">27</Data></Cell>
    <Cell><Data ss:Type="Number">3.8571428569999999</Data></Cell>
    <Cell><Data ss:Type="String">Up</Data></Cell>
    <Cell><Data ss:Type="Number">2.5181091999999999E-2</Data></Cell>
    <Cell><Data ss:Type="String">similar to UniRef100_A7QAR4 Cluster: Chromosome chr5 scaffold_72, whole genome shotgun sequence; n=1; Vitis vinifera|Rep: Chromosome chr5 scaffold_72, whole genome shotgun sequence - Vitis vinifera (Grape), partial (63%)</Data></Cell>
   </Row>
   <Row ss:AutoFitHeight="0">
    <Cell><Data ss:Type="String">TC2721</Data></Cell>
    <Cell><Data ss:Type="Number">177</Data></Cell>
    <Cell><Data ss:Type="Number">631</Data></Cell>
    <Cell><Data ss:Type="Number">26</Data></Cell>
    <Cell><Data ss:Type="Number">101</Data></Cell>
    <Cell><Data ss:Type="Number">3.884615385</Data></Cell>
    <Cell><Data ss:Type="String">Up</Data></Cell>
    <Cell><Data ss:Type="Number">2.5393599999999999E-2</Data></Cell>
    <Cell><Data ss:Type="String">similar to UniRef100_A7R238 Cluster: Chromosome undetermined scaffold_397, whole genome shotgun sequence; n=1; Vitis vinifera|Rep: Chromosome undetermined scaffold_397, whole genome shotgun sequence - Vitis vinifera (Grape), partial (36%)</Data></Cell>
   </Row>
   <Row ss:AutoFitHeight="0">
    <Cell><Data ss:Type="String">EY656214</Data></Cell>
    <Cell><Data ss:Type="Number">18</Data></Cell>
    <Cell><Data ss:Type="Number">86</Data></Cell>
    <Cell><Data ss:Type="Number">3</Data></Cell>
    <Cell><Data ss:Type="Number">14</Data></Cell>
    <Cell><Data ss:Type="Number">4.6666666670000003</Data></Cell>
    <Cell><Data ss:Type="String">Up</Data></Cell>
    <Cell><Data ss:Type="Number">2.6057641999999999E-2</Data></Cell>
   </Row>
   <Row ss:AutoFitHeight="0">
    <Cell><Data ss:Type="String">TC6584</Data></Cell>
    <Cell><Data ss:Type="Number">20</Data></Cell>
    <Cell><Data ss:Type="Number">88</Data></Cell>
    <Cell><Data ss:Type="Number">3</Data></Cell>
    <Cell><Data ss:Type="Number">14</Data></Cell>
    <Cell><Data ss:Type="Number">4.6666666670000003</Data></Cell>
    <Cell><Data ss:Type="String">Up</Data></Cell>
    <Cell><Data ss:Type="Number">2.6057641999999999E-2</Data></Cell>
   </Row>
   <Row ss:AutoFitHeight="0">
    <Cell><Data ss:Type="String">TC18469</Data></Cell>
    <Cell><Data ss:Type="Number">21</Data></Cell>
    <Cell><Data ss:Type="Number">86</Data></Cell>
    <Cell><Data ss:Type="Number">3</Data></Cell>
    <Cell><Data ss:Type="Number">14</Data></Cell>
    <Cell><Data ss:Type="Number">4.6666666670000003</Data></Cell>
    <Cell><Data ss:Type="String">Up</Data></Cell>
    <Cell><Data ss:Type="Number">2.6057641999999999E-2</Data></Cell>
    <Cell><Data ss:Type="String">similar to UniRef100_Q8L633 Cluster: Ribonuclease Z, chloroplast precursor; n=1; Arabidopsis thaliana|Rep: Ribonuclease Z, chloroplast precursor - Arabidopsis thaliana (Mouse-ear cress), partial (8%)</Data></Cell>
   </Row>
   <Row ss:AutoFitHeight="0">
    <Cell><Data ss:Type="String">TC8568</Data></Cell>
    <Cell><Data ss:Type="Number">22</Data></Cell>
    <Cell><Data ss:Type="Number">88</Data></Cell>
    <Cell><Data ss:Type="Number">3</Data></Cell>
    <Cell><Data ss:Type="Number">14</Data></Cell>
    <Cell><Data ss:Type="Number">4.6666666670000003</Data></Cell>
    <Cell><Data ss:Type="String">Up</Data></Cell>
    <Cell><Data ss:Type="Number">2.6057641999999999E-2</Data></Cell>
    <Cell><Data ss:Type="String">weakly similar to UniRef100_Q8LDC3 Cluster: C-8,7 sterol isomerase; n=1; Arabidopsis thaliana|Rep: C-8,7 sterol isomerase - Arabidopsis thaliana (Mouse-ear cress), partial (60%)</Data></Cell>
   </Row>
   <Row ss:AutoFitHeight="0">
    <Cell><Data ss:Type="String">TC14222</Data></Cell>
    <Cell><Data ss:Type="Number">68</Data></Cell>
    <Cell><Data ss:Type="Number">239</Data></Cell>
    <Cell><Data ss:Type="Number">10</Data></Cell>
    <Cell><Data ss:Type="Number">38</Data></Cell>
    <Cell><Data ss:Type="Number">3.8</Data></Cell>
    <Cell><Data ss:Type="String">Up</Data></Cell>
    <Cell><Data ss:Type="Number">2.7048276E-2</Data></Cell>
   </Row>
   <Row ss:AutoFitHeight="0">
    <Cell><Data ss:Type="String">CK739409</Data></Cell>
    <Cell><Data ss:Type="Number">83</Data></Cell>
    <Cell><Data ss:Type="Number">287</Data></Cell>
    <Cell><Data ss:Type="Number">12</Data></Cell>
    <Cell><Data ss:Type="Number">46</Data></Cell>
    <Cell><Data ss:Type="Number">3.8333333330000001</Data></Cell>
    <Cell><Data ss:Type="String">Up</Data></Cell>
    <Cell><Data ss:Type="Number">2.7092334999999999E-2</Data></Cell>
   </Row>
   <Row ss:AutoFitHeight="0">
    <Cell><Data ss:Type="String">TC18427</Data></Cell>
    <Cell><Data ss:Type="Number">81</Data></Cell>
    <Cell><Data ss:Type="Number">288</Data></Cell>
    <Cell><Data ss:Type="Number">12</Data></Cell>
    <Cell><Data ss:Type="Number">46</Data></Cell>
    <Cell><Data ss:Type="Number">3.8333333330000001</Data></Cell>
    <Cell><Data ss:Type="String">Up</Data></Cell>
    <Cell><Data ss:Type="Number">2.7092334999999999E-2</Data></Cell>
    <Cell><Data ss:Type="String">similar to UniRef100_A7P5C6 Cluster: Ribosomal protein L37; n=1; Vitis vinifera|Rep: Ribosomal protein L37 - Vitis vinifera (Grape), partial (98%)</Data></Cell>
   </Row>
   <Row ss:AutoFitHeight="0">
    <Cell><Data ss:Type="String">TC3601</Data></Cell>
    <Cell><Data ss:Type="Number">74</Data></Cell>
    <Cell><Data ss:Type="Number">265</Data></Cell>
    <Cell><Data ss:Type="Number">11</Data></Cell>
    <Cell><Data ss:Type="Number">42</Data></Cell>
    <Cell><Data ss:Type="Number">3.8181818179999998</Data></Cell>
    <Cell><Data ss:Type="String">Up</Data></Cell>
    <Cell><Data ss:Type="Number">2.7617190999999999E-2</Data></Cell>
    <Cell><Data ss:Type="String">similar to UniRef100_Q5V9L1 Cluster: Cytochrome b5 isoform Cb5-D; n=1; Vernicia fordii|Rep: Cytochrome b5 isoform Cb5-D - Vernicia fordii (Tung) (Aleurites fordii), complete</Data></Cell>
   </Row>
   <Row ss:AutoFitHeight="0">
    <Cell><Data ss:Type="String">TC24546</Data></Cell>
    <Cell><Data ss:Type="Number">1840</Data></Cell>
    <Cell><Data ss:Type="Number">6419</Data></Cell>
    <Cell><Data ss:Type="Number">268</Data></Cell>
    <Cell><Data ss:Type="Number">1023</Data></Cell>
    <Cell><Data ss:Type="Number">3.8171641790000002</Data></Cell>
    <Cell><Data ss:Type="String">Up</Data></Cell>
    <Cell><Data ss:Type="Number">2.765283E-2</Data></Cell>
    <Cell><Data ss:Type="String">similar to UniRef100_A7PII7 Cluster: Chromosome chr13 scaffold_17, whole genome shotgun sequence; n=1; Vitis vinifera|Rep: Chromosome chr13 scaffold_17, whole genome shotgun sequence - Vitis vinifera (Grape), partial (82%)</Data></Cell>
   </Row>
   <Row ss:AutoFitHeight="0">
    <Cell><Data ss:Type="String">TC23691</Data></Cell>
    <Cell><Data ss:Type="Number">59</Data></Cell>
    <Cell><Data ss:Type="Number">216</Data></Cell>
    <Cell><Data ss:Type="Number">9</Data></Cell>
    <Cell><Data ss:Type="Number">34</Data></Cell>
    <Cell><Data ss:Type="Number">3.7777777779999999</Data></Cell>
    <Cell><Data ss:Type="String">Up</Data></Cell>
    <Cell><Data ss:Type="Number">2.7814057999999999E-2</Data></Cell>
    <Cell><Data ss:Type="String">UniRef100_Q9ZWQ9 Cluster: Flavonol synthase/flavanone 3-hydroxylase; n=1; Citrus unshiu|Rep: Flavonol synthase/flavanone 3-hydroxylase - Citrus unshiu (Satsuma orange), partial (48%)</Data></Cell>
   </Row>
   <Row ss:AutoFitHeight="0">
    <Cell><Data ss:Type="String">TC21320</Data></Cell>
    <Cell><Data ss:Type="Number">176</Data></Cell>
    <Cell><Data ss:Type="Number">622</Data></Cell>
    <Cell><Data ss:Type="Number">26</Data></Cell>
    <Cell><Data ss:Type="Number">99</Data></Cell>
    <Cell><Data ss:Type="Number">3.807692308</Data></Cell>
    <Cell><Data ss:Type="String">Up</Data></Cell>
    <Cell><Data ss:Type="Number">2.7986915000000001E-2</Data></Cell>
    <Cell><Data ss:Type="String">homologue to UniRef100_A7QKD6 Cluster: Chromosome chr2 scaffold_112, whole genome shotgun sequence; n=1; Vitis vinifera|Rep: Chromosome chr2 scaffold_112, whole genome shotgun sequence - Vitis vinifera (Grape), complete</Data></Cell>
   </Row>
   <Row ss:AutoFitHeight="0">
    <Cell><Data ss:Type="String">TC4916</Data></Cell>
    <Cell><Data ss:Type="Number">328</Data></Cell>
    <Cell><Data ss:Type="Number">112</Data></Cell>
    <Cell><Data ss:Type="Number">48</Data></Cell>
    <Cell><Data ss:Type="Number">18</Data></Cell>
    <Cell><Data ss:Type="Number">0.375</Data></Cell>
    <Cell><Data ss:Type="String">Down</Data></Cell>
    <Cell><Data ss:Type="Number">2.8249521E-2</Data></Cell>
    <Cell><Data ss:Type="String">homologue to UniRef100_A7PA10 Cluster: Chromosome chr14 scaffold_9, whole genome shotgun sequence; n=1; Vitis vinifera|Rep: Chromosome chr14 scaffold_9, whole genome shotgun sequence - Vitis vinifera (Grape), partial (38%)</Data></Cell>
   </Row>
   <Row ss:AutoFitHeight="0">
    <Cell><Data ss:Type="String">TC458</Data></Cell>
    <Cell><Data ss:Type="Number">140</Data></Cell>
    <Cell><Data ss:Type="Number">480</Data></Cell>
    <Cell><Data ss:Type="Number">20</Data></Cell>
    <Cell><Data ss:Type="Number">76</Data></Cell>
    <Cell><Data ss:Type="Number">3.8</Data></Cell>
    <Cell><Data ss:Type="String">Up</Data></Cell>
    <Cell><Data ss:Type="Number">2.8261406999999999E-2</Data></Cell>
    <Cell><Data ss:Type="String">similar to UniRef100_A7PNQ2 Cluster: Chromosome chr8 scaffold_23, whole genome shotgun sequence; n=1; Vitis vinifera|Rep: Chromosome chr8 scaffold_23, whole genome shotgun sequence - Vitis vinifera (Grape), partial (52%)</Data></Cell>
   </Row>
   <Row ss:AutoFitHeight="0">
    <Cell><Data ss:Type="String">CF653567</Data></Cell>
    <Cell><Data ss:Type="Number">419</Data></Cell>
    <Cell><Data ss:Type="Number">144</Data></Cell>
    <Cell><Data ss:Type="Number">61</Data></Cell>
    <Cell><Data ss:Type="Number">23</Data></Cell>
    <Cell><Data ss:Type="Number">0.37704917999999998</Data></Cell>
    <Cell><Data ss:Type="String">Down</Data></Cell>
    <Cell><Data ss:Type="Number">2.9000537E-2</Data></Cell>
    <Cell><Data ss:Type="String">similar to UniRef100_Q3E965 Cluster: Uncharacterized protein At5g24920.1; n=1; Arabidopsis thaliana|Rep: Uncharacterized protein At5g24920.1 - Arabidopsis thaliana (Mouse-ear cress), partial (16%)</Data></Cell>
   </Row>
   <Row ss:AutoFitHeight="0">
    <Cell><Data ss:Type="String">TC1485</Data></Cell>
    <Cell><Data ss:Type="Number">173</Data></Cell>
    <Cell><Data ss:Type="Number">57</Data></Cell>
    <Cell><Data ss:Type="Number">25</Data></Cell>
    <Cell><Data ss:Type="Number">9</Data></Cell>
    <Cell><Data ss:Type="Number">0.36</Data></Cell>
    <Cell><Data ss:Type="String">Down</Data></Cell>
    <Cell><Data ss:Type="Number">2.9445720000000002E-2</Data></Cell>
    <Cell><Data ss:Type="String">homologue to UniRef100_Q1I1D7 Cluster: Cytochrome P450; n=1; Citrus sinensis|Rep: Cytochrome P450 - Citrus sinensis (Sweet orange), complete</Data></Cell>
   </Row>
   <Row ss:AutoFitHeight="0">
    <Cell><Data ss:Type="String">TC4772</Data></Cell>
    <Cell><Data ss:Type="Number">43</Data></Cell>
    <Cell><Data ss:Type="Number">152</Data></Cell>
    <Cell><Data ss:Type="Number">6</Data></Cell>
    <Cell><Data ss:Type="Number">24</Data></Cell>
    <Cell><Data ss:Type="Number">4</Data></Cell>
    <Cell><Data ss:Type="String">Up</Data></Cell>
    <Cell><Data ss:Type="Number">2.9655872999999999E-2</Data></Cell>
    <Cell><Data ss:Type="String">similar to UniRef100_A7PMG2 Cluster: Chromosome chr14 scaffold_21, whole genome shotgun sequence; n=1; Vitis vinifera|Rep: Chromosome chr14 scaffold_21, whole genome shotgun sequence - Vitis vinifera (Grape), partial (74%)</Data></Cell>
   </Row>
   <Row ss:AutoFitHeight="0">
    <Cell><Data ss:Type="String">EY737177</Data></Cell>
    <Cell><Data ss:Type="Number">31</Data></Cell>
    <Cell><Data ss:Type="Number">125</Data></Cell>
    <Cell><Data ss:Type="Number">5</Data></Cell>
    <Cell><Data ss:Type="Number">20</Data></Cell>
    <Cell><Data ss:Type="Number">4</Data></Cell>
    <Cell><Data ss:Type="String">Up</Data></Cell>
    <Cell><Data ss:Type="Number">2.9655872999999999E-2</Data></Cell>
    <Cell><Data ss:Type="String">similar to UniRef100_Q3D0Y9 Cluster: ABC transporter  ATP-binding/permease protein; n=3; Streptococcus agalactiae|Rep: ABC, partial (2%)</Data></Cell>
   </Row>
   <Row ss:AutoFitHeight="0">
    <Cell><Data ss:Type="String">TC25288</Data></Cell>
    <Cell><Data ss:Type="Number">33</Data></Cell>
    <Cell><Data ss:Type="Number">128</Data></Cell>
    <Cell><Data ss:Type="Number">5</Data></Cell>
    <Cell><Data ss:Type="Number">20</Data></Cell>
    <Cell><Data ss:Type="Number">4</Data></Cell>
    <Cell><Data ss:Type="String">Up</Data></Cell>
    <Cell><Data ss:Type="Number">2.9655872999999999E-2</Data></Cell>
    <Cell><Data ss:Type="String">similar to UniRef100_A7PHB4 Cluster: Chromosome chr17 scaffold_16, whole genome shotgun sequence; n=1; Vitis vinifera|Rep: Chromosome chr17 scaffold_16, whole genome shotgun sequence - Vitis vinifera (Grape), partial (7%)</Data></Cell>
   </Row>
   <Row ss:AutoFitHeight="0">
    <Cell><Data ss:Type="String">TC18316</Data></Cell>
    <Cell><Data ss:Type="Number">33</Data></Cell>
    <Cell><Data ss:Type="Number">123</Data></Cell>
    <Cell><Data ss:Type="Number">5</Data></Cell>
    <Cell><Data ss:Type="Number">20</Data></Cell>
    <Cell><Data ss:Type="Number">4</Data></Cell>
    <Cell><Data ss:Type="String">Up</Data></Cell>
    <Cell><Data ss:Type="Number">2.9655872999999999E-2</Data></Cell>
    <Cell><Data ss:Type="String">homologue to emb|Y18934.1|CPY18934 Solanum nigrum chloroplast tRNA-Ala, tRNA-Ile, 16S rRNA, tRNA-Val, rps12, rps7, ndhB genes, partial (10%)</Data></Cell>
   </Row>
   <Row ss:AutoFitHeight="0">
    <Cell><Data ss:Type="String">TC25973</Data></Cell>
    <Cell><Data ss:Type="Number">146</Data></Cell>
    <Cell><Data ss:Type="Number">42</Data></Cell>
    <Cell><Data ss:Type="Number">21</Data></Cell>
    <Cell><Data ss:Type="Number">7</Data></Cell>
    <Cell><Data ss:Type="Number">0.33333333300000001</Data></Cell>
    <Cell><Data ss:Type="String">Down</Data></Cell>
    <Cell><Data ss:Type="Number">2.9982701E-2</Data></Cell>
    <Cell><Data ss:Type="String">similar to UniRef100_Q4U4U4 Cluster: Polyubiquitin; n=1; Euphorbia characias|Rep: Polyubiquitin - Euphorbia characias (Spurge), partial (34%)</Data></Cell>
   </Row>
   <Row ss:AutoFitHeight="0">
    <Cell><Data ss:Type="String">TC12791</Data></Cell>
    <Cell><Data ss:Type="Number">26</Data></Cell>
    <Cell><Data ss:Type="Number">114</Data></Cell>
    <Cell><Data ss:Type="Number">4</Data></Cell>
    <Cell><Data ss:Type="Number">18</Data></Cell>
    <Cell><Data ss:Type="Number">4.5</Data></Cell>
    <Cell><Data ss:Type="String">Up</Data></Cell>
    <Cell><Data ss:Type="Number">3.0169109E-2</Data></Cell>
   </Row>
   <Row ss:AutoFitHeight="0">
    <Cell><Data ss:Type="String">EY757008</Data></Cell>
    <Cell><Data ss:Type="Number">17</Data></Cell>
    <Cell><Data ss:Type="Number">63</Data></Cell>
    <Cell><Data ss:Type="Number">2</Data></Cell>
    <Cell><Data ss:Type="Number">10</Data></Cell>
    <Cell><Data ss:Type="Number">5</Data></Cell>
    <Cell><Data ss:Type="String">Up</Data></Cell>
    <Cell><Data ss:Type="Number">3.0585788999999999E-2</Data></Cell>
   </Row>
   <Row ss:AutoFitHeight="0">
    <Cell><Data ss:Type="String">TC2644</Data></Cell>
    <Cell><Data ss:Type="Number">11</Data></Cell>
    <Cell><Data ss:Type="Number">61</Data></Cell>
    <Cell><Data ss:Type="Number">2</Data></Cell>
    <Cell><Data ss:Type="Number">10</Data></Cell>
    <Cell><Data ss:Type="Number">5</Data></Cell>
    <Cell><Data ss:Type="String">Up</Data></Cell>
    <Cell><Data ss:Type="Number">3.0585788999999999E-2</Data></Cell>
    <Cell><Data ss:Type="String">similar to UniRef100_A7Q511 Cluster: Chromosome undetermined scaffold_51, whole genome shotgun sequence; n=1; Vitis vinifera|Rep: Chromosome undetermined scaffold_51, whole genome shotgun sequence - Vitis vinifera (Grape), partial (91%)</Data></Cell>
   </Row>
   <Row ss:AutoFitHeight="0">
    <Cell><Data ss:Type="String">TC13210</Data></Cell>
    <Cell><Data ss:Type="Number">13</Data></Cell>
    <Cell><Data ss:Type="Number">61</Data></Cell>
    <Cell><Data ss:Type="Number">2</Data></Cell>
    <Cell><Data ss:Type="Number">10</Data></Cell>
    <Cell><Data ss:Type="Number">5</Data></Cell>
    <Cell><Data ss:Type="String">Up</Data></Cell>
    <Cell><Data ss:Type="Number">3.0585788999999999E-2</Data></Cell>
    <Cell><Data ss:Type="String">similar to UniRef100_A7QXF8 Cluster: Chromosome undetermined scaffold_222, whole genome shotgun sequence; n=1; Vitis vinifera|Rep: Chromosome undetermined scaffold_222, whole genome shotgun sequence - Vitis vinifera (Grape), partial (19%)</Data></Cell>
   </Row>
   <Row ss:AutoFitHeight="0">
    <Cell><Data ss:Type="String">TC21879</Data></Cell>
    <Cell><Data ss:Type="Number">16</Data></Cell>
    <Cell><Data ss:Type="Number">64</Data></Cell>
    <Cell><Data ss:Type="Number">2</Data></Cell>
    <Cell><Data ss:Type="Number">10</Data></Cell>
    <Cell><Data ss:Type="Number">5</Data></Cell>
    <Cell><Data ss:Type="String">Up</Data></Cell>
    <Cell><Data ss:Type="Number">3.0585788999999999E-2</Data></Cell>
    <Cell><Data ss:Type="String">UniRef100_Q9MBF3 Cluster: Glycine-rich RNA-binding protein; n=1; Citrus unshiu|Rep: Glycine-rich RNA-binding protein - Citrus unshiu (Satsuma orange), complete</Data></Cell>
   </Row>
   <Row ss:AutoFitHeight="0">
    <Cell><Data ss:Type="String">CX072694</Data></Cell>
    <Cell><Data ss:Type="Number">12</Data></Cell>
    <Cell><Data ss:Type="Number">61</Data></Cell>
    <Cell><Data ss:Type="Number">2</Data></Cell>
    <Cell><Data ss:Type="Number">10</Data></Cell>
    <Cell><Data ss:Type="Number">5</Data></Cell>
    <Cell><Data ss:Type="String">Up</Data></Cell>
    <Cell><Data ss:Type="Number">3.0585788999999999E-2</Data></Cell>
    <Cell><Data ss:Type="String">homologue to UniRef100_A6R2R6 Cluster: Predicted protein; n=1; Ajellomyces capsulatus NAm1|Rep: Predicted protein - Ajellomyces capsulata (strain NAm1) (Histoplasma capsulatum), partial (16%)</Data></Cell>
   </Row>
   <Row ss:AutoFitHeight="0">
    <Cell><Data ss:Type="String">TC5900</Data></Cell>
    <Cell><Data ss:Type="Number">15</Data></Cell>
    <Cell><Data ss:Type="Number">65</Data></Cell>
    <Cell><Data ss:Type="Number">2</Data></Cell>
    <Cell><Data ss:Type="Number">10</Data></Cell>
    <Cell><Data ss:Type="Number">5</Data></Cell>
    <Cell><Data ss:Type="String">Up</Data></Cell>
    <Cell><Data ss:Type="Number">3.0585788999999999E-2</Data></Cell>
    <Cell><Data ss:Type="String">weakly similar to UniRef100_Q8LB60 Cluster: Cyclin-U3-1; n=1; Arabidopsis thaliana|Rep: Cyclin-U3-1 - Arabidopsis thaliana (Mouse-ear cress), partial (61%)</Data></Cell>
   </Row>
   <Row ss:AutoFitHeight="0">
    <Cell><Data ss:Type="String">EY683808</Data></Cell>
    <Cell><Data ss:Type="Number">15</Data></Cell>
    <Cell><Data ss:Type="Number">61</Data></Cell>
    <Cell><Data ss:Type="Number">2</Data></Cell>
    <Cell><Data ss:Type="Number">10</Data></Cell>
    <Cell><Data ss:Type="Number">5</Data></Cell>
    <Cell><Data ss:Type="String">Up</Data></Cell>
    <Cell><Data ss:Type="Number">3.0585788999999999E-2</Data></Cell>
    <Cell><Data ss:Type="String">weakly similar to UniRef100_A9UP59 Cluster: Predicted protein; n=1; Monosiga brevicollis MX1|Rep: Predicted protein - Monosiga brevicollis MX1, partial (4%)</Data></Cell>
   </Row>
   <Row ss:AutoFitHeight="0">
    <Cell><Data ss:Type="String">PTCs00090.1</Data></Cell>
    <Cell><Data ss:Type="Number">15</Data></Cell>
    <Cell><Data ss:Type="Number">62</Data></Cell>
    <Cell><Data ss:Type="Number">2</Data></Cell>
    <Cell><Data ss:Type="Number">10</Data></Cell>
    <Cell><Data ss:Type="Number">5</Data></Cell>
    <Cell><Data ss:Type="String">Up</Data></Cell>
    <Cell><Data ss:Type="Number">3.0585788999999999E-2</Data></Cell>
    <Cell><Data ss:Type="String">| PUT-155a-Citrus_sinensis-16676 | AUX-IAA family TF, nucleic acid sequence</Data></Cell>
   </Row>
   <Row ss:AutoFitHeight="0">
    <Cell><Data ss:Type="String">TC12081</Data></Cell>
    <Cell><Data ss:Type="Number">11</Data></Cell>
    <Cell><Data ss:Type="Number">62</Data></Cell>
    <Cell><Data ss:Type="Number">2</Data></Cell>
    <Cell><Data ss:Type="Number">10</Data></Cell>
    <Cell><Data ss:Type="Number">5</Data></Cell>
    <Cell><Data ss:Type="String">Up</Data></Cell>
    <Cell><Data ss:Type="Number">3.0585788999999999E-2</Data></Cell>
    <Cell><Data ss:Type="String">weakly similar to UniRef100_Q2HTR2 Cluster: Cyclin-like F-box; n=1; Medicago truncatula|Rep: Cyclin-like F-box - Medicago truncatula (Barrel medic), partial (20%)</Data></Cell>
   </Row>
   <Row ss:AutoFitHeight="0">
    <Cell><Data ss:Type="String">EY699448</Data></Cell>
    <Cell><Data ss:Type="Number">14</Data></Cell>
    <Cell><Data ss:Type="Number">65</Data></Cell>
    <Cell><Data ss:Type="Number">2</Data></Cell>
    <Cell><Data ss:Type="Number">10</Data></Cell>
    <Cell><Data ss:Type="Number">5</Data></Cell>
    <Cell><Data ss:Type="String">Up</Data></Cell>
    <Cell><Data ss:Type="Number">3.0585788999999999E-2</Data></Cell>
    <Cell><Data ss:Type="String">similar to UniRef100_A7P4W0 Cluster: Chromosome chr4 scaffold_6, whole genome shotgun sequence; n=1; Vitis vinifera|Rep: Chromosome chr4 scaffold_6, whole genome shotgun sequence - Vitis vinifera (Grape), partial (30%)</Data></Cell>
   </Row>
   <Row ss:AutoFitHeight="0">
    <Cell><Data ss:Type="String">EY755319</Data></Cell>
    <Cell><Data ss:Type="Number">17</Data></Cell>
    <Cell><Data ss:Type="Number">64</Data></Cell>
    <Cell><Data ss:Type="Number">2</Data></Cell>
    <Cell><Data ss:Type="Number">10</Data></Cell>
    <Cell><Data ss:Type="Number">5</Data></Cell>
    <Cell><Data ss:Type="String">Up</Data></Cell>
    <Cell><Data ss:Type="Number">3.0585788999999999E-2</Data></Cell>
   </Row>
   <Row ss:AutoFitHeight="0">
    <Cell><Data ss:Type="String">TC24389</Data></Cell>
    <Cell><Data ss:Type="Number">17</Data></Cell>
    <Cell><Data ss:Type="Number">61</Data></Cell>
    <Cell><Data ss:Type="Number">2</Data></Cell>
    <Cell><Data ss:Type="Number">10</Data></Cell>
    <Cell><Data ss:Type="Number">5</Data></Cell>
    <Cell><Data ss:Type="String">Up</Data></Cell>
    <Cell><Data ss:Type="Number">3.0585788999999999E-2</Data></Cell>
   </Row>
   <Row ss:AutoFitHeight="0">
    <Cell><Data ss:Type="String">TC2035</Data></Cell>
    <Cell><Data ss:Type="Number">17</Data></Cell>
    <Cell><Data ss:Type="Number">62</Data></Cell>
    <Cell><Data ss:Type="Number">2</Data></Cell>
    <Cell><Data ss:Type="Number">10</Data></Cell>
    <Cell><Data ss:Type="Number">5</Data></Cell>
    <Cell><Data ss:Type="String">Up</Data></Cell>
    <Cell><Data ss:Type="Number">3.0585788999999999E-2</Data></Cell>
    <Cell><Data ss:Type="String">homologue to UniRef100_A7QIM4 Cluster: Chromosome chr9 scaffold_104, whole genome shotgun sequence; n=1; Vitis vinifera|Rep: Chromosome chr9 scaffold_104, whole genome shotgun sequence - Vitis vinifera (Grape), partial (98%)</Data></Cell>
   </Row>
   <Row ss:AutoFitHeight="0">
    <Cell><Data ss:Type="String">EY703799</Data></Cell>
    <Cell><Data ss:Type="Number">16</Data></Cell>
    <Cell><Data ss:Type="Number">61</Data></Cell>
    <Cell><Data ss:Type="Number">2</Data></Cell>
    <Cell><Data ss:Type="Number">10</Data></Cell>
    <Cell><Data ss:Type="Number">5</Data></Cell>
    <Cell><Data ss:Type="String">Up</Data></Cell>
    <Cell><Data ss:Type="Number">3.0585788999999999E-2</Data></Cell>
    <Cell><Data ss:Type="String">weakly similar to UniRef100_A5AGI7 Cluster: Citrate synthase; n=1; Vitis vinifera|Rep: Citrate synthase - Vitis vinifera (Grape), partial (3%)</Data></Cell>
   </Row>
   <Row ss:AutoFitHeight="0">
    <Cell><Data ss:Type="String">EY690312</Data></Cell>
    <Cell><Data ss:Type="Number">14</Data></Cell>
    <Cell><Data ss:Type="Number">60</Data></Cell>
    <Cell><Data ss:Type="Number">2</Data></Cell>
    <Cell><Data ss:Type="Number">10</Data></Cell>
    <Cell><Data ss:Type="Number">5</Data></Cell>
    <Cell><Data ss:Type="String">Up</Data></Cell>
    <Cell><Data ss:Type="Number">3.0585788999999999E-2</Data></Cell>
    <Cell><Data ss:Type="String">M.musculus 45S pre rRNA gene</Data></Cell>
   </Row>
   <Row ss:AutoFitHeight="0">
    <Cell><Data ss:Type="String">TC815</Data></Cell>
    <Cell><Data ss:Type="Number">321</Data></Cell>
    <Cell><Data ss:Type="Number">115</Data></Cell>
    <Cell><Data ss:Type="Number">47</Data></Cell>
    <Cell><Data ss:Type="Number">18</Data></Cell>
    <Cell><Data ss:Type="Number">0.38297872300000002</Data></Cell>
    <Cell><Data ss:Type="String">Down</Data></Cell>
    <Cell><Data ss:Type="Number">3.1246671E-2</Data></Cell>
    <Cell><Data ss:Type="String">similar to UniRef100_A7P1S2 Cluster: Chromosome chr19 scaffold_4, whole genome shotgun sequence; n=1; Vitis vinifera|Rep: Chromosome chr19 scaffold_4, whole genome shotgun sequence - Vitis vinifera (Grape), partial (63%)</Data></Cell>
   </Row>
   <Row ss:AutoFitHeight="0">
    <Cell><Data ss:Type="String">TC13760</Data></Cell>
    <Cell><Data ss:Type="Number">80</Data></Cell>
    <Cell><Data ss:Type="Number">17</Data></Cell>
    <Cell><Data ss:Type="Number">12</Data></Cell>
    <Cell><Data ss:Type="Number">3</Data></Cell>
    <Cell><Data ss:Type="Number">0.25</Data></Cell>
    <Cell><Data ss:Type="String">Down</Data></Cell>
    <Cell><Data ss:Type="Number">3.1258029999999999E-2</Data></Cell>
    <Cell><Data ss:Type="String">similar to UniRef100_A7NZG2 Cluster: Chromosome chr6 scaffold_3, whole genome shotgun sequence; n=1; Vitis vinifera|Rep: Chromosome chr6 scaffold_3, whole genome shotgun sequence - Vitis vinifera (Grape), partial (60%)</Data></Cell>
   </Row>
   <Row ss:AutoFitHeight="0">
    <Cell><Data ss:Type="String">TC18856</Data></Cell>
    <Cell><Data ss:Type="Number">84</Data></Cell>
    <Cell><Data ss:Type="Number">21</Data></Cell>
    <Cell><Data ss:Type="Number">12</Data></Cell>
    <Cell><Data ss:Type="Number">3</Data></Cell>
    <Cell><Data ss:Type="Number">0.25</Data></Cell>
    <Cell><Data ss:Type="String">Down</Data></Cell>
    <Cell><Data ss:Type="Number">3.1258029999999999E-2</Data></Cell>
    <Cell><Data ss:Type="String">similar to UniRef100_A7QHC7 Cluster: Chromosome chr2 scaffold_97, whole genome shotgun sequence; n=1; Vitis vinifera|Rep: Chromosome chr2 scaffold_97, whole genome shotgun sequence - Vitis vinifera (Grape), partial (22%)</Data></Cell>
   </Row>
   <Row ss:AutoFitHeight="0">
    <Cell><Data ss:Type="String">EY671891</Data></Cell>
    <Cell><Data ss:Type="Number">114</Data></Cell>
    <Cell><Data ss:Type="Number">30</Data></Cell>
    <Cell><Data ss:Type="Number">17</Data></Cell>
    <Cell><Data ss:Type="Number">5</Data></Cell>
    <Cell><Data ss:Type="Number">0.29411764699999998</Data></Cell>
    <Cell><Data ss:Type="String">Down</Data></Cell>
    <Cell><Data ss:Type="Number">3.2014946000000002E-2</Data></Cell>
    <Cell><Data ss:Type="String">weakly similar to UniRef100_A7PX51 Cluster: Chromosome chr12 scaffold_36, whole genome shotgun sequence; n=1; Vitis vinifera|Rep: Chromosome chr12 scaffold_36, whole genome shotgun sequence - Vitis vinifera (Grape), partial (21%)</Data></Cell>
   </Row>
   <Row ss:AutoFitHeight="0">
    <Cell><Data ss:Type="String">TC225</Data></Cell>
    <Cell><Data ss:Type="Number">4</Data></Cell>
    <Cell><Data ss:Type="Number">36</Data></Cell>
    <Cell><Data ss:Type="Number">1</Data></Cell>
    <Cell><Data ss:Type="Number">6</Data></Cell>
    <Cell><Data ss:Type="Number">6</Data></Cell>
    <Cell><Data ss:Type="String">Up</Data></Cell>
    <Cell><Data ss:Type="Number">3.3248683000000001E-2</Data></Cell>
    <Cell><Data ss:Type="String">homologue to UniRef100_P12123-2 Cluster: Isoform 2 of P12123 ; n=1; Oryza sativa Japonica Group|Rep: Isoform 2 of P12123  - Oryza sativa subsp. japonica (Rice), complete</Data></Cell>
   </Row>
   <Row ss:AutoFitHeight="0">
    <Cell><Data ss:Type="String">TC7206</Data></Cell>
    <Cell><Data ss:Type="Number">8</Data></Cell>
    <Cell><Data ss:Type="Number">39</Data></Cell>
    <Cell><Data ss:Type="Number">1</Data></Cell>
    <Cell><Data ss:Type="Number">6</Data></Cell>
    <Cell><Data ss:Type="Number">6</Data></Cell>
    <Cell><Data ss:Type="String">Up</Data></Cell>
    <Cell><Data ss:Type="Number">3.3248683000000001E-2</Data></Cell>
   </Row>
   <Row ss:AutoFitHeight="0">
    <Cell><Data ss:Type="String">TC16867</Data></Cell>
    <Cell><Data ss:Type="Number">7</Data></Cell>
    <Cell><Data ss:Type="Number">36</Data></Cell>
    <Cell><Data ss:Type="Number">1</Data></Cell>
    <Cell><Data ss:Type="Number">6</Data></Cell>
    <Cell><Data ss:Type="Number">6</Data></Cell>
    <Cell><Data ss:Type="String">Up</Data></Cell>
    <Cell><Data ss:Type="Number">3.3248683000000001E-2</Data></Cell>
   </Row>
   <Row ss:AutoFitHeight="0">
    <Cell><Data ss:Type="String">TC5567</Data></Cell>
    <Cell><Data ss:Type="Number">6</Data></Cell>
    <Cell><Data ss:Type="Number">36</Data></Cell>
    <Cell><Data ss:Type="Number">1</Data></Cell>
    <Cell><Data ss:Type="Number">6</Data></Cell>
    <Cell><Data ss:Type="Number">6</Data></Cell>
    <Cell><Data ss:Type="String">Up</Data></Cell>
    <Cell><Data ss:Type="Number">3.3248683000000001E-2</Data></Cell>
    <Cell><Data ss:Type="String">similar to UniRef100_A7QWM5 Cluster: Chromosome chr4 scaffold_205, whole genome shotgun sequence; n=1; Vitis vinifera|Rep: Chromosome chr4 scaffold_205, whole genome shotgun sequence - Vitis vinifera (Grape), complete</Data></Cell>
   </Row>
   <Row ss:AutoFitHeight="0">
    <Cell><Data ss:Type="String">TC16913</Data></Cell>
    <Cell><Data ss:Type="Number">9</Data></Cell>
    <Cell><Data ss:Type="Number">40</Data></Cell>
    <Cell><Data ss:Type="Number">1</Data></Cell>
    <Cell><Data ss:Type="Number">6</Data></Cell>
    <Cell><Data ss:Type="Number">6</Data></Cell>
    <Cell><Data ss:Type="String">Up</Data></Cell>
    <Cell><Data ss:Type="Number">3.3248683000000001E-2</Data></Cell>
    <Cell><Data ss:Type="String">similar to UniRef100_Q2F5I2 Cluster: Guanine nucleotide binding protein; n=1; Bombyx mori|Rep: Guanine nucleotide binding protein - Bombyx mori (Silk moth), partial (6%)</Data></Cell>
   </Row>
   <Row ss:AutoFitHeight="0">
    <Cell><Data ss:Type="String">TC13492</Data></Cell>
    <Cell><Data ss:Type="Number">3</Data></Cell>
    <Cell><Data ss:Type="Number">38</Data></Cell>
    <Cell><Data ss:Type="Number">1</Data></Cell>
    <Cell><Data ss:Type="Number">6</Data></Cell>
    <Cell><Data ss:Type="Number">6</Data></Cell>
    <Cell><Data ss:Type="String">Up</Data></Cell>
    <Cell><Data ss:Type="Number">3.3248683000000001E-2</Data></Cell>
    <Cell><Data ss:Type="String">similar to UniRef100_A7QKX6 Cluster: Chromosome chr8 scaffold_115, whole genome shotgun sequence; n=1; Vitis vinifera|Rep: Chromosome chr8 scaffold_115, whole genome shotgun sequence - Vitis vinifera (Grape), complete</Data></Cell>
   </Row>
   <Row ss:AutoFitHeight="0">
    <Cell><Data ss:Type="String">BQ624322</Data></Cell>
    <Cell><Data ss:Type="Number">3</Data></Cell>
    <Cell><Data ss:Type="Number">38</Data></Cell>
    <Cell><Data ss:Type="Number">1</Data></Cell>
    <Cell><Data ss:Type="Number">6</Data></Cell>
    <Cell><Data ss:Type="Number">6</Data></Cell>
    <Cell><Data ss:Type="String">Up</Data></Cell>
    <Cell><Data ss:Type="Number">3.3248683000000001E-2</Data></Cell>
    <Cell><Data ss:Type="String">similar to UniRef100_Q96282 Cluster: Chloride channel protein CLC-c; n=1; Arabidopsis thaliana|Rep: Chloride channel protein CLC-c - Arabidopsis thaliana (Mouse-ear cress), partial (11%)</Data></Cell>
   </Row>
   <Row ss:AutoFitHeight="0">
    <Cell><Data ss:Type="String">DR909697</Data></Cell>
    <Cell><Data ss:Type="Number">0</Data></Cell>
    <Cell><Data ss:Type="Number">36</Data></Cell>
    <Cell><Data ss:Type="Number">1</Data></Cell>
    <Cell><Data ss:Type="Number">6</Data></Cell>
    <Cell><Data ss:Type="Number">6</Data></Cell>
    <Cell><Data ss:Type="String">Up</Data></Cell>
    <Cell><Data ss:Type="Number">3.3248683000000001E-2</Data></Cell>
   </Row>
   <Row ss:AutoFitHeight="0">
    <Cell><Data ss:Type="String">TC16302</Data></Cell>
    <Cell><Data ss:Type="Number">5</Data></Cell>
    <Cell><Data ss:Type="Number">36</Data></Cell>
    <Cell><Data ss:Type="Number">1</Data></Cell>
    <Cell><Data ss:Type="Number">6</Data></Cell>
    <Cell><Data ss:Type="Number">6</Data></Cell>
    <Cell><Data ss:Type="String">Up</Data></Cell>
    <Cell><Data ss:Type="Number">3.3248683000000001E-2</Data></Cell>
    <Cell><Data ss:Type="String">weakly similar to UniRef100_A7QFK0 Cluster: Chromosome chr8 scaffold_88, whole genome shotgun sequence; n=1; Vitis vinifera|Rep: Chromosome chr8 scaffold_88, whole genome shotgun sequence - Vitis vinifera (Grape), partial (69%)</Data></Cell>
   </Row>
   <Row ss:AutoFitHeight="0">
    <Cell><Data ss:Type="String">DR908620</Data></Cell>
    <Cell><Data ss:Type="Number">4</Data></Cell>
    <Cell><Data ss:Type="Number">40</Data></Cell>
    <Cell><Data ss:Type="Number">1</Data></Cell>
    <Cell><Data ss:Type="Number">6</Data></Cell>
    <Cell><Data ss:Type="Number">6</Data></Cell>
    <Cell><Data ss:Type="String">Up</Data></Cell>
    <Cell><Data ss:Type="Number">3.3248683000000001E-2</Data></Cell>
    <Cell><Data ss:Type="String">homologue to UniRef100_A7P4B1 Cluster: Chromosome chr1 scaffold_5, whole genome shotgun sequence; n=1; Vitis vinifera|Rep: Chromosome chr1 scaffold_5, whole genome shotgun sequence - Vitis vinifera (Grape), partial (43%)</Data></Cell>
   </Row>
   <Row ss:AutoFitHeight="0">
    <Cell><Data ss:Type="String">TC13248</Data></Cell>
    <Cell><Data ss:Type="Number">0</Data></Cell>
    <Cell><Data ss:Type="Number">38</Data></Cell>
    <Cell><Data ss:Type="Number">1</Data></Cell>
    <Cell><Data ss:Type="Number">6</Data></Cell>
    <Cell><Data ss:Type="Number">6</Data></Cell>
    <Cell><Data ss:Type="String">Up</Data></Cell>
    <Cell><Data ss:Type="Number">3.3248683000000001E-2</Data></Cell>
    <Cell><Data ss:Type="String">similar to UniRef100_A7P432 Cluster: Chromosome chr1 scaffold_5, whole genome shotgun sequence; n=1; Vitis vinifera|Rep: Chromosome chr1 scaffold_5, whole genome shotgun sequence - Vitis vinifera (Grape), partial (21%)</Data></Cell>
   </Row>
   <Row ss:AutoFitHeight="0">
    <Cell><Data ss:Type="String">DN620930</Data></Cell>
    <Cell><Data ss:Type="Number">7</Data></Cell>
    <Cell><Data ss:Type="Number">40</Data></Cell>
    <Cell><Data ss:Type="Number">1</Data></Cell>
    <Cell><Data ss:Type="Number">6</Data></Cell>
    <Cell><Data ss:Type="Number">6</Data></Cell>
    <Cell><Data ss:Type="String">Up</Data></Cell>
    <Cell><Data ss:Type="Number">3.3248683000000001E-2</Data></Cell>
    <Cell><Data ss:Type="String">similar to UniRef100_Q9MA18 Cluster: T5E21.15; n=1; Arabidopsis thaliana|Rep: T5E21.15 - Arabidopsis thaliana (Mouse-ear cress), partial (39%)</Data></Cell>
   </Row>
   <Row ss:AutoFitHeight="0">
    <Cell><Data ss:Type="String">PTCs00315.1</Data></Cell>
    <Cell><Data ss:Type="Number">0</Data></Cell>
    <Cell><Data ss:Type="Number">35</Data></Cell>
    <Cell><Data ss:Type="Number">1</Data></Cell>
    <Cell><Data ss:Type="Number">6</Data></Cell>
    <Cell><Data ss:Type="Number">6</Data></Cell>
    <Cell><Data ss:Type="String">Up</Data></Cell>
    <Cell><Data ss:Type="Number">3.3248683000000001E-2</Data></Cell>
    <Cell><Data ss:Type="String">| PUT-155a-Citrus_sinensis-21595 | MADS family TF, nucleic acid sequence</Data></Cell>
   </Row>
   <Row ss:AutoFitHeight="0">
    <Cell><Data ss:Type="String">TC15463</Data></Cell>
    <Cell><Data ss:Type="Number">8</Data></Cell>
    <Cell><Data ss:Type="Number">37</Data></Cell>
    <Cell><Data ss:Type="Number">1</Data></Cell>
    <Cell><Data ss:Type="Number">6</Data></Cell>
    <Cell><Data ss:Type="Number">6</Data></Cell>
    <Cell><Data ss:Type="String">Up</Data></Cell>
    <Cell><Data ss:Type="Number">3.3248683000000001E-2</Data></Cell>
    <Cell><Data ss:Type="String">similar to UniRef100_A7PE25 Cluster: Chromosome chr11 scaffold_13, whole genome shotgun sequence; n=2; Vitis vinifera|Rep: Chromosome chr11 scaffold_13, whole genome shotgun sequence - Vitis vinifera (Grape), partial (82%)</Data></Cell>
   </Row>
   <Row ss:AutoFitHeight="0">
    <Cell><Data ss:Type="String">TC24276</Data></Cell>
    <Cell><Data ss:Type="Number">6</Data></Cell>
    <Cell><Data ss:Type="Number">36</Data></Cell>
    <Cell><Data ss:Type="Number">1</Data></Cell>
    <Cell><Data ss:Type="Number">6</Data></Cell>
    <Cell><Data ss:Type="Number">6</Data></Cell>
    <Cell><Data ss:Type="String">Up</Data></Cell>
    <Cell><Data ss:Type="Number">3.3248683000000001E-2</Data></Cell>
    <Cell><Data ss:Type="String">similar to UniRef100_A0QN73 Cluster: Polysaccharide deacetylase domain protein; n=2; Mycobacterium avium|Rep: Polysaccharide deacetylase domain protein - Mycobacterium avium (strain 104), partial (5%)</Data></Cell>
   </Row>
   <Row ss:AutoFitHeight="0">
    <Cell><Data ss:Type="String">EY749596</Data></Cell>
    <Cell><Data ss:Type="Number">10</Data></Cell>
    <Cell><Data ss:Type="Number">39</Data></Cell>
    <Cell><Data ss:Type="Number">1</Data></Cell>
    <Cell><Data ss:Type="Number">6</Data></Cell>
    <Cell><Data ss:Type="Number">6</Data></Cell>
    <Cell><Data ss:Type="String">Up</Data></Cell>
    <Cell><Data ss:Type="Number">3.3248683000000001E-2</Data></Cell>
    <Cell><Data ss:Type="String">similar to UniRef100_Q8H6S0 Cluster: NBS-LRR type disease resistance protein; n=1; Poncirus trifoliata|Rep: NBS-LRR type disease resistance protein - Poncirus trifoliata (Hardy orange), partial (21%)</Data></Cell>
   </Row>
   <Row ss:AutoFitHeight="0">
    <Cell><Data ss:Type="String">TC16511</Data></Cell>
    <Cell><Data ss:Type="Number">10</Data></Cell>
    <Cell><Data ss:Type="Number">35</Data></Cell>
    <Cell><Data ss:Type="Number">1</Data></Cell>
    <Cell><Data ss:Type="Number">6</Data></Cell>
    <Cell><Data ss:Type="Number">6</Data></Cell>
    <Cell><Data ss:Type="String">Up</Data></Cell>
    <Cell><Data ss:Type="Number">3.3248683000000001E-2</Data></Cell>
    <Cell><Data ss:Type="String">similar to UniRef100_A7PEJ3 Cluster: Chromosome chr11 scaffold_13, whole genome shotgun sequence; n=1; Vitis vinifera|Rep: Chromosome chr11 scaffold_13, whole genome shotgun sequence - Vitis vinifera (Grape), partial (21%)</Data></Cell>
   </Row>
   <Row ss:AutoFitHeight="0">
    <Cell><Data ss:Type="String">TC25727</Data></Cell>
    <Cell><Data ss:Type="Number">0</Data></Cell>
    <Cell><Data ss:Type="Number">39</Data></Cell>
    <Cell><Data ss:Type="Number">1</Data></Cell>
    <Cell><Data ss:Type="Number">6</Data></Cell>
    <Cell><Data ss:Type="Number">6</Data></Cell>
    <Cell><Data ss:Type="String">Up</Data></Cell>
    <Cell><Data ss:Type="Number">3.3248683000000001E-2</Data></Cell>
    <Cell><Data ss:Type="String">weakly similar to UniRef100_Q3HTK5 Cluster: Pherophorin-C2 protein precursor; n=1; Chlamydomonas reinhardtii|Rep: Pherophorin-C2 protein precursor - Chlamydomonas reinhardtii, partial (9%)</Data></Cell>
   </Row>
   <Row ss:AutoFitHeight="0">
    <Cell><Data ss:Type="String">TC9636</Data></Cell>
    <Cell><Data ss:Type="Number">0</Data></Cell>
    <Cell><Data ss:Type="Number">39</Data></Cell>
    <Cell><Data ss:Type="Number">1</Data></Cell>
    <Cell><Data ss:Type="Number">6</Data></Cell>
    <Cell><Data ss:Type="Number">6</Data></Cell>
    <Cell><Data ss:Type="String">Up</Data></Cell>
    <Cell><Data ss:Type="Number">3.3248683000000001E-2</Data></Cell>
    <Cell><Data ss:Type="String">similar to UniRef100_A7P226 Cluster: Chromosome chr19 scaffold_4, whole genome shotgun sequence; n=1; Vitis vinifera|Rep: Chromosome chr19 scaffold_4, whole genome shotgun sequence - Vitis vinifera (Grape), partial (23%)</Data></Cell>
   </Row>
   <Row ss:AutoFitHeight="0">
    <Cell><Data ss:Type="String">EY708855</Data></Cell>
    <Cell><Data ss:Type="Number">9</Data></Cell>
    <Cell><Data ss:Type="Number">39</Data></Cell>
    <Cell><Data ss:Type="Number">1</Data></Cell>
    <Cell><Data ss:Type="Number">6</Data></Cell>
    <Cell><Data ss:Type="Number">6</Data></Cell>
    <Cell><Data ss:Type="String">Up</Data></Cell>
    <Cell><Data ss:Type="Number">3.3248683000000001E-2</Data></Cell>
    <Cell><Data ss:Type="String">similar to UniRef100_UPI0000E1F8E6 Cluster: PREDICTED: Ras association and pleckstrin homology domains 1 isoform 3; n=2; Pan troglodytes|Rep: PREDICTED: Ras association and pleckstrin homology domains 1 isoform 3 - Pan troglodytes, partial (4%)</Data></Cell>
   </Row>
   <Row ss:AutoFitHeight="0">
    <Cell><Data ss:Type="String">TC7121</Data></Cell>
    <Cell><Data ss:Type="Number">0</Data></Cell>
    <Cell><Data ss:Type="Number">38</Data></Cell>
    <Cell><Data ss:Type="Number">1</Data></Cell>
    <Cell><Data ss:Type="Number">6</Data></Cell>
    <Cell><Data ss:Type="Number">6</Data></Cell>
    <Cell><Data ss:Type="String">Up</Data></Cell>
    <Cell><Data ss:Type="Number">3.3248683000000001E-2</Data></Cell>
    <Cell><Data ss:Type="String">similar to UniRef100_Q2V506 Cluster: UDP-glucose pyrophosphorylase; n=1; Populus tremula x Populus tremuloides|Rep: UDP-glucose pyrophosphorylase - Populus tremula x Populus tremuloides, complete</Data></Cell>
   </Row>
   <Row ss:AutoFitHeight="0">
    <Cell><Data ss:Type="String">TC940</Data></Cell>
    <Cell><Data ss:Type="Number">8</Data></Cell>
    <Cell><Data ss:Type="Number">35</Data></Cell>
    <Cell><Data ss:Type="Number">1</Data></Cell>
    <Cell><Data ss:Type="Number">6</Data></Cell>
    <Cell><Data ss:Type="Number">6</Data></Cell>
    <Cell><Data ss:Type="String">Up</Data></Cell>
    <Cell><Data ss:Type="Number">3.3248683000000001E-2</Data></Cell>
    <Cell><Data ss:Type="String">similar to UniRef100_A7PW66 Cluster: Chromosome chr8 scaffold_34, whole genome shotgun sequence; n=1; Vitis vinifera|Rep: Chromosome chr8 scaffold_34, whole genome shotgun sequence - Vitis vinifera (Grape), partial (48%)</Data></Cell>
   </Row>
   <Row ss:AutoFitHeight="0">
    <Cell><Data ss:Type="String">TC12405</Data></Cell>
    <Cell><Data ss:Type="Number">6</Data></Cell>
    <Cell><Data ss:Type="Number">37</Data></Cell>
    <Cell><Data ss:Type="Number">1</Data></Cell>
    <Cell><Data ss:Type="Number">6</Data></Cell>
    <Cell><Data ss:Type="Number">6</Data></Cell>
    <Cell><Data ss:Type="String">Up</Data></Cell>
    <Cell><Data ss:Type="Number">3.3248683000000001E-2</Data></Cell>
    <Cell><Data ss:Type="String">similar to UniRef100_A7NSZ6 Cluster: Chromosome chr18 scaffold_1, whole genome shotgun sequence; n=1; Vitis vinifera|Rep: Chromosome chr18 scaffold_1, whole genome shotgun sequence - Vitis vinifera (Grape), partial (80%)</Data></Cell>
   </Row>
   <Row ss:AutoFitHeight="0">
    <Cell><Data ss:Type="String">TC8180</Data></Cell>
    <Cell><Data ss:Type="Number">7</Data></Cell>
    <Cell><Data ss:Type="Number">37</Data></Cell>
    <Cell><Data ss:Type="Number">1</Data></Cell>
    <Cell><Data ss:Type="Number">6</Data></Cell>
    <Cell><Data ss:Type="Number">6</Data></Cell>
    <Cell><Data ss:Type="String">Up</Data></Cell>
    <Cell><Data ss:Type="Number">3.3248683000000001E-2</Data></Cell>
    <Cell><Data ss:Type="String">similar to UniRef100_A7PUE5 Cluster: Chromosome chr7 scaffold_31, whole genome shotgun sequence; n=1; Vitis vinifera|Rep: Chromosome chr7 scaffold_31, whole genome shotgun sequence - Vitis vinifera (Grape), partial (35%)</Data></Cell>
   </Row>
   <Row ss:AutoFitHeight="0">
    <Cell><Data ss:Type="String">EY691625</Data></Cell>
    <Cell><Data ss:Type="Number">3</Data></Cell>
    <Cell><Data ss:Type="Number">36</Data></Cell>
    <Cell><Data ss:Type="Number">1</Data></Cell>
    <Cell><Data ss:Type="Number">6</Data></Cell>
    <Cell><Data ss:Type="Number">6</Data></Cell>
    <Cell><Data ss:Type="String">Up</Data></Cell>
    <Cell><Data ss:Type="Number">3.3248683000000001E-2</Data></Cell>
    <Cell><Data ss:Type="String">homologue to UniRef100_A7QMZ3 Cluster: Histidinol dehydrogenase; n=1; Vitis vinifera|Rep: Histidinol dehydrogenase - Vitis vinifera (Grape), partial (21%)</Data></Cell>
   </Row>
   <Row ss:AutoFitHeight="0">
    <Cell><Data ss:Type="String">TC8506</Data></Cell>
    <Cell><Data ss:Type="Number">5</Data></Cell>
    <Cell><Data ss:Type="Number">36</Data></Cell>
    <Cell><Data ss:Type="Number">1</Data></Cell>
    <Cell><Data ss:Type="Number">6</Data></Cell>
    <Cell><Data ss:Type="Number">6</Data></Cell>
    <Cell><Data ss:Type="String">Up</Data></Cell>
    <Cell><Data ss:Type="Number">3.3248683000000001E-2</Data></Cell>
    <Cell><Data ss:Type="String">similar to UniRef100_A7Q2P2 Cluster: Chromosome chr1 scaffold_46, whole genome shotgun sequence; n=1; Vitis vinifera|Rep: Chromosome chr1 scaffold_46, whole genome shotgun sequence - Vitis vinifera (Grape), partial (35%)</Data></Cell>
   </Row>
   <Row ss:AutoFitHeight="0">
    <Cell><Data ss:Type="String">TC20842</Data></Cell>
    <Cell><Data ss:Type="Number">9</Data></Cell>
    <Cell><Data ss:Type="Number">38</Data></Cell>
    <Cell><Data ss:Type="Number">1</Data></Cell>
    <Cell><Data ss:Type="Number">6</Data></Cell>
    <Cell><Data ss:Type="Number">6</Data></Cell>
    <Cell><Data ss:Type="String">Up</Data></Cell>
    <Cell><Data ss:Type="Number">3.3248683000000001E-2</Data></Cell>
    <Cell><Data ss:Type="String">weakly similar to UniRef100_Q2HTB8 Cluster: Harpin-induced 1; n=1; Medicago truncatula|Rep: Harpin-induced 1 - Medicago truncatula (Barrel medic), partial (77%)</Data></Cell>
   </Row>
   <Row ss:AutoFitHeight="0">
    <Cell><Data ss:Type="String">TC16108</Data></Cell>
    <Cell><Data ss:Type="Number">0</Data></Cell>
    <Cell><Data ss:Type="Number">37</Data></Cell>
    <Cell><Data ss:Type="Number">1</Data></Cell>
    <Cell><Data ss:Type="Number">6</Data></Cell>
    <Cell><Data ss:Type="Number">6</Data></Cell>
    <Cell><Data ss:Type="String">Up</Data></Cell>
    <Cell><Data ss:Type="Number">3.3248683000000001E-2</Data></Cell>
   </Row>
   <Row ss:AutoFitHeight="0">
    <Cell><Data ss:Type="String">EY751552</Data></Cell>
    <Cell><Data ss:Type="Number">4</Data></Cell>
    <Cell><Data ss:Type="Number">37</Data></Cell>
    <Cell><Data ss:Type="Number">1</Data></Cell>
    <Cell><Data ss:Type="Number">6</Data></Cell>
    <Cell><Data ss:Type="Number">6</Data></Cell>
    <Cell><Data ss:Type="String">Up</Data></Cell>
    <Cell><Data ss:Type="Number">3.3248683000000001E-2</Data></Cell>
   </Row>
   <Row ss:AutoFitHeight="0">
    <Cell><Data ss:Type="String">TC21798</Data></Cell>
    <Cell><Data ss:Type="Number">188</Data></Cell>
    <Cell><Data ss:Type="Number">63</Data></Cell>
    <Cell><Data ss:Type="Number">27</Data></Cell>
    <Cell><Data ss:Type="Number">10</Data></Cell>
    <Cell><Data ss:Type="Number">0.37037037</Data></Cell>
    <Cell><Data ss:Type="String">Down</Data></Cell>
    <Cell><Data ss:Type="Number">3.3621252999999997E-2</Data></Cell>
    <Cell><Data ss:Type="String">similar to UniRef100_A7PEE1 Cluster: Chromosome chr11 scaffold_13, whole genome shotgun sequence; n=1; Vitis vinifera|Rep: Chromosome chr11 scaffold_13, whole genome shotgun sequence - Vitis vinifera (Grape), partial (49%)</Data></Cell>
   </Row>
   <Row ss:AutoFitHeight="0">
    <Cell><Data ss:Type="String">TC10446</Data></Cell>
    <Cell><Data ss:Type="Number">54</Data></Cell>
    <Cell><Data ss:Type="Number">179</Data></Cell>
    <Cell><Data ss:Type="Number">8</Data></Cell>
    <Cell><Data ss:Type="Number">29</Data></Cell>
    <Cell><Data ss:Type="Number">3.625</Data></Cell>
    <Cell><Data ss:Type="String">Up</Data></Cell>
    <Cell><Data ss:Type="Number">3.3751415E-2</Data></Cell>
    <Cell><Data ss:Type="String">similar to UniRef100_A7PKP5 Cluster: Chromosome chr7 scaffold_20, whole genome shotgun sequence; n=1; Vitis vinifera|Rep: Chromosome chr7 scaffold_20, whole genome shotgun sequence - Vitis vinifera (Grape), partial (19%)</Data></Cell>
   </Row>
   <Row ss:AutoFitHeight="0">
    <Cell><Data ss:Type="String">TC8838</Data></Cell>
    <Cell><Data ss:Type="Number">243</Data></Cell>
    <Cell><Data ss:Type="Number">83</Data></Cell>
    <Cell><Data ss:Type="Number">35</Data></Cell>
    <Cell><Data ss:Type="Number">13</Data></Cell>
    <Cell><Data ss:Type="Number">0.37142857099999999</Data></Cell>
    <Cell><Data ss:Type="String">Down</Data></Cell>
    <Cell><Data ss:Type="Number">3.4067453999999997E-2</Data></Cell>
    <Cell><Data ss:Type="String">weakly similar to UniRef100_A7Q3L8 Cluster: Chromosome chr13 scaffold_48, whole genome shotgun sequence; n=1; Vitis vinifera|Rep: Chromosome chr13 scaffold_48, whole genome shotgun sequence - Vitis vinifera (Grape), partial (35%)</Data></Cell>
   </Row>
   <Row ss:AutoFitHeight="0">
    <Cell><Data ss:Type="String">TC9814</Data></Cell>
    <Cell><Data ss:Type="Number">154</Data></Cell>
    <Cell><Data ss:Type="Number">502</Data></Cell>
    <Cell><Data ss:Type="Number">22</Data></Cell>
    <Cell><Data ss:Type="Number">80</Data></Cell>
    <Cell><Data ss:Type="Number">3.636363636</Data></Cell>
    <Cell><Data ss:Type="String">Up</Data></Cell>
    <Cell><Data ss:Type="Number">3.4837120999999999E-2</Data></Cell>
    <Cell><Data ss:Type="String">similar to UniRef100_Q40537 Cluster: Nicotiana tabacum (clone 12) activating factor DNA sequence; n=1; Nicotiana tabacum|Rep: Nicotiana tabacum (clone 12) activating factor DNA sequence - Nicotiana tabacum (Common tobacco), partial (37%)</Data></Cell>
   </Row>
   <Row ss:AutoFitHeight="0">
    <Cell><Data ss:Type="String">TC10422</Data></Cell>
    <Cell><Data ss:Type="Number">78</Data></Cell>
    <Cell><Data ss:Type="Number">251</Data></Cell>
    <Cell><Data ss:Type="Number">11</Data></Cell>
    <Cell><Data ss:Type="Number">40</Data></Cell>
    <Cell><Data ss:Type="Number">3.636363636</Data></Cell>
    <Cell><Data ss:Type="String">Up</Data></Cell>
    <Cell><Data ss:Type="Number">3.4837120999999999E-2</Data></Cell>
    <Cell><Data ss:Type="String">similar to UniRef100_Q8W065 Cluster: Nuclear movement protein-like; n=2; Oryza sativa|Rep: Nuclear movement protein-like - Oryza sativa subsp. japonica (Rice), complete</Data></Cell>
   </Row>
   <Row ss:AutoFitHeight="0">
    <Cell><Data ss:Type="String">EY708524</Data></Cell>
    <Cell><Data ss:Type="Number">75</Data></Cell>
    <Cell><Data ss:Type="Number">249</Data></Cell>
    <Cell><Data ss:Type="Number">11</Data></Cell>
    <Cell><Data ss:Type="Number">40</Data></Cell>
    <Cell><Data ss:Type="Number">3.636363636</Data></Cell>
    <Cell><Data ss:Type="String">Up</Data></Cell>
    <Cell><Data ss:Type="Number">3.4837120999999999E-2</Data></Cell>
    <Cell><Data ss:Type="String">homologue to UniRef100_Q5ZIK0 Cluster: Phosphatidylinositol 4-kinase type 2-beta; n=1; Gallus gallus|Rep: Phosphatidylinositol 4-kinase type 2-beta - Gallus gallus (Chicken), partial (4%)</Data></Cell>
   </Row>
   <Row ss:AutoFitHeight="0">
    <Cell><Data ss:Type="String">EY692447</Data></Cell>
    <Cell><Data ss:Type="Number">69</Data></Cell>
    <Cell><Data ss:Type="Number">229</Data></Cell>
    <Cell><Data ss:Type="Number">10</Data></Cell>
    <Cell><Data ss:Type="Number">36</Data></Cell>
    <Cell><Data ss:Type="Number">3.6</Data></Cell>
    <Cell><Data ss:Type="String">Up</Data></Cell>
    <Cell><Data ss:Type="Number">3.4846072999999998E-2</Data></Cell>
    <Cell><Data ss:Type="String">similar to UniRef100_A7QVZ5 Cluster: Chromosome chr2 scaffold_196, whole genome shotgun sequence; n=1; Vitis vinifera|Rep: Chromosome chr2 scaffold_196, whole genome shotgun sequence - Vitis vinifera (Grape), partial (31%)</Data></Cell>
   </Row>
   <Row ss:AutoFitHeight="0">
    <Cell><Data ss:Type="String">TC13999</Data></Cell>
    <Cell><Data ss:Type="Number">71</Data></Cell>
    <Cell><Data ss:Type="Number">225</Data></Cell>
    <Cell><Data ss:Type="Number">10</Data></Cell>
    <Cell><Data ss:Type="Number">36</Data></Cell>
    <Cell><Data ss:Type="Number">3.6</Data></Cell>
    <Cell><Data ss:Type="String">Up</Data></Cell>
    <Cell><Data ss:Type="Number">3.4846072999999998E-2</Data></Cell>
    <Cell><Data ss:Type="String">similar to UniRef100_A7NWT4 Cluster: Chromosome chr5 scaffold_2, whole genome shotgun sequence; n=1; Vitis vinifera|Rep: Chromosome chr5 scaffold_2, whole genome shotgun sequence - Vitis vinifera (Grape), partial (81%)</Data></Cell>
   </Row>
   <Row ss:AutoFitHeight="0">
    <Cell><Data ss:Type="String">EY675075</Data></Cell>
    <Cell><Data ss:Type="Number">18</Data></Cell>
    <Cell><Data ss:Type="Number">83</Data></Cell>
    <Cell><Data ss:Type="Number">3</Data></Cell>
    <Cell><Data ss:Type="Number">13</Data></Cell>
    <Cell><Data ss:Type="Number">4.3333333329999997</Data></Cell>
    <Cell><Data ss:Type="String">Up</Data></Cell>
    <Cell><Data ss:Type="Number">3.5013300999999997E-2</Data></Cell>
    <Cell><Data ss:Type="String">homologue to UniRef100_A4QLJ3 Cluster: Photosystem I P700 chlorophyll a apoprotein A2; n=2; Brassicaceae|Rep: Photosystem I P700 chlorophyll a apoprotein A2 - Lobularia maritima (Sweet alyssum), partial (29%)</Data></Cell>
   </Row>
   <Row ss:AutoFitHeight="0">
    <Cell><Data ss:Type="String">TC20860</Data></Cell>
    <Cell><Data ss:Type="Number">21</Data></Cell>
    <Cell><Data ss:Type="Number">84</Data></Cell>
    <Cell><Data ss:Type="Number">3</Data></Cell>
    <Cell><Data ss:Type="Number">13</Data></Cell>
    <Cell><Data ss:Type="Number">4.3333333329999997</Data></Cell>
    <Cell><Data ss:Type="String">Up</Data></Cell>
    <Cell><Data ss:Type="Number">3.5013300999999997E-2</Data></Cell>
    <Cell><Data ss:Type="String">similar to UniRef100_Q6DW74 Cluster: Digalactosyldiacylglycerol synthase 1, chloroplast precursor; n=1; Lotus japonicus|Rep: Digalactosyldiacylglycerol synthase 1, chloroplast precursor - Lotus japonicus, partial (33%)</Data></Cell>
   </Row>
   <Row ss:AutoFitHeight="0">
    <Cell><Data ss:Type="String">TC12629</Data></Cell>
    <Cell><Data ss:Type="Number">24</Data></Cell>
    <Cell><Data ss:Type="Number">79</Data></Cell>
    <Cell><Data ss:Type="Number">3</Data></Cell>
    <Cell><Data ss:Type="Number">13</Data></Cell>
    <Cell><Data ss:Type="Number">4.3333333329999997</Data></Cell>
    <Cell><Data ss:Type="String">Up</Data></Cell>
    <Cell><Data ss:Type="Number">3.5013300999999997E-2</Data></Cell>
    <Cell><Data ss:Type="String">homologue to UniRef100_A7R1F1 Cluster: Chromosome undetermined scaffold_349, whole genome shotgun sequence; n=1; Vitis vinifera|Rep: Chromosome undetermined scaffold_349, whole genome shotgun sequence - Vitis vinifera (Grape), partial (52%)</Data></Cell>
   </Row>
   <Row ss:AutoFitHeight="0">
    <Cell><Data ss:Type="String">EY718025</Data></Cell>
    <Cell><Data ss:Type="Number">22</Data></Cell>
    <Cell><Data ss:Type="Number">80</Data></Cell>
    <Cell><Data ss:Type="Number">3</Data></Cell>
    <Cell><Data ss:Type="Number">13</Data></Cell>
    <Cell><Data ss:Type="Number">4.3333333329999997</Data></Cell>
    <Cell><Data ss:Type="String">Up</Data></Cell>
    <Cell><Data ss:Type="Number">3.5013300999999997E-2</Data></Cell>
    <Cell><Data ss:Type="String">similar to UniRef100_Q6Q1P4 Cluster: Structural maintenance of chromosomes 1 protein; n=2; Arabidopsis thaliana|Rep: Structural maintenance of chromosomes 1 protein - Arabidopsis thaliana (Mouse-ear cress), partial (8%)</Data></Cell>
   </Row>
   <Row ss:AutoFitHeight="0">
    <Cell><Data ss:Type="String">TC8877</Data></Cell>
    <Cell><Data ss:Type="Number">20</Data></Cell>
    <Cell><Data ss:Type="Number">83</Data></Cell>
    <Cell><Data ss:Type="Number">3</Data></Cell>
    <Cell><Data ss:Type="Number">13</Data></Cell>
    <Cell><Data ss:Type="Number">4.3333333329999997</Data></Cell>
    <Cell><Data ss:Type="String">Up</Data></Cell>
    <Cell><Data ss:Type="Number">3.5013300999999997E-2</Data></Cell>
    <Cell><Data ss:Type="String">similar to UniRef100_Q84T74 Cluster: Expressed protein; n=2; Oryza sativa|Rep: Expressed protein - Oryza sativa subsp. japonica (Rice), partial (64%)</Data></Cell>
   </Row>
   <Row ss:AutoFitHeight="0">
    <Cell><Data ss:Type="String">TC14843</Data></Cell>
    <Cell><Data ss:Type="Number">24</Data></Cell>
    <Cell><Data ss:Type="Number">81</Data></Cell>
    <Cell><Data ss:Type="Number">3</Data></Cell>
    <Cell><Data ss:Type="Number">13</Data></Cell>
    <Cell><Data ss:Type="Number">4.3333333329999997</Data></Cell>
    <Cell><Data ss:Type="String">Up</Data></Cell>
    <Cell><Data ss:Type="Number">3.5013300999999997E-2</Data></Cell>
    <Cell><Data ss:Type="String">weakly similar to UniRef100_A7PK09 Cluster: Chromosome chr15 scaffold_19, whole genome shotgun sequence; n=1; Vitis vinifera|Rep: Chromosome chr15 scaffold_19, whole genome shotgun sequence - Vitis vinifera (Grape), partial (38%)</Data></Cell>
   </Row>
   <Row ss:AutoFitHeight="0">
    <Cell><Data ss:Type="String">TC26038</Data></Cell>
    <Cell><Data ss:Type="Number">59</Data></Cell>
    <Cell><Data ss:Type="Number">10</Data></Cell>
    <Cell><Data ss:Type="Number">9</Data></Cell>
    <Cell><Data ss:Type="Number">2</Data></Cell>
    <Cell><Data ss:Type="Number">0.222222222</Data></Cell>
    <Cell><Data ss:Type="String">Down</Data></Cell>
    <Cell><Data ss:Type="Number">3.5106711999999998E-2</Data></Cell>
    <Cell><Data ss:Type="String">similar to UniRef100_A7R8K4 Cluster: Chromosome undetermined scaffold_2674, whole genome shotgun sequence; n=2; Vitis vinifera|Rep: Chromosome undetermined scaffold_2674, whole genome shotgun sequence - Vitis vinifera (Grape), partial (28%)</Data></Cell>
   </Row>
   <Row ss:AutoFitHeight="0">
    <Cell><Data ss:Type="String">TC22455</Data></Cell>
    <Cell><Data ss:Type="Number">61</Data></Cell>
    <Cell><Data ss:Type="Number">15</Data></Cell>
    <Cell><Data ss:Type="Number">9</Data></Cell>
    <Cell><Data ss:Type="Number">2</Data></Cell>
    <Cell><Data ss:Type="Number">0.222222222</Data></Cell>
    <Cell><Data ss:Type="String">Down</Data></Cell>
    <Cell><Data ss:Type="Number">3.5106711999999998E-2</Data></Cell>
    <Cell><Data ss:Type="String">homologue to UniRef100_A7PMN7 Cluster: Chromosome chr14 scaffold_21, whole genome shotgun sequence; n=1; Vitis vinifera|Rep: Chromosome chr14 scaffold_21, whole genome shotgun sequence - Vitis vinifera (Grape), partial (34%)</Data></Cell>
   </Row>
   <Row ss:AutoFitHeight="0">
    <Cell><Data ss:Type="String">EY730414</Data></Cell>
    <Cell><Data ss:Type="Number">62</Data></Cell>
    <Cell><Data ss:Type="Number">11</Data></Cell>
    <Cell><Data ss:Type="Number">9</Data></Cell>
    <Cell><Data ss:Type="Number">2</Data></Cell>
    <Cell><Data ss:Type="Number">0.222222222</Data></Cell>
    <Cell><Data ss:Type="String">Down</Data></Cell>
    <Cell><Data ss:Type="Number">3.5106711999999998E-2</Data></Cell>
    <Cell><Data ss:Type="String">similar to UniRef100_A7P4Z2 Cluster: Chromosome chr4 scaffold_6, whole genome shotgun sequence; n=1; Vitis vinifera|Rep: Chromosome chr4 scaffold_6, whole genome shotgun sequence - Vitis vinifera (Grape), partial (29%)</Data></Cell>
   </Row>
   <Row ss:AutoFitHeight="0">
    <Cell><Data ss:Type="String">TC17311</Data></Cell>
    <Cell><Data ss:Type="Number">422</Data></Cell>
    <Cell><Data ss:Type="Number">149</Data></Cell>
    <Cell><Data ss:Type="Number">61</Data></Cell>
    <Cell><Data ss:Type="Number">24</Data></Cell>
    <Cell><Data ss:Type="Number">0.39344262299999999</Data></Cell>
    <Cell><Data ss:Type="String">Down</Data></Cell>
    <Cell><Data ss:Type="Number">3.5479043000000002E-2</Data></Cell>
    <Cell><Data ss:Type="String">weakly similar to UniRef100_Q9FRU5 Cluster: Nitrate transporter NRT1-2; n=1; Glycine max|Rep: Nitrate transporter NRT1-2 - Glycine max (Soybean), partial (28%)</Data></Cell>
   </Row>
   <Row ss:AutoFitHeight="0">
    <Cell><Data ss:Type="String">TC410</Data></Cell>
    <Cell><Data ss:Type="Number">1286</Data></Cell>
    <Cell><Data ss:Type="Number">4244</Data></Cell>
    <Cell><Data ss:Type="Number">187</Data></Cell>
    <Cell><Data ss:Type="Number">676</Data></Cell>
    <Cell><Data ss:Type="Number">3.6149732619999999</Data></Cell>
    <Cell><Data ss:Type="String">Up</Data></Cell>
    <Cell><Data ss:Type="Number">3.5810791000000002E-2</Data></Cell>
    <Cell><Data ss:Type="String">homologue to UniRef100_A7P8V3 Cluster: Chromosome chr3 scaffold_8, whole genome shotgun sequence; n=1; Vitis vinifera|Rep: Chromosome chr3 scaffold_8, whole genome shotgun sequence - Vitis vinifera (Grape), partial (84%)</Data></Cell>
   </Row>
   <Row ss:AutoFitHeight="0">
    <Cell><Data ss:Type="String">EY690383</Data></Cell>
    <Cell><Data ss:Type="Number">50</Data></Cell>
    <Cell><Data ss:Type="Number">154</Data></Cell>
    <Cell><Data ss:Type="Number">7</Data></Cell>
    <Cell><Data ss:Type="Number">25</Data></Cell>
    <Cell><Data ss:Type="Number">3.5714285710000002</Data></Cell>
    <Cell><Data ss:Type="String">Up</Data></Cell>
    <Cell><Data ss:Type="Number">3.6143869000000002E-2</Data></Cell>
   </Row>
   <Row ss:AutoFitHeight="0">
    <Cell><Data ss:Type="String">TC21064</Data></Cell>
    <Cell><Data ss:Type="Number">194</Data></Cell>
    <Cell><Data ss:Type="Number">635</Data></Cell>
    <Cell><Data ss:Type="Number">28</Data></Cell>
    <Cell><Data ss:Type="Number">101</Data></Cell>
    <Cell><Data ss:Type="Number">3.6071428569999999</Data></Cell>
    <Cell><Data ss:Type="String">Up</Data></Cell>
    <Cell><Data ss:Type="Number">3.6174452000000003E-2</Data></Cell>
    <Cell><Data ss:Type="String">UniRef100_Q09MJ6 Cluster: Chloroplast 30S ribosomal protein S16; n=1; Citrus sinensis|Rep: Chloroplast 30S ribosomal protein S16 - Citrus sinensis (Sweet orange), complete</Data></Cell>
   </Row>
   <Row ss:AutoFitHeight="0">
    <Cell><Data ss:Type="String">TC20057</Data></Cell>
    <Cell><Data ss:Type="Number">346</Data></Cell>
    <Cell><Data ss:Type="Number">1127</Data></Cell>
    <Cell><Data ss:Type="Number">50</Data></Cell>
    <Cell><Data ss:Type="Number">180</Data></Cell>
    <Cell><Data ss:Type="Number">3.6</Data></Cell>
    <Cell><Data ss:Type="String">Up</Data></Cell>
    <Cell><Data ss:Type="Number">3.650962E-2</Data></Cell>
    <Cell><Data ss:Type="String">similar to UniRef100_A0MNK6 Cluster: CBL-interacting protein kinase 19; n=1; Populus trichocarpa|Rep: CBL-interacting protein kinase 19 - Populus trichocarpa (Western balsam poplar) (Populus balsamiferasubsp. trichocarpa), partial (39%)</Data></Cell>
   </Row>
   <Row ss:AutoFitHeight="0">
    <Cell><Data ss:Type="String">TC23834</Data></Cell>
    <Cell><Data ss:Type="Number">696</Data></Cell>
    <Cell><Data ss:Type="Number">253</Data></Cell>
    <Cell><Data ss:Type="Number">101</Data></Cell>
    <Cell><Data ss:Type="Number">40</Data></Cell>
    <Cell><Data ss:Type="Number">0.39603960399999999</Data></Cell>
    <Cell><Data ss:Type="String">Down</Data></Cell>
    <Cell><Data ss:Type="Number">3.6583316999999997E-2</Data></Cell>
    <Cell><Data ss:Type="String">similar to UniRef100_A7P428 Cluster: Chromosome chr1 scaffold_5, whole genome shotgun sequence; n=1; Vitis vinifera|Rep: Chromosome chr1 scaffold_5, whole genome shotgun sequence - Vitis vinifera (Grape), partial (37%)</Data></Cell>
   </Row>
   <Row ss:AutoFitHeight="0">
    <Cell><Data ss:Type="String">TC23013</Data></Cell>
    <Cell><Data ss:Type="Number">80</Data></Cell>
    <Cell><Data ss:Type="Number">267</Data></Cell>
    <Cell><Data ss:Type="Number">12</Data></Cell>
    <Cell><Data ss:Type="Number">43</Data></Cell>
    <Cell><Data ss:Type="Number">3.5833333330000001</Data></Cell>
    <Cell><Data ss:Type="String">Up</Data></Cell>
    <Cell><Data ss:Type="Number">3.7304635000000003E-2</Data></Cell>
    <Cell><Data ss:Type="String">similar to UniRef100_A7PJK9 Cluster: Chromosome chr12 scaffold_18, whole genome shotgun sequence; n=1; Vitis vinifera|Rep: Chromosome chr12 scaffold_18, whole genome shotgun sequence - Vitis vinifera (Grape), partial (51%)</Data></Cell>
   </Row>
   <Row ss:AutoFitHeight="0">
    <Cell><Data ss:Type="String">TC23750</Data></Cell>
    <Cell><Data ss:Type="Number">343</Data></Cell>
    <Cell><Data ss:Type="Number">1125</Data></Cell>
    <Cell><Data ss:Type="Number">50</Data></Cell>
    <Cell><Data ss:Type="Number">179</Data></Cell>
    <Cell><Data ss:Type="Number">3.58</Data></Cell>
    <Cell><Data ss:Type="String">Up</Data></Cell>
    <Cell><Data ss:Type="Number">3.7465843999999998E-2</Data></Cell>
    <Cell><Data ss:Type="String">similar to UniRef100_A7NWE3 Cluster: Chromosome chr5 scaffold_2, whole genome shotgun sequence; n=1; Vitis vinifera|Rep: Chromosome chr5 scaffold_2, whole genome shotgun sequence - Vitis vinifera (Grape), partial (37%)</Data></Cell>
   </Row>
   <Row ss:AutoFitHeight="0">
    <Cell><Data ss:Type="Number">1253</Data></Cell>
    <Cell><Data ss:Type="Number">25</Data></Cell>
    <Cell><Data ss:Type="Number">107</Data></Cell>
    <Cell><Data ss:Type="Number">4</Data></Cell>
    <Cell><Data ss:Type="Number">17</Data></Cell>
    <Cell><Data ss:Type="Number">4.25</Data></Cell>
    <Cell><Data ss:Type="String">Up</Data></Cell>
    <Cell><Data ss:Type="Number">3.7754589999999998E-2</Data></Cell>
   </Row>
   <Row ss:AutoFitHeight="0">
    <Cell><Data ss:Type="String">TC18084</Data></Cell>
    <Cell><Data ss:Type="Number">25</Data></Cell>
    <Cell><Data ss:Type="Number">107</Data></Cell>
    <Cell><Data ss:Type="Number">4</Data></Cell>
    <Cell><Data ss:Type="Number">17</Data></Cell>
    <Cell><Data ss:Type="Number">4.25</Data></Cell>
    <Cell><Data ss:Type="String">Up</Data></Cell>
    <Cell><Data ss:Type="Number">3.7754589999999998E-2</Data></Cell>
   </Row>
   <Row ss:AutoFitHeight="0">
    <Cell><Data ss:Type="String">EY753274</Data></Cell>
    <Cell><Data ss:Type="Number">26</Data></Cell>
    <Cell><Data ss:Type="Number">105</Data></Cell>
    <Cell><Data ss:Type="Number">4</Data></Cell>
    <Cell><Data ss:Type="Number">17</Data></Cell>
    <Cell><Data ss:Type="Number">4.25</Data></Cell>
    <Cell><Data ss:Type="String">Up</Data></Cell>
    <Cell><Data ss:Type="Number">3.7754589999999998E-2</Data></Cell>
    <Cell><Data ss:Type="String">similar to UniRef100_A7QIK2 Cluster: Chromosome chr9 scaffold_104, whole genome shotgun sequence; n=1; Vitis vinifera|Rep: Chromosome chr9 scaffold_104, whole genome shotgun sequence - Vitis vinifera (Grape), partial (4%)</Data></Cell>
   </Row>
   <Row ss:AutoFitHeight="0">
    <Cell><Data ss:Type="String">EY700011</Data></Cell>
    <Cell><Data ss:Type="Number">92</Data></Cell>
    <Cell><Data ss:Type="Number">25</Data></Cell>
    <Cell><Data ss:Type="Number">13</Data></Cell>
    <Cell><Data ss:Type="Number">4</Data></Cell>
    <Cell><Data ss:Type="Number">0.30769230800000003</Data></Cell>
    <Cell><Data ss:Type="String">Down</Data></Cell>
    <Cell><Data ss:Type="Number">3.8181654000000002E-2</Data></Cell>
    <Cell><Data ss:Type="String">similar to UniRef100_A8WE27 Cluster: Na+/H+ antiporter protein; n=1; Plantago maritima|Rep: Na+/H+ antiporter protein - Plantago maritima, partial (12%)</Data></Cell>
   </Row>
   <Row ss:AutoFitHeight="0">
    <Cell><Data ss:Type="String">TC623</Data></Cell>
    <Cell><Data ss:Type="Number">92</Data></Cell>
    <Cell><Data ss:Type="Number">22</Data></Cell>
    <Cell><Data ss:Type="Number">13</Data></Cell>
    <Cell><Data ss:Type="Number">4</Data></Cell>
    <Cell><Data ss:Type="Number">0.30769230800000003</Data></Cell>
    <Cell><Data ss:Type="String">Down</Data></Cell>
    <Cell><Data ss:Type="Number">3.8181654000000002E-2</Data></Cell>
    <Cell><Data ss:Type="String">similar to UniRef100_P19446 Cluster: Malate dehydrogenase, glyoxysomal precursor; n=1; Citrullus lanatus|Rep: Malate dehydrogenase, glyoxysomal precursor - Citrullus lanatus (Watermelon) (Citrullus vulgaris), partial (98%)</Data></Cell>
   </Row>
   <Row ss:AutoFitHeight="0">
    <Cell><Data ss:Type="String">TC24899</Data></Cell>
    <Cell><Data ss:Type="Number">187</Data></Cell>
    <Cell><Data ss:Type="Number">604</Data></Cell>
    <Cell><Data ss:Type="Number">27</Data></Cell>
    <Cell><Data ss:Type="Number">96</Data></Cell>
    <Cell><Data ss:Type="Number">3.5555555559999998</Data></Cell>
    <Cell><Data ss:Type="String">Up</Data></Cell>
    <Cell><Data ss:Type="Number">3.8670991000000002E-2</Data></Cell>
    <Cell><Data ss:Type="String">similar to UniRef100_A7R3D4 Cluster: Chromosome undetermined scaffold_504, whole genome shotgun sequence; n=1; Vitis vinifera|Rep: Chromosome undetermined scaffold_504, whole genome shotgun sequence - Vitis vinifera (Grape), partial (23%)</Data></Cell>
   </Row>
   <Row ss:AutoFitHeight="0">
    <Cell><Data ss:Type="String">TC165</Data></Cell>
    <Cell><Data ss:Type="Number">104</Data></Cell>
    <Cell><Data ss:Type="Number">331</Data></Cell>
    <Cell><Data ss:Type="Number">15</Data></Cell>
    <Cell><Data ss:Type="Number">53</Data></Cell>
    <Cell><Data ss:Type="Number">3.5333333329999999</Data></Cell>
    <Cell><Data ss:Type="String">Up</Data></Cell>
    <Cell><Data ss:Type="Number">3.9802499999999998E-2</Data></Cell>
    <Cell><Data ss:Type="String">similar to UniRef100_Q49KZ4 Cluster: NADH-plastoquinone oxidoreductase subunit K; n=1; Eucalyptus globulus subsp. globulus|Rep: NADH-plastoquinone oxidoreductase subunit K - Eucalyptus globulus subsp. globulus (Tasmanian blue gum), complete</Data></Cell>
   </Row>
   <Row ss:AutoFitHeight="0">
    <Cell><Data ss:Type="String">TC14335</Data></Cell>
    <Cell><Data ss:Type="Number">197</Data></Cell>
    <Cell><Data ss:Type="Number">642</Data></Cell>
    <Cell><Data ss:Type="Number">29</Data></Cell>
    <Cell><Data ss:Type="Number">102</Data></Cell>
    <Cell><Data ss:Type="Number">3.5172413790000001</Data></Cell>
    <Cell><Data ss:Type="String">Up</Data></Cell>
    <Cell><Data ss:Type="Number">4.0643884999999998E-2</Data></Cell>
    <Cell><Data ss:Type="String">similar to UniRef100_A7QHS3 Cluster: Chromosome chr8 scaffold_99, whole genome shotgun sequence; n=1; Vitis vinifera|Rep: Chromosome chr8 scaffold_99, whole genome shotgun sequence - Vitis vinifera (Grape), partial (25%)</Data></Cell>
   </Row>
   <Row ss:AutoFitHeight="0">
    <Cell><Data ss:Type="String">EY659093</Data></Cell>
    <Cell><Data ss:Type="Number">31</Data></Cell>
    <Cell><Data ss:Type="Number">4</Data></Cell>
    <Cell><Data ss:Type="Number">5</Data></Cell>
    <Cell><Data ss:Type="Number">1</Data></Cell>
    <Cell><Data ss:Type="Number">0.2</Data></Cell>
    <Cell><Data ss:Type="String">Down</Data></Cell>
    <Cell><Data ss:Type="Number">4.0731064999999997E-2</Data></Cell>
    <Cell><Data ss:Type="String">similar to UniRef100_A7NVZ6 Cluster: Chromosome chr5 scaffold_2, whole genome shotgun sequence; n=1; Vitis vinifera|Rep: Chromosome chr5 scaffold_2, whole genome shotgun sequence - Vitis vinifera (Grape), partial (52%)</Data></Cell>
   </Row>
   <Row ss:AutoFitHeight="0">
    <Cell><Data ss:Type="String">TC22864</Data></Cell>
    <Cell><Data ss:Type="Number">31</Data></Cell>
    <Cell><Data ss:Type="Number">9</Data></Cell>
    <Cell><Data ss:Type="Number">5</Data></Cell>
    <Cell><Data ss:Type="Number">1</Data></Cell>
    <Cell><Data ss:Type="Number">0.2</Data></Cell>
    <Cell><Data ss:Type="String">Down</Data></Cell>
    <Cell><Data ss:Type="Number">4.0731064999999997E-2</Data></Cell>
    <Cell><Data ss:Type="String">similar to UniRef100_A7PRU3 Cluster: Chromosome chr14 scaffold_27, whole genome shotgun sequence; n=1; Vitis vinifera|Rep: Chromosome chr14 scaffold_27, whole genome shotgun sequence - Vitis vinifera (Grape), partial (55%)</Data></Cell>
   </Row>
   <Row ss:AutoFitHeight="0">
    <Cell><Data ss:Type="String">TC11506</Data></Cell>
    <Cell><Data ss:Type="Number">34</Data></Cell>
    <Cell><Data ss:Type="Number">2</Data></Cell>
    <Cell><Data ss:Type="Number">5</Data></Cell>
    <Cell><Data ss:Type="Number">1</Data></Cell>
    <Cell><Data ss:Type="Number">0.2</Data></Cell>
    <Cell><Data ss:Type="String">Down</Data></Cell>
    <Cell><Data ss:Type="Number">4.0731064999999997E-2</Data></Cell>
    <Cell><Data ss:Type="String">similar to UniRef100_A7PIC4 Cluster: Chromosome chr13 scaffold_17, whole genome shotgun sequence; n=1; Vitis vinifera|Rep: Chromosome chr13 scaffold_17, whole genome shotgun sequence - Vitis vinifera (Grape), partial (91%)</Data></Cell>
   </Row>
   <Row ss:AutoFitHeight="0">
    <Cell><Data ss:Type="String">EY757336</Data></Cell>
    <Cell><Data ss:Type="Number">32</Data></Cell>
    <Cell><Data ss:Type="Number">4</Data></Cell>
    <Cell><Data ss:Type="Number">5</Data></Cell>
    <Cell><Data ss:Type="Number">1</Data></Cell>
    <Cell><Data ss:Type="Number">0.2</Data></Cell>
    <Cell><Data ss:Type="String">Down</Data></Cell>
    <Cell><Data ss:Type="Number">4.0731064999999997E-2</Data></Cell>
    <Cell><Data ss:Type="String">homologue to UniRef100_Q6UNT3 Cluster: Hypersensitive-induced response protein; n=1; Cucumis sativus|Rep: Hypersensitive-induced response protein - Cucumis sativus (Cucumber), partial (46%)</Data></Cell>
   </Row>
   <Row ss:AutoFitHeight="0">
    <Cell><Data ss:Type="String">EY728500</Data></Cell>
    <Cell><Data ss:Type="Number">32</Data></Cell>
    <Cell><Data ss:Type="Number">9</Data></Cell>
    <Cell><Data ss:Type="Number">5</Data></Cell>
    <Cell><Data ss:Type="Number">1</Data></Cell>
    <Cell><Data ss:Type="Number">0.2</Data></Cell>
    <Cell><Data ss:Type="String">Down</Data></Cell>
    <Cell><Data ss:Type="Number">4.0731064999999997E-2</Data></Cell>
    <Cell><Data ss:Type="String">similar to UniRef100_A7QYP1 Cluster: Chromosome undetermined scaffold_252, whole genome shotgun sequence; n=1; Vitis vinifera|Rep: Chromosome undetermined scaffold_252, whole genome shotgun sequence - Vitis vinifera (Grape), partial (10%)</Data></Cell>
   </Row>
   <Row ss:AutoFitHeight="0">
    <Cell><Data ss:Type="String">CX047131</Data></Cell>
    <Cell><Data ss:Type="Number">37</Data></Cell>
    <Cell><Data ss:Type="Number">2</Data></Cell>
    <Cell><Data ss:Type="Number">5</Data></Cell>
    <Cell><Data ss:Type="Number">1</Data></Cell>
    <Cell><Data ss:Type="Number">0.2</Data></Cell>
    <Cell><Data ss:Type="String">Down</Data></Cell>
    <Cell><Data ss:Type="Number">4.0731064999999997E-2</Data></Cell>
    <Cell><Data ss:Type="String">homologue to UniRef100_A7NTN3 Cluster: Chromosome chr18 scaffold_1, whole genome shotgun sequence; n=1; Vitis vinifera|Rep: Chromosome chr18 scaffold_1, whole genome shotgun sequence - Vitis vinifera (Grape), partial (87%)</Data></Cell>
   </Row>
   <Row ss:AutoFitHeight="0">
    <Cell><Data ss:Type="String">EY746985</Data></Cell>
    <Cell><Data ss:Type="Number">33</Data></Cell>
    <Cell><Data ss:Type="Number">6</Data></Cell>
    <Cell><Data ss:Type="Number">5</Data></Cell>
    <Cell><Data ss:Type="Number">1</Data></Cell>
    <Cell><Data ss:Type="Number">0.2</Data></Cell>
    <Cell><Data ss:Type="String">Down</Data></Cell>
    <Cell><Data ss:Type="Number">4.0731064999999997E-2</Data></Cell>
    <Cell><Data ss:Type="String">similar to UniRef100_A7NXH6 Cluster: Chromosome chr5 scaffold_2, whole genome shotgun sequence; n=1; Vitis vinifera|Rep: Chromosome chr5 scaffold_2, whole genome shotgun sequence - Vitis vinifera (Grape), partial (28%)</Data></Cell>
   </Row>
   <Row ss:AutoFitHeight="0">
    <Cell><Data ss:Type="String">TC9489</Data></Cell>
    <Cell><Data ss:Type="Number">34</Data></Cell>
    <Cell><Data ss:Type="Number">5</Data></Cell>
    <Cell><Data ss:Type="Number">5</Data></Cell>
    <Cell><Data ss:Type="Number">1</Data></Cell>
    <Cell><Data ss:Type="Number">0.2</Data></Cell>
    <Cell><Data ss:Type="String">Down</Data></Cell>
    <Cell><Data ss:Type="Number">4.0731064999999997E-2</Data></Cell>
   </Row>
   <Row ss:AutoFitHeight="0">
    <Cell><Data ss:Type="String">EY703646</Data></Cell>
    <Cell><Data ss:Type="Number">35</Data></Cell>
    <Cell><Data ss:Type="Number">9</Data></Cell>
    <Cell><Data ss:Type="Number">5</Data></Cell>
    <Cell><Data ss:Type="Number">1</Data></Cell>
    <Cell><Data ss:Type="Number">0.2</Data></Cell>
    <Cell><Data ss:Type="String">Down</Data></Cell>
    <Cell><Data ss:Type="Number">4.0731064999999997E-2</Data></Cell>
    <Cell><Data ss:Type="String">weakly similar to UniRef100_A2Q3T0 Cluster: Tetratricopeptide-like helical; n=1; Medicago truncatula|Rep: Tetratricopeptide-like helical - Medicago truncatula (Barrel medic), partial (43%)</Data></Cell>
   </Row>
   <Row ss:AutoFitHeight="0">
    <Cell><Data ss:Type="String">CB610949</Data></Cell>
    <Cell><Data ss:Type="Number">32</Data></Cell>
    <Cell><Data ss:Type="Number">6</Data></Cell>
    <Cell><Data ss:Type="Number">5</Data></Cell>
    <Cell><Data ss:Type="Number">1</Data></Cell>
    <Cell><Data ss:Type="Number">0.2</Data></Cell>
    <Cell><Data ss:Type="String">Down</Data></Cell>
    <Cell><Data ss:Type="Number">4.0731064999999997E-2</Data></Cell>
    <Cell><Data ss:Type="String">similar to UniRef100_A7QFF7 Cluster: Chromosome chr8 scaffold_88, whole genome shotgun sequence; n=1; Vitis vinifera|Rep: Chromosome chr8 scaffold_88, whole genome shotgun sequence - Vitis vinifera (Grape), complete</Data></Cell>
   </Row>
   <Row ss:AutoFitHeight="0">
    <Cell><Data ss:Type="String">TC20758</Data></Cell>
    <Cell><Data ss:Type="Number">35</Data></Cell>
    <Cell><Data ss:Type="Number">9</Data></Cell>
    <Cell><Data ss:Type="Number">5</Data></Cell>
    <Cell><Data ss:Type="Number">1</Data></Cell>
    <Cell><Data ss:Type="Number">0.2</Data></Cell>
    <Cell><Data ss:Type="String">Down</Data></Cell>
    <Cell><Data ss:Type="Number">4.0731064999999997E-2</Data></Cell>
    <Cell><Data ss:Type="String">weakly similar to UniRef100_A7NVB8 Cluster: Chromosome chr18 scaffold_1, whole genome shotgun sequence; n=1; Vitis vinifera|Rep: Chromosome chr18 scaffold_1, whole genome shotgun sequence - Vitis vinifera (Grape), partial (78%)</Data></Cell>
   </Row>
   <Row ss:AutoFitHeight="0">
    <Cell><Data ss:Type="String">TC22766</Data></Cell>
    <Cell><Data ss:Type="Number">33</Data></Cell>
    <Cell><Data ss:Type="Number">5</Data></Cell>
    <Cell><Data ss:Type="Number">5</Data></Cell>
    <Cell><Data ss:Type="Number">1</Data></Cell>
    <Cell><Data ss:Type="Number">0.2</Data></Cell>
    <Cell><Data ss:Type="String">Down</Data></Cell>
    <Cell><Data ss:Type="Number">4.0731064999999997E-2</Data></Cell>
    <Cell><Data ss:Type="String">similar to UniRef100_Q8L6A7 Cluster: Carboxypeptidase type III; n=1; Theobroma cacao|Rep: Carboxypeptidase type III - Theobroma cacao (Cacao) (Cocoa), partial (23%)</Data></Cell>
   </Row>
   <Row ss:AutoFitHeight="0">
    <Cell><Data ss:Type="String">DN618934</Data></Cell>
    <Cell><Data ss:Type="Number">35</Data></Cell>
    <Cell><Data ss:Type="Number">5</Data></Cell>
    <Cell><Data ss:Type="Number">5</Data></Cell>
    <Cell><Data ss:Type="Number">1</Data></Cell>
    <Cell><Data ss:Type="Number">0.2</Data></Cell>
    <Cell><Data ss:Type="String">Down</Data></Cell>
    <Cell><Data ss:Type="Number">4.0731064999999997E-2</Data></Cell>
    <Cell><Data ss:Type="String">similar to UniRef100_A7P3F9 Cluster: Chromosome chr1 scaffold_5, whole genome shotgun sequence; n=1; Vitis vinifera|Rep: Chromosome chr1 scaffold_5, whole genome shotgun sequence - Vitis vinifera (Grape), partial (15%)</Data></Cell>
   </Row>
   <Row ss:AutoFitHeight="0">
    <Cell><Data ss:Type="String">EY720457</Data></Cell>
    <Cell><Data ss:Type="Number">35</Data></Cell>
    <Cell><Data ss:Type="Number">6</Data></Cell>
    <Cell><Data ss:Type="Number">5</Data></Cell>
    <Cell><Data ss:Type="Number">1</Data></Cell>
    <Cell><Data ss:Type="Number">0.2</Data></Cell>
    <Cell><Data ss:Type="String">Down</Data></Cell>
    <Cell><Data ss:Type="Number">4.0731064999999997E-2</Data></Cell>
    <Cell><Data ss:Type="String">similar to UniRef100_A7QD37 Cluster: Chromosome undetermined scaffold_80, whole genome shotgun sequence; n=1; Vitis vinifera|Rep: Chromosome undetermined scaffold_80, whole genome shotgun sequence - Vitis vinifera (Grape), partial (19%)</Data></Cell>
   </Row>
   <Row ss:AutoFitHeight="0">
    <Cell><Data ss:Type="String">EY654752</Data></Cell>
    <Cell><Data ss:Type="Number">32</Data></Cell>
    <Cell><Data ss:Type="Number">8</Data></Cell>
    <Cell><Data ss:Type="Number">5</Data></Cell>
    <Cell><Data ss:Type="Number">1</Data></Cell>
    <Cell><Data ss:Type="Number">0.2</Data></Cell>
    <Cell><Data ss:Type="String">Down</Data></Cell>
    <Cell><Data ss:Type="Number">4.0731064999999997E-2</Data></Cell>
    <Cell><Data ss:Type="String">weakly similar to UniRef100_UPI000034F5B3 Cluster: transcription factor jumonji (jmjC) domain-containing protein; n=1; Arabidopsis thaliana|Rep: transcription factor jumonji (jmjC) domain-containing protein - Arabidopsis thaliana, partial (12%)</Data></Cell>
   </Row>
   <Row ss:AutoFitHeight="0">
    <Cell><Data ss:Type="String">EY680666</Data></Cell>
    <Cell><Data ss:Type="Number">33</Data></Cell>
    <Cell><Data ss:Type="Number">7</Data></Cell>
    <Cell><Data ss:Type="Number">5</Data></Cell>
    <Cell><Data ss:Type="Number">1</Data></Cell>
    <Cell><Data ss:Type="Number">0.2</Data></Cell>
    <Cell><Data ss:Type="String">Down</Data></Cell>
    <Cell><Data ss:Type="Number">4.0731064999999997E-2</Data></Cell>
    <Cell><Data ss:Type="String">similar to UniRef100_A7Q9U9 Cluster: Chromosome chr8 scaffold_68, whole genome shotgun sequence; n=1; Vitis vinifera|Rep: Chromosome chr8 scaffold_68, whole genome shotgun sequence - Vitis vinifera (Grape), partial (47%)</Data></Cell>
   </Row>
   <Row ss:AutoFitHeight="0">
    <Cell><Data ss:Type="String">CB322120</Data></Cell>
    <Cell><Data ss:Type="Number">32</Data></Cell>
    <Cell><Data ss:Type="Number">5</Data></Cell>
    <Cell><Data ss:Type="Number">5</Data></Cell>
    <Cell><Data ss:Type="Number">1</Data></Cell>
    <Cell><Data ss:Type="Number">0.2</Data></Cell>
    <Cell><Data ss:Type="String">Down</Data></Cell>
    <Cell><Data ss:Type="Number">4.0731064999999997E-2</Data></Cell>
    <Cell><Data ss:Type="String">similar to UniRef100_A7QM55 Cluster: Chromosome chr5 scaffold_124, whole genome shotgun sequence; n=1; Vitis vinifera|Rep: Chromosome chr5 scaffold_124, whole genome shotgun sequence - Vitis vinifera (Grape), partial (34%)</Data></Cell>
   </Row>
   <Row ss:AutoFitHeight="0">
    <Cell><Data ss:Type="String">TC14250</Data></Cell>
    <Cell><Data ss:Type="Number">34</Data></Cell>
    <Cell><Data ss:Type="Number">5</Data></Cell>
    <Cell><Data ss:Type="Number">5</Data></Cell>
    <Cell><Data ss:Type="Number">1</Data></Cell>
    <Cell><Data ss:Type="Number">0.2</Data></Cell>
    <Cell><Data ss:Type="String">Down</Data></Cell>
    <Cell><Data ss:Type="Number">4.0731064999999997E-2</Data></Cell>
    <Cell><Data ss:Type="String">similar to UniRef100_A7QQM0 Cluster: Chromosome undetermined scaffold_143, whole genome shotgun sequence; n=2; Vitis vinifera|Rep: Chromosome undetermined scaffold_143, whole genome shotgun sequence - Vitis vinifera (Grape), partial (81%)</Data></Cell>
   </Row>
   <Row ss:AutoFitHeight="0">
    <Cell><Data ss:Type="String">TC10460</Data></Cell>
    <Cell><Data ss:Type="Number">34</Data></Cell>
    <Cell><Data ss:Type="Number">6</Data></Cell>
    <Cell><Data ss:Type="Number">5</Data></Cell>
    <Cell><Data ss:Type="Number">1</Data></Cell>
    <Cell><Data ss:Type="Number">0.2</Data></Cell>
    <Cell><Data ss:Type="String">Down</Data></Cell>
    <Cell><Data ss:Type="Number">4.0731064999999997E-2</Data></Cell>
    <Cell><Data ss:Type="String">similar to UniRef100_A7Q3L8 Cluster: Chromosome chr13 scaffold_48, whole genome shotgun sequence; n=1; Vitis vinifera|Rep: Chromosome chr13 scaffold_48, whole genome shotgun sequence - Vitis vinifera (Grape), partial (43%)</Data></Cell>
   </Row>
   <Row ss:AutoFitHeight="0">
    <Cell><Data ss:Type="String">TC23567</Data></Cell>
    <Cell><Data ss:Type="Number">32</Data></Cell>
    <Cell><Data ss:Type="Number">9</Data></Cell>
    <Cell><Data ss:Type="Number">5</Data></Cell>
    <Cell><Data ss:Type="Number">1</Data></Cell>
    <Cell><Data ss:Type="Number">0.2</Data></Cell>
    <Cell><Data ss:Type="String">Down</Data></Cell>
    <Cell><Data ss:Type="Number">4.0731064999999997E-2</Data></Cell>
    <Cell><Data ss:Type="String">similar to UniRef100_A7NTK1 Cluster: Chromosome chr18 scaffold_1, whole genome shotgun sequence; n=1; Vitis vinifera|Rep: Chromosome chr18 scaffold_1, whole genome shotgun sequence - Vitis vinifera (Grape), partial (9%)</Data></Cell>
   </Row>
   <Row ss:AutoFitHeight="0">
    <Cell><Data ss:Type="String">EY706895</Data></Cell>
    <Cell><Data ss:Type="Number">33</Data></Cell>
    <Cell><Data ss:Type="Number">0</Data></Cell>
    <Cell><Data ss:Type="Number">5</Data></Cell>
    <Cell><Data ss:Type="Number">1</Data></Cell>
    <Cell><Data ss:Type="Number">0.2</Data></Cell>
    <Cell><Data ss:Type="String">Down</Data></Cell>
    <Cell><Data ss:Type="Number">4.0731064999999997E-2</Data></Cell>
   </Row>
   <Row ss:AutoFitHeight="0">
    <Cell><Data ss:Type="String">TC25006</Data></Cell>
    <Cell><Data ss:Type="Number">34</Data></Cell>
    <Cell><Data ss:Type="Number">9</Data></Cell>
    <Cell><Data ss:Type="Number">5</Data></Cell>
    <Cell><Data ss:Type="Number">1</Data></Cell>
    <Cell><Data ss:Type="Number">0.2</Data></Cell>
    <Cell><Data ss:Type="String">Down</Data></Cell>
    <Cell><Data ss:Type="Number">4.0731064999999997E-2</Data></Cell>
    <Cell><Data ss:Type="String">similar to UniRef100_A7NXN3 Cluster: Chromosome chr5 scaffold_2, whole genome shotgun sequence; n=1; Vitis vinifera|Rep: Chromosome chr5 scaffold_2, whole genome shotgun sequence - Vitis vinifera (Grape), partial (82%)</Data></Cell>
   </Row>
   <Row ss:AutoFitHeight="0">
    <Cell><Data ss:Type="String">EY655396</Data></Cell>
    <Cell><Data ss:Type="Number">31</Data></Cell>
    <Cell><Data ss:Type="Number">5</Data></Cell>
    <Cell><Data ss:Type="Number">5</Data></Cell>
    <Cell><Data ss:Type="Number">1</Data></Cell>
    <Cell><Data ss:Type="Number">0.2</Data></Cell>
    <Cell><Data ss:Type="String">Down</Data></Cell>
    <Cell><Data ss:Type="Number">4.0731064999999997E-2</Data></Cell>
    <Cell><Data ss:Type="String">similar to UniRef100_A7Q5T3 Cluster: Chromosome chr14 scaffold_54, whole genome shotgun sequence; n=1; Vitis vinifera|Rep: Chromosome chr14 scaffold_54, whole genome shotgun sequence - Vitis vinifera (Grape), partial (64%)</Data></Cell>
   </Row>
   <Row ss:AutoFitHeight="0">
    <Cell><Data ss:Type="String">EY697824</Data></Cell>
    <Cell><Data ss:Type="Number">36</Data></Cell>
    <Cell><Data ss:Type="Number">8</Data></Cell>
    <Cell><Data ss:Type="Number">5</Data></Cell>
    <Cell><Data ss:Type="Number">1</Data></Cell>
    <Cell><Data ss:Type="Number">0.2</Data></Cell>
    <Cell><Data ss:Type="String">Down</Data></Cell>
    <Cell><Data ss:Type="Number">4.0731064999999997E-2</Data></Cell>
    <Cell><Data ss:Type="String">similar to UniRef100_A7PWX4 Cluster: Chromosome chr12 scaffold_36, whole genome shotgun sequence; n=1; Vitis vinifera|Rep: Chromosome chr12 scaffold_36, whole genome shotgun sequence - Vitis vinifera (Grape), partial (40%)</Data></Cell>
   </Row>
   <Row ss:AutoFitHeight="0">
    <Cell><Data ss:Type="String">TC23321</Data></Cell>
    <Cell><Data ss:Type="Number">32</Data></Cell>
    <Cell><Data ss:Type="Number">8</Data></Cell>
    <Cell><Data ss:Type="Number">5</Data></Cell>
    <Cell><Data ss:Type="Number">1</Data></Cell>
    <Cell><Data ss:Type="Number">0.2</Data></Cell>
    <Cell><Data ss:Type="String">Down</Data></Cell>
    <Cell><Data ss:Type="Number">4.0731064999999997E-2</Data></Cell>
    <Cell ss:StyleID="s27"><Data ss:Type="String">similar to UniRef100_A3FM74 Cluster: Abscisic acid responsive elements-binding protein 2; n=1; Populus trichocarpa|Rep: Abscisic acid responsive elements-binding protein 2 - Populus trichocarpa (Western balsam poplar) (Populus balsamiferasubsp. trichocarpa), partial (29%)</Data></Cell>
   </Row>
   <Row ss:AutoFitHeight="0">
    <Cell><Data ss:Type="String">EY727853</Data></Cell>
    <Cell><Data ss:Type="Number">36</Data></Cell>
    <Cell><Data ss:Type="Number">2</Data></Cell>
    <Cell><Data ss:Type="Number">5</Data></Cell>
    <Cell><Data ss:Type="Number">1</Data></Cell>
    <Cell><Data ss:Type="Number">0.2</Data></Cell>
    <Cell><Data ss:Type="String">Down</Data></Cell>
    <Cell><Data ss:Type="Number">4.0731064999999997E-2</Data></Cell>
    <Cell><Data ss:Type="String">similar to UniRef100_O04841 Cluster: Diadenosine 5',5'''-P1,P4-tetraphosphate hydrolase; n=1; Lupinus angustifolius|Rep: Diadenosine 5',5'''-P1,P4-tetraphosphate hydrolase - Lupinus angustifolius (Narrow-leaved blue lupin), partial (29%)</Data></Cell>
   </Row>
   <Row ss:AutoFitHeight="0">
    <Cell><Data ss:Type="String">TC17840</Data></Cell>
    <Cell><Data ss:Type="Number">32</Data></Cell>
    <Cell><Data ss:Type="Number">8</Data></Cell>
    <Cell><Data ss:Type="Number">5</Data></Cell>
    <Cell><Data ss:Type="Number">1</Data></Cell>
    <Cell><Data ss:Type="Number">0.2</Data></Cell>
    <Cell><Data ss:Type="String">Down</Data></Cell>
    <Cell><Data ss:Type="Number">4.0731064999999997E-2</Data></Cell>
    <Cell><Data ss:Type="String">homologue to UniRef100_P41343 Cluster: Ferredoxin&#45;-NADP reductase, chloroplast precursor; n=1; Mesembryanthemum crystallinum|Rep: Ferredoxin&#45;-NADP reductase, chloroplast precursor - Mesembryanthemum crystallinum (Common ice plant), partial (29%)</Data></Cell>
   </Row>
   <Row ss:AutoFitHeight="0">
    <Cell><Data ss:Type="String">TC13437</Data></Cell>
    <Cell><Data ss:Type="Number">35</Data></Cell>
    <Cell><Data ss:Type="Number">6</Data></Cell>
    <Cell><Data ss:Type="Number">5</Data></Cell>
    <Cell><Data ss:Type="Number">1</Data></Cell>
    <Cell><Data ss:Type="Number">0.2</Data></Cell>
    <Cell><Data ss:Type="String">Down</Data></Cell>
    <Cell><Data ss:Type="Number">4.0731064999999997E-2</Data></Cell>
    <Cell><Data ss:Type="String">similar to UniRef100_A7PA31 Cluster: Chromosome chr14 scaffold_9, whole genome shotgun sequence; n=1; Vitis vinifera|Rep: Chromosome chr14 scaffold_9, whole genome shotgun sequence - Vitis vinifera (Grape), partial (36%)</Data></Cell>
   </Row>
   <Row ss:AutoFitHeight="0">
    <Cell><Data ss:Type="String">CV713900</Data></Cell>
    <Cell><Data ss:Type="Number">37</Data></Cell>
    <Cell><Data ss:Type="Number">0</Data></Cell>
    <Cell><Data ss:Type="Number">5</Data></Cell>
    <Cell><Data ss:Type="Number">1</Data></Cell>
    <Cell><Data ss:Type="Number">0.2</Data></Cell>
    <Cell><Data ss:Type="String">Down</Data></Cell>
    <Cell><Data ss:Type="Number">4.0731064999999997E-2</Data></Cell>
    <Cell><Data ss:Type="String">homologue to UniRef100_Q6JSK3 Cluster: Betaine aldehyde dehydrogenase; n=1; Panax ginseng|Rep: Betaine aldehyde dehydrogenase - Panax ginseng (Korean ginseng), partial (24%)</Data></Cell>
   </Row>
   <Row ss:AutoFitHeight="0">
    <Cell><Data ss:Type="String">TC18449</Data></Cell>
    <Cell><Data ss:Type="Number">31</Data></Cell>
    <Cell><Data ss:Type="Number">7</Data></Cell>
    <Cell><Data ss:Type="Number">5</Data></Cell>
    <Cell><Data ss:Type="Number">1</Data></Cell>
    <Cell><Data ss:Type="Number">0.2</Data></Cell>
    <Cell><Data ss:Type="String">Down</Data></Cell>
    <Cell><Data ss:Type="Number">4.0731064999999997E-2</Data></Cell>
    <Cell><Data ss:Type="String">similar to UniRef100_A7PGK8 Cluster: Chromosome chr17 scaffold_16, whole genome shotgun sequence; n=1; Vitis vinifera|Rep: Chromosome chr17 scaffold_16, whole genome shotgun sequence - Vitis vinifera (Grape), partial (11%)</Data></Cell>
   </Row>
   <Row ss:AutoFitHeight="0">
    <Cell><Data ss:Type="String">TC23909</Data></Cell>
    <Cell><Data ss:Type="Number">32</Data></Cell>
    <Cell><Data ss:Type="Number">6</Data></Cell>
    <Cell><Data ss:Type="Number">5</Data></Cell>
    <Cell><Data ss:Type="Number">1</Data></Cell>
    <Cell><Data ss:Type="Number">0.2</Data></Cell>
    <Cell><Data ss:Type="String">Down</Data></Cell>
    <Cell><Data ss:Type="Number">4.0731064999999997E-2</Data></Cell>
    <Cell><Data ss:Type="String">similar to UniRef100_A7Q4S5 Cluster: Chromosome chr10 scaffold_50, whole genome shotgun sequence; n=1; Vitis vinifera|Rep: Chromosome chr10 scaffold_50, whole genome shotgun sequence - Vitis vinifera (Grape), partial (87%)</Data></Cell>
   </Row>
   <Row ss:AutoFitHeight="0">
    <Cell><Data ss:Type="String">CV719748</Data></Cell>
    <Cell><Data ss:Type="Number">31</Data></Cell>
    <Cell><Data ss:Type="Number">9</Data></Cell>
    <Cell><Data ss:Type="Number">5</Data></Cell>
    <Cell><Data ss:Type="Number">1</Data></Cell>
    <Cell><Data ss:Type="Number">0.2</Data></Cell>
    <Cell><Data ss:Type="String">Down</Data></Cell>
    <Cell><Data ss:Type="Number">4.0731064999999997E-2</Data></Cell>
    <Cell><Data ss:Type="String">similar to UniRef100_A7Q094 Cluster: Chromosome chr7 scaffold_42, whole genome shotgun sequence; n=1; Vitis vinifera|Rep: Chromosome chr7 scaffold_42, whole genome shotgun sequence - Vitis vinifera (Grape), partial (9%)</Data></Cell>
   </Row>
   <Row ss:AutoFitHeight="0">
    <Cell><Data ss:Type="String">EY740062</Data></Cell>
    <Cell><Data ss:Type="Number">33</Data></Cell>
    <Cell><Data ss:Type="Number">7</Data></Cell>
    <Cell><Data ss:Type="Number">5</Data></Cell>
    <Cell><Data ss:Type="Number">1</Data></Cell>
    <Cell><Data ss:Type="Number">0.2</Data></Cell>
    <Cell><Data ss:Type="String">Down</Data></Cell>
    <Cell><Data ss:Type="Number">4.0731064999999997E-2</Data></Cell>
    <Cell><Data ss:Type="String">weakly similar to UniRef100_A7Q7H3 Cluster: Chromosome chr18 scaffold_59, whole genome shotgun sequence; n=2; Vitis vinifera|Rep: Chromosome chr18 scaffold_59, whole genome shotgun sequence - Vitis vinifera (Grape), partial (4%)</Data></Cell>
   </Row>
   <Row ss:AutoFitHeight="0">
    <Cell><Data ss:Type="String">TC6541</Data></Cell>
    <Cell><Data ss:Type="Number">255</Data></Cell>
    <Cell><Data ss:Type="Number">94</Data></Cell>
    <Cell><Data ss:Type="Number">37</Data></Cell>
    <Cell><Data ss:Type="Number">15</Data></Cell>
    <Cell><Data ss:Type="Number">0.405405405</Data></Cell>
    <Cell><Data ss:Type="String">Down</Data></Cell>
    <Cell><Data ss:Type="Number">4.0746317999999997E-2</Data></Cell>
    <Cell><Data ss:Type="String">similar to UniRef100_A7QYQ9 Cluster: Chromosome chr5 scaffold_253, whole genome shotgun sequence; n=1; Vitis vinifera|Rep: Chromosome chr5 scaffold_253, whole genome shotgun sequence - Vitis vinifera (Grape), partial (98%)</Data></Cell>
   </Row>
   <Row ss:AutoFitHeight="0">
    <Cell><Data ss:Type="String">TC13985</Data></Cell>
    <Cell><Data ss:Type="Number">73</Data></Cell>
    <Cell><Data ss:Type="Number">16</Data></Cell>
    <Cell><Data ss:Type="Number">11</Data></Cell>
    <Cell><Data ss:Type="Number">3</Data></Cell>
    <Cell><Data ss:Type="Number">0.27272727299999999</Data></Cell>
    <Cell><Data ss:Type="String">Down</Data></Cell>
    <Cell><Data ss:Type="Number">4.251862E-2</Data></Cell>
    <Cell><Data ss:Type="String">similar to UniRef100_Q5F2M7 Cluster: Pyruvate kinase; n=1; Glycine max|Rep: Pyruvate kinase - Glycine max (Soybean), partial (55%)</Data></Cell>
   </Row>
   <Row ss:AutoFitHeight="0">
    <Cell><Data ss:Type="String">EY737434</Data></Cell>
    <Cell><Data ss:Type="Number">74</Data></Cell>
    <Cell><Data ss:Type="Number">18</Data></Cell>
    <Cell><Data ss:Type="Number">11</Data></Cell>
    <Cell><Data ss:Type="Number">3</Data></Cell>
    <Cell><Data ss:Type="Number">0.27272727299999999</Data></Cell>
    <Cell><Data ss:Type="String">Down</Data></Cell>
    <Cell><Data ss:Type="Number">4.251862E-2</Data></Cell>
   </Row>
   <Row ss:AutoFitHeight="0">
    <Cell><Data ss:Type="String">TC3430</Data></Cell>
    <Cell><Data ss:Type="Number">62</Data></Cell>
    <Cell><Data ss:Type="Number">197</Data></Cell>
    <Cell><Data ss:Type="Number">9</Data></Cell>
    <Cell><Data ss:Type="Number">31</Data></Cell>
    <Cell><Data ss:Type="Number">3.4444444440000002</Data></Cell>
    <Cell><Data ss:Type="String">Up</Data></Cell>
    <Cell><Data ss:Type="Number">4.2571267000000003E-2</Data></Cell>
    <Cell><Data ss:Type="String">homologue to UniRef100_Q0PW22 Cluster: Leucine-rich repeat receptor-like kinase; n=1; Populus tomentosa|Rep: Leucine-rich repeat receptor-like kinase - Populus tomentosa (Chinese white poplar), partial (37%)</Data></Cell>
   </Row>
   <Row ss:AutoFitHeight="0">
    <Cell><Data ss:Type="String">EY663752</Data></Cell>
    <Cell><Data ss:Type="Number">38</Data></Cell>
    <Cell><Data ss:Type="Number">136</Data></Cell>
    <Cell><Data ss:Type="Number">6</Data></Cell>
    <Cell><Data ss:Type="Number">22</Data></Cell>
    <Cell><Data ss:Type="Number">3.6666666669999999</Data></Cell>
    <Cell><Data ss:Type="String">Up</Data></Cell>
    <Cell><Data ss:Type="Number">4.3123385E-2</Data></Cell>
    <Cell><Data ss:Type="String">homologue to UniRef100_A7PAZ2 Cluster: Chromosome chr16 scaffold_10, whole genome shotgun sequence; n=1; Vitis vinifera|Rep: Chromosome chr16 scaffold_10, whole genome shotgun sequence - Vitis vinifera (Grape), partial (41%)</Data></Cell>
   </Row>
   <Row ss:AutoFitHeight="0">
    <Cell><Data ss:Type="String">TC11537</Data></Cell>
    <Cell><Data ss:Type="Number">38</Data></Cell>
    <Cell><Data ss:Type="Number">136</Data></Cell>
    <Cell><Data ss:Type="Number">6</Data></Cell>
    <Cell><Data ss:Type="Number">22</Data></Cell>
    <Cell><Data ss:Type="Number">3.6666666669999999</Data></Cell>
    <Cell><Data ss:Type="String">Up</Data></Cell>
    <Cell><Data ss:Type="Number">4.3123385E-2</Data></Cell>
    <Cell><Data ss:Type="String">similar to UniRef100_A7PX46 Cluster: Chromosome chr12 scaffold_36, whole genome shotgun sequence; n=1; Vitis vinifera|Rep: Chromosome chr12 scaffold_36, whole genome shotgun sequence - Vitis vinifera (Grape), partial (58%)</Data></Cell>
   </Row>
   <Row ss:AutoFitHeight="0">
    <Cell><Data ss:Type="String">TC6871</Data></Cell>
    <Cell><Data ss:Type="Number">104</Data></Cell>
    <Cell><Data ss:Type="Number">325</Data></Cell>
    <Cell><Data ss:Type="Number">15</Data></Cell>
    <Cell><Data ss:Type="Number">52</Data></Cell>
    <Cell><Data ss:Type="Number">3.4666666670000001</Data></Cell>
    <Cell><Data ss:Type="String">Up</Data></Cell>
    <Cell><Data ss:Type="Number">4.3413988000000001E-2</Data></Cell>
    <Cell><Data ss:Type="String">homologue to UniRef100_A4ZKJ1 Cluster: Calcineurin B-like protein 3; n=1; Populus trichocarpa|Rep: Calcineurin B-like protein 3 - Populus trichocarpa (Western balsam poplar) (Populus balsamiferasubsp. trichocarpa), partial (69%)</Data></Cell>
   </Row>
   <Row ss:AutoFitHeight="0">
    <Cell><Data ss:Type="String">TC15808</Data></Cell>
    <Cell><Data ss:Type="Number">148</Data></Cell>
    <Cell><Data ss:Type="Number">52</Data></Cell>
    <Cell><Data ss:Type="Number">22</Data></Cell>
    <Cell><Data ss:Type="Number">8</Data></Cell>
    <Cell><Data ss:Type="Number">0.36363636399999999</Data></Cell>
    <Cell><Data ss:Type="String">Down</Data></Cell>
    <Cell><Data ss:Type="Number">4.3572999000000001E-2</Data></Cell>
    <Cell><Data ss:Type="String">homologue to UniRef100_A7P5J9 Cluster: Chromosome chr4 scaffold_6, whole genome shotgun sequence; n=1; Vitis vinifera|Rep: Chromosome chr4 scaffold_6, whole genome shotgun sequence - Vitis vinifera (Grape), partial (45%)</Data></Cell>
   </Row>
   <Row ss:AutoFitHeight="0">
    <Cell><Data ss:Type="String">EY679934</Data></Cell>
    <Cell><Data ss:Type="Number">192</Data></Cell>
    <Cell><Data ss:Type="Number">68</Data></Cell>
    <Cell><Data ss:Type="Number">28</Data></Cell>
    <Cell><Data ss:Type="Number">11</Data></Cell>
    <Cell><Data ss:Type="Number">0.39285714300000002</Data></Cell>
    <Cell><Data ss:Type="String">Down</Data></Cell>
    <Cell><Data ss:Type="Number">4.3922568000000002E-2</Data></Cell>
    <Cell><Data ss:Type="String">similar to UniRef100_Q6J8X1 Cluster: Cellulose synthase; n=1; Populus tremula x Populus tremuloides|Rep: Cellulose synthase - Populus tremula x Populus tremuloides, partial (17%)</Data></Cell>
   </Row>
   <Row ss:AutoFitHeight="0">
    <Cell><Data ss:Type="String">TC367</Data></Cell>
    <Cell><Data ss:Type="Number">11</Data></Cell>
    <Cell><Data ss:Type="Number">57</Data></Cell>
    <Cell><Data ss:Type="Number">2</Data></Cell>
    <Cell><Data ss:Type="Number">9</Data></Cell>
    <Cell><Data ss:Type="Number">4.5</Data></Cell>
    <Cell><Data ss:Type="String">Up</Data></Cell>
    <Cell><Data ss:Type="Number">4.4365716999999999E-2</Data></Cell>
    <Cell ss:StyleID="s27"><Data ss:Type="String">UniRef100_Q09MC6 Cluster: NAD(P)H-quinone oxidoreductase chain 4, chloroplast  (NAD(P)H dehydrogenase, chain 4); n=1; Citrus sinensis|Rep: NAD(P)H-quinone oxidoreductase chain 4, chloroplast  (NAD(P)H dehydrogenase, chain 4) - Citrus sinensis (Sweet orange), partial (87%)</Data></Cell>
   </Row>
   <Row ss:AutoFitHeight="0">
    <Cell><Data ss:Type="String">TC22311</Data></Cell>
    <Cell><Data ss:Type="Number">12</Data></Cell>
    <Cell><Data ss:Type="Number">59</Data></Cell>
    <Cell><Data ss:Type="Number">2</Data></Cell>
    <Cell><Data ss:Type="Number">9</Data></Cell>
    <Cell><Data ss:Type="Number">4.5</Data></Cell>
    <Cell><Data ss:Type="String">Up</Data></Cell>
    <Cell><Data ss:Type="Number">4.4365716999999999E-2</Data></Cell>
   </Row>
   <Row ss:AutoFitHeight="0">
    <Cell><Data ss:Type="String">TC15293</Data></Cell>
    <Cell><Data ss:Type="Number">193</Data></Cell>
    <Cell><Data ss:Type="Number">602</Data></Cell>
    <Cell><Data ss:Type="Number">28</Data></Cell>
    <Cell><Data ss:Type="Number">96</Data></Cell>
    <Cell><Data ss:Type="Number">3.4285714289999998</Data></Cell>
    <Cell><Data ss:Type="String">Up</Data></Cell>
    <Cell><Data ss:Type="Number">4.5633171E-2</Data></Cell>
    <Cell><Data ss:Type="String">weakly similar to UniRef100_A7QC35 Cluster: Chromosome chr10 scaffold_76, whole genome shotgun sequence; n=2; Vitis vinifera|Rep: Chromosome chr10 scaffold_76, whole genome shotgun sequence - Vitis vinifera (Grape), partial (34%)</Data></Cell>
   </Row>
   <Row ss:AutoFitHeight="0">
    <Cell><Data ss:Type="String">DR909655</Data></Cell>
    <Cell><Data ss:Type="Number">181</Data></Cell>
    <Cell><Data ss:Type="Number">560</Data></Cell>
    <Cell><Data ss:Type="Number">26</Data></Cell>
    <Cell><Data ss:Type="Number">89</Data></Cell>
    <Cell><Data ss:Type="Number">3.423076923</Data></Cell>
    <Cell><Data ss:Type="String">Up</Data></Cell>
    <Cell><Data ss:Type="Number">4.5963088999999999E-2</Data></Cell>
    <Cell><Data ss:Type="String">similar to UniRef100_A7QRN1 Cluster: Chromosome undetermined scaffold_151, whole genome shotgun sequence; n=1; Vitis vinifera|Rep: Chromosome undetermined scaffold_151, whole genome shotgun sequence - Vitis vinifera (Grape), partial (68%)</Data></Cell>
   </Row>
   <Row ss:AutoFitHeight="0">
    <Cell><Data ss:Type="String">EY714941</Data></Cell>
    <Cell><Data ss:Type="Number">132</Data></Cell>
    <Cell><Data ss:Type="Number">45</Data></Cell>
    <Cell><Data ss:Type="Number">19</Data></Cell>
    <Cell><Data ss:Type="Number">7</Data></Cell>
    <Cell><Data ss:Type="Number">0.368421053</Data></Cell>
    <Cell><Data ss:Type="String">Down</Data></Cell>
    <Cell><Data ss:Type="Number">4.6008182000000002E-2</Data></Cell>
    <Cell><Data ss:Type="String">homologue to UniRef100_A7Q9B0 Cluster: Chromosome chr19 scaffold_66, whole genome shotgun sequence; n=1; Vitis vinifera|Rep: Chromosome chr19 scaffold_66, whole genome shotgun sequence - Vitis vinifera (Grape), partial (58%)</Data></Cell>
   </Row>
   <Row ss:AutoFitHeight="0">
    <Cell><Data ss:Type="String">TC22382</Data></Cell>
    <Cell><Data ss:Type="Number">32</Data></Cell>
    <Cell><Data ss:Type="Number">111</Data></Cell>
    <Cell><Data ss:Type="Number">5</Data></Cell>
    <Cell><Data ss:Type="Number">18</Data></Cell>
    <Cell><Data ss:Type="Number">3.6</Data></Cell>
    <Cell><Data ss:Type="String">Up</Data></Cell>
    <Cell><Data ss:Type="Number">4.6543737000000002E-2</Data></Cell>
    <Cell><Data ss:Type="String">homologue to UniRef100_Q058V6 Cluster: IP14966p; n=1; Drosophila melanogaster|Rep: IP14966p - Drosophila melanogaster (Fruit fly), partial (5%)</Data></Cell>
   </Row>
   <Row ss:AutoFitHeight="0">
    <Cell><Data ss:Type="String">TC25649</Data></Cell>
    <Cell><Data ss:Type="Number">35</Data></Cell>
    <Cell><Data ss:Type="Number">113</Data></Cell>
    <Cell><Data ss:Type="Number">5</Data></Cell>
    <Cell><Data ss:Type="Number">18</Data></Cell>
    <Cell><Data ss:Type="Number">3.6</Data></Cell>
    <Cell><Data ss:Type="String">Up</Data></Cell>
    <Cell><Data ss:Type="Number">4.6543737000000002E-2</Data></Cell>
   </Row>
   <Row ss:AutoFitHeight="0">
    <Cell><Data ss:Type="String">EY703099</Data></Cell>
    <Cell><Data ss:Type="Number">32</Data></Cell>
    <Cell><Data ss:Type="Number">112</Data></Cell>
    <Cell><Data ss:Type="Number">5</Data></Cell>
    <Cell><Data ss:Type="Number">18</Data></Cell>
    <Cell><Data ss:Type="Number">3.6</Data></Cell>
    <Cell><Data ss:Type="String">Up</Data></Cell>
    <Cell><Data ss:Type="Number">4.6543737000000002E-2</Data></Cell>
    <Cell><Data ss:Type="String">similar to UniRef100_A9V3A1 Cluster: Predicted protein; n=1; Monosiga brevicollis MX1|Rep: Predicted protein - Monosiga, partial (1%)</Data></Cell>
   </Row>
   <Row ss:AutoFitHeight="0">
    <Cell><Data ss:Type="String">TC14192</Data></Cell>
    <Cell><Data ss:Type="Number">36</Data></Cell>
    <Cell><Data ss:Type="Number">112</Data></Cell>
    <Cell><Data ss:Type="Number">5</Data></Cell>
    <Cell><Data ss:Type="Number">18</Data></Cell>
    <Cell><Data ss:Type="Number">3.6</Data></Cell>
    <Cell><Data ss:Type="String">Up</Data></Cell>
    <Cell><Data ss:Type="Number">4.6543737000000002E-2</Data></Cell>
    <Cell><Data ss:Type="String">similar to UniRef100_A7Q7B0 Cluster: Chromosome chr18 scaffold_59, whole genome shotgun sequence; n=1; Vitis vinifera|Rep: Chromosome chr18 scaffold_59, whole genome shotgun sequence - Vitis vinifera (Grape), partial (72%)</Data></Cell>
   </Row>
   <Row ss:AutoFitHeight="0">
    <Cell><Data ss:Type="String">TC10047</Data></Cell>
    <Cell><Data ss:Type="Number">56</Data></Cell>
    <Cell><Data ss:Type="Number">169</Data></Cell>
    <Cell><Data ss:Type="Number">8</Data></Cell>
    <Cell><Data ss:Type="Number">27</Data></Cell>
    <Cell><Data ss:Type="Number">3.375</Data></Cell>
    <Cell><Data ss:Type="String">Up</Data></Cell>
    <Cell><Data ss:Type="Number">4.6594638000000001E-2</Data></Cell>
    <Cell><Data ss:Type="String">homologue to UniRef100_Q7Y066 Cluster: Plasma membrane H+-ATPase; n=2; Sesbania rostrata|Rep: Plasma membrane H+-ATPase - Sesbania rostrata, partial (24%)</Data></Cell>
   </Row>
   <Row ss:AutoFitHeight="0">
    <Cell><Data ss:Type="String">EH406484</Data></Cell>
    <Cell><Data ss:Type="Number">117</Data></Cell>
    <Cell><Data ss:Type="Number">366</Data></Cell>
    <Cell><Data ss:Type="Number">17</Data></Cell>
    <Cell><Data ss:Type="Number">58</Data></Cell>
    <Cell><Data ss:Type="Number">3.411764706</Data></Cell>
    <Cell><Data ss:Type="String">Up</Data></Cell>
    <Cell><Data ss:Type="Number">4.6650357000000003E-2</Data></Cell>
    <Cell><Data ss:Type="String">weakly similar to UniRef100_A7QIV8 Cluster: Chromosome chr2 scaffold_105, whole genome shotgun sequence; n=1; Vitis vinifera|Rep: Chromosome chr2 scaffold_105, whole genome shotgun sequence - Vitis vinifera (Grape), partial (39%)</Data></Cell>
   </Row>
   <Row ss:AutoFitHeight="0">
    <Cell><Data ss:Type="String">EY757054</Data></Cell>
    <Cell><Data ss:Type="Number">297</Data></Cell>
    <Cell><Data ss:Type="Number">116</Data></Cell>
    <Cell><Data ss:Type="Number">43</Data></Cell>
    <Cell><Data ss:Type="Number">18</Data></Cell>
    <Cell><Data ss:Type="Number">0.41860465099999999</Data></Cell>
    <Cell><Data ss:Type="String">Down</Data></Cell>
    <Cell><Data ss:Type="Number">4.7099739000000002E-2</Data></Cell>
    <Cell><Data ss:Type="String">similar to UniRef100_A7PDT4 Cluster: Chromosome chr11 scaffold_13, whole genome shotgun sequence; n=1; Vitis vinifera|Rep: Chromosome chr11 scaffold_13, whole genome shotgun sequence - Vitis vinifera (Grape), partial (55%)</Data></Cell>
   </Row>
   <Row ss:AutoFitHeight="0">
    <Cell><Data ss:Type="String">TC10085</Data></Cell>
    <Cell><Data ss:Type="Number">27</Data></Cell>
    <Cell><Data ss:Type="Number">103</Data></Cell>
    <Cell><Data ss:Type="Number">4</Data></Cell>
    <Cell><Data ss:Type="Number">16</Data></Cell>
    <Cell><Data ss:Type="Number">4</Data></Cell>
    <Cell><Data ss:Type="String">Up</Data></Cell>
    <Cell><Data ss:Type="Number">4.7515509999999997E-2</Data></Cell>
    <Cell><Data ss:Type="String">similar to UniRef100_A7PXR6 Cluster: Chromosome chr15 scaffold_37, whole genome shotgun sequence; n=1; Vitis vinifera|Rep: Chromosome chr15 scaffold_37, whole genome shotgun sequence - Vitis vinifera (Grape), partial (64%)</Data></Cell>
   </Row>
   <Row ss:AutoFitHeight="0">
    <Cell><Data ss:Type="String">TC11708</Data></Cell>
    <Cell><Data ss:Type="Number">27</Data></Cell>
    <Cell><Data ss:Type="Number">101</Data></Cell>
    <Cell><Data ss:Type="Number">4</Data></Cell>
    <Cell><Data ss:Type="Number">16</Data></Cell>
    <Cell><Data ss:Type="Number">4</Data></Cell>
    <Cell><Data ss:Type="String">Up</Data></Cell>
    <Cell><Data ss:Type="Number">4.7515509999999997E-2</Data></Cell>
    <Cell><Data ss:Type="String">homologue to UniRef100_A5AI12 Cluster: Ubiquitin carrier protein; n=1; Vitis vinifera|Rep: Ubiquitin carrier protein - Vitis vinifera (Grape), complete</Data></Cell>
   </Row>
   <Row ss:AutoFitHeight="0">
    <Cell><Data ss:Type="String">TC17501</Data></Cell>
    <Cell><Data ss:Type="Number">173</Data></Cell>
    <Cell><Data ss:Type="Number">65</Data></Cell>
    <Cell><Data ss:Type="Number">25</Data></Cell>
    <Cell><Data ss:Type="Number">10</Data></Cell>
    <Cell><Data ss:Type="Number">0.4</Data></Cell>
    <Cell><Data ss:Type="String">Down</Data></Cell>
    <Cell><Data ss:Type="Number">4.7560216000000002E-2</Data></Cell>
    <Cell><Data ss:Type="String">homologue to UniRef100_Q8S0H3 Cluster: Epstein-Barr virus EBNA-1-like protein; n=1; Oryza sativa Japonica Group|Rep: Epstein-Barr virus EBNA-1-like protein - Oryza sativa subsp. japonica (Rice), partial (6%)</Data></Cell>
   </Row>
   <Row ss:AutoFitHeight="0">
    <Cell><Data ss:Type="String">TC11697</Data></Cell>
    <Cell><Data ss:Type="Number">171</Data></Cell>
    <Cell><Data ss:Type="Number">61</Data></Cell>
    <Cell><Data ss:Type="Number">25</Data></Cell>
    <Cell><Data ss:Type="Number">10</Data></Cell>
    <Cell><Data ss:Type="Number">0.4</Data></Cell>
    <Cell><Data ss:Type="String">Down</Data></Cell>
    <Cell><Data ss:Type="Number">4.7560216000000002E-2</Data></Cell>
    <Cell><Data ss:Type="String">similar to UniRef100_A7P270 Cluster: Chromosome chr19 scaffold_4, whole genome shotgun sequence; n=1; Vitis vinifera|Rep: Chromosome chr19 scaffold_4, whole genome shotgun sequence - Vitis vinifera (Grape), partial (55%)</Data></Cell>
   </Row>
   <Row ss:AutoFitHeight="0">
    <Cell><Data ss:Type="String">TC21891</Data></Cell>
    <Cell><Data ss:Type="Number">48</Data></Cell>
    <Cell><Data ss:Type="Number">159</Data></Cell>
    <Cell><Data ss:Type="Number">7</Data></Cell>
    <Cell><Data ss:Type="Number">25</Data></Cell>
    <Cell><Data ss:Type="Number">3.5714285710000002</Data></Cell>
    <Cell><Data ss:Type="String">Up</Data></Cell>
    <Cell><Data ss:Type="Number">4.8098637E-2</Data></Cell>
    <Cell><Data ss:Type="String">weakly similar to UniRef100_A7QXD2 Cluster: Chromosome undetermined scaffold_221, whole genome shotgun sequence; n=1; Vitis vinifera|Rep: Chromosome undetermined scaffold_221, whole genome shotgun sequence - Vitis vinifera (Grape), partial (31%)</Data></Cell>
   </Row>
   <Row ss:AutoFitHeight="0">
    <Cell><Data ss:Type="String">TC16046</Data></Cell>
    <Cell><Data ss:Type="Number">92</Data></Cell>
    <Cell><Data ss:Type="Number">273</Data></Cell>
    <Cell><Data ss:Type="Number">13</Data></Cell>
    <Cell><Data ss:Type="Number">44</Data></Cell>
    <Cell><Data ss:Type="Number">3.384615385</Data></Cell>
    <Cell><Data ss:Type="String">Up</Data></Cell>
    <Cell><Data ss:Type="Number">4.8344843999999998E-2</Data></Cell>
    <Cell><Data ss:Type="String">similar to UniRef100_A7Q424 Cluster: Chromosome chr13 scaffold_48, whole genome shotgun sequence; n=1; Vitis vinifera|Rep: Chromosome chr13 scaffold_48, whole genome shotgun sequence - Vitis vinifera (Grape), partial (50%)</Data></Cell>
   </Row>
   <Row ss:AutoFitHeight="0">
    <Cell><Data ss:Type="String">TC2140</Data></Cell>
    <Cell><Data ss:Type="Number">32</Data></Cell>
    <Cell><Data ss:Type="Number">8</Data></Cell>
    <Cell><Data ss:Type="Number">5</Data></Cell>
    <Cell><Data ss:Type="Number">1</Data></Cell>
    <Cell><Data ss:Type="Number">0.2</Data></Cell>
    <Cell><Data ss:Type="String">Down</Data></Cell>
    <Cell><Data ss:Type="Number">4.8593790999999997E-2</Data></Cell>
    <Cell><Data ss:Type="String">similar to UniRef100_A7R0V1 Cluster: Chromosome undetermined scaffold_324, whole genome shotgun sequence; n=1; Vitis vinifera|Rep: Chromosome undetermined scaffold_324, whole genome shotgun sequence - Vitis vinifera (Grape), partial (62%)</Data></Cell>
   </Row>
   <Row ss:AutoFitHeight="0">
    <Cell><Data ss:Type="String">EY727375</Data></Cell>
    <Cell><Data ss:Type="Number">31</Data></Cell>
    <Cell><Data ss:Type="Number">8</Data></Cell>
    <Cell><Data ss:Type="Number">5</Data></Cell>
    <Cell><Data ss:Type="Number">1</Data></Cell>
    <Cell><Data ss:Type="Number">0.2</Data></Cell>
    <Cell><Data ss:Type="String">Down</Data></Cell>
    <Cell><Data ss:Type="Number">4.8593790999999997E-2</Data></Cell>
    <Cell><Data ss:Type="String">similar to UniRef100_A7QMV8 Cluster: Chromosome chr14 scaffold_128, whole genome shotgun sequence; n=1; Vitis vinifera|Rep: Chromosome chr14 scaffold_128, whole genome shotgun sequence - Vitis vinifera (Grape), partial (5%)</Data></Cell>
   </Row>
   <Row ss:AutoFitHeight="0">
    <Cell><Data ss:Type="String">TC13190</Data></Cell>
    <Cell><Data ss:Type="Number">37</Data></Cell>
    <Cell><Data ss:Type="Number">8</Data></Cell>
    <Cell><Data ss:Type="Number">5</Data></Cell>
    <Cell><Data ss:Type="Number">1</Data></Cell>
    <Cell><Data ss:Type="Number">0.2</Data></Cell>
    <Cell><Data ss:Type="String">Down</Data></Cell>
    <Cell><Data ss:Type="Number">4.8593790999999997E-2</Data></Cell>
    <Cell><Data ss:Type="String">similar to UniRef100_A7PFZ5 Cluster: Chromosome chr6 scaffold_15, whole genome shotgun sequence; n=2; Vitis vinifera|Rep: Chromosome chr6 scaffold_15, whole genome shotgun sequence - Vitis vinifera (Grape), partial (63%)</Data></Cell>
   </Row>
   <Row ss:AutoFitHeight="0">
    <Cell><Data ss:Type="String">CV719390</Data></Cell>
    <Cell><Data ss:Type="Number">36</Data></Cell>
    <Cell><Data ss:Type="Number">8</Data></Cell>
    <Cell><Data ss:Type="Number">5</Data></Cell>
    <Cell><Data ss:Type="Number">1</Data></Cell>
    <Cell><Data ss:Type="Number">0.2</Data></Cell>
    <Cell><Data ss:Type="String">Down</Data></Cell>
    <Cell><Data ss:Type="Number">4.8593790999999997E-2</Data></Cell>
    <Cell><Data ss:Type="String">similar to UniRef100_Q9LJI8 Cluster: Genomic DNA, chromosome 3, P1 clone: MZN14; n=1; Arabidopsis thaliana|Rep: Genomic DNA, chromosome 3, P1 clone: MZN14 - Arabidopsis thaliana (Mouse-ear cress), partial (24%)</Data></Cell>
   </Row>
   <Row ss:AutoFitHeight="0">
    <Cell><Data ss:Type="String">TC13025</Data></Cell>
    <Cell><Data ss:Type="Number">37</Data></Cell>
    <Cell><Data ss:Type="Number">7</Data></Cell>
    <Cell><Data ss:Type="Number">5</Data></Cell>
    <Cell><Data ss:Type="Number">1</Data></Cell>
    <Cell><Data ss:Type="Number">0.2</Data></Cell>
    <Cell><Data ss:Type="String">Down</Data></Cell>
    <Cell><Data ss:Type="Number">4.8593790999999997E-2</Data></Cell>
    <Cell><Data ss:Type="String">similar to UniRef100_A7PD12 Cluster: Chromosome chr17 scaffold_12, whole genome shotgun sequence; n=1; Vitis vinifera|Rep: Chromosome chr17 scaffold_12, whole genome shotgun sequence - Vitis vinifera (Grape), partial (31%)</Data></Cell>
   </Row>
   <Row ss:AutoFitHeight="0">
    <Cell><Data ss:Type="String">TC19292</Data></Cell>
    <Cell><Data ss:Type="Number">35</Data></Cell>
    <Cell><Data ss:Type="Number">9</Data></Cell>
    <Cell><Data ss:Type="Number">5</Data></Cell>
    <Cell><Data ss:Type="Number">1</Data></Cell>
    <Cell><Data ss:Type="Number">0.2</Data></Cell>
    <Cell><Data ss:Type="String">Down</Data></Cell>
    <Cell><Data ss:Type="Number">4.8593790999999997E-2</Data></Cell>
    <Cell><Data ss:Type="String">homologue to UniRef100_A7P650 Cluster: Chromosome chr4 scaffold_6, whole genome shotgun sequence; n=1; Vitis vinifera|Rep: Chromosome chr4 scaffold_6, whole genome shotgun sequence - Vitis vinifera (Grape), partial (25%)</Data></Cell>
   </Row>
   <Row ss:AutoFitHeight="0">
    <Cell><Data ss:Type="String">TC19063</Data></Cell>
    <Cell><Data ss:Type="Number">37</Data></Cell>
    <Cell><Data ss:Type="Number">6</Data></Cell>
    <Cell><Data ss:Type="Number">5</Data></Cell>
    <Cell><Data ss:Type="Number">1</Data></Cell>
    <Cell><Data ss:Type="Number">0.2</Data></Cell>
    <Cell><Data ss:Type="String">Down</Data></Cell>
    <Cell><Data ss:Type="Number">4.8593790999999997E-2</Data></Cell>
    <Cell><Data ss:Type="String">similar to UniRef100_A7P282 Cluster: Chromosome chr19 scaffold_4, whole genome shotgun sequence; n=1; Vitis vinifera|Rep: Chromosome chr19 scaffold_4, whole genome shotgun sequence - Vitis vinifera (Grape), partial (6%)</Data></Cell>
   </Row>
   <Row ss:AutoFitHeight="0">
    <Cell><Data ss:Type="String">TC13949</Data></Cell>
    <Cell><Data ss:Type="Number">37</Data></Cell>
    <Cell><Data ss:Type="Number">7</Data></Cell>
    <Cell><Data ss:Type="Number">5</Data></Cell>
    <Cell><Data ss:Type="Number">1</Data></Cell>
    <Cell><Data ss:Type="Number">0.2</Data></Cell>
    <Cell><Data ss:Type="String">Down</Data></Cell>
    <Cell><Data ss:Type="Number">4.8593790999999997E-2</Data></Cell>
    <Cell><Data ss:Type="String">similar to UniRef100_O24464 Cluster: Adenylate kinase; n=1; Prunus armeniaca|Rep: Adenylate kinase - Prunus armeniaca (Apricot), partial (79%)</Data></Cell>
   </Row>
   <Row ss:AutoFitHeight="0">
    <Cell><Data ss:Type="String">DR909169</Data></Cell>
    <Cell><Data ss:Type="Number">34</Data></Cell>
    <Cell><Data ss:Type="Number">9</Data></Cell>
    <Cell><Data ss:Type="Number">5</Data></Cell>
    <Cell><Data ss:Type="Number">1</Data></Cell>
    <Cell><Data ss:Type="Number">0.2</Data></Cell>
    <Cell><Data ss:Type="String">Down</Data></Cell>
    <Cell><Data ss:Type="Number">4.8593790999999997E-2</Data></Cell>
    <Cell><Data ss:Type="String">homologue to UniRef100_Q1E387 Cluster: Predicted protein; n=1; Coccidioides immitis|Rep: Predicted protein - Coccidioides immitis, partial (10%)</Data></Cell>
   </Row>
   <Row ss:AutoFitHeight="0">
    <Cell><Data ss:Type="String">TC16950</Data></Cell>
    <Cell><Data ss:Type="Number">32</Data></Cell>
    <Cell><Data ss:Type="Number">5</Data></Cell>
    <Cell><Data ss:Type="Number">5</Data></Cell>
    <Cell><Data ss:Type="Number">1</Data></Cell>
    <Cell><Data ss:Type="Number">0.2</Data></Cell>
    <Cell><Data ss:Type="String">Down</Data></Cell>
    <Cell><Data ss:Type="Number">4.8593790999999997E-2</Data></Cell>
    <Cell><Data ss:Type="String">similar to UniRef100_Q40495 Cluster: N-ethylmaleimide sensitive fusion protein; n=1; Nicotiana tabacum|Rep: N-ethylmaleimide sensitive fusion protein - Nicotiana tabacum (Common tobacco), partial (38%)</Data></Cell>
   </Row>
   <Row ss:AutoFitHeight="0">
    <Cell><Data ss:Type="String">EY683898</Data></Cell>
    <Cell><Data ss:Type="Number">34</Data></Cell>
    <Cell><Data ss:Type="Number">3</Data></Cell>
    <Cell><Data ss:Type="Number">5</Data></Cell>
    <Cell><Data ss:Type="Number">1</Data></Cell>
    <Cell><Data ss:Type="Number">0.2</Data></Cell>
    <Cell><Data ss:Type="String">Down</Data></Cell>
    <Cell><Data ss:Type="Number">4.8593790999999997E-2</Data></Cell>
    <Cell ss:StyleID="s27"><Data ss:Type="String">similar to UniRef100_Q9SRU7 Cluster: Probable N(2),N(2)-dimethylguanosine tRNA methyltransferase  (tRNA(guanine-26,N(2)-N(2)) methyltransferase) (tRNA 2,2-dimethylguanosine-26 methyltransferase) (tRNA(m(2,2)G26)dimethyltransferase); n=1; Arabidopsis thaliana|Rep: Probable N(2),N(2)-dimethylguanosine tRNA methyltransferase  (tRNA(guanine-26,N(2)-N(2)) methyltransferase) (tRNA 2,2-dimethylguanosine-26 methyltransferase) (tRNA(m(2,2)G26)dimethyltransferase) - Arabidopsis thaliana (Mouse-ear cress), partial (33%)</Data></Cell>
   </Row>
   <Row ss:AutoFitHeight="0">
    <Cell><Data ss:Type="String">BQ622999</Data></Cell>
    <Cell><Data ss:Type="Number">31</Data></Cell>
    <Cell><Data ss:Type="Number">4</Data></Cell>
    <Cell><Data ss:Type="Number">5</Data></Cell>
    <Cell><Data ss:Type="Number">1</Data></Cell>
    <Cell><Data ss:Type="Number">0.2</Data></Cell>
    <Cell><Data ss:Type="String">Down</Data></Cell>
    <Cell><Data ss:Type="Number">4.8593790999999997E-2</Data></Cell>
    <Cell><Data ss:Type="String">weakly similar to UniRef100_Q43096 Cluster: Caffeic acid O-methyltransferase; n=1; Pinus taeda|Rep: Caffeic acid O-methyltransferase - Pinus taeda (Loblolly pine), partial (30%)</Data></Cell>
   </Row>
   <Row ss:AutoFitHeight="0">
    <Cell><Data ss:Type="String">TC22676</Data></Cell>
    <Cell><Data ss:Type="Number">36</Data></Cell>
    <Cell><Data ss:Type="Number">7</Data></Cell>
    <Cell><Data ss:Type="Number">5</Data></Cell>
    <Cell><Data ss:Type="Number">1</Data></Cell>
    <Cell><Data ss:Type="Number">0.2</Data></Cell>
    <Cell><Data ss:Type="String">Down</Data></Cell>
    <Cell><Data ss:Type="Number">4.8593790999999997E-2</Data></Cell>
   </Row>
   <Row ss:AutoFitHeight="0">
    <Cell><Data ss:Type="String">EY671999</Data></Cell>
    <Cell><Data ss:Type="Number">33</Data></Cell>
    <Cell><Data ss:Type="Number">8</Data></Cell>
    <Cell><Data ss:Type="Number">5</Data></Cell>
    <Cell><Data ss:Type="Number">1</Data></Cell>
    <Cell><Data ss:Type="Number">0.2</Data></Cell>
    <Cell><Data ss:Type="String">Down</Data></Cell>
    <Cell><Data ss:Type="Number">4.8593790999999997E-2</Data></Cell>
    <Cell><Data ss:Type="String">similar to UniRef100_A7Q983 Cluster: Chromosome chr19 scaffold_66, whole genome shotgun sequence; n=1; Vitis vinifera|Rep: Chromosome chr19 scaffold_66, whole genome shotgun sequence - Vitis vinifera (Grape), partial (22%)</Data></Cell>
   </Row>
   <Row ss:AutoFitHeight="0">
    <Cell><Data ss:Type="String">CN183092</Data></Cell>
    <Cell><Data ss:Type="Number">33</Data></Cell>
    <Cell><Data ss:Type="Number">7</Data></Cell>
    <Cell><Data ss:Type="Number">5</Data></Cell>
    <Cell><Data ss:Type="Number">1</Data></Cell>
    <Cell><Data ss:Type="Number">0.2</Data></Cell>
    <Cell><Data ss:Type="String">Down</Data></Cell>
    <Cell><Data ss:Type="Number">4.8593790999999997E-2</Data></Cell>
    <Cell><Data ss:Type="String">similar to UniRef100_A7R158 Cluster: Chromosome undetermined scaffold_339, whole genome shotgun sequence; n=1; Vitis vinifera|Rep: Chromosome undetermined scaffold_339, whole genome shotgun sequence - Vitis vinifera (Grape), partial (24%)</Data></Cell>
   </Row>
   <Row ss:AutoFitHeight="0">
    <Cell><Data ss:Type="String">TC25209</Data></Cell>
    <Cell><Data ss:Type="Number">164</Data></Cell>
    <Cell><Data ss:Type="Number">506</Data></Cell>
    <Cell><Data ss:Type="Number">24</Data></Cell>
    <Cell><Data ss:Type="Number">81</Data></Cell>
    <Cell><Data ss:Type="Number">3.375</Data></Cell>
    <Cell><Data ss:Type="String">Up</Data></Cell>
    <Cell><Data ss:Type="Number">4.8960587E-2</Data></Cell>
    <Cell><Data ss:Type="String">similar to UniRef100_A7PHG6 Cluster: Chromosome chr17 scaffold_16, whole genome shotgun sequence; n=1; Vitis vinifera|Rep: Chromosome chr17 scaffold_16, whole genome shotgun sequence - Vitis vinifera (Grape), partial (85%)</Data></Cell>
   </Row>
   <Row ss:AutoFitHeight="0">
    <Cell><Data ss:Type="String">CX302733</Data></Cell>
    <Cell><Data ss:Type="Number">65</Data></Cell>
    <Cell><Data ss:Type="Number">186</Data></Cell>
    <Cell><Data ss:Type="Number">9</Data></Cell>
    <Cell><Data ss:Type="Number">30</Data></Cell>
    <Cell><Data ss:Type="Number">3.3333333330000001</Data></Cell>
    <Cell><Data ss:Type="String">Up</Data></Cell>
    <Cell><Data ss:Type="Number">4.9202282E-2</Data></Cell>
    <Cell><Data ss:Type="String">homologue to UniRef100_A8YF52 Cluster: Genome sequencing data, contig C302; n=1; Microcystis aeruginosa PCC 7806|Rep: Genome sequencing data, contig C302 - Microcystis aeruginosa PCC 7806, partial (6%)</Data></Cell>
   </Row>
   <Row ss:AutoFitHeight="0">
    <Cell><Data ss:Type="String">TC11061</Data></Cell>
    <Cell><Data ss:Type="Number">110</Data></Cell>
    <Cell><Data ss:Type="Number">40</Data></Cell>
    <Cell><Data ss:Type="Number">16</Data></Cell>
    <Cell><Data ss:Type="Number">6</Data></Cell>
    <Cell><Data ss:Type="Number">0.375</Data></Cell>
    <Cell><Data ss:Type="String">Down</Data></Cell>
    <Cell><Data ss:Type="Number">4.9487233999999998E-2</Data></Cell>
    <Cell><Data ss:Type="String">similar to UniRef100_A7P1M3 Cluster: Chromosome chr19 scaffold_4, whole genome shotgun sequence; n=1; Vitis vinifera|Rep: Chromosome chr19 scaffold_4, whole genome shotgun sequence - Vitis vinifera (Grape), partial (61%)</Data></Cell>
   </Row>
   <Row ss:AutoFitHeight="0">
    <Cell><Data ss:Type="String">CK939135</Data></Cell>
    <Cell><Data ss:Type="Number">182</Data></Cell>
    <Cell><Data ss:Type="Number">548</Data></Cell>
    <Cell><Data ss:Type="Number">26</Data></Cell>
    <Cell><Data ss:Type="Number">87</Data></Cell>
    <Cell><Data ss:Type="Number">3.346153846</Data></Cell>
    <Cell><Data ss:Type="String">Up</Data></Cell>
    <Cell><Data ss:Type="Number">5.0858420000000001E-2</Data></Cell>
    <Cell><Data ss:Type="String">similar to UniRef100_A7Q6H5 Cluster: Chromosome chr11 scaffold_56, whole genome shotgun sequence; n=1; Vitis vinifera|Rep: Chromosome chr11 scaffold_56, whole genome shotgun sequence - Vitis vinifera (Grape), partial (51%)</Data></Cell>
   </Row>
   <Row ss:AutoFitHeight="0">
    <Cell><Data ss:Type="String">TC6828</Data></Cell>
    <Cell><Data ss:Type="Number">57</Data></Cell>
    <Cell><Data ss:Type="Number">12</Data></Cell>
    <Cell><Data ss:Type="Number">8</Data></Cell>
    <Cell><Data ss:Type="Number">2</Data></Cell>
    <Cell><Data ss:Type="Number">0.25</Data></Cell>
    <Cell><Data ss:Type="String">Down</Data></Cell>
    <Cell><Data ss:Type="Number">5.1077684999999998E-2</Data></Cell>
    <Cell><Data ss:Type="String">similar to UniRef100_A7R0J7 Cluster: Chromosome undetermined scaffold_310, whole genome shotgun sequence; n=1; Vitis vinifera|Rep: Chromosome undetermined scaffold_310, whole genome shotgun sequence - Vitis vinifera (Grape), partial (37%)</Data></Cell>
   </Row>
   <Row ss:AutoFitHeight="0">
    <Cell><Data ss:Type="String">TC24411</Data></Cell>
    <Cell><Data ss:Type="Number">55</Data></Cell>
    <Cell><Data ss:Type="Number">15</Data></Cell>
    <Cell><Data ss:Type="Number">8</Data></Cell>
    <Cell><Data ss:Type="Number">2</Data></Cell>
    <Cell><Data ss:Type="Number">0.25</Data></Cell>
    <Cell><Data ss:Type="String">Down</Data></Cell>
    <Cell><Data ss:Type="Number">5.1077684999999998E-2</Data></Cell>
   </Row>
   <Row ss:AutoFitHeight="0">
    <Cell><Data ss:Type="String">TC112</Data></Cell>
    <Cell><Data ss:Type="Number">52</Data></Cell>
    <Cell><Data ss:Type="Number">13</Data></Cell>
    <Cell><Data ss:Type="Number">8</Data></Cell>
    <Cell><Data ss:Type="Number">2</Data></Cell>
    <Cell><Data ss:Type="Number">0.25</Data></Cell>
    <Cell><Data ss:Type="String">Down</Data></Cell>
    <Cell><Data ss:Type="Number">5.1077684999999998E-2</Data></Cell>
    <Cell><Data ss:Type="String">homologue to UniRef100_Q9SWB5 Cluster: Seed maturation protein PM37; n=1; Glycine max|Rep: Seed maturation protein PM37 - Glycine max (Soybean), complete</Data></Cell>
   </Row>
   <Row ss:AutoFitHeight="0">
    <Cell><Data ss:Type="String">EY719352</Data></Cell>
    <Cell><Data ss:Type="Number">52</Data></Cell>
    <Cell><Data ss:Type="Number">12</Data></Cell>
    <Cell><Data ss:Type="Number">8</Data></Cell>
    <Cell><Data ss:Type="Number">2</Data></Cell>
    <Cell><Data ss:Type="Number">0.25</Data></Cell>
    <Cell><Data ss:Type="String">Down</Data></Cell>
    <Cell><Data ss:Type="Number">5.1077684999999998E-2</Data></Cell>
    <Cell><Data ss:Type="String">similar to UniRef100_Q8S9H7 Cluster: MYB-like transcription factor DIVARICATA; n=1; Antirrhinum majus|Rep: MYB-like transcription factor DIVARICATA - Antirrhinum majus (Garden snapdragon), partial (35%)</Data></Cell>
   </Row>
   <Row ss:AutoFitHeight="0">
    <Cell><Data ss:Type="String">TC18714</Data></Cell>
    <Cell><Data ss:Type="Number">54</Data></Cell>
    <Cell><Data ss:Type="Number">15</Data></Cell>
    <Cell><Data ss:Type="Number">8</Data></Cell>
    <Cell><Data ss:Type="Number">2</Data></Cell>
    <Cell><Data ss:Type="Number">0.25</Data></Cell>
    <Cell><Data ss:Type="String">Down</Data></Cell>
    <Cell><Data ss:Type="Number">5.1077684999999998E-2</Data></Cell>
    <Cell><Data ss:Type="String">weakly similar to UniRef100_A7P609 Cluster: Chromosome chr4 scaffold_6, whole genome shotgun sequence; n=1; Vitis vinifera|Rep: Chromosome chr4 scaffold_6, whole genome shotgun sequence - Vitis vinifera (Grape), partial (16%)</Data></Cell>
   </Row>
   <Row ss:AutoFitHeight="0">
    <Cell><Data ss:Type="String">EY721768</Data></Cell>
    <Cell><Data ss:Type="Number">53</Data></Cell>
    <Cell><Data ss:Type="Number">14</Data></Cell>
    <Cell><Data ss:Type="Number">8</Data></Cell>
    <Cell><Data ss:Type="Number">2</Data></Cell>
    <Cell><Data ss:Type="Number">0.25</Data></Cell>
    <Cell><Data ss:Type="String">Down</Data></Cell>
    <Cell><Data ss:Type="Number">5.1077684999999998E-2</Data></Cell>
    <Cell><Data ss:Type="String">similar to UniRef100_Q0BQZ3 Cluster: Di-/tripeptide transporter; n=1; Granulibacter bethesdensis CGDNIH1|Rep: Di-/tripeptide, partial (2%)</Data></Cell>
   </Row>
   <Row ss:AutoFitHeight="0">
    <Cell><Data ss:Type="String">TC8922</Data></Cell>
    <Cell><Data ss:Type="Number">55</Data></Cell>
    <Cell><Data ss:Type="Number">15</Data></Cell>
    <Cell><Data ss:Type="Number">8</Data></Cell>
    <Cell><Data ss:Type="Number">2</Data></Cell>
    <Cell><Data ss:Type="Number">0.25</Data></Cell>
    <Cell><Data ss:Type="String">Down</Data></Cell>
    <Cell><Data ss:Type="Number">5.1077684999999998E-2</Data></Cell>
    <Cell><Data ss:Type="String">similar to UniRef100_A7NSP3 Cluster: Chromosome chr18 scaffold_1, whole genome shotgun sequence; n=1; Vitis vinifera|Rep: Chromosome chr18 scaffold_1, whole genome shotgun sequence - Vitis vinifera (Grape), partial (72%)</Data></Cell>
   </Row>
   <Row ss:AutoFitHeight="0">
    <Cell><Data ss:Type="String">TC213</Data></Cell>
    <Cell><Data ss:Type="Number">72</Data></Cell>
    <Cell><Data ss:Type="Number">207</Data></Cell>
    <Cell><Data ss:Type="Number">10</Data></Cell>
    <Cell><Data ss:Type="Number">33</Data></Cell>
    <Cell><Data ss:Type="Number">3.3</Data></Cell>
    <Cell><Data ss:Type="String">Up</Data></Cell>
    <Cell><Data ss:Type="Number">5.1400604000000003E-2</Data></Cell>
    <Cell><Data ss:Type="String">similar to UniRef100_UPI000034EE21 Cluster: nucleotide binding; n=1; Arabidopsis thaliana|Rep: nucleotide binding - Arabidopsis thaliana, partial (72%)</Data></Cell>
   </Row>
   <Row ss:AutoFitHeight="0">
    <Cell><Data ss:Type="String">TC14622</Data></Cell>
    <Cell><Data ss:Type="Number">184</Data></Cell>
    <Cell><Data ss:Type="Number">71</Data></Cell>
    <Cell><Data ss:Type="Number">27</Data></Cell>
    <Cell><Data ss:Type="Number">11</Data></Cell>
    <Cell><Data ss:Type="Number">0.407407407</Data></Cell>
    <Cell><Data ss:Type="String">Down</Data></Cell>
    <Cell><Data ss:Type="Number">5.1521626000000001E-2</Data></Cell>
    <Cell><Data ss:Type="String">similar to UniRef100_O49160 Cluster: Eukaryotic translation initiation factor 3 subunit C; n=1; Arabidopsis thaliana|Rep: Eukaryotic translation initiation factor 3 subunit C - Arabidopsis thaliana (Mouse-ear cress), partial (13%)</Data></Cell>
   </Row>
   <Row ss:AutoFitHeight="0">
    <Cell><Data ss:Type="String">DY305919</Data></Cell>
    <Cell><Data ss:Type="Number">83</Data></Cell>
    <Cell><Data ss:Type="Number">28</Data></Cell>
    <Cell><Data ss:Type="Number">12</Data></Cell>
    <Cell><Data ss:Type="Number">4</Data></Cell>
    <Cell><Data ss:Type="Number">0.33333333300000001</Data></Cell>
    <Cell><Data ss:Type="String">Down</Data></Cell>
    <Cell><Data ss:Type="Number">5.1610216E-2</Data></Cell>
    <Cell><Data ss:Type="String">similar to UniRef100_A7Q391 Cluster: Chromosome chr12 scaffold_47, whole genome shotgun sequence; n=1; Vitis vinifera|Rep: Chromosome chr12 scaffold_47, whole genome shotgun sequence - Vitis vinifera (Grape), partial (72%)</Data></Cell>
   </Row>
   <Row ss:AutoFitHeight="0">
    <Cell><Data ss:Type="String">TC1207</Data></Cell>
    <Cell><Data ss:Type="Number">546</Data></Cell>
    <Cell><Data ss:Type="Number">1643</Data></Cell>
    <Cell><Data ss:Type="Number">79</Data></Cell>
    <Cell><Data ss:Type="Number">262</Data></Cell>
    <Cell><Data ss:Type="Number">3.3164556959999998</Data></Cell>
    <Cell><Data ss:Type="String">Up</Data></Cell>
    <Cell><Data ss:Type="Number">5.2894318000000003E-2</Data></Cell>
    <Cell><Data ss:Type="String">homologue to UniRef100_Q40570 Cluster: Ras-related GTP-binding protein; n=1; Nicotiana tabacum|Rep: Ras-related GTP-binding protein - Nicotiana tabacum (Common tobacco), complete</Data></Cell>
   </Row>
   <Row ss:AutoFitHeight="0">
    <Cell><Data ss:Type="String">TC18225</Data></Cell>
    <Cell><Data ss:Type="Number">131</Data></Cell>
    <Cell><Data ss:Type="Number">398</Data></Cell>
    <Cell><Data ss:Type="Number">19</Data></Cell>
    <Cell><Data ss:Type="Number">63</Data></Cell>
    <Cell><Data ss:Type="Number">3.3157894739999998</Data></Cell>
    <Cell><Data ss:Type="String">Up</Data></Cell>
    <Cell><Data ss:Type="Number">5.2940972000000003E-2</Data></Cell>
    <Cell><Data ss:Type="String">similar to UniRef100_A7Q3F1 Cluster: Chromosome chr13 scaffold_48, whole genome shotgun sequence; n=1; Vitis vinifera|Rep: Chromosome chr13 scaffold_48, whole genome shotgun sequence - Vitis vinifera (Grape), partial (79%)</Data></Cell>
   </Row>
   <Row ss:AutoFitHeight="0">
    <Cell><Data ss:Type="String">TC13443</Data></Cell>
    <Cell><Data ss:Type="Number">113</Data></Cell>
    <Cell><Data ss:Type="Number">333</Data></Cell>
    <Cell><Data ss:Type="Number">16</Data></Cell>
    <Cell><Data ss:Type="Number">53</Data></Cell>
    <Cell><Data ss:Type="Number">3.3125</Data></Cell>
    <Cell><Data ss:Type="String">Up</Data></Cell>
    <Cell><Data ss:Type="Number">5.3171967000000001E-2</Data></Cell>
    <Cell><Data ss:Type="String">similar to UniRef100_A7NW39 Cluster: Chromosome chr5 scaffold_2, whole genome shotgun sequence; n=1; Vitis vinifera|Rep: Chromosome chr5 scaffold_2, whole genome shotgun sequence - Vitis vinifera (Grape), complete</Data></Cell>
   </Row>
  </Table>
  <WorksheetOptions xmlns="urn:schemas-microsoft-com:office:excel">
   <PageSetup>
    <Layout x:Orientation="Landscape"/>
   </PageSetup>
   <Unsynced/>
   <Print>
    <ValidPrinterInfo/>
    <PaperSizeIndex>9</PaperSizeIndex>
    <HorizontalResolution>200</HorizontalResolution>
    <VerticalResolution>200</VerticalResolution>
   </Print>
   <Selected/>
   <Panes>
    <Pane>
     <Number>3</Number>
     <RangeSelection>R1C1:R1C13</RangeSelection>
    </Pane>
   </Panes>
   <ProtectObjects>False</ProtectObjects>
   <ProtectScenarios>False</ProtectScenarios>
  </WorksheetOptions>
 </Worksheet>
 <Worksheet ss:Name="AntiSense_Gene_p&lt;0.05">
  <Table ss:ExpandedColumnCount="9" ss:ExpandedRowCount="131" x:FullColumns="1"
   x:FullRows="1" ss:StyleID="s21" ss:DefaultColumnWidth="54"
   ss:DefaultRowHeight="15.75">
   <Column ss:Index="2" ss:StyleID="s21" ss:AutoFitWidth="0" ss:Width="54.75"/>
   <Column ss:Index="4" ss:StyleID="s21" ss:AutoFitWidth="0" ss:Width="44.25"
    ss:Span="1"/>
   <Column ss:Index="6" ss:StyleID="s21" ss:AutoFitWidth="0" ss:Width="46.5"/>
   <Column ss:StyleID="s21" ss:AutoFitWidth="0" ss:Width="58.5"/>
   <Column ss:StyleID="s21" ss:AutoFitWidth="0" ss:Width="56.25"/>
   <Column ss:StyleID="s21" ss:AutoFitWidth="0" ss:Width="65.25"/>
   <Row ss:AutoFitHeight="0" ss:Height="47.25" ss:StyleID="s28">
    <Cell><Data ss:Type="String">Gene</Data></Cell>
    <Cell><Data ss:Type="String">Raw Frequency in WT</Data></Cell>
    <Cell><Data ss:Type="String">Raw Frequency in MT</Data></Cell>
    <Cell><Data ss:Type="String">TPM-WT</Data></Cell>
    <Cell><Data ss:Type="String">TPM-MT</Data></Cell>
    <Cell><Data ss:Type="String">Ratio (MT/WT)</Data></Cell>
    <Cell><Data ss:Type="String">Regulation mode</Data></Cell>
    <Cell><Data ss:Type="String">P-Value</Data></Cell>
    <Cell><Data ss:Type="String">Gene Description</Data></Cell>
   </Row>
   <Row ss:AutoFitHeight="0">
    <Cell><Data ss:Type="String">CB304983</Data></Cell>
    <Cell><Data ss:Type="Number">0</Data></Cell>
    <Cell><Data ss:Type="Number">872</Data></Cell>
    <Cell><Data ss:Type="Number">1</Data></Cell>
    <Cell><Data ss:Type="Number">139</Data></Cell>
    <Cell><Data ss:Type="Number">139</Data></Cell>
    <Cell><Data ss:Type="String">Up</Data></Cell>
    <Cell ss:StyleID="s26"><Data ss:Type="Number">2.0399999999999999E-10</Data></Cell>
    <Cell><Data ss:Type="String">homologue to UniRef100_Q0PI93 Cluster: Coat protein; n=1; Citrus tatter leaf virus|Rep: Coat protein - Citrus tatter leaf virus, partial (63%)</Data></Cell>
   </Row>
   <Row ss:AutoFitHeight="0">
    <Cell><Data ss:Type="String">TC19866</Data></Cell>
    <Cell><Data ss:Type="Number">0</Data></Cell>
    <Cell><Data ss:Type="Number">124</Data></Cell>
    <Cell><Data ss:Type="Number">1</Data></Cell>
    <Cell><Data ss:Type="Number">20</Data></Cell>
    <Cell><Data ss:Type="Number">20</Data></Cell>
    <Cell><Data ss:Type="String">Up</Data></Cell>
    <Cell><Data ss:Type="Number">1.4415599999999999E-4</Data></Cell>
    <Cell><Data ss:Type="String">weakly similar to UniRef100_Q6PW56 Cluster: Probable lipid transfer protein family protein; n=1; Tamarix androssowii|Rep: Probable lipid transfer protein family protein - Tamarix androssowii, partial (69%)</Data></Cell>
   </Row>
   <Row ss:AutoFitHeight="0">
    <Cell><Data ss:Type="String">TC23639</Data></Cell>
    <Cell><Data ss:Type="Number">0</Data></Cell>
    <Cell><Data ss:Type="Number">124</Data></Cell>
    <Cell><Data ss:Type="Number">1</Data></Cell>
    <Cell><Data ss:Type="Number">20</Data></Cell>
    <Cell><Data ss:Type="Number">20</Data></Cell>
    <Cell><Data ss:Type="String">Up</Data></Cell>
    <Cell><Data ss:Type="Number">1.4415599999999999E-4</Data></Cell>
    <Cell><Data ss:Type="String">similar to UniRef100_Q20A25 Cluster: EMZ08; n=1; Elaeis guineensis|Rep: EMZ08 - Elaeis guineensis var. tenera (Oil palm), partial (83%)</Data></Cell>
   </Row>
   <Row ss:AutoFitHeight="0">
    <Cell><Data ss:Type="String">TC19462</Data></Cell>
    <Cell><Data ss:Type="Number">84</Data></Cell>
    <Cell><Data ss:Type="Number">6</Data></Cell>
    <Cell><Data ss:Type="Number">12</Data></Cell>
    <Cell><Data ss:Type="Number">1</Data></Cell>
    <Cell><Data ss:Type="Number">8.3333332999999996E-2</Data></Cell>
    <Cell><Data ss:Type="String">Down</Data></Cell>
    <Cell><Data ss:Type="Number">6.0723000000000005E-4</Data></Cell>
    <Cell><Data ss:Type="String">UniRef100_Q0BU34 Cluster: Formaldehyde-activating enzyme; n=1; Granulibacter bethesdensis CGDNIH1|Rep: Formaldehyde-activating enzyme - Granulobacter bethesdensis (strain ATCC BAA-1260 / CGDNIH1), partial (8%)</Data></Cell>
   </Row>
   <Row ss:AutoFitHeight="0">
    <Cell><Data ss:Type="String">TC14551</Data></Cell>
    <Cell><Data ss:Type="Number">4</Data></Cell>
    <Cell><Data ss:Type="Number">91</Data></Cell>
    <Cell><Data ss:Type="Number">1</Data></Cell>
    <Cell><Data ss:Type="Number">15</Data></Cell>
    <Cell><Data ss:Type="Number">15</Data></Cell>
    <Cell><Data ss:Type="String">Up</Data></Cell>
    <Cell><Data ss:Type="Number">6.2286799999999995E-4</Data></Cell>
   </Row>
   <Row ss:AutoFitHeight="0">
    <Cell><Data ss:Type="String">TC24546</Data></Cell>
    <Cell><Data ss:Type="Number">7</Data></Cell>
    <Cell><Data ss:Type="Number">81</Data></Cell>
    <Cell><Data ss:Type="Number">1</Data></Cell>
    <Cell><Data ss:Type="Number">13</Data></Cell>
    <Cell><Data ss:Type="Number">13</Data></Cell>
    <Cell><Data ss:Type="String">Up</Data></Cell>
    <Cell><Data ss:Type="Number">1.2262740000000001E-3</Data></Cell>
    <Cell><Data ss:Type="String">similar to UniRef100_A7PII7 Cluster: Chromosome chr13 scaffold_17, whole genome shotgun sequence; n=1; Vitis vinifera|Rep: Chromosome chr13 scaffold_17, whole genome shotgun sequence - Vitis vinifera (Grape), partial (82%)</Data></Cell>
   </Row>
   <Row ss:AutoFitHeight="0">
    <Cell><Data ss:Type="String">CN182725</Data></Cell>
    <Cell><Data ss:Type="Number">66</Data></Cell>
    <Cell><Data ss:Type="Number">0</Data></Cell>
    <Cell><Data ss:Type="Number">10</Data></Cell>
    <Cell><Data ss:Type="Number">1</Data></Cell>
    <Cell><Data ss:Type="Number">0.1</Data></Cell>
    <Cell><Data ss:Type="String">Down</Data></Cell>
    <Cell><Data ss:Type="Number">1.4332430000000001E-3</Data></Cell>
   </Row>
   <Row ss:AutoFitHeight="0">
    <Cell><Data ss:Type="String">EY705466</Data></Cell>
    <Cell><Data ss:Type="Number">7</Data></Cell>
    <Cell><Data ss:Type="Number">77</Data></Cell>
    <Cell><Data ss:Type="Number">1</Data></Cell>
    <Cell><Data ss:Type="Number">12</Data></Cell>
    <Cell><Data ss:Type="Number">12</Data></Cell>
    <Cell><Data ss:Type="String">Up</Data></Cell>
    <Cell><Data ss:Type="Number">1.7653009999999999E-3</Data></Cell>
    <Cell><Data ss:Type="String">similar to UniRef100_A7P2R4 Cluster: Chromosome chr1 scaffold_5, whole genome shotgun sequence; n=2; Vitis vinifera|Rep: Chromosome chr1 scaffold_5, whole genome shotgun sequence - Vitis vinifera (Grape), partial (21%)</Data></Cell>
   </Row>
   <Row ss:AutoFitHeight="0">
    <Cell><Data ss:Type="String">TC24446</Data></Cell>
    <Cell><Data ss:Type="Number">2</Data></Cell>
    <Cell><Data ss:Type="Number">75</Data></Cell>
    <Cell><Data ss:Type="Number">1</Data></Cell>
    <Cell><Data ss:Type="Number">12</Data></Cell>
    <Cell><Data ss:Type="Number">12</Data></Cell>
    <Cell><Data ss:Type="String">Up</Data></Cell>
    <Cell><Data ss:Type="Number">1.7653009999999999E-3</Data></Cell>
   </Row>
   <Row ss:AutoFitHeight="0">
    <Cell><Data ss:Type="String">CX070674</Data></Cell>
    <Cell><Data ss:Type="Number">64</Data></Cell>
    <Cell><Data ss:Type="Number">8</Data></Cell>
    <Cell><Data ss:Type="Number">9</Data></Cell>
    <Cell><Data ss:Type="Number">1</Data></Cell>
    <Cell><Data ss:Type="Number">0.111111111</Data></Cell>
    <Cell><Data ss:Type="String">Down</Data></Cell>
    <Cell><Data ss:Type="Number">2.2968519999999998E-3</Data></Cell>
    <Cell><Data ss:Type="String">similar to UniRef100_A7PCA8 Cluster: Chromosome chr2 scaffold_11, whole genome shotgun sequence; n=1; Vitis vinifera|Rep: Chromosome chr2 scaffold_11, whole genome shotgun sequence - Vitis vinifera (Grape), partial (23%)</Data></Cell>
   </Row>
   <Row ss:AutoFitHeight="0">
    <Cell><Data ss:Type="String">CV716769</Data></Cell>
    <Cell><Data ss:Type="Number">3</Data></Cell>
    <Cell><Data ss:Type="Number">72</Data></Cell>
    <Cell><Data ss:Type="Number">1</Data></Cell>
    <Cell><Data ss:Type="Number">11</Data></Cell>
    <Cell><Data ss:Type="Number">11</Data></Cell>
    <Cell><Data ss:Type="String">Up</Data></Cell>
    <Cell><Data ss:Type="Number">2.592394E-3</Data></Cell>
    <Cell><Data ss:Type="String">similar to UniRef100_A7NYK0 Cluster: Chromosome chr6 scaffold_3, whole genome shotgun sequence; n=1; Vitis vinifera|Rep: Chromosome chr6 scaffold_3, whole genome shotgun sequence - Vitis vinifera (Grape), partial (18%)</Data></Cell>
   </Row>
   <Row ss:AutoFitHeight="0">
    <Cell><Data ss:Type="String">DN619751</Data></Cell>
    <Cell><Data ss:Type="Number">6</Data></Cell>
    <Cell><Data ss:Type="Number">67</Data></Cell>
    <Cell><Data ss:Type="Number">1</Data></Cell>
    <Cell><Data ss:Type="Number">11</Data></Cell>
    <Cell><Data ss:Type="Number">11</Data></Cell>
    <Cell><Data ss:Type="String">Up</Data></Cell>
    <Cell><Data ss:Type="Number">2.592394E-3</Data></Cell>
    <Cell><Data ss:Type="String">homologue to UniRef100_A7P5H5 Cluster: Chromosome chr4 scaffold_6, whole genome shotgun sequence; n=1; Vitis vinifera|Rep: Chromosome chr4 scaffold_6, whole genome shotgun sequence - Vitis vinifera (Grape), partial (12%)</Data></Cell>
   </Row>
   <Row ss:AutoFitHeight="0">
    <Cell><Data ss:Type="String">TC8912</Data></Cell>
    <Cell><Data ss:Type="Number">7</Data></Cell>
    <Cell><Data ss:Type="Number">70</Data></Cell>
    <Cell><Data ss:Type="Number">1</Data></Cell>
    <Cell><Data ss:Type="Number">11</Data></Cell>
    <Cell><Data ss:Type="Number">11</Data></Cell>
    <Cell><Data ss:Type="String">Up</Data></Cell>
    <Cell><Data ss:Type="Number">2.592394E-3</Data></Cell>
    <Cell><Data ss:Type="String">homologue to UniRef100_A7QD64 Cluster: Chromosome undetermined scaffold_80, whole genome shotgun sequence; n=1; Vitis vinifera|Rep: Chromosome undetermined scaffold_80, whole genome shotgun sequence - Vitis vinifera (Grape), partial (98%)</Data></Cell>
   </Row>
   <Row ss:AutoFitHeight="0">
    <Cell><Data ss:Type="String">TC24060</Data></Cell>
    <Cell><Data ss:Type="Number">117</Data></Cell>
    <Cell><Data ss:Type="Number">13</Data></Cell>
    <Cell><Data ss:Type="Number">17</Data></Cell>
    <Cell><Data ss:Type="Number">2</Data></Cell>
    <Cell><Data ss:Type="Number">0.117647059</Data></Cell>
    <Cell><Data ss:Type="String">Down</Data></Cell>
    <Cell><Data ss:Type="Number">2.944253E-3</Data></Cell>
   </Row>
   <Row ss:AutoFitHeight="0">
    <Cell><Data ss:Type="String">TC18869</Data></Cell>
    <Cell><Data ss:Type="Number">108</Data></Cell>
    <Cell><Data ss:Type="Number">11</Data></Cell>
    <Cell><Data ss:Type="Number">16</Data></Cell>
    <Cell><Data ss:Type="Number">2</Data></Cell>
    <Cell><Data ss:Type="Number">0.125</Data></Cell>
    <Cell><Data ss:Type="String">Down</Data></Cell>
    <Cell><Data ss:Type="Number">3.8093599999999999E-3</Data></Cell>
    <Cell><Data ss:Type="String">similar to UniRef100_A7Q038 Cluster: Chromosome chr8 scaffold_41, whole genome shotgun sequence; n=1; Vitis vinifera|Rep: Chromosome chr8 scaffold_41, whole genome shotgun sequence - Vitis vinifera (Grape), partial (22%)</Data></Cell>
   </Row>
   <Row ss:AutoFitHeight="0">
    <Cell><Data ss:Type="String">EY740915</Data></Cell>
    <Cell><Data ss:Type="Number">52</Data></Cell>
    <Cell><Data ss:Type="Number">7</Data></Cell>
    <Cell><Data ss:Type="Number">8</Data></Cell>
    <Cell><Data ss:Type="Number">1</Data></Cell>
    <Cell><Data ss:Type="Number">0.125</Data></Cell>
    <Cell><Data ss:Type="String">Down</Data></Cell>
    <Cell><Data ss:Type="Number">3.8093599999999999E-3</Data></Cell>
    <Cell><Data ss:Type="String">similar to UniRef100_Q9M4U3 Cluster: NAC1; n=1; Medicago truncatula|Rep: NAC1 - Medicago truncatula (Barrel medic), partial (26%)</Data></Cell>
   </Row>
   <Row ss:AutoFitHeight="0">
    <Cell><Data ss:Type="String">TC11385</Data></Cell>
    <Cell><Data ss:Type="Number">4</Data></Cell>
    <Cell><Data ss:Type="Number">60</Data></Cell>
    <Cell><Data ss:Type="Number">1</Data></Cell>
    <Cell><Data ss:Type="Number">10</Data></Cell>
    <Cell><Data ss:Type="Number">10</Data></Cell>
    <Cell><Data ss:Type="String">Up</Data></Cell>
    <Cell><Data ss:Type="Number">3.8940020000000001E-3</Data></Cell>
   </Row>
   <Row ss:AutoFitHeight="0">
    <Cell><Data ss:Type="String">TC9814</Data></Cell>
    <Cell><Data ss:Type="Number">4</Data></Cell>
    <Cell><Data ss:Type="Number">57</Data></Cell>
    <Cell><Data ss:Type="Number">1</Data></Cell>
    <Cell><Data ss:Type="Number">9</Data></Cell>
    <Cell><Data ss:Type="Number">9</Data></Cell>
    <Cell><Data ss:Type="String">Up</Data></Cell>
    <Cell><Data ss:Type="Number">6.0024689999999999E-3</Data></Cell>
    <Cell><Data ss:Type="String">similar to UniRef100_Q40537 Cluster: Nicotiana tabacum (clone 12) activating factor DNA sequence; n=1; Nicotiana tabacum|Rep: Nicotiana tabacum (clone 12) activating factor DNA sequence - Nicotiana tabacum (Common tobacco), partial (37%)</Data></Cell>
   </Row>
   <Row ss:AutoFitHeight="0">
    <Cell><Data ss:Type="String">CX076825</Data></Cell>
    <Cell><Data ss:Type="Number">4</Data></Cell>
    <Cell><Data ss:Type="Number">56</Data></Cell>
    <Cell><Data ss:Type="Number">1</Data></Cell>
    <Cell><Data ss:Type="Number">9</Data></Cell>
    <Cell><Data ss:Type="Number">9</Data></Cell>
    <Cell><Data ss:Type="String">Up</Data></Cell>
    <Cell><Data ss:Type="Number">6.0024689999999999E-3</Data></Cell>
    <Cell><Data ss:Type="String">similar to UniRef100_A7PCQ2 Cluster: Chromosome chr17 scaffold_12, whole genome shotgun sequence; n=1; Vitis vinifera|Rep: Chromosome chr17 scaffold_12, whole genome shotgun sequence - Vitis vinifera (Grape), partial (20%)</Data></Cell>
   </Row>
   <Row ss:AutoFitHeight="0">
    <Cell><Data ss:Type="String">EY699765</Data></Cell>
    <Cell><Data ss:Type="Number">47</Data></Cell>
    <Cell><Data ss:Type="Number">7</Data></Cell>
    <Cell><Data ss:Type="Number">7</Data></Cell>
    <Cell><Data ss:Type="Number">1</Data></Cell>
    <Cell><Data ss:Type="Number">0.14285714299999999</Data></Cell>
    <Cell><Data ss:Type="String">Down</Data></Cell>
    <Cell><Data ss:Type="Number">6.579789E-3</Data></Cell>
    <Cell><Data ss:Type="String">similar to UniRef100_A8MTV3 Cluster: Uncharacterized protein KLHL22; n=1; Homo sapiens|Rep: Uncharacterized protein KLHL22 -, partial (2%)</Data></Cell>
   </Row>
   <Row ss:AutoFitHeight="0">
    <Cell><Data ss:Type="String">TC14415</Data></Cell>
    <Cell><Data ss:Type="Number">10</Data></Cell>
    <Cell><Data ss:Type="Number">48</Data></Cell>
    <Cell><Data ss:Type="Number">1</Data></Cell>
    <Cell><Data ss:Type="Number">8</Data></Cell>
    <Cell><Data ss:Type="Number">8</Data></Cell>
    <Cell><Data ss:Type="String">Up</Data></Cell>
    <Cell><Data ss:Type="Number">9.5341139999999998E-3</Data></Cell>
    <Cell><Data ss:Type="String">similar to UniRef100_Q7Y208 Cluster: Probable glycerophosphoryl diester phosphodiesterase 3 precursor; n=1; Arabidopsis thaliana|Rep: Probable glycerophosphoryl diester phosphodiesterase 3 precursor - Arabidopsis thaliana (Mouse-ear cress), partial (13%)</Data></Cell>
   </Row>
   <Row ss:AutoFitHeight="0">
    <Cell><Data ss:Type="String">CB304476</Data></Cell>
    <Cell><Data ss:Type="Number">0</Data></Cell>
    <Cell><Data ss:Type="Number">53</Data></Cell>
    <Cell><Data ss:Type="Number">1</Data></Cell>
    <Cell><Data ss:Type="Number">8</Data></Cell>
    <Cell><Data ss:Type="Number">8</Data></Cell>
    <Cell><Data ss:Type="String">Up</Data></Cell>
    <Cell><Data ss:Type="Number">9.5341139999999998E-3</Data></Cell>
    <Cell><Data ss:Type="String">weakly similar to UniRef100_Q18SI6 Cluster: ATP-dependent metalloprotease FtsH precursor; n=1; Desulfitobacterium hafniense DCB-2|Rep: ATP-dependent metalloprotease FtsH precursor - Desulfitobacterium hafniense (strain DCB-2), partial (3%)</Data></Cell>
   </Row>
   <Row ss:AutoFitHeight="0">
    <Cell><Data ss:Type="String">CF836188</Data></Cell>
    <Cell><Data ss:Type="Number">8</Data></Cell>
    <Cell><Data ss:Type="Number">49</Data></Cell>
    <Cell><Data ss:Type="Number">1</Data></Cell>
    <Cell><Data ss:Type="Number">8</Data></Cell>
    <Cell><Data ss:Type="Number">8</Data></Cell>
    <Cell><Data ss:Type="String">Up</Data></Cell>
    <Cell><Data ss:Type="Number">9.5341139999999998E-3</Data></Cell>
    <Cell><Data ss:Type="String">similar to UniRef100_A7PGD6 Cluster: Chromosome chr6 scaffold_15, whole genome shotgun sequence; n=1; Vitis vinifera|Rep: Chromosome chr6 scaffold_15, whole genome shotgun sequence - Vitis vinifera (Grape), partial (30%)</Data></Cell>
   </Row>
   <Row ss:AutoFitHeight="0">
    <Cell><Data ss:Type="String">CN184164</Data></Cell>
    <Cell><Data ss:Type="Number">44</Data></Cell>
    <Cell><Data ss:Type="Number">292</Data></Cell>
    <Cell><Data ss:Type="Number">6</Data></Cell>
    <Cell><Data ss:Type="Number">47</Data></Cell>
    <Cell><Data ss:Type="Number">7.8333333329999997</Data></Cell>
    <Cell><Data ss:Type="String">Up</Data></Cell>
    <Cell><Data ss:Type="Number">1.0332074E-2</Data></Cell>
    <Cell><Data ss:Type="String">similar to UniRef100_A7PPX8 Cluster: Chromosome chr18 scaffold_24, whole genome shotgun sequence; n=1; Vitis vinifera|Rep: Chromosome chr18 scaffold_24, whole genome shotgun sequence - Vitis vinifera (Grape), partial (12%)</Data></Cell>
   </Row>
   <Row ss:AutoFitHeight="0">
    <Cell><Data ss:Type="String">TC7433</Data></Cell>
    <Cell><Data ss:Type="Number">41</Data></Cell>
    <Cell><Data ss:Type="Number">6</Data></Cell>
    <Cell><Data ss:Type="Number">6</Data></Cell>
    <Cell><Data ss:Type="Number">1</Data></Cell>
    <Cell><Data ss:Type="Number">0.16666666699999999</Data></Cell>
    <Cell><Data ss:Type="String">Down</Data></Cell>
    <Cell><Data ss:Type="Number">1.1934953999999999E-2</Data></Cell>
    <Cell><Data ss:Type="String">homologue to UniRef100_P93774 Cluster: Shaggy-like kinase; n=1; Ricinus communis|Rep: Shaggy-like kinase - Ricinus communis (Castor bean), partial (49%)</Data></Cell>
   </Row>
   <Row ss:AutoFitHeight="0">
    <Cell><Data ss:Type="String">TC16447</Data></Cell>
    <Cell><Data ss:Type="Number">38</Data></Cell>
    <Cell><Data ss:Type="Number">5</Data></Cell>
    <Cell><Data ss:Type="Number">6</Data></Cell>
    <Cell><Data ss:Type="Number">1</Data></Cell>
    <Cell><Data ss:Type="Number">0.16666666699999999</Data></Cell>
    <Cell><Data ss:Type="String">Down</Data></Cell>
    <Cell><Data ss:Type="Number">1.1934953999999999E-2</Data></Cell>
    <Cell><Data ss:Type="String">similar to UniRef100_A7QS51 Cluster: Chromosome chr5 scaffold_156, whole genome shotgun sequence; n=1; Vitis vinifera|Rep: Chromosome chr5 scaffold_156, whole genome shotgun sequence - Vitis vinifera (Grape), partial (61%)</Data></Cell>
   </Row>
   <Row ss:AutoFitHeight="0">
    <Cell><Data ss:Type="String">DR910006</Data></Cell>
    <Cell><Data ss:Type="Number">39</Data></Cell>
    <Cell><Data ss:Type="Number">5</Data></Cell>
    <Cell><Data ss:Type="Number">6</Data></Cell>
    <Cell><Data ss:Type="Number">1</Data></Cell>
    <Cell><Data ss:Type="Number">0.16666666699999999</Data></Cell>
    <Cell><Data ss:Type="String">Down</Data></Cell>
    <Cell><Data ss:Type="Number">1.1934953999999999E-2</Data></Cell>
   </Row>
   <Row ss:AutoFitHeight="0">
    <Cell><Data ss:Type="String">TC11678</Data></Cell>
    <Cell><Data ss:Type="Number">16</Data></Cell>
    <Cell><Data ss:Type="Number">92</Data></Cell>
    <Cell><Data ss:Type="Number">2</Data></Cell>
    <Cell><Data ss:Type="Number">15</Data></Cell>
    <Cell><Data ss:Type="Number">7.5</Data></Cell>
    <Cell><Data ss:Type="String">Up</Data></Cell>
    <Cell><Data ss:Type="Number">1.2170787000000001E-2</Data></Cell>
    <Cell><Data ss:Type="String">homologue to UniRef100_A7KZP6 Cluster: SKP1 component-like 1; n=1; Humulus lupulus|Rep: SKP1 component-like 1 - Humulus lupulus (European hop), complete</Data></Cell>
   </Row>
   <Row ss:AutoFitHeight="0">
    <Cell><Data ss:Type="String">TC12982</Data></Cell>
    <Cell><Data ss:Type="Number">50</Data></Cell>
    <Cell><Data ss:Type="Number">324</Data></Cell>
    <Cell><Data ss:Type="Number">7</Data></Cell>
    <Cell><Data ss:Type="Number">52</Data></Cell>
    <Cell><Data ss:Type="Number">7.4285714289999998</Data></Cell>
    <Cell><Data ss:Type="String">Up</Data></Cell>
    <Cell><Data ss:Type="Number">1.2612379E-2</Data></Cell>
    <Cell><Data ss:Type="String">UniRef100_A7QD26 Cluster: Chromosome undetermined scaffold_79, whole genome shotgun sequence; n=1; Vitis vinifera|Rep: Chromosome undetermined scaffold_79, whole genome shotgun sequence - Vitis vinifera (Grape), partial (32%)</Data></Cell>
   </Row>
   <Row ss:AutoFitHeight="0">
    <Cell><Data ss:Type="String">TC7833</Data></Cell>
    <Cell><Data ss:Type="Number">68</Data></Cell>
    <Cell><Data ss:Type="Number">465</Data></Cell>
    <Cell><Data ss:Type="Number">10</Data></Cell>
    <Cell><Data ss:Type="Number">74</Data></Cell>
    <Cell><Data ss:Type="Number">7.4</Data></Cell>
    <Cell><Data ss:Type="String">Up</Data></Cell>
    <Cell><Data ss:Type="Number">1.2794175E-2</Data></Cell>
   </Row>
   <Row ss:AutoFitHeight="0">
    <Cell><Data ss:Type="String">TC4647</Data></Cell>
    <Cell><Data ss:Type="Number">25</Data></Cell>
    <Cell><Data ss:Type="Number">174</Data></Cell>
    <Cell><Data ss:Type="Number">4</Data></Cell>
    <Cell><Data ss:Type="Number">28</Data></Cell>
    <Cell><Data ss:Type="Number">7</Data></Cell>
    <Cell><Data ss:Type="String">Up</Data></Cell>
    <Cell><Data ss:Type="Number">1.5685695999999999E-2</Data></Cell>
    <Cell><Data ss:Type="String">UniRef100_Q09MC9 Cluster: NADH-plastoquinone oxidoreductase subunit 5; n=1; Citrus sinensis|Rep: NADH-plastoquinone oxidoreductase subunit 5 - Citrus sinensis (Sweet orange), complete</Data></Cell>
   </Row>
   <Row ss:AutoFitHeight="0">
    <Cell><Data ss:Type="String">CX073712</Data></Cell>
    <Cell><Data ss:Type="Number">0</Data></Cell>
    <Cell><Data ss:Type="Number">45</Data></Cell>
    <Cell><Data ss:Type="Number">1</Data></Cell>
    <Cell><Data ss:Type="Number">7</Data></Cell>
    <Cell><Data ss:Type="Number">7</Data></Cell>
    <Cell><Data ss:Type="String">Up</Data></Cell>
    <Cell><Data ss:Type="Number">1.5685695999999999E-2</Data></Cell>
   </Row>
   <Row ss:AutoFitHeight="0">
    <Cell><Data ss:Type="String">DN620864</Data></Cell>
    <Cell><Data ss:Type="Number">0</Data></Cell>
    <Cell><Data ss:Type="Number">47</Data></Cell>
    <Cell><Data ss:Type="Number">1</Data></Cell>
    <Cell><Data ss:Type="Number">7</Data></Cell>
    <Cell><Data ss:Type="Number">7</Data></Cell>
    <Cell><Data ss:Type="String">Up</Data></Cell>
    <Cell><Data ss:Type="Number">1.5685695999999999E-2</Data></Cell>
    <Cell><Data ss:Type="String">weakly similar to UniRef100_A7P0Y2 Cluster: Chromosome chr19 scaffold_4, whole genome shotgun sequence; n=1; Vitis vinifera|Rep: Chromosome chr19 scaffold_4, whole genome shotgun sequence - Vitis vinifera (Grape), partial (13%)</Data></Cell>
   </Row>
   <Row ss:AutoFitHeight="0">
    <Cell><Data ss:Type="String">TC22313</Data></Cell>
    <Cell><Data ss:Type="Number">10</Data></Cell>
    <Cell><Data ss:Type="Number">44</Data></Cell>
    <Cell><Data ss:Type="Number">1</Data></Cell>
    <Cell><Data ss:Type="Number">7</Data></Cell>
    <Cell><Data ss:Type="Number">7</Data></Cell>
    <Cell><Data ss:Type="String">Up</Data></Cell>
    <Cell><Data ss:Type="Number">1.5685695999999999E-2</Data></Cell>
    <Cell><Data ss:Type="String">similar to UniRef100_A7PS84 Cluster: Chromosome chr14 scaffold_27, whole genome shotgun sequence; n=1; Vitis vinifera|Rep: Chromosome chr14 scaffold_27, whole genome shotgun sequence - Vitis vinifera (Grape), partial (37%)</Data></Cell>
   </Row>
   <Row ss:AutoFitHeight="0">
    <Cell><Data ss:Type="String">CN182028</Data></Cell>
    <Cell><Data ss:Type="Number">10</Data></Cell>
    <Cell><Data ss:Type="Number">43</Data></Cell>
    <Cell><Data ss:Type="Number">1</Data></Cell>
    <Cell><Data ss:Type="Number">7</Data></Cell>
    <Cell><Data ss:Type="Number">7</Data></Cell>
    <Cell><Data ss:Type="String">Up</Data></Cell>
    <Cell><Data ss:Type="Number">1.5685695999999999E-2</Data></Cell>
    <Cell><Data ss:Type="String">weakly similar to UniRef100_A7NTP4 Cluster: Chromosome chr18 scaffold_1, whole genome shotgun sequence; n=1; Vitis vinifera|Rep: Chromosome chr18 scaffold_1, whole genome shotgun sequence - Vitis vinifera (Grape), partial (17%)</Data></Cell>
   </Row>
   <Row ss:AutoFitHeight="0">
    <Cell><Data ss:Type="String">TC21950</Data></Cell>
    <Cell><Data ss:Type="Number">2</Data></Cell>
    <Cell><Data ss:Type="Number">42</Data></Cell>
    <Cell><Data ss:Type="Number">1</Data></Cell>
    <Cell><Data ss:Type="Number">7</Data></Cell>
    <Cell><Data ss:Type="Number">7</Data></Cell>
    <Cell><Data ss:Type="String">Up</Data></Cell>
    <Cell><Data ss:Type="Number">1.5685695999999999E-2</Data></Cell>
    <Cell><Data ss:Type="String">homologue to UniRef100_Q09MI7 Cluster: DNA-directed RNA polymerase subunit beta'; n=4; Spermatophyta|Rep: DNA-directed RNA polymerase subunit beta' - Citrus sinensis (Sweet orange), partial (24%)</Data></Cell>
   </Row>
   <Row ss:AutoFitHeight="0">
    <Cell><Data ss:Type="String">TC15530</Data></Cell>
    <Cell><Data ss:Type="Number">4</Data></Cell>
    <Cell><Data ss:Type="Number">42</Data></Cell>
    <Cell><Data ss:Type="Number">1</Data></Cell>
    <Cell><Data ss:Type="Number">7</Data></Cell>
    <Cell><Data ss:Type="Number">7</Data></Cell>
    <Cell><Data ss:Type="String">Up</Data></Cell>
    <Cell><Data ss:Type="Number">1.5685695999999999E-2</Data></Cell>
    <Cell><Data ss:Type="String">homologue to UniRef100_A7NXZ8 Cluster: Ubiquitin carrier protein; n=1; Vitis vinifera|Rep: Ubiquitin carrier protein - Vitis vinifera (Grape), partial (39%)</Data></Cell>
   </Row>
   <Row ss:AutoFitHeight="0">
    <Cell><Data ss:Type="String">CF833316</Data></Cell>
    <Cell><Data ss:Type="Number">3</Data></Cell>
    <Cell><Data ss:Type="Number">41</Data></Cell>
    <Cell><Data ss:Type="Number">1</Data></Cell>
    <Cell><Data ss:Type="Number">7</Data></Cell>
    <Cell><Data ss:Type="Number">7</Data></Cell>
    <Cell><Data ss:Type="String">Up</Data></Cell>
    <Cell><Data ss:Type="Number">1.5685695999999999E-2</Data></Cell>
   </Row>
   <Row ss:AutoFitHeight="0">
    <Cell><Data ss:Type="String">TC6774</Data></Cell>
    <Cell><Data ss:Type="Number">6</Data></Cell>
    <Cell><Data ss:Type="Number">47</Data></Cell>
    <Cell><Data ss:Type="Number">1</Data></Cell>
    <Cell><Data ss:Type="Number">7</Data></Cell>
    <Cell><Data ss:Type="Number">7</Data></Cell>
    <Cell><Data ss:Type="String">Up</Data></Cell>
    <Cell><Data ss:Type="Number">1.5685695999999999E-2</Data></Cell>
    <Cell><Data ss:Type="String">homologue to UniRef100_Q09MJ7 Cluster: Maturase K; n=18; Rutaceae|Rep: Maturase K - Citrus sinensis (Sweet orange), partial (56%)</Data></Cell>
   </Row>
   <Row ss:AutoFitHeight="0">
    <Cell><Data ss:Type="String">TC19018</Data></Cell>
    <Cell><Data ss:Type="Number">0</Data></Cell>
    <Cell><Data ss:Type="Number">42</Data></Cell>
    <Cell><Data ss:Type="Number">1</Data></Cell>
    <Cell><Data ss:Type="Number">7</Data></Cell>
    <Cell><Data ss:Type="Number">7</Data></Cell>
    <Cell><Data ss:Type="String">Up</Data></Cell>
    <Cell><Data ss:Type="Number">1.5685695999999999E-2</Data></Cell>
    <Cell><Data ss:Type="String">similar to UniRef100_A6YJT2 Cluster: NADH-ubiquinone oxidoreductase chain 1; n=1; Chlorocebus pygerythrus|Rep: NADH-ubiquinone oxidoreductase chain 1 - Cercopithecus pygerythrus (Vervet monkey), partial (5%)</Data></Cell>
   </Row>
   <Row ss:AutoFitHeight="0">
    <Cell><Data ss:Type="String">TC7797</Data></Cell>
    <Cell><Data ss:Type="Number">2</Data></Cell>
    <Cell><Data ss:Type="Number">41</Data></Cell>
    <Cell><Data ss:Type="Number">1</Data></Cell>
    <Cell><Data ss:Type="Number">7</Data></Cell>
    <Cell><Data ss:Type="Number">7</Data></Cell>
    <Cell><Data ss:Type="String">Up</Data></Cell>
    <Cell><Data ss:Type="Number">1.5685695999999999E-2</Data></Cell>
    <Cell><Data ss:Type="String">homologue to emb|X62099.1|CHEVIARRN E.virginiana plastid ribosomal RNA operon, trnI and trnA pseudogenes, partial (38%)</Data></Cell>
   </Row>
   <Row ss:AutoFitHeight="0">
    <Cell><Data ss:Type="String">CN187703</Data></Cell>
    <Cell><Data ss:Type="Number">112</Data></Cell>
    <Cell><Data ss:Type="Number">20</Data></Cell>
    <Cell><Data ss:Type="Number">16</Data></Cell>
    <Cell><Data ss:Type="Number">3</Data></Cell>
    <Cell><Data ss:Type="Number">0.1875</Data></Cell>
    <Cell><Data ss:Type="String">Down</Data></Cell>
    <Cell><Data ss:Type="Number">1.8339131000000002E-2</Data></Cell>
   </Row>
   <Row ss:AutoFitHeight="0">
    <Cell><Data ss:Type="String">CX047553</Data></Cell>
    <Cell><Data ss:Type="Number">33</Data></Cell>
    <Cell><Data ss:Type="Number">6</Data></Cell>
    <Cell><Data ss:Type="Number">5</Data></Cell>
    <Cell><Data ss:Type="Number">1</Data></Cell>
    <Cell><Data ss:Type="Number">0.2</Data></Cell>
    <Cell><Data ss:Type="String">Down</Data></Cell>
    <Cell><Data ss:Type="Number">2.2991931E-2</Data></Cell>
    <Cell><Data ss:Type="String">similar to UniRef100_Q6R4U3 Cluster: PPase; n=1; Hevea brasiliensis|Rep: PPase - Hevea brasiliensis (Para rubber tree), partial (29%)</Data></Cell>
   </Row>
   <Row ss:AutoFitHeight="0">
    <Cell><Data ss:Type="String">TC1387</Data></Cell>
    <Cell><Data ss:Type="Number">36</Data></Cell>
    <Cell><Data ss:Type="Number">8</Data></Cell>
    <Cell><Data ss:Type="Number">5</Data></Cell>
    <Cell><Data ss:Type="Number">1</Data></Cell>
    <Cell><Data ss:Type="Number">0.2</Data></Cell>
    <Cell><Data ss:Type="String">Down</Data></Cell>
    <Cell><Data ss:Type="Number">2.2991931E-2</Data></Cell>
    <Cell><Data ss:Type="String">similar to UniRef100_A7QB21 Cluster: 6,7-dimethyl-8-ribityllumazine synthase; n=1; Vitis vinifera|Rep: 6,7-dimethyl-8-ribityllumazine synthase - Vitis vinifera (Grape), partial (92%)</Data></Cell>
   </Row>
   <Row ss:AutoFitHeight="0">
    <Cell><Data ss:Type="String">CX052710</Data></Cell>
    <Cell><Data ss:Type="Number">33</Data></Cell>
    <Cell><Data ss:Type="Number">7</Data></Cell>
    <Cell><Data ss:Type="Number">5</Data></Cell>
    <Cell><Data ss:Type="Number">1</Data></Cell>
    <Cell><Data ss:Type="Number">0.2</Data></Cell>
    <Cell><Data ss:Type="String">Down</Data></Cell>
    <Cell><Data ss:Type="Number">2.2991931E-2</Data></Cell>
    <Cell><Data ss:Type="String">similar to UniRef100_A7P7U9 Cluster: Beta-galactosidase; n=1; Vitis vinifera|Rep: Beta-galactosidase - Vitis vinifera (Grape), partial (26%)</Data></Cell>
   </Row>
   <Row ss:AutoFitHeight="0">
    <Cell><Data ss:Type="String">CV715249</Data></Cell>
    <Cell><Data ss:Type="Number">34</Data></Cell>
    <Cell><Data ss:Type="Number">6</Data></Cell>
    <Cell><Data ss:Type="Number">5</Data></Cell>
    <Cell><Data ss:Type="Number">1</Data></Cell>
    <Cell><Data ss:Type="Number">0.2</Data></Cell>
    <Cell><Data ss:Type="String">Down</Data></Cell>
    <Cell><Data ss:Type="Number">2.2991931E-2</Data></Cell>
    <Cell><Data ss:Type="String">similar to UniRef100_A7Q429 Cluster: Chromosome chr13 scaffold_48, whole genome shotgun sequence; n=1; Vitis vinifera|Rep: Chromosome chr13 scaffold_48, whole genome shotgun sequence - Vitis vinifera (Grape), partial (10%)</Data></Cell>
   </Row>
   <Row ss:AutoFitHeight="0">
    <Cell><Data ss:Type="String">EY666061</Data></Cell>
    <Cell><Data ss:Type="Number">31</Data></Cell>
    <Cell><Data ss:Type="Number">5</Data></Cell>
    <Cell><Data ss:Type="Number">5</Data></Cell>
    <Cell><Data ss:Type="Number">1</Data></Cell>
    <Cell><Data ss:Type="Number">0.2</Data></Cell>
    <Cell><Data ss:Type="String">Down</Data></Cell>
    <Cell><Data ss:Type="Number">2.2991931E-2</Data></Cell>
    <Cell><Data ss:Type="String">similar to UniRef100_A7PV59 Cluster: Chromosome chr4 scaffold_32, whole genome shotgun sequence; n=1; Vitis vinifera|Rep: Chromosome chr4 scaffold_32, whole genome shotgun sequence - Vitis vinifera (Grape), partial (53%)</Data></Cell>
   </Row>
   <Row ss:AutoFitHeight="0">
    <Cell><Data ss:Type="String">TC21358</Data></Cell>
    <Cell><Data ss:Type="Number">35</Data></Cell>
    <Cell><Data ss:Type="Number">4</Data></Cell>
    <Cell><Data ss:Type="Number">5</Data></Cell>
    <Cell><Data ss:Type="Number">1</Data></Cell>
    <Cell><Data ss:Type="Number">0.2</Data></Cell>
    <Cell><Data ss:Type="String">Down</Data></Cell>
    <Cell><Data ss:Type="Number">2.2991931E-2</Data></Cell>
    <Cell><Data ss:Type="String">similar to UniRef100_A7QSU3 Cluster: Chromosome chr4 scaffold_162, whole genome shotgun sequence; n=1; Vitis vinifera|Rep: Chromosome chr4 scaffold_162, whole genome shotgun sequence - Vitis vinifera (Grape), partial (25%)</Data></Cell>
   </Row>
   <Row ss:AutoFitHeight="0">
    <Cell><Data ss:Type="String">TC11236</Data></Cell>
    <Cell><Data ss:Type="Number">33</Data></Cell>
    <Cell><Data ss:Type="Number">9</Data></Cell>
    <Cell><Data ss:Type="Number">5</Data></Cell>
    <Cell><Data ss:Type="Number">1</Data></Cell>
    <Cell><Data ss:Type="Number">0.2</Data></Cell>
    <Cell><Data ss:Type="String">Down</Data></Cell>
    <Cell><Data ss:Type="Number">2.2991931E-2</Data></Cell>
    <Cell><Data ss:Type="String">homologue to UniRef100_Q5D1M2 Cluster: Class III HD-Zip protein 5; n=1; Populus trichocarpa|Rep: Class III HD-Zip protein 5 - Populus trichocarpa (Western balsam poplar) (Populus balsamiferasubsp. trichocarpa), partial (20%)</Data></Cell>
   </Row>
   <Row ss:AutoFitHeight="0">
    <Cell><Data ss:Type="String">TC18563</Data></Cell>
    <Cell><Data ss:Type="Number">32</Data></Cell>
    <Cell><Data ss:Type="Number">7</Data></Cell>
    <Cell><Data ss:Type="Number">5</Data></Cell>
    <Cell><Data ss:Type="Number">1</Data></Cell>
    <Cell><Data ss:Type="Number">0.2</Data></Cell>
    <Cell><Data ss:Type="String">Down</Data></Cell>
    <Cell><Data ss:Type="Number">2.2991931E-2</Data></Cell>
    <Cell><Data ss:Type="String">similar to UniRef100_A7PCS6 Cluster: Chromosome chr17 scaffold_12, whole genome shotgun sequence; n=1; Vitis vinifera|Rep: Chromosome chr17 scaffold_12, whole genome shotgun sequence - Vitis vinifera (Grape), complete</Data></Cell>
   </Row>
   <Row ss:AutoFitHeight="0">
    <Cell><Data ss:Type="String">TC21716</Data></Cell>
    <Cell><Data ss:Type="Number">37</Data></Cell>
    <Cell><Data ss:Type="Number">4</Data></Cell>
    <Cell><Data ss:Type="Number">5</Data></Cell>
    <Cell><Data ss:Type="Number">1</Data></Cell>
    <Cell><Data ss:Type="Number">0.2</Data></Cell>
    <Cell><Data ss:Type="String">Down</Data></Cell>
    <Cell><Data ss:Type="Number">2.2991931E-2</Data></Cell>
    <Cell><Data ss:Type="String">similar to UniRef100_A7QMK1 Cluster: Chromosome chr19 scaffold_126, whole genome shotgun sequence; n=1; Vitis vinifera|Rep: Chromosome chr19 scaffold_126, whole genome shotgun sequence - Vitis vinifera (Grape), partial (70%)</Data></Cell>
   </Row>
   <Row ss:AutoFitHeight="0">
    <Cell><Data ss:Type="Number">1295</Data></Cell>
    <Cell><Data ss:Type="Number">9</Data></Cell>
    <Cell><Data ss:Type="Number">37</Data></Cell>
    <Cell><Data ss:Type="Number">1</Data></Cell>
    <Cell><Data ss:Type="Number">6</Data></Cell>
    <Cell><Data ss:Type="Number">6</Data></Cell>
    <Cell><Data ss:Type="String">Up</Data></Cell>
    <Cell><Data ss:Type="Number">2.6910488E-2</Data></Cell>
   </Row>
   <Row ss:AutoFitHeight="0">
    <Cell><Data ss:Type="String">DY305711</Data></Cell>
    <Cell><Data ss:Type="Number">6</Data></Cell>
    <Cell><Data ss:Type="Number">37</Data></Cell>
    <Cell><Data ss:Type="Number">1</Data></Cell>
    <Cell><Data ss:Type="Number">6</Data></Cell>
    <Cell><Data ss:Type="Number">6</Data></Cell>
    <Cell><Data ss:Type="String">Up</Data></Cell>
    <Cell><Data ss:Type="Number">2.6910488E-2</Data></Cell>
    <Cell><Data ss:Type="String">similar to UniRef100_A7Q2P7 Cluster: Chromosome chr1 scaffold_46, whole genome shotgun sequence; n=1; Vitis vinifera|Rep: Chromosome chr1 scaffold_46, whole genome shotgun sequence - Vitis vinifera (Grape), partial (84%)</Data></Cell>
   </Row>
   <Row ss:AutoFitHeight="0">
    <Cell><Data ss:Type="String">TC9609</Data></Cell>
    <Cell><Data ss:Type="Number">3</Data></Cell>
    <Cell><Data ss:Type="Number">37</Data></Cell>
    <Cell><Data ss:Type="Number">1</Data></Cell>
    <Cell><Data ss:Type="Number">6</Data></Cell>
    <Cell><Data ss:Type="Number">6</Data></Cell>
    <Cell><Data ss:Type="String">Up</Data></Cell>
    <Cell><Data ss:Type="Number">2.6910488E-2</Data></Cell>
    <Cell><Data ss:Type="String">UniRef100_Q09MJ0 Cluster: ATP synthase CF0 subunit IV; n=1; Citrus sinensis|Rep: ATP synthase CF0 subunit IV - Citrus sinensis (Sweet orange), partial (95%)</Data></Cell>
   </Row>
   <Row ss:AutoFitHeight="0">
    <Cell><Data ss:Type="String">EY690416</Data></Cell>
    <Cell><Data ss:Type="Number">9</Data></Cell>
    <Cell><Data ss:Type="Number">38</Data></Cell>
    <Cell><Data ss:Type="Number">1</Data></Cell>
    <Cell><Data ss:Type="Number">6</Data></Cell>
    <Cell><Data ss:Type="Number">6</Data></Cell>
    <Cell><Data ss:Type="String">Up</Data></Cell>
    <Cell><Data ss:Type="Number">2.6910488E-2</Data></Cell>
    <Cell><Data ss:Type="String">similar to UniRef100_A7PU90 Cluster: Chromosome chr7 scaffold_31, whole genome shotgun sequence; n=1; Vitis vinifera|Rep: Chromosome chr7 scaffold_31, whole genome shotgun sequence - Vitis vinifera (Grape), partial (14%)</Data></Cell>
   </Row>
   <Row ss:AutoFitHeight="0">
    <Cell><Data ss:Type="String">EY724282</Data></Cell>
    <Cell><Data ss:Type="Number">0</Data></Cell>
    <Cell><Data ss:Type="Number">38</Data></Cell>
    <Cell><Data ss:Type="Number">1</Data></Cell>
    <Cell><Data ss:Type="Number">6</Data></Cell>
    <Cell><Data ss:Type="Number">6</Data></Cell>
    <Cell><Data ss:Type="String">Up</Data></Cell>
    <Cell><Data ss:Type="Number">2.6910488E-2</Data></Cell>
    <Cell><Data ss:Type="String">similar to UniRef100_Q4J2N7 Cluster: Flagellar basal-body rod protein FlgB; n=1; Azotobacter vinelandii AvOP|Rep: Flagellar basal-body rod protein FlgB - Azotobacter vinelandii AvOP, partial (13%)</Data></Cell>
   </Row>
   <Row ss:AutoFitHeight="0">
    <Cell><Data ss:Type="String">EY705429</Data></Cell>
    <Cell><Data ss:Type="Number">6</Data></Cell>
    <Cell><Data ss:Type="Number">37</Data></Cell>
    <Cell><Data ss:Type="Number">1</Data></Cell>
    <Cell><Data ss:Type="Number">6</Data></Cell>
    <Cell><Data ss:Type="Number">6</Data></Cell>
    <Cell><Data ss:Type="String">Up</Data></Cell>
    <Cell><Data ss:Type="Number">2.6910488E-2</Data></Cell>
    <Cell><Data ss:Type="String">similar to UniRef100_A7PRL4 Cluster: Glucose-6-phosphate 1-dehydrogenase; n=1; Vitis vinifera|Rep: Glucose-6-phosphate 1-dehydrogenase - Vitis vinifera (Grape), partial (30%)</Data></Cell>
   </Row>
   <Row ss:AutoFitHeight="0">
    <Cell><Data ss:Type="String">CN185122</Data></Cell>
    <Cell><Data ss:Type="Number">62</Data></Cell>
    <Cell><Data ss:Type="Number">15</Data></Cell>
    <Cell><Data ss:Type="Number">9</Data></Cell>
    <Cell><Data ss:Type="Number">2</Data></Cell>
    <Cell><Data ss:Type="Number">0.222222222</Data></Cell>
    <Cell><Data ss:Type="String">Down</Data></Cell>
    <Cell><Data ss:Type="Number">3.2794360000000002E-2</Data></Cell>
    <Cell><Data ss:Type="String">similar to UniRef100_A7PEE1 Cluster: Chromosome chr11 scaffold_13, whole genome shotgun sequence; n=1; Vitis vinifera|Rep: Chromosome chr11 scaffold_13, whole genome shotgun sequence - Vitis vinifera (Grape), partial (25%)</Data></Cell>
   </Row>
   <Row ss:AutoFitHeight="0">
    <Cell><Data ss:Type="String">TC2473</Data></Cell>
    <Cell><Data ss:Type="Number">28</Data></Cell>
    <Cell><Data ss:Type="Number">139</Data></Cell>
    <Cell><Data ss:Type="Number">4</Data></Cell>
    <Cell><Data ss:Type="Number">22</Data></Cell>
    <Cell><Data ss:Type="Number">5.5</Data></Cell>
    <Cell><Data ss:Type="String">Up</Data></Cell>
    <Cell><Data ss:Type="Number">3.5901561999999998E-2</Data></Cell>
    <Cell><Data ss:Type="String">UniRef100_Q09MJ3 Cluster: ATP synthase subunit alpha; n=1; Citrus sinensis|Rep: ATP synthase subunit alpha - Citrus sinensis (Sweet orange), complete</Data></Cell>
   </Row>
   <Row ss:AutoFitHeight="0">
    <Cell><Data ss:Type="String">CV716091</Data></Cell>
    <Cell><Data ss:Type="Number">17</Data></Cell>
    <Cell><Data ss:Type="Number">66</Data></Cell>
    <Cell><Data ss:Type="Number">2</Data></Cell>
    <Cell><Data ss:Type="Number">11</Data></Cell>
    <Cell><Data ss:Type="Number">5.5</Data></Cell>
    <Cell><Data ss:Type="String">Up</Data></Cell>
    <Cell><Data ss:Type="Number">3.5901561999999998E-2</Data></Cell>
    <Cell><Data ss:Type="String">similar to UniRef100_Q8GUS1 Cluster: NADPH:P450 reductase; n=1; Glycine max|Rep: NADPH:P450 reductase - Glycine max (Soybean), partial (11%)</Data></Cell>
   </Row>
   <Row ss:AutoFitHeight="0">
    <Cell><Data ss:Type="String">TC18043</Data></Cell>
    <Cell><Data ss:Type="Number">15</Data></Cell>
    <Cell><Data ss:Type="Number">68</Data></Cell>
    <Cell><Data ss:Type="Number">2</Data></Cell>
    <Cell><Data ss:Type="Number">11</Data></Cell>
    <Cell><Data ss:Type="Number">5.5</Data></Cell>
    <Cell><Data ss:Type="String">Up</Data></Cell>
    <Cell><Data ss:Type="Number">3.5901561999999998E-2</Data></Cell>
    <Cell><Data ss:Type="String">homologue to emb|Y18934.1|CPY18934 Solanum nigrum chloroplast tRNA-Ala, tRNA-Ile, 16S rRNA, tRNA-Val, rps12, rps7, ndhB genes, partial (9%)</Data></Cell>
   </Row>
   <Row ss:AutoFitHeight="0">
    <Cell><Data ss:Type="String">TC17581</Data></Cell>
    <Cell><Data ss:Type="Number">13</Data></Cell>
    <Cell><Data ss:Type="Number">69</Data></Cell>
    <Cell><Data ss:Type="Number">2</Data></Cell>
    <Cell><Data ss:Type="Number">11</Data></Cell>
    <Cell><Data ss:Type="Number">5.5</Data></Cell>
    <Cell><Data ss:Type="String">Up</Data></Cell>
    <Cell><Data ss:Type="Number">3.5901561999999998E-2</Data></Cell>
    <Cell><Data ss:Type="String">similar to UniRef100_A7NZ44 Cluster: Chromosome chr6 scaffold_3, whole genome shotgun sequence; n=1; Vitis vinifera|Rep: Chromosome chr6 scaffold_3, whole genome shotgun sequence - Vitis vinifera (Grape), partial (89%)</Data></Cell>
   </Row>
   <Row ss:AutoFitHeight="0">
    <Cell><Data ss:Type="String">EY726337</Data></Cell>
    <Cell><Data ss:Type="Number">14</Data></Cell>
    <Cell><Data ss:Type="Number">66</Data></Cell>
    <Cell><Data ss:Type="Number">2</Data></Cell>
    <Cell><Data ss:Type="Number">11</Data></Cell>
    <Cell><Data ss:Type="Number">5.5</Data></Cell>
    <Cell><Data ss:Type="String">Up</Data></Cell>
    <Cell><Data ss:Type="Number">3.5901561999999998E-2</Data></Cell>
    <Cell><Data ss:Type="String">similar to UniRef100_A7QFJ5 Cluster: Chromosome chr8 scaffold_88, whole genome shotgun sequence; n=1; Vitis vinifera|Rep: Chromosome chr8 scaffold_88, whole genome shotgun sequence - Vitis vinifera (Grape), partial (8%)</Data></Cell>
   </Row>
   <Row ss:AutoFitHeight="0">
    <Cell><Data ss:Type="String">CV719171</Data></Cell>
    <Cell><Data ss:Type="Number">380</Data></Cell>
    <Cell><Data ss:Type="Number">1850</Data></Cell>
    <Cell><Data ss:Type="Number">55</Data></Cell>
    <Cell><Data ss:Type="Number">295</Data></Cell>
    <Cell><Data ss:Type="Number">5.3636363640000004</Data></Cell>
    <Cell><Data ss:Type="String">Up</Data></Cell>
    <Cell><Data ss:Type="Number">3.8930157999999999E-2</Data></Cell>
   </Row>
   <Row ss:AutoFitHeight="0">
    <Cell><Data ss:Type="String">TC5834</Data></Cell>
    <Cell><Data ss:Type="Number">80</Data></Cell>
    <Cell><Data ss:Type="Number">18</Data></Cell>
    <Cell><Data ss:Type="Number">12</Data></Cell>
    <Cell><Data ss:Type="Number">3</Data></Cell>
    <Cell><Data ss:Type="Number">0.25</Data></Cell>
    <Cell><Data ss:Type="String">Down</Data></Cell>
    <Cell><Data ss:Type="Number">4.7790225999999998E-2</Data></Cell>
    <Cell><Data ss:Type="String">homologue to UniRef100_Q9SEA0 Cluster: Capsanthin/capsorubin synthase, chromoplast precursor; n=1; Citrus sinensis|Rep: Capsanthin/capsorubin synthase, chromoplast precursor - Citrus sinensis (Sweet orange), partial (45%)</Data></Cell>
   </Row>
   <Row ss:AutoFitHeight="0">
    <Cell><Data ss:Type="String">TC3793</Data></Cell>
    <Cell><Data ss:Type="Number">53</Data></Cell>
    <Cell><Data ss:Type="Number">11</Data></Cell>
    <Cell><Data ss:Type="Number">8</Data></Cell>
    <Cell><Data ss:Type="Number">2</Data></Cell>
    <Cell><Data ss:Type="Number">0.25</Data></Cell>
    <Cell><Data ss:Type="String">Down</Data></Cell>
    <Cell><Data ss:Type="Number">4.7790225999999998E-2</Data></Cell>
    <Cell><Data ss:Type="String">similar to UniRef100_A7PAR1 Cluster: Chromosome chr14 scaffold_9, whole genome shotgun sequence; n=1; Vitis vinifera|Rep: Chromosome chr14 scaffold_9, whole genome shotgun sequence - Vitis vinifera (Grape), partial (50%)</Data></Cell>
   </Row>
   <Row ss:AutoFitHeight="0">
    <Cell><Data ss:Type="String">EY706471</Data></Cell>
    <Cell><Data ss:Type="Number">28</Data></Cell>
    <Cell><Data ss:Type="Number">8</Data></Cell>
    <Cell><Data ss:Type="Number">4</Data></Cell>
    <Cell><Data ss:Type="Number">1</Data></Cell>
    <Cell><Data ss:Type="Number">0.25</Data></Cell>
    <Cell><Data ss:Type="String">Down</Data></Cell>
    <Cell><Data ss:Type="Number">4.7790225999999998E-2</Data></Cell>
   </Row>
   <Row ss:AutoFitHeight="0">
    <Cell><Data ss:Type="String">EY752954</Data></Cell>
    <Cell><Data ss:Type="Number">26</Data></Cell>
    <Cell><Data ss:Type="Number">6</Data></Cell>
    <Cell><Data ss:Type="Number">4</Data></Cell>
    <Cell><Data ss:Type="Number">1</Data></Cell>
    <Cell><Data ss:Type="Number">0.25</Data></Cell>
    <Cell><Data ss:Type="String">Down</Data></Cell>
    <Cell><Data ss:Type="Number">4.7790225999999998E-2</Data></Cell>
    <Cell><Data ss:Type="String">similar to UniRef100_A7P4V5 Cluster: Chromosome chr4 scaffold_6, whole genome shotgun sequence; n=1; Vitis vinifera|Rep: Chromosome chr4 scaffold_6, whole genome shotgun sequence - Vitis vinifera (Grape), partial (9%)</Data></Cell>
   </Row>
   <Row ss:AutoFitHeight="0">
    <Cell><Data ss:Type="String">TC11907</Data></Cell>
    <Cell><Data ss:Type="Number">26</Data></Cell>
    <Cell><Data ss:Type="Number">3</Data></Cell>
    <Cell><Data ss:Type="Number">4</Data></Cell>
    <Cell><Data ss:Type="Number">1</Data></Cell>
    <Cell><Data ss:Type="Number">0.25</Data></Cell>
    <Cell><Data ss:Type="String">Down</Data></Cell>
    <Cell><Data ss:Type="Number">4.7790225999999998E-2</Data></Cell>
    <Cell><Data ss:Type="String">similar to UniRef100_A7QBH5 Cluster: Chromosome chr13 scaffold_74, whole genome shotgun sequence; n=1; Vitis vinifera|Rep: Chromosome chr13 scaffold_74, whole genome shotgun sequence - Vitis vinifera (Grape), partial (19%)</Data></Cell>
   </Row>
   <Row ss:AutoFitHeight="0">
    <Cell><Data ss:Type="String">EY756332</Data></Cell>
    <Cell><Data ss:Type="Number">27</Data></Cell>
    <Cell><Data ss:Type="Number">6</Data></Cell>
    <Cell><Data ss:Type="Number">4</Data></Cell>
    <Cell><Data ss:Type="Number">1</Data></Cell>
    <Cell><Data ss:Type="Number">0.25</Data></Cell>
    <Cell><Data ss:Type="String">Down</Data></Cell>
    <Cell><Data ss:Type="Number">4.7790225999999998E-2</Data></Cell>
    <Cell><Data ss:Type="String">homologue to UniRef100_A7PHK5 Cluster: Chromosome chr17 scaffold_16, whole genome shotgun sequence; n=1; Vitis vinifera|Rep: Chromosome chr17 scaffold_16, whole genome shotgun sequence - Vitis vinifera (Grape), partial (23%)</Data></Cell>
   </Row>
   <Row ss:AutoFitHeight="0">
    <Cell><Data ss:Type="String">TC25332</Data></Cell>
    <Cell><Data ss:Type="Number">26</Data></Cell>
    <Cell><Data ss:Type="Number">4</Data></Cell>
    <Cell><Data ss:Type="Number">4</Data></Cell>
    <Cell><Data ss:Type="Number">1</Data></Cell>
    <Cell><Data ss:Type="Number">0.25</Data></Cell>
    <Cell><Data ss:Type="String">Down</Data></Cell>
    <Cell><Data ss:Type="Number">4.7790225999999998E-2</Data></Cell>
    <Cell><Data ss:Type="String">similar to UniRef100_Q2LMD6 Cluster: MYBR5; n=1; Malus x domestica|Rep: MYBR5 - Malus domestica (Apple) (Malus sylvestris), partial (41%)</Data></Cell>
   </Row>
   <Row ss:AutoFitHeight="0">
    <Cell><Data ss:Type="String">TC23252</Data></Cell>
    <Cell><Data ss:Type="Number">25</Data></Cell>
    <Cell><Data ss:Type="Number">5</Data></Cell>
    <Cell><Data ss:Type="Number">4</Data></Cell>
    <Cell><Data ss:Type="Number">1</Data></Cell>
    <Cell><Data ss:Type="Number">0.25</Data></Cell>
    <Cell><Data ss:Type="String">Down</Data></Cell>
    <Cell><Data ss:Type="Number">4.7790225999999998E-2</Data></Cell>
    <Cell><Data ss:Type="String">homologue to UniRef100_A7PNE8 Cluster: Chromosome chr1 scaffold_22, whole genome shotgun sequence; n=1; Vitis vinifera|Rep: Chromosome chr1 scaffold_22, whole genome shotgun sequence - Vitis vinifera (Grape), partial (86%)</Data></Cell>
   </Row>
   <Row ss:AutoFitHeight="0">
    <Cell><Data ss:Type="String">TC21944</Data></Cell>
    <Cell><Data ss:Type="Number">28</Data></Cell>
    <Cell><Data ss:Type="Number">7</Data></Cell>
    <Cell><Data ss:Type="Number">4</Data></Cell>
    <Cell><Data ss:Type="Number">1</Data></Cell>
    <Cell><Data ss:Type="Number">0.25</Data></Cell>
    <Cell><Data ss:Type="String">Down</Data></Cell>
    <Cell><Data ss:Type="Number">4.7790225999999998E-2</Data></Cell>
    <Cell><Data ss:Type="String">homologue to UniRef100_A2Q158 Cluster: PRP38; n=1; Medicago truncatula|Rep: PRP38 - Medicago truncatula (Barrel medic), partial (20%)</Data></Cell>
   </Row>
   <Row ss:AutoFitHeight="0">
    <Cell><Data ss:Type="String">TC23868</Data></Cell>
    <Cell><Data ss:Type="Number">25</Data></Cell>
    <Cell><Data ss:Type="Number">2</Data></Cell>
    <Cell><Data ss:Type="Number">4</Data></Cell>
    <Cell><Data ss:Type="Number">1</Data></Cell>
    <Cell><Data ss:Type="Number">0.25</Data></Cell>
    <Cell><Data ss:Type="String">Down</Data></Cell>
    <Cell><Data ss:Type="Number">4.7790225999999998E-2</Data></Cell>
    <Cell><Data ss:Type="String">similar to UniRef100_A7QMQ8 Cluster: Chromosome undetermined scaffold_127, whole genome shotgun sequence; n=1; Vitis vinifera|Rep: Chromosome undetermined scaffold_127, whole genome shotgun sequence - Vitis vinifera (Grape), partial (60%)</Data></Cell>
   </Row>
   <Row ss:AutoFitHeight="0">
    <Cell><Data ss:Type="String">TC1366</Data></Cell>
    <Cell><Data ss:Type="Number">30</Data></Cell>
    <Cell><Data ss:Type="Number">5</Data></Cell>
    <Cell><Data ss:Type="Number">4</Data></Cell>
    <Cell><Data ss:Type="Number">1</Data></Cell>
    <Cell><Data ss:Type="Number">0.25</Data></Cell>
    <Cell><Data ss:Type="String">Down</Data></Cell>
    <Cell><Data ss:Type="Number">4.7790225999999998E-2</Data></Cell>
    <Cell><Data ss:Type="String">similar to UniRef100_O48645 Cluster: CLB1; n=1; Solanum lycopersicum|Rep: CLB1 - Solanum lycopersicum (Tomato) (Lycopersicon esculentum), partial (44%)</Data></Cell>
   </Row>
   <Row ss:AutoFitHeight="0">
    <Cell><Data ss:Type="String">TC18901</Data></Cell>
    <Cell><Data ss:Type="Number">26</Data></Cell>
    <Cell><Data ss:Type="Number">4</Data></Cell>
    <Cell><Data ss:Type="Number">4</Data></Cell>
    <Cell><Data ss:Type="Number">1</Data></Cell>
    <Cell><Data ss:Type="Number">0.25</Data></Cell>
    <Cell><Data ss:Type="String">Down</Data></Cell>
    <Cell><Data ss:Type="Number">4.7790225999999998E-2</Data></Cell>
    <Cell><Data ss:Type="String">similar to UniRef100_A7P7Z5 Cluster: Chromosome chr3 scaffold_8, whole genome shotgun sequence; n=1; Vitis vinifera|Rep: Chromosome chr3 scaffold_8, whole genome shotgun sequence - Vitis vinifera (Grape), partial (21%)</Data></Cell>
   </Row>
   <Row ss:AutoFitHeight="0">
    <Cell><Data ss:Type="String">TC24149</Data></Cell>
    <Cell><Data ss:Type="Number">28</Data></Cell>
    <Cell><Data ss:Type="Number">8</Data></Cell>
    <Cell><Data ss:Type="Number">4</Data></Cell>
    <Cell><Data ss:Type="Number">1</Data></Cell>
    <Cell><Data ss:Type="Number">0.25</Data></Cell>
    <Cell><Data ss:Type="String">Down</Data></Cell>
    <Cell><Data ss:Type="Number">4.7790225999999998E-2</Data></Cell>
    <Cell><Data ss:Type="String">similar to UniRef100_A7PNI3 Cluster: Chromosome chr1 scaffold_22, whole genome shotgun sequence; n=1; Vitis vinifera|Rep: Chromosome chr1 scaffold_22, whole genome shotgun sequence - Vitis vinifera (Grape), partial (16%)</Data></Cell>
   </Row>
   <Row ss:AutoFitHeight="0">
    <Cell><Data ss:Type="String">TC14297</Data></Cell>
    <Cell><Data ss:Type="Number">28</Data></Cell>
    <Cell><Data ss:Type="Number">9</Data></Cell>
    <Cell><Data ss:Type="Number">4</Data></Cell>
    <Cell><Data ss:Type="Number">1</Data></Cell>
    <Cell><Data ss:Type="Number">0.25</Data></Cell>
    <Cell><Data ss:Type="String">Down</Data></Cell>
    <Cell><Data ss:Type="Number">4.7790225999999998E-2</Data></Cell>
    <Cell><Data ss:Type="String">similar to UniRef100_A7P4A9 Cluster: Chromosome chr1 scaffold_5, whole genome shotgun sequence; n=1; Vitis vinifera|Rep: Chromosome chr1 scaffold_5, whole genome shotgun sequence - Vitis vinifera (Grape), partial (72%)</Data></Cell>
   </Row>
   <Row ss:AutoFitHeight="0">
    <Cell><Data ss:Type="String">TC19517</Data></Cell>
    <Cell><Data ss:Type="Number">30</Data></Cell>
    <Cell><Data ss:Type="Number">9</Data></Cell>
    <Cell><Data ss:Type="Number">4</Data></Cell>
    <Cell><Data ss:Type="Number">1</Data></Cell>
    <Cell><Data ss:Type="Number">0.25</Data></Cell>
    <Cell><Data ss:Type="String">Down</Data></Cell>
    <Cell><Data ss:Type="Number">4.7790225999999998E-2</Data></Cell>
    <Cell><Data ss:Type="String">similar to UniRef100_A7PV92 Cluster: Chromosome chr4 scaffold_32, whole genome shotgun sequence; n=1; Vitis vinifera|Rep: Chromosome chr4 scaffold_32, whole genome shotgun sequence - Vitis vinifera (Grape), partial (21%)</Data></Cell>
   </Row>
   <Row ss:AutoFitHeight="0">
    <Cell><Data ss:Type="String">TC18837</Data></Cell>
    <Cell><Data ss:Type="Number">27</Data></Cell>
    <Cell><Data ss:Type="Number">7</Data></Cell>
    <Cell><Data ss:Type="Number">4</Data></Cell>
    <Cell><Data ss:Type="Number">1</Data></Cell>
    <Cell><Data ss:Type="Number">0.25</Data></Cell>
    <Cell><Data ss:Type="String">Down</Data></Cell>
    <Cell><Data ss:Type="Number">4.7790225999999998E-2</Data></Cell>
    <Cell><Data ss:Type="String">similar to UniRef100_A7QV45 Cluster: Chromosome undetermined scaffold_185, whole genome shotgun sequence; n=1; Vitis vinifera|Rep: Chromosome undetermined scaffold_185, whole genome shotgun sequence - Vitis vinifera (Grape), partial (44%)</Data></Cell>
   </Row>
   <Row ss:AutoFitHeight="0">
    <Cell><Data ss:Type="String">TC2344</Data></Cell>
    <Cell><Data ss:Type="Number">27</Data></Cell>
    <Cell><Data ss:Type="Number">2</Data></Cell>
    <Cell><Data ss:Type="Number">4</Data></Cell>
    <Cell><Data ss:Type="Number">1</Data></Cell>
    <Cell><Data ss:Type="Number">0.25</Data></Cell>
    <Cell><Data ss:Type="String">Down</Data></Cell>
    <Cell><Data ss:Type="Number">4.7790225999999998E-2</Data></Cell>
    <Cell><Data ss:Type="String">similar to UniRef100_A7P1V9 Cluster: Chromosome chr19 scaffold_4, whole genome shotgun sequence; n=1; Vitis vinifera|Rep: Chromosome chr19 scaffold_4, whole genome shotgun sequence - Vitis vinifera (Grape), partial (85%)</Data></Cell>
   </Row>
   <Row ss:AutoFitHeight="0">
    <Cell><Data ss:Type="String">TC19406</Data></Cell>
    <Cell><Data ss:Type="Number">25</Data></Cell>
    <Cell><Data ss:Type="Number">8</Data></Cell>
    <Cell><Data ss:Type="Number">4</Data></Cell>
    <Cell><Data ss:Type="Number">1</Data></Cell>
    <Cell><Data ss:Type="Number">0.25</Data></Cell>
    <Cell><Data ss:Type="String">Down</Data></Cell>
    <Cell><Data ss:Type="Number">4.7790225999999998E-2</Data></Cell>
    <Cell><Data ss:Type="String">similar to UniRef100_A7QDC8 Cluster: Chromosome chr10 scaffold_81, whole genome shotgun sequence; n=1; Vitis vinifera|Rep: Chromosome chr10 scaffold_81, whole genome shotgun sequence - Vitis vinifera (Grape), partial (94%)</Data></Cell>
   </Row>
   <Row ss:AutoFitHeight="0">
    <Cell><Data ss:Type="String">TC8437</Data></Cell>
    <Cell><Data ss:Type="Number">25</Data></Cell>
    <Cell><Data ss:Type="Number">9</Data></Cell>
    <Cell><Data ss:Type="Number">4</Data></Cell>
    <Cell><Data ss:Type="Number">1</Data></Cell>
    <Cell><Data ss:Type="Number">0.25</Data></Cell>
    <Cell><Data ss:Type="String">Down</Data></Cell>
    <Cell><Data ss:Type="Number">4.7790225999999998E-2</Data></Cell>
    <Cell><Data ss:Type="String">homologue to UniRef100_A7PZK9 Cluster: Chromosome chr15 scaffold_40, whole genome shotgun sequence; n=1; Vitis vinifera|Rep: Chromosome chr15 scaffold_40, whole genome shotgun sequence - Vitis vinifera (Grape), partial (58%)</Data></Cell>
   </Row>
   <Row ss:AutoFitHeight="0">
    <Cell><Data ss:Type="String">CV884869</Data></Cell>
    <Cell><Data ss:Type="Number">27</Data></Cell>
    <Cell><Data ss:Type="Number">7</Data></Cell>
    <Cell><Data ss:Type="Number">4</Data></Cell>
    <Cell><Data ss:Type="Number">1</Data></Cell>
    <Cell><Data ss:Type="Number">0.25</Data></Cell>
    <Cell><Data ss:Type="String">Down</Data></Cell>
    <Cell><Data ss:Type="Number">4.7790225999999998E-2</Data></Cell>
    <Cell><Data ss:Type="String">similar to UniRef100_A7NZT2 Cluster: Chromosome chr6 scaffold_3, whole genome shotgun sequence; n=1; Vitis vinifera|Rep: Chromosome chr6 scaffold_3, whole genome shotgun sequence - Vitis vinifera (Grape), partial (38%)</Data></Cell>
   </Row>
   <Row ss:AutoFitHeight="0">
    <Cell><Data ss:Type="String">TC21454</Data></Cell>
    <Cell><Data ss:Type="Number">27</Data></Cell>
    <Cell><Data ss:Type="Number">4</Data></Cell>
    <Cell><Data ss:Type="Number">4</Data></Cell>
    <Cell><Data ss:Type="Number">1</Data></Cell>
    <Cell><Data ss:Type="Number">0.25</Data></Cell>
    <Cell><Data ss:Type="String">Down</Data></Cell>
    <Cell><Data ss:Type="Number">4.7790225999999998E-2</Data></Cell>
    <Cell><Data ss:Type="String">similar to UniRef100_A7QXJ1 Cluster: Chromosome undetermined scaffold_225, whole genome shotgun sequence; n=2; Vitis vinifera|Rep: Chromosome undetermined scaffold_225, whole genome shotgun sequence - Vitis vinifera (Grape), partial (17%)</Data></Cell>
   </Row>
   <Row ss:AutoFitHeight="0">
    <Cell><Data ss:Type="String">EY686301</Data></Cell>
    <Cell><Data ss:Type="Number">29</Data></Cell>
    <Cell><Data ss:Type="Number">6</Data></Cell>
    <Cell><Data ss:Type="Number">4</Data></Cell>
    <Cell><Data ss:Type="Number">1</Data></Cell>
    <Cell><Data ss:Type="Number">0.25</Data></Cell>
    <Cell><Data ss:Type="String">Down</Data></Cell>
    <Cell><Data ss:Type="Number">4.7790225999999998E-2</Data></Cell>
    <Cell><Data ss:Type="String">similar to UniRef100_A7QII3 Cluster: Chromosome chr12 scaffold_103, whole genome shotgun sequence; n=1; Vitis vinifera|Rep: Chromosome chr12 scaffold_103, whole genome shotgun sequence - Vitis vinifera (Grape), partial (5%)</Data></Cell>
   </Row>
   <Row ss:AutoFitHeight="0">
    <Cell><Data ss:Type="String">TC16533</Data></Cell>
    <Cell><Data ss:Type="Number">28</Data></Cell>
    <Cell><Data ss:Type="Number">3</Data></Cell>
    <Cell><Data ss:Type="Number">4</Data></Cell>
    <Cell><Data ss:Type="Number">1</Data></Cell>
    <Cell><Data ss:Type="Number">0.25</Data></Cell>
    <Cell><Data ss:Type="String">Down</Data></Cell>
    <Cell><Data ss:Type="Number">4.7790225999999998E-2</Data></Cell>
    <Cell><Data ss:Type="String">similar to UniRef100_A7PJR4 Cluster: Chromosome chr12 scaffold_18, whole genome shotgun sequence; n=1; Vitis vinifera|Rep: Chromosome chr12 scaffold_18, whole genome shotgun sequence - Vitis vinifera (Grape), partial (17%)</Data></Cell>
   </Row>
   <Row ss:AutoFitHeight="0">
    <Cell><Data ss:Type="String">CX672345</Data></Cell>
    <Cell><Data ss:Type="Number">28</Data></Cell>
    <Cell><Data ss:Type="Number">7</Data></Cell>
    <Cell><Data ss:Type="Number">4</Data></Cell>
    <Cell><Data ss:Type="Number">1</Data></Cell>
    <Cell><Data ss:Type="Number">0.25</Data></Cell>
    <Cell><Data ss:Type="String">Down</Data></Cell>
    <Cell><Data ss:Type="Number">4.7790225999999998E-2</Data></Cell>
    <Cell><Data ss:Type="String">similar to UniRef100_A7NTX6 Cluster: Chromosome chr18 scaffold_1, whole genome shotgun sequence; n=2; Vitis vinifera|Rep: Chromosome chr18 scaffold_1, whole genome shotgun sequence - Vitis vinifera (Grape), partial (30%)</Data></Cell>
   </Row>
   <Row ss:AutoFitHeight="0">
    <Cell><Data ss:Type="String">TC25526</Data></Cell>
    <Cell><Data ss:Type="Number">30</Data></Cell>
    <Cell><Data ss:Type="Number">9</Data></Cell>
    <Cell><Data ss:Type="Number">4</Data></Cell>
    <Cell><Data ss:Type="Number">1</Data></Cell>
    <Cell><Data ss:Type="Number">0.25</Data></Cell>
    <Cell><Data ss:Type="String">Down</Data></Cell>
    <Cell><Data ss:Type="Number">4.7790225999999998E-2</Data></Cell>
    <Cell><Data ss:Type="String">similar to UniRef100_A5YWM1 Cluster: Glutathione S-transferase; n=1; Citrus sinensis|Rep: Glutathione S-transferase - Citrus sinensis (Sweet orange), partial (84%)</Data></Cell>
   </Row>
   <Row ss:AutoFitHeight="0">
    <Cell><Data ss:Type="String">TC23354</Data></Cell>
    <Cell><Data ss:Type="Number">25</Data></Cell>
    <Cell><Data ss:Type="Number">6</Data></Cell>
    <Cell><Data ss:Type="Number">4</Data></Cell>
    <Cell><Data ss:Type="Number">1</Data></Cell>
    <Cell><Data ss:Type="Number">0.25</Data></Cell>
    <Cell><Data ss:Type="String">Down</Data></Cell>
    <Cell><Data ss:Type="Number">4.7790225999999998E-2</Data></Cell>
    <Cell><Data ss:Type="String">similar to UniRef100_UPI000065F80D Cluster: Transmembrane protein 63C.; n=1; Takifugu rubripes|Rep: Transmembrane protein 63C. - Takifugu rubripes, partial (3%)</Data></Cell>
   </Row>
   <Row ss:AutoFitHeight="0">
    <Cell><Data ss:Type="String">TC20562</Data></Cell>
    <Cell><Data ss:Type="Number">27</Data></Cell>
    <Cell><Data ss:Type="Number">9</Data></Cell>
    <Cell><Data ss:Type="Number">4</Data></Cell>
    <Cell><Data ss:Type="Number">1</Data></Cell>
    <Cell><Data ss:Type="Number">0.25</Data></Cell>
    <Cell><Data ss:Type="String">Down</Data></Cell>
    <Cell><Data ss:Type="Number">4.7790225999999998E-2</Data></Cell>
    <Cell><Data ss:Type="String">similar to UniRef100_A7NU70 Cluster: Chromosome chr18 scaffold_1, whole genome shotgun sequence; n=1; Vitis vinifera|Rep: Chromosome chr18 scaffold_1, whole genome shotgun sequence - Vitis vinifera (Grape), partial (28%)</Data></Cell>
   </Row>
   <Row ss:AutoFitHeight="0">
    <Cell><Data ss:Type="String">EY704798</Data></Cell>
    <Cell><Data ss:Type="Number">29</Data></Cell>
    <Cell><Data ss:Type="Number">6</Data></Cell>
    <Cell><Data ss:Type="Number">4</Data></Cell>
    <Cell><Data ss:Type="Number">1</Data></Cell>
    <Cell><Data ss:Type="Number">0.25</Data></Cell>
    <Cell><Data ss:Type="String">Down</Data></Cell>
    <Cell><Data ss:Type="Number">4.7790225999999998E-2</Data></Cell>
    <Cell><Data ss:Type="String">weakly similar to UniRef100_A7Q2Z1 Cluster: Chromosome chr12 scaffold_47, whole genome shotgun sequence; n=1; Vitis vinifera|Rep: Chromosome chr12 scaffold_47, whole genome shotgun sequence - Vitis vinifera (Grape), partial (42%)</Data></Cell>
   </Row>
   <Row ss:AutoFitHeight="0">
    <Cell><Data ss:Type="String">TC14799</Data></Cell>
    <Cell><Data ss:Type="Number">28</Data></Cell>
    <Cell><Data ss:Type="Number">6</Data></Cell>
    <Cell><Data ss:Type="Number">4</Data></Cell>
    <Cell><Data ss:Type="Number">1</Data></Cell>
    <Cell><Data ss:Type="Number">0.25</Data></Cell>
    <Cell><Data ss:Type="String">Down</Data></Cell>
    <Cell><Data ss:Type="Number">4.7790225999999998E-2</Data></Cell>
    <Cell><Data ss:Type="String">weakly similar to UniRef100_Q5J3N9 Cluster: Sucrose phosphate phosphatase; n=1; Malus x domestica|Rep: Sucrose phosphate phosphatase - Malus domestica (Apple) (Malus sylvestris), partial (46%)</Data></Cell>
   </Row>
   <Row ss:AutoFitHeight="0">
    <Cell><Data ss:Type="String">TC13490</Data></Cell>
    <Cell><Data ss:Type="Number">25</Data></Cell>
    <Cell><Data ss:Type="Number">2</Data></Cell>
    <Cell><Data ss:Type="Number">4</Data></Cell>
    <Cell><Data ss:Type="Number">1</Data></Cell>
    <Cell><Data ss:Type="Number">0.25</Data></Cell>
    <Cell><Data ss:Type="String">Down</Data></Cell>
    <Cell><Data ss:Type="Number">4.7790225999999998E-2</Data></Cell>
    <Cell><Data ss:Type="String">similar to UniRef100_A7Q2D8 Cluster: Chromosome chr1 scaffold_46, whole genome shotgun sequence; n=1; Vitis vinifera|Rep: Chromosome chr1 scaffold_46, whole genome shotgun sequence - Vitis vinifera (Grape), partial (53%)</Data></Cell>
   </Row>
   <Row ss:AutoFitHeight="0">
    <Cell><Data ss:Type="String">TC22161</Data></Cell>
    <Cell><Data ss:Type="Number">29</Data></Cell>
    <Cell><Data ss:Type="Number">5</Data></Cell>
    <Cell><Data ss:Type="Number">4</Data></Cell>
    <Cell><Data ss:Type="Number">1</Data></Cell>
    <Cell><Data ss:Type="Number">0.25</Data></Cell>
    <Cell><Data ss:Type="String">Down</Data></Cell>
    <Cell><Data ss:Type="Number">4.7790225999999998E-2</Data></Cell>
    <Cell><Data ss:Type="String">weakly similar to UniRef100_P81712 Cluster: Subtilisin inhibitor CLSI-I; n=1; Canavalia lineata|Rep: Subtilisin inhibitor CLSI-I - Canavalia lineata, partial (86%)</Data></Cell>
   </Row>
   <Row ss:AutoFitHeight="0">
    <Cell><Data ss:Type="String">TC6565</Data></Cell>
    <Cell><Data ss:Type="Number">27</Data></Cell>
    <Cell><Data ss:Type="Number">9</Data></Cell>
    <Cell><Data ss:Type="Number">4</Data></Cell>
    <Cell><Data ss:Type="Number">1</Data></Cell>
    <Cell><Data ss:Type="Number">0.25</Data></Cell>
    <Cell><Data ss:Type="String">Down</Data></Cell>
    <Cell><Data ss:Type="Number">4.7790225999999998E-2</Data></Cell>
    <Cell><Data ss:Type="String">similar to UniRef100_A7PGE3 Cluster: Chromosome chr6 scaffold_15, whole genome shotgun sequence; n=1; Vitis vinifera|Rep: Chromosome chr6 scaffold_15, whole genome shotgun sequence - Vitis vinifera (Grape), partial (18%)</Data></Cell>
   </Row>
   <Row ss:AutoFitHeight="0">
    <Cell><Data ss:Type="String">TC14012</Data></Cell>
    <Cell><Data ss:Type="Number">26</Data></Cell>
    <Cell><Data ss:Type="Number">6</Data></Cell>
    <Cell><Data ss:Type="Number">4</Data></Cell>
    <Cell><Data ss:Type="Number">1</Data></Cell>
    <Cell><Data ss:Type="Number">0.25</Data></Cell>
    <Cell><Data ss:Type="String">Down</Data></Cell>
    <Cell><Data ss:Type="Number">4.7790225999999998E-2</Data></Cell>
    <Cell><Data ss:Type="String">similar to UniRef100_Q9LKQ2 Cluster: NDR1/HIN1-like protein 3; n=1; Arabidopsis thaliana|Rep: NDR1/HIN1-like protein 3 - Arabidopsis thaliana (Mouse-ear cress), partial (36%)</Data></Cell>
   </Row>
   <Row ss:AutoFitHeight="0">
    <Cell><Data ss:Type="String">TC19984</Data></Cell>
    <Cell><Data ss:Type="Number">28</Data></Cell>
    <Cell><Data ss:Type="Number">8</Data></Cell>
    <Cell><Data ss:Type="Number">4</Data></Cell>
    <Cell><Data ss:Type="Number">1</Data></Cell>
    <Cell><Data ss:Type="Number">0.25</Data></Cell>
    <Cell><Data ss:Type="String">Down</Data></Cell>
    <Cell><Data ss:Type="Number">4.7790225999999998E-2</Data></Cell>
    <Cell><Data ss:Type="String">similar to UniRef100_A7PI42 Cluster: Chromosome chr13 scaffold_17, whole genome shotgun sequence; n=1; Vitis vinifera|Rep: Chromosome chr13 scaffold_17, whole genome shotgun sequence - Vitis vinifera (Grape), partial (28%)</Data></Cell>
   </Row>
   <Row ss:AutoFitHeight="0">
    <Cell><Data ss:Type="String">TC17910</Data></Cell>
    <Cell><Data ss:Type="Number">25</Data></Cell>
    <Cell><Data ss:Type="Number">4</Data></Cell>
    <Cell><Data ss:Type="Number">4</Data></Cell>
    <Cell><Data ss:Type="Number">1</Data></Cell>
    <Cell><Data ss:Type="Number">0.25</Data></Cell>
    <Cell><Data ss:Type="String">Down</Data></Cell>
    <Cell><Data ss:Type="Number">4.7790225999999998E-2</Data></Cell>
    <Cell><Data ss:Type="String">similar to UniRef100_A7P491 Cluster: Chromosome chr1 scaffold_5, whole genome shotgun sequence; n=1; Vitis vinifera|Rep: Chromosome chr1 scaffold_5, whole genome shotgun sequence - Vitis vinifera (Grape), partial (16%)</Data></Cell>
   </Row>
   <Row ss:AutoFitHeight="0">
    <Cell><Data ss:Type="String">TC23673</Data></Cell>
    <Cell><Data ss:Type="Number">28</Data></Cell>
    <Cell><Data ss:Type="Number">5</Data></Cell>
    <Cell><Data ss:Type="Number">4</Data></Cell>
    <Cell><Data ss:Type="Number">1</Data></Cell>
    <Cell><Data ss:Type="Number">0.25</Data></Cell>
    <Cell><Data ss:Type="String">Down</Data></Cell>
    <Cell><Data ss:Type="Number">4.7790225999999998E-2</Data></Cell>
    <Cell><Data ss:Type="String">similar to UniRef100_A7QUB3 Cluster: Chromosome chr11 scaffold_177, whole genome shotgun sequence; n=1; Vitis vinifera|Rep: Chromosome chr11 scaffold_177, whole genome shotgun sequence - Vitis vinifera (Grape), partial (96%)</Data></Cell>
   </Row>
   <Row ss:AutoFitHeight="0">
    <Cell><Data ss:Type="String">TC15633</Data></Cell>
    <Cell><Data ss:Type="Number">28</Data></Cell>
    <Cell><Data ss:Type="Number">9</Data></Cell>
    <Cell><Data ss:Type="Number">4</Data></Cell>
    <Cell><Data ss:Type="Number">1</Data></Cell>
    <Cell><Data ss:Type="Number">0.25</Data></Cell>
    <Cell><Data ss:Type="String">Down</Data></Cell>
    <Cell><Data ss:Type="Number">4.7790225999999998E-2</Data></Cell>
    <Cell><Data ss:Type="String">similar to UniRef100_Q6UA05 Cluster: Fiber protein Fb31; n=1; Gossypium barbadense|Rep: Fiber protein Fb31 - Gossypium barbadense (Sea-island cotton) (Egyptian cotton), partial (45%)</Data></Cell>
   </Row>
   <Row ss:AutoFitHeight="0">
    <Cell><Data ss:Type="String">CV887154</Data></Cell>
    <Cell><Data ss:Type="Number">29</Data></Cell>
    <Cell><Data ss:Type="Number">9</Data></Cell>
    <Cell><Data ss:Type="Number">4</Data></Cell>
    <Cell><Data ss:Type="Number">1</Data></Cell>
    <Cell><Data ss:Type="Number">0.25</Data></Cell>
    <Cell><Data ss:Type="String">Down</Data></Cell>
    <Cell><Data ss:Type="Number">4.7790225999999998E-2</Data></Cell>
    <Cell><Data ss:Type="String">weakly similar to UniRef100_Q8L828-2 Cluster: Isoform 2 of Q8L828 ; n=1; Arabidopsis thaliana|Rep: Isoform 2 of Q8L828  - Arabidopsis thaliana (Mouse-ear cress), partial (9%)</Data></Cell>
   </Row>
   <Row ss:AutoFitHeight="0">
    <Cell><Data ss:Type="String">TC11720</Data></Cell>
    <Cell><Data ss:Type="Number">26</Data></Cell>
    <Cell><Data ss:Type="Number">4</Data></Cell>
    <Cell><Data ss:Type="Number">4</Data></Cell>
    <Cell><Data ss:Type="Number">1</Data></Cell>
    <Cell><Data ss:Type="Number">0.25</Data></Cell>
    <Cell><Data ss:Type="String">Down</Data></Cell>
    <Cell><Data ss:Type="Number">4.7790225999999998E-2</Data></Cell>
    <Cell><Data ss:Type="String">similar to UniRef100_Q43636 Cluster: Thioredoxin H-type; n=1; Ricinus communis|Rep: Thioredoxin H-type - Ricinus communis (Castor bean), partial (98%)</Data></Cell>
   </Row>
   <Row ss:AutoFitHeight="0">
    <Cell><Data ss:Type="String">TC22166</Data></Cell>
    <Cell><Data ss:Type="Number">30</Data></Cell>
    <Cell><Data ss:Type="Number">7</Data></Cell>
    <Cell><Data ss:Type="Number">4</Data></Cell>
    <Cell><Data ss:Type="Number">1</Data></Cell>
    <Cell><Data ss:Type="Number">0.25</Data></Cell>
    <Cell><Data ss:Type="String">Down</Data></Cell>
    <Cell><Data ss:Type="Number">4.7790225999999998E-2</Data></Cell>
   </Row>
   <Row ss:AutoFitHeight="0">
    <Cell><Data ss:Type="String">TC17421</Data></Cell>
    <Cell><Data ss:Type="Number">28</Data></Cell>
    <Cell><Data ss:Type="Number">125</Data></Cell>
    <Cell><Data ss:Type="Number">4</Data></Cell>
    <Cell><Data ss:Type="Number">20</Data></Cell>
    <Cell><Data ss:Type="Number">5</Data></Cell>
    <Cell><Data ss:Type="String">Up</Data></Cell>
    <Cell><Data ss:Type="Number">4.8573002999999997E-2</Data></Cell>
    <Cell><Data ss:Type="String">weakly similar to UniRef100_A7QNA8 Cluster: Chromosome chr2 scaffold_132, whole genome shotgun sequence; n=1; Vitis vinifera|Rep: Chromosome chr2 scaffold_132, whole genome shotgun sequence - Vitis vinifera (Grape), partial (6%)</Data></Cell>
   </Row>
   <Row ss:AutoFitHeight="0">
    <Cell><Data ss:Type="String">DN618883</Data></Cell>
    <Cell><Data ss:Type="Number">23</Data></Cell>
    <Cell><Data ss:Type="Number">94</Data></Cell>
    <Cell><Data ss:Type="Number">3</Data></Cell>
    <Cell><Data ss:Type="Number">15</Data></Cell>
    <Cell><Data ss:Type="Number">5</Data></Cell>
    <Cell><Data ss:Type="String">Up</Data></Cell>
    <Cell><Data ss:Type="Number">4.8573002999999997E-2</Data></Cell>
   </Row>
   <Row ss:AutoFitHeight="0">
    <Cell><Data ss:Type="String">TC13063</Data></Cell>
    <Cell><Data ss:Type="Number">23</Data></Cell>
    <Cell><Data ss:Type="Number">91</Data></Cell>
    <Cell><Data ss:Type="Number">3</Data></Cell>
    <Cell><Data ss:Type="Number">15</Data></Cell>
    <Cell><Data ss:Type="Number">5</Data></Cell>
    <Cell><Data ss:Type="String">Up</Data></Cell>
    <Cell><Data ss:Type="Number">4.8573002999999997E-2</Data></Cell>
    <Cell><Data ss:Type="String">homologue to UniRef100_Q9ATF4 Cluster: Ribosomal protein L33; n=1; Castanea sativa|Rep: Ribosomal protein L33 - Castanea sativa (Sweet chestnut), complete</Data></Cell>
   </Row>
   <Row ss:AutoFitHeight="0">
    <Cell><Data ss:Type="String">TC6755</Data></Cell>
    <Cell><Data ss:Type="Number">5</Data></Cell>
    <Cell><Data ss:Type="Number">30</Data></Cell>
    <Cell><Data ss:Type="Number">1</Data></Cell>
    <Cell><Data ss:Type="Number">5</Data></Cell>
    <Cell><Data ss:Type="Number">5</Data></Cell>
    <Cell><Data ss:Type="String">Up</Data></Cell>
    <Cell><Data ss:Type="Number">4.8573002999999997E-2</Data></Cell>
    <Cell><Data ss:Type="String">similar to UniRef100_A7Q7F0 Cluster: Chromosome chr18 scaffold_59, whole genome shotgun sequence; n=1; Vitis vinifera|Rep: Chromosome chr18 scaffold_59, whole genome shotgun sequence - Vitis vinifera (Grape), partial (12%)</Data></Cell>
   </Row>
   <Row ss:AutoFitHeight="0">
    <Cell><Data ss:Type="String">TC367</Data></Cell>
    <Cell><Data ss:Type="Number">3</Data></Cell>
    <Cell><Data ss:Type="Number">32</Data></Cell>
    <Cell><Data ss:Type="Number">1</Data></Cell>
    <Cell><Data ss:Type="Number">5</Data></Cell>
    <Cell><Data ss:Type="Number">5</Data></Cell>
    <Cell><Data ss:Type="String">Up</Data></Cell>
    <Cell><Data ss:Type="Number">4.8573002999999997E-2</Data></Cell>
    <Cell ss:StyleID="s27"><Data ss:Type="String">UniRef100_Q09MC6 Cluster: NAD(P)H-quinone oxidoreductase chain 4, chloroplast  (NAD(P)H dehydrogenase, chain 4); n=1; Citrus sinensis|Rep: NAD(P)H-quinone oxidoreductase chain 4, chloroplast  (NAD(P)H dehydrogenase, chain 4) - Citrus sinensis (Sweet orange), partial (87%)</Data></Cell>
   </Row>
   <Row ss:AutoFitHeight="0">
    <Cell><Data ss:Type="String">TC13661</Data></Cell>
    <Cell><Data ss:Type="Number">8</Data></Cell>
    <Cell><Data ss:Type="Number">34</Data></Cell>
    <Cell><Data ss:Type="Number">1</Data></Cell>
    <Cell><Data ss:Type="Number">5</Data></Cell>
    <Cell><Data ss:Type="Number">5</Data></Cell>
    <Cell><Data ss:Type="String">Up</Data></Cell>
    <Cell><Data ss:Type="Number">4.8573002999999997E-2</Data></Cell>
   </Row>
   <Row ss:AutoFitHeight="0">
    <Cell><Data ss:Type="String">TC13751</Data></Cell>
    <Cell><Data ss:Type="Number">6</Data></Cell>
    <Cell><Data ss:Type="Number">29</Data></Cell>
    <Cell><Data ss:Type="Number">1</Data></Cell>
    <Cell><Data ss:Type="Number">5</Data></Cell>
    <Cell><Data ss:Type="Number">5</Data></Cell>
    <Cell><Data ss:Type="String">Up</Data></Cell>
    <Cell><Data ss:Type="Number">4.8573002999999997E-2</Data></Cell>
    <Cell><Data ss:Type="String">similar to UniRef100_A7QR31 Cluster: Chromosome undetermined scaffold_147, whole genome shotgun sequence; n=1; Vitis vinifera|Rep: Chromosome undetermined scaffold_147, whole genome shotgun sequence - Vitis vinifera (Grape), partial (83%)</Data></Cell>
   </Row>
   <Row ss:AutoFitHeight="0">
    <Cell><Data ss:Type="String">TC2805</Data></Cell>
    <Cell><Data ss:Type="Number">6</Data></Cell>
    <Cell><Data ss:Type="Number">32</Data></Cell>
    <Cell><Data ss:Type="Number">1</Data></Cell>
    <Cell><Data ss:Type="Number">5</Data></Cell>
    <Cell><Data ss:Type="Number">5</Data></Cell>
    <Cell><Data ss:Type="String">Up</Data></Cell>
    <Cell><Data ss:Type="Number">4.8573002999999997E-2</Data></Cell>
    <Cell><Data ss:Type="String">similar to UniRef100_A7QNM7 Cluster: Chromosome undetermined scaffold_133, whole genome shotgun sequence; n=1; Vitis vinifera|Rep: Chromosome undetermined scaffold_133, whole genome shotgun sequence - Vitis vinifera (Grape), partial (87%)</Data></Cell>
   </Row>
   <Row ss:AutoFitHeight="0">
    <Cell><Data ss:Type="String">TC7532</Data></Cell>
    <Cell><Data ss:Type="Number">6</Data></Cell>
    <Cell><Data ss:Type="Number">31</Data></Cell>
    <Cell><Data ss:Type="Number">1</Data></Cell>
    <Cell><Data ss:Type="Number">5</Data></Cell>
    <Cell><Data ss:Type="Number">5</Data></Cell>
    <Cell><Data ss:Type="String">Up</Data></Cell>
    <Cell><Data ss:Type="Number">4.8573002999999997E-2</Data></Cell>
    <Cell><Data ss:Type="String">homologue to UniRef100_Q6EJA5 Cluster: Clt1; n=1; Poncirus trifoliata|Rep: Clt1 - Poncirus trifoliata (Hardy orange), partial (98%)</Data></Cell>
   </Row>
   <Row ss:AutoFitHeight="0">
    <Cell><Data ss:Type="String">TC15630</Data></Cell>
    <Cell><Data ss:Type="Number">10</Data></Cell>
    <Cell><Data ss:Type="Number">30</Data></Cell>
    <Cell><Data ss:Type="Number">1</Data></Cell>
    <Cell><Data ss:Type="Number">5</Data></Cell>
    <Cell><Data ss:Type="Number">5</Data></Cell>
    <Cell><Data ss:Type="String">Up</Data></Cell>
    <Cell><Data ss:Type="Number">4.8573002999999997E-2</Data></Cell>
    <Cell><Data ss:Type="String">similar to UniRef100_Q6W2J2 Cluster: VDAC2.1; n=1; Lotus japonicus|Rep: VDAC2.1 - Lotus japonicus, complete</Data></Cell>
   </Row>
   <Row ss:AutoFitHeight="0">
    <Cell><Data ss:Type="String">CV884370</Data></Cell>
    <Cell><Data ss:Type="Number">7</Data></Cell>
    <Cell><Data ss:Type="Number">31</Data></Cell>
    <Cell><Data ss:Type="Number">1</Data></Cell>
    <Cell><Data ss:Type="Number">5</Data></Cell>
    <Cell><Data ss:Type="Number">5</Data></Cell>
    <Cell><Data ss:Type="String">Up</Data></Cell>
    <Cell><Data ss:Type="Number">4.8573002999999997E-2</Data></Cell>
    <Cell><Data ss:Type="String">similar to UniRef100_A7Q3Z7 Cluster: Chromosome chr13 scaffold_48, whole genome shotgun sequence; n=1; Vitis vinifera|Rep: Chromosome chr13 scaffold_48, whole genome shotgun sequence - Vitis vinifera (Grape), partial (33%)</Data></Cell>
   </Row>
   <Row ss:AutoFitHeight="0">
    <Cell><Data ss:Type="String">CV714255</Data></Cell>
    <Cell><Data ss:Type="Number">8</Data></Cell>
    <Cell><Data ss:Type="Number">29</Data></Cell>
    <Cell><Data ss:Type="Number">1</Data></Cell>
    <Cell><Data ss:Type="Number">5</Data></Cell>
    <Cell><Data ss:Type="Number">5</Data></Cell>
    <Cell><Data ss:Type="String">Up</Data></Cell>
    <Cell><Data ss:Type="Number">4.8573002999999997E-2</Data></Cell>
    <Cell><Data ss:Type="String">weakly similar to UniRef100_A7PK52 Cluster: Chromosome chr15 scaffold_19, whole genome shotgun sequence; n=1; Vitis vinifera|Rep: Chromosome chr15 scaffold_19, whole genome shotgun sequence - Vitis vinifera (Grape), partial (53%)</Data></Cell>
   </Row>
   <Row ss:AutoFitHeight="0">
    <Cell><Data ss:Type="String">TC1701</Data></Cell>
    <Cell><Data ss:Type="Number">0</Data></Cell>
    <Cell><Data ss:Type="Number">34</Data></Cell>
    <Cell><Data ss:Type="Number">1</Data></Cell>
    <Cell><Data ss:Type="Number">5</Data></Cell>
    <Cell><Data ss:Type="Number">5</Data></Cell>
    <Cell><Data ss:Type="String">Up</Data></Cell>
    <Cell><Data ss:Type="Number">4.8573002999999997E-2</Data></Cell>
    <Cell><Data ss:Type="String">similar to UniRef100_A7PZJ0 Cluster: Chromosome chr15 scaffold_40, whole genome shotgun sequence; n=1; Vitis vinifera|Rep: Chromosome chr15 scaffold_40, whole genome shotgun sequence - Vitis vinifera (Grape), partial (26%)</Data></Cell>
   </Row>
   <Row ss:AutoFitHeight="0">
    <Cell><Data ss:Type="String">TC3598</Data></Cell>
    <Cell><Data ss:Type="Number">4</Data></Cell>
    <Cell><Data ss:Type="Number">33</Data></Cell>
    <Cell><Data ss:Type="Number">1</Data></Cell>
    <Cell><Data ss:Type="Number">5</Data></Cell>
    <Cell><Data ss:Type="Number">5</Data></Cell>
    <Cell><Data ss:Type="String">Up</Data></Cell>
    <Cell><Data ss:Type="Number">4.8573002999999997E-2</Data></Cell>
    <Cell><Data ss:Type="String">similar to UniRef100_P93217 Cluster: Polygalacturonase non-catalytic subunit AroGP2 precursor; n=1; Solanum lycopersicum|Rep: Polygalacturonase non-catalytic subunit AroGP2 precursor - Solanum lycopersicum (Tomato) (Lycopersicon esculentum), partial (12%)</Data></Cell>
   </Row>
   <Row ss:AutoFitHeight="0">
    <Cell><Data ss:Type="String">CV714916</Data></Cell>
    <Cell><Data ss:Type="Number">6</Data></Cell>
    <Cell><Data ss:Type="Number">30</Data></Cell>
    <Cell><Data ss:Type="Number">1</Data></Cell>
    <Cell><Data ss:Type="Number">5</Data></Cell>
    <Cell><Data ss:Type="Number">5</Data></Cell>
    <Cell><Data ss:Type="String">Up</Data></Cell>
    <Cell><Data ss:Type="Number">4.8573002999999997E-2</Data></Cell>
    <Cell><Data ss:Type="String">similar to UniRef100_A7QGW2 Cluster: Chromosome chr16 scaffold_94, whole genome shotgun sequence; n=1; Vitis vinifera|Rep: Chromosome chr16 scaffold_94, whole genome shotgun sequence - Vitis vinifera (Grape), partial (26%)</Data></Cell>
   </Row>
   <Row ss:AutoFitHeight="0">
    <Cell><Data ss:Type="String">TC2667</Data></Cell>
    <Cell><Data ss:Type="Number">6</Data></Cell>
    <Cell><Data ss:Type="Number">33</Data></Cell>
    <Cell><Data ss:Type="Number">1</Data></Cell>
    <Cell><Data ss:Type="Number">5</Data></Cell>
    <Cell><Data ss:Type="Number">5</Data></Cell>
    <Cell><Data ss:Type="String">Up</Data></Cell>
    <Cell><Data ss:Type="Number">4.8573002999999997E-2</Data></Cell>
    <Cell><Data ss:Type="String">similar to UniRef100_A7Q0F6 Cluster: Chromosome chr7 scaffold_42, whole genome shotgun sequence; n=1; Vitis vinifera|Rep: Chromosome chr7 scaffold_42, whole genome shotgun sequence - Vitis vinifera (Grape), partial (19%)</Data></Cell>
   </Row>
   <Row ss:AutoFitHeight="0">
    <Cell><Data ss:Type="String">TC14995</Data></Cell>
    <Cell><Data ss:Type="Number">5</Data></Cell>
    <Cell><Data ss:Type="Number">29</Data></Cell>
    <Cell><Data ss:Type="Number">1</Data></Cell>
    <Cell><Data ss:Type="Number">5</Data></Cell>
    <Cell><Data ss:Type="Number">5</Data></Cell>
    <Cell><Data ss:Type="String">Up</Data></Cell>
    <Cell><Data ss:Type="Number">4.8573002999999997E-2</Data></Cell>
   </Row>
   <Row ss:AutoFitHeight="0">
    <Cell><Data ss:Type="String">CX673286</Data></Cell>
    <Cell><Data ss:Type="Number">10</Data></Cell>
    <Cell><Data ss:Type="Number">29</Data></Cell>
    <Cell><Data ss:Type="Number">1</Data></Cell>
    <Cell><Data ss:Type="Number">5</Data></Cell>
    <Cell><Data ss:Type="Number">5</Data></Cell>
    <Cell><Data ss:Type="String">Up</Data></Cell>
    <Cell><Data ss:Type="Number">4.8573002999999997E-2</Data></Cell>
    <Cell><Data ss:Type="String">similar to UniRef100_A7Q250 Cluster: Chromosome chr13 scaffold_45, whole genome shotgun sequence; n=1; Vitis vinifera|Rep: Chromosome chr13 scaffold_45, whole genome shotgun sequence - Vitis vinifera (Grape), partial (23%)</Data></Cell>
   </Row>
   <Row ss:AutoFitHeight="0">
    <Cell><Data ss:Type="String">DN620065</Data></Cell>
    <Cell><Data ss:Type="Number">6</Data></Cell>
    <Cell><Data ss:Type="Number">31</Data></Cell>
[truncated: 2,573,548 more chars]
