# Supplementary material for: Comparative transcripts profiling reveals new insight into molecular processes regulating lycopene accumulation in a sweet orange (Citrus sinensis) red-flesh mutant
Source: BMC Genomics. 2009 Nov 18;10:540. doi: 10.1186/1471-2164-10-540 (PMC2784484; doi:10.1186/1471-2164-10-540)
Supplement: Additional file 7 — Primers used for real-time quantitative RT-PCR for the verification of MPSS data. [file 1471-2164-10-540-S7.XLS]

## Sheet: Sheet1
Additional file 6: The primers used for real-time quantitative RT-PCR for the confirmation of MPSS data
Gene	Forward	Reverse
TC18809	GCACCCTGCAGCTCCCTTA	CACTGTGAAGCCTGCAATTTCA
TC19018	CGAGGGCAAGTGCTCCATA	CTACACTGGATTCTCATGGACTTGA
TC12806	AGAGGTTGCAGGTGTTGTTCCT	TGAGGTTCAGCCTCAGTTTGG
EL492540	GAGTCCTTGAAAAGATTATTCATGCTT	TGTAGAATCTTTCTTTCCCTATTTGCA
EY649968	AAGTTAGCCGGAGGATGCAA	CGAGTTTGTGCTTTTTTGAGTTCA
TC2168	CCGGTAAGGCTAGGGAGATGA	TGCGAGCCAGTGATTTGCT
TC7753	ACGCGTCCGTTTGGGTTA	CCACCCGAAATCAGCTTCA
TC2562	GTGCAGTGGACATGACGACTTT	AGCGGGCAATGGCATAGA
TC22776	GTTTGGGTTACTAGTTGGTGCAAA	GCCTGCCCACTTAGGATTCC
TC11230	CAAAGACCGCCAACTCCTACA	AGCAAGTGAGTTCCGGTCAAG
EY740915	CCAGTGCCCAGCCAGAAC	TTCCGATGCATAGCCTCTCA
TC10250	GCTGAAATTGGCGAGGAACT	TCTACGGCCTCATTATCATTGTTG
EY748567	TTTTGCTGCTTGTGGGTCTGT	TCTTTGTCAAGTCCAACCTTTGC
TC25332	ACTTCCTGGACAAACAATGTTCAA	GCTACGATTGTTTGCCACTTCTG
TC5834	CCTTGGCTCAACCAGGATGA	TTGGCCACAACCCATTCC
TC23321	TTGCCGCGAACGTTGAG	GCCACCACTTCCTTCTTTCATC
TC22243	CCAAACTGGCCCATGGTAAA	AGCCGTTTTGTAAGGGTTTCC
EY719352	CCTCTTCGCCAGATACTCAAAGA	AATTGGGTTGCTGCTGAGAAA
TC13985	TTGATTGGTCATGCAGCAATG	TGGAACCAACCCACGAAAGA
CX074436	TTGATAGTAAATTCTCATCCCCATCTAA	TGCTGCTGCGGGTTTTG
TC21950	TGTCATCCCAGGCAATCGA	GCTTCATGTGACTCCTCCAAAGA
TC9057	TGCATCTTTGCCGGATAATG	CTGACAATTCTCTGAGGTCACAAAA
TC4647	GCGCAATTCCCTCTTCATGTA	TTCCCGCCGCTACCATAGTA
PTCs00090	TCAACTGCCCTTGGTGCAA	TTCATGCAAACGCTTAAGAATAATG
PTCs00315	TGCTTTGTGACGCTGAAGTTG	ATGCATGAATCAGTAGAGTATTCAAAGAG
HDS	TGGCCAACCTGGGTATGAGA	CCTGTGCTTTTCCTCAAATGG
DXS	AGCCGCAAAAAGCATCACTAA	ACTCATCGACCTTTGCAGCAA
HDR	GGTGAGCTGGTGGAGAAAGAAA	CCGGATGTTATACCGATTGTGA
